# Supplementary material for: Heterocycle-guided synthesis of m-hetarylanilines via three-component benzannulation
Source: Beilstein J Org Chem. 2024 Sep 2;20:2208–16. doi: 10.3762/bjoc.20.188 (PMC11403807; doi:10.3762/bjoc.20.188)
Supplement: File 2 — xyz files with Cartesian atomic coordinates for all model structures and CIF-files for compounds 1g, 3ab, 3bb and 3ca. [file Beilstein_J_Org_Chem-20-2208-s002.zip]

Archive with 25 entries (25 files):
- 1-CF3_enol_c4.xyz
- 1-CF3_keto.xyz
- 1-CO2Me_enol_4.xyz
- 1-CO2Me_keto.xyz
- 1-CONHPh_enol_c4.xyz
- 1-CONHPh_keto.xyz
- 1-Ph_keto_and_enol.xyz
- 1a_enol_c4.xyz
- 1a_keto.xyz
- 1b_enol_c4.xyz
- 1b_keto.xyz
- 1c_enol_c4.xyz
- 1c_keto.xyz
- 1d.xyz
- 1d_enol_c4.xyz
- 1e_enol_c4.xyz
- 1e_keto.xyz
- 1f_enol_c4.xyz
- 1f_keto.xyz
- 1g.cif
- 1g_enol_c4.xyz
- 1g_keto.xyz
- 3ab.cif
- 3bb.cif
- 3ca.cif
