# Supplementary material for: Heterocycle-guided synthesis of m-hetarylanilines via three-component benzannulation
Source: Beilstein J Org Chem. 2024 Sep 2;20:2208–16. doi: 10.3762/bjoc.20.188 (PMC11403807; doi:10.3762/bjoc.20.188)
Supplement: File 2 — xyz files with Cartesian atomic coordinates for all model structures and CIF-files for compounds 1g, 3ab, 3bb and 3ca. [file Beilstein_J_Org_Chem-20-2208-s002.zip › 1-CF3_enol_c4.xyz]

22

 C             0.568056    0.647394   -0.064521
 C            -0.551020   -0.151041    0.019707
 C            -1.840913    0.454504   -0.026608
 O             0.475784    1.959481   -0.173245
 O            -2.067376    1.664272   -0.129860
 C             1.954224    0.142260   -0.029272
 C             2.241941   -1.219262   -0.179879
 C             3.556484   -1.664323   -0.135319
 C             4.595916   -0.756381    0.059396
 C             4.316403    0.600286    0.203458
 C             3.002781    1.050386    0.156005
 C            -3.080473   -0.450956    0.052301
 F            -3.814481   -0.316321   -1.052440
 F            -3.833447   -0.110304    1.098355
 F            -2.754614   -1.744505    0.179222
 H             1.443318   -1.932904   -0.352666
 H             3.770941   -2.720901   -0.258952
 H             5.622686   -1.107164    0.094232
 H             5.123163    1.310642    0.352489
 H             2.775736    2.104666    0.266017
 H            -0.467383   -1.219422    0.141050
 H            -0.493247    2.198037   -0.175179
