# Supplementary material for: Heterocycle-guided synthesis of m-hetarylanilines via three-component benzannulation
Source: Beilstein J Org Chem. 2024 Sep 2;20:2208–16. doi: 10.3762/bjoc.20.188 (PMC11403807; doi:10.3762/bjoc.20.188)
Supplement: File 2 — xyz files with Cartesian atomic coordinates for all model structures and CIF-files for compounds 1g, 3ab, 3bb and 3ca. [file Beilstein_J_Org_Chem-20-2208-s002.zip › 1-CF3_keto.xyz]

22

C       1.984547    0.369858    0.786484
C       0.573664    0.862744    0.564663
C      -0.359831   -0.344278    0.442993
O       2.526099    0.298678    1.853533
O       0.085012   -1.462842    0.584224
C       2.759082   -0.002314   -0.491612
F       3.199894    1.136184   -1.054905
F       1.968424   -0.606837   -1.383919
C      -1.804372   -0.098890    0.163475
C      -2.639487   -1.212781    0.032556
C      -3.992295   -1.041653   -0.226601
C      -4.519057    0.243676   -0.354070
C      -3.692502    1.356439   -0.222186
C      -2.335837    1.186886    0.035721
F       3.797787   -0.778676   -0.233010
H       0.281144    1.472733    1.424922
H       0.513841    1.479244   -0.339925
H      -2.202629   -2.200430    0.138945
H      -4.639165   -1.907214   -0.328428
H      -5.577333    0.378243   -0.556058
H      -4.104167    2.355664   -0.320824
H      -1.698995    2.060909    0.137269
