# Supplementary material for: Heterocycle-guided synthesis of m-hetarylanilines via three-component benzannulation
Source: Beilstein J Org Chem. 2024 Sep 2;20:2208–16. doi: 10.3762/bjoc.20.188 (PMC11403807; doi:10.3762/bjoc.20.188)
Supplement: File 2 — xyz files with Cartesian atomic coordinates for all model structures and CIF-files for compounds 1g, 3ab, 3bb and 3ca. [file Beilstein_J_Org_Chem-20-2208-s002.zip › 1-CO2Me_enol_4.xyz]

25

O     -0.385734   -1.829682    0.406921
C     -0.565161   -0.539902    0.172820
C      0.492624    0.330664    0.057959
C      1.829732   -0.152646    0.196886
O      2.136244   -1.330930    0.431714
C      2.927886    0.923971    0.090501
O      2.656109    2.073651    0.319201
C     -1.981034   -0.147092    0.033225
C     -2.370474    1.196662    0.070922
C     -3.708883    1.539899   -0.066992
C     -4.670916    0.547028   -0.244023
C     -4.290323   -0.792173   -0.276205
C     -2.952683   -1.140647   -0.133794
O      4.177995    0.568189   -0.203337
C      4.536981   -0.725592   -0.696844
H      0.594219   -1.987418    0.480571
H      0.343660    1.380173   -0.142442
H     -1.632971    1.976135    0.229768
H     -4.003000    2.583858   -0.030622
H     -5.716710    0.817730   -0.352246
H     -5.037610   -1.567482   -0.411320
H     -2.646893   -2.180668   -0.153920
H      5.510510   -0.583720   -1.166124
H      3.819177   -1.085985   -1.435883
H      4.606212   -1.443477    0.119500
