# Supplementary material for: Heterocycle-guided synthesis of m-hetarylanilines via three-component benzannulation
Source: Beilstein J Org Chem. 2024 Sep 2;20:2208–16. doi: 10.3762/bjoc.20.188 (PMC11403807; doi:10.3762/bjoc.20.188)
Supplement: File 2 — xyz files with Cartesian atomic coordinates for all model structures and CIF-files for compounds 1g, 3ab, 3bb and 3ca. [file Beilstein_J_Org_Chem-20-2208-s002.zip › 1-CO2Me_keto.xyz]

25

C      2.010230   -1.255450   -0.037885
C      0.562199   -1.243188    0.406095
C     -0.240309   -0.281981   -0.463534
O      2.573861   -2.237032   -0.439221
O      0.307037    0.315309   -1.368255
C      2.784335    0.073917    0.037057
O      3.815729    0.278755   -0.537017
O      2.164712    0.943742    0.847256
C      2.792757    2.224870    0.931336
C     -1.695964   -0.107853   -0.181489
C     -2.415294    0.785759   -0.981023
C     -3.771004    0.984009   -0.757884
C     -4.417178    0.288996    0.264436
C     -3.706602   -0.603962    1.062290
C     -2.347385   -0.802553    0.840854
H      0.168201   -2.260516    0.320779
H      0.494023   -0.927658    1.454035
H      3.802892    2.122255    1.333337
H      2.169681    2.820101    1.596288
H      2.845324    2.677896   -0.060773
H     -1.888275    1.310781   -1.771064
H     -4.328173    1.677853   -1.379380
H     -5.477673    0.443723    0.438657
H     -4.210433   -1.144808    1.856889
H     -1.800993   -1.501207    1.467609
