# Supplementary material for: Heterocycle-guided synthesis of m-hetarylanilines via three-component benzannulation
Source: Beilstein J Org Chem. 2024 Sep 2;20:2208–16. doi: 10.3762/bjoc.20.188 (PMC11403807; doi:10.3762/bjoc.20.188)
Supplement: File 2 — xyz files with Cartesian atomic coordinates for all model structures and CIF-files for compounds 1g, 3ab, 3bb and 3ca. [file Beilstein_J_Org_Chem-20-2208-s002.zip › 1-CONHPh_enol_c4.xyz]

33

 C          -2.381004   -0.671310    0.000303
 C          -1.203190    0.038375   -0.001661
 C           0.042087   -0.652389   -0.000823
 O          -2.392102   -1.994299    0.002224
 O           0.178408   -1.889213    0.001020
 C          -3.725365   -0.060373    0.000403
 C          -3.896339    1.329062    0.004639
 C          -5.171705    1.877446    0.004696
 C          -6.290511    1.046209    0.000568
 C          -6.128036   -0.336638   -0.003510
 C          -4.853106   -0.889783   -0.003535
 C           1.305241    0.227050   -0.002043
 N           2.431680   -0.525878   -0.000505
 O           1.228427    1.442927   -0.004034
 C           3.770921   -0.098414   -0.000247
 C           4.759356   -1.088307    0.002128
 C           6.101951   -0.736464    0.002680
 C           6.474719    0.605662    0.000842
 C           5.487468    1.586049   -0.001550
 C           4.136245    1.251842   -0.002143
 H          -3.035628    1.988500    0.008347
 H          -5.293390    2.955771    0.008146
 H          -7.287124    1.476963    0.000655
 H          -6.996930   -0.986900   -0.006582
 H          -4.717883   -1.965224   -0.006651
 H           2.255292   -1.525782    0.001099
 H           4.468111   -2.135908    0.003575
 H           6.857877   -1.515786    0.004623
 H           7.523833    0.882860    0.001287
 H           5.766782    2.635354   -0.002989
 H           3.371236    2.015847   -0.004056
 H          -1.177758    1.116846   -0.003945
 H          -1.446421   -2.304820    0.001885
