# Supplementary material for: Heterocycle-guided synthesis of m-hetarylanilines via three-component benzannulation
Source: Beilstein J Org Chem. 2024 Sep 2;20:2208–16. doi: 10.3762/bjoc.20.188 (PMC11403807; doi:10.3762/bjoc.20.188)
Supplement: File 2 — xyz files with Cartesian atomic coordinates for all model structures and CIF-files for compounds 1g, 3ab, 3bb and 3ca. [file Beilstein_J_Org_Chem-20-2208-s002.zip › 1-CONHPh_keto.xyz]

33

C       -1.945715   -0.532973   -0.473968
C       -1.379191   -1.532623    0.532371
C        0.060017   -1.803144    0.172511
O       -1.311350   -0.264478   -1.472956
O        0.477146   -2.853638   -0.251610
C       -3.283494    0.072423   -0.208878
C       -4.058502   -0.281783    0.897931
C       -5.302301    0.309517    1.096628
C       -5.773286    1.257375    0.192014
C       -5.003463    1.612794   -0.915633
C       -3.764009    1.020923   -1.117157
C        1.004915   -0.608405    0.406563
N        2.258286   -0.866130   -0.031933
O        0.591197    0.401826    0.947138
C        3.390708   -0.032710    0.011434
C        4.588912   -0.550225   -0.491527
C        5.743034    0.221168   -0.476797
C        5.715487    1.514804    0.038511
C        4.520050    2.024126    0.536373
C        3.353096    1.265356    0.529774
H       -1.433361   -1.112534    1.541595
H       -1.941976   -2.470277    0.493737
H       -3.699912   -1.019640    1.609405
H       -5.901768    0.032181    1.957689
H       -6.742709    1.720483    0.349210
H       -5.372993    2.351423   -1.619855
H       -3.145416    1.278499   -1.970657
H        2.371310   -1.788663   -0.439948
H        4.610528   -1.560198   -0.893660
H        6.666262   -0.192483   -0.870444
H        6.616748    2.118851    0.049923
H        4.486305    3.032048    0.938643
H        2.425490    1.663786    0.916404
