# Supplementary material for: Heterocycle-guided synthesis of m-hetarylanilines via three-component benzannulation
Source: Beilstein J Org Chem. 2024 Sep 2;20:2208–16. doi: 10.3762/bjoc.20.188 (PMC11403807; doi:10.3762/bjoc.20.188)
Supplement: File 2 — xyz files with Cartesian atomic coordinates for all model structures and CIF-files for compounds 1g, 3ab, 3bb and 3ca. [file Beilstein_J_Org_Chem-20-2208-s002.zip › 1-Ph_keto_and_enol.xyz]

29

C      1.356233   -1.442787    0.011062
C     -0.068912   -1.199113    0.489232
C     -0.855699   -0.321434   -0.477645
O      1.666730   -2.534662   -0.413748
O     -0.331484    0.126735   -1.475098
C      2.357815   -0.338079    0.117847
C      2.018349    0.948050    0.543092
C      2.995978    1.933106    0.638621
C      4.316734    1.636571    0.311830
C      4.660545    0.354832   -0.116112
C      3.684356   -0.627692   -0.213969
C     -2.290323   -0.032602   -0.160327
C     -3.007905    0.768552   -1.054000
C     -4.341217    1.067183   -0.807909
C     -4.967241    0.567202    0.333821
C     -4.258446   -0.231216    1.227355
C     -2.922012   -0.531517    0.981554
H     -0.555089   -2.176777    0.567300
H     -0.077259   -0.742144    1.486811
H      0.989357    1.194800    0.787718
H      2.726193    2.932611    0.964499
H      5.079193    2.405804    0.390045
H      5.690047    0.124740   -0.372387
H      3.923515   -1.633030   -0.545269
H     -2.496448    1.142469   -1.935220
H     -4.896136    1.688409   -1.503896
H     -6.010133    0.800006    0.526734
H     -4.745722   -0.621757    2.115062
H     -2.379008   -1.158040    1.682669
