# Supplementary material for: Heterocycle-guided synthesis of m-hetarylanilines via three-component benzannulation
Source: Beilstein J Org Chem. 2024 Sep 2;20:2208–16. doi: 10.3762/bjoc.20.188 (PMC11403807; doi:10.3762/bjoc.20.188)
Supplement: File 2 — xyz files with Cartesian atomic coordinates for all model structures and CIF-files for compounds 1g, 3ab, 3bb and 3ca. [file Beilstein_J_Org_Chem-20-2208-s002.zip › 1a_enol_c4.xyz]

34

O       3.064775    2.074660    0.004569
C       2.945551    0.758895    0.001127
C       1.712834    0.148530   -0.002043
C       0.529714    0.955125   -0.000190
O       0.512333    2.191407    0.003021
C      -0.791897    0.248274   -0.001706
N      -1.971001    0.776767    0.000135
O      -0.808217   -1.088612   -0.004778
N      -2.129179   -1.470813   -0.005061
C      -2.783558   -0.335450   -0.002001
C       4.236134    0.040024    0.000752
C       4.301792   -1.358353    0.008622
C       5.532569   -2.000741    0.008084
C       6.711101   -1.256430   -0.000154
C       6.653279    0.134570   -0.007715
C       5.423486    0.781331   -0.007177
C      -4.250609   -0.254651   -0.000797
C      -5.025038   -1.418586   -0.001792
C      -6.410568   -1.323384   -0.000419
C      -7.026269   -0.072338    0.001938
C      -6.253023    1.085780    0.002882
C      -4.864918    0.998440    0.001538
H       2.143954    2.461030    0.004129
H       1.619367   -0.926612   -0.006359
H       3.395070   -1.953405    0.016050
H       5.572703   -3.085166    0.014501
H       7.671962   -1.761855   -0.000448
H       7.567997    0.718544   -0.013900
H       5.369604    1.863741   -0.013001
H      -4.533398   -2.386509   -0.003673
H      -7.012765   -2.226385   -0.001133
H      -8.109671   -0.001543    0.003072
H      -6.731208    2.060238    0.004796
H      -4.246966    1.890394    0.002253
