# Supplementary material for: Heterocycle-guided synthesis of m-hetarylanilines via three-component benzannulation
Source: Beilstein J Org Chem. 2024 Sep 2;20:2208–16. doi: 10.3762/bjoc.20.188 (PMC11403807; doi:10.3762/bjoc.20.188)
Supplement: File 2 — xyz files with Cartesian atomic coordinates for all model structures and CIF-files for compounds 1g, 3ab, 3bb and 3ca. [file Beilstein_J_Org_Chem-20-2208-s002.zip › 1a_keto.xyz]

34

O    	3.831161    2.299910   -0.797501
C    	3.263040    1.394435   -0.228477
C    	1.819113    1.578885	0.227650
C    	0.867953    0.712449   -0.571208
O    	1.183681    0.084576   -1.548445
C      -0.556813    0.671471   -0.092907
N      -1.560214    0.058147   -0.626067
O      -0.868550    1.337534	1.023399
N      -2.211378    1.139428	1.240841
C      -2.583115    0.376160	0.241306
C    	3.945599    0.097158	0.058437
C    	3.324794   -0.942646	0.754801
C    	4.009723   -2.128574	0.997782
C    	5.317039   -2.280799	0.543532
C    	5.941290   -1.246525   -0.153412
C    	5.258584   -0.062092   -0.394182
C      -3.961374   -0.098731	0.060721
C      -4.955097    0.241934	0.982681
C      -6.252623   -0.216839	0.796212
C      -6.561704   -1.013631   -0.305851
C      -5.570258   -1.351449   -1.223010
C      -4.268522   -0.896099   -1.043201
H    	1.696833    1.376485	1.298094
H    	1.550699    2.628953	0.066008
H    	2.303672   -0.840134	1.111947
H    	3.521943   -2.933798	1.537520
H    	5.850015   -3.207809	0.731847
H    	6.959431   -1.367576   -0.509529
H    	5.720690    0.757597   -0.934669
H      -4.701453    0.861698	1.837030
H      -7.025390    0.046412	1.511520
H      -7.576864   -1.371234   -0.448037
H      -5.810679   -1.970466   -2.081432
H      -3.483865   -1.149969   -1.748591
