# Supplementary material for: Heterocycle-guided synthesis of m-hetarylanilines via three-component benzannulation
Source: Beilstein J Org Chem. 2024 Sep 2;20:2208–16. doi: 10.3762/bjoc.20.188 (PMC11403807; doi:10.3762/bjoc.20.188)
Supplement: File 2 — xyz files with Cartesian atomic coordinates for all model structures and CIF-files for compounds 1g, 3ab, 3bb and 3ca. [file Beilstein_J_Org_Chem-20-2208-s002.zip › 1b_enol_c4.xyz]

34

 C             2.782628   -0.834190    0.046346
 C             1.413197   -0.728245    0.033218
 O             3.395387   -2.005032    0.056085
 C            -0.866116   -1.762545    0.031691
 C             0.613417   -1.920892    0.047184
 O             1.070909   -3.069750    0.068884
 O            -1.412078   -0.518965    0.007186
 N            -2.983266   -2.052790    0.017195
 C            -2.738010   -0.777459   -0.001210
 N            -1.765260   -2.690728    0.038239
 C            -3.697184    0.322215   -0.028668
 C            -3.269920    1.651577   -0.050849
 C            -4.210742    2.674884   -0.077299
 C            -5.570917    2.374315   -0.081815
 C            -5.994193    1.045966   -0.059649
 C            -5.062234    0.017572   -0.033209
 C             3.698968    0.323918    0.028624
 C             5.029237    0.132824   -0.359925
 C             5.906545    1.210004   -0.398925
 C             5.467723    2.482264   -0.040786
 C             4.147265    2.675430    0.360879
 C             3.265951    1.602604    0.395738
 H            -2.208265    1.877071   -0.047979
 H            -3.881266    3.708779   -0.094858
 H            -6.302331    3.176272   -0.103320
 H            -7.053877    0.812032   -0.063315
 H            -5.369869   -1.023028   -0.016233
 H             5.360727   -0.862679   -0.633458
 H             6.935334    1.055580   -0.708400
 H             6.154684    3.322462   -0.067575
 H             3.806238    3.662533    0.656004
 H             2.247223    1.755794    0.737134
 H             0.935827    0.238610   -0.023705
 H             2.687831   -2.710278    0.052343

 
