# Supplementary material for: Heterocycle-guided synthesis of m-hetarylanilines via three-component benzannulation
Source: Beilstein J Org Chem. 2024 Sep 2;20:2208–16. doi: 10.3762/bjoc.20.188 (PMC11403807; doi:10.3762/bjoc.20.188)
Supplement: File 2 — xyz files with Cartesian atomic coordinates for all model structures and CIF-files for compounds 1g, 3ab, 3bb and 3ca. [file Beilstein_J_Org_Chem-20-2208-s002.zip › 1b_keto.xyz]

34

C       1.951860    0.765673    0.411398
C       1.653194    1.724717   -0.739052
O       1.390063    0.900445    1.477848
C      -0.766514    2.215316   -0.098753
C       0.606090    2.743767   -0.333301
O       0.840207    3.919294   -0.218803
O      -0.998541    0.892644   -0.288938
N      -2.836517    1.919591    0.333357
C      -2.311551    0.777078    0.005425
N      -1.829652    2.853824    0.262222
C       2.948698   -0.323009    0.184054
C       3.612593   -0.486203   -1.034478
C       4.534000   -1.516309   -1.194365
C       4.794735   -2.385137   -0.137904
C       4.134903   -2.225680    1.080652
C       3.215481   -1.198115    1.242039
C      -2.957154   -0.529195   -0.069733
C      -4.331349   -0.617367    0.172380
C      -4.959464   -1.854046    0.110542
C      -4.223677   -2.999460   -0.191574
C      -2.854587   -2.908329   -0.431163
C      -2.216763   -1.674779   -0.370800
H       2.558335    2.271679   -1.020239
H       1.311664    1.152585   -1.610723
H       3.419349    0.188509   -1.863140
H       5.048316   -1.639637   -2.141980
H       5.515836   -3.187060   -0.263168
H       4.341212   -2.903003    1.903308
H       2.691259   -1.049899    2.180723
H      -4.884663    0.286281    0.406882
H      -6.025934   -1.925892    0.298081
H      -4.718670   -3.964464   -0.239550
H      -2.281498   -3.799932   -0.664054
H      -1.148834   -1.595663   -0.548248
