# Supplementary material for: Heterocycle-guided synthesis of m-hetarylanilines via three-component benzannulation
Source: Beilstein J Org Chem. 2024 Sep 2;20:2208–16. doi: 10.3762/bjoc.20.188 (PMC11403807; doi:10.3762/bjoc.20.188)
Supplement: File 2 — xyz files with Cartesian atomic coordinates for all model structures and CIF-files for compounds 1g, 3ab, 3bb and 3ca. [file Beilstein_J_Org_Chem-20-2208-s002.zip › 1c_enol_c4.xyz]

31

 C         3.780646   -0.279982    0.007181
 C         2.990961    0.889498    0.032106
 C         3.603340    2.149989    0.063287
 C         4.983606    2.217578    0.069244
 C         5.763025    1.046674    0.044772
 C         5.176143   -0.207622    0.013858
 S         2.752728   -1.681168   -0.029079
 C         1.375811   -0.594602   -0.008327
 N         1.626729    0.671608    0.022492
 C         0.008203   -1.186956   -0.031759
 C        -1.104139   -0.283336   -0.004129
 C        -2.383398   -0.777147   -0.038629
 O        -2.632148   -2.077595   -0.080774
 O        -0.086431   -2.424731   -0.074596
 C        -3.597286    0.065043   -0.018204
 C        -4.840070   -0.533547    0.216326
 C        -5.994122    0.240783    0.250703
 C        -5.920052    1.616018    0.045597
 C        -4.686211    2.216390   -0.198009
 C        -3.530780    1.446658   -0.231104
 H         2.983270    3.039782    0.081612
 H         5.476055    3.184247    0.093937
 H         6.845452    1.126830    0.050500
 H         5.782105   -1.107352   -0.004267
 H        -4.887879   -1.605133    0.373532
 H        -6.953692   -0.231223    0.436608
 H        -6.822113    2.219614    0.069811
 H        -4.624638    3.286437   -0.368688
 H        -2.578929    1.922647   -0.441412
 H        -0.902649    0.775116    0.061240
 H        -1.753155   -2.547555   -0.079567
