# Supplementary material for: Heterocycle-guided synthesis of m-hetarylanilines via three-component benzannulation
Source: Beilstein J Org Chem. 2024 Sep 2;20:2208–16. doi: 10.3762/bjoc.20.188 (PMC11403807; doi:10.3762/bjoc.20.188)
Supplement: File 2 — xyz files with Cartesian atomic coordinates for all model structures and CIF-files for compounds 1g, 3ab, 3bb and 3ca. [file Beilstein_J_Org_Chem-20-2208-s002.zip › 1c_keto.xyz]

31

C       3.401934    0.001481    0.152424
C       2.393358   -0.842070   -0.360386
C       2.666370   -2.195935   -0.601759
C       3.932305   -2.676873   -0.326998
C       4.931058   -1.828823    0.184934
C       4.680959   -0.488657    0.429341
S       2.781170    1.613706    0.341239
C       1.247945    1.024815   -0.265637
N       1.178166   -0.223926   -0.586623
C       0.108591    1.977053   -0.398756
C      -1.214708    1.371498   -0.809803
C      -1.830581    0.632085    0.376307
O      -1.270740    0.624538    1.451415
O       0.265102    3.155949   -0.184319
C      -3.140109   -0.059874    0.172775
C      -3.706840   -0.721286    1.266631
C      -4.923576   -1.375905    1.131177
C      -5.582775   -1.373086   -0.097911
C      -5.023800   -0.715298   -1.190319
C      -3.804174   -0.058949   -1.055887
H       1.881378   -2.832919   -0.995078
H       4.162284   -3.721864   -0.507470
H       5.917516   -2.231967    0.391353
H       5.454399    0.161772    0.823920
H      -1.878475    2.179044   -1.133994
H      -1.069585    0.666948   -1.635643
H      -3.172675   -0.705993    2.211231
H      -5.362142   -1.888079    1.981825
H      -6.535496   -1.883166   -0.203689
H      -5.537637   -0.712428   -2.146317
H      -3.376079    0.451892   -1.913165
