# Supplementary material for: Heterocycle-guided synthesis of m-hetarylanilines via three-component benzannulation
Source: Beilstein J Org Chem. 2024 Sep 2;20:2208–16. doi: 10.3762/bjoc.20.188 (PMC11403807; doi:10.3762/bjoc.20.188)
Supplement: File 2 — xyz files with Cartesian atomic coordinates for all model structures and CIF-files for compounds 1g, 3ab, 3bb and 3ca. [file Beilstein_J_Org_Chem-20-2208-s002.zip › 1d.xyz]

35

O      1.813103   -0.109060    1.432673
C      2.468906   -0.427442    0.463709
C      1.898351   -1.397251   -0.568735
C      0.473648   -1.757722   -0.205447
O      0.145601   -2.829131    0.244318
C     -0.517108   -0.683722   -0.453202
O     -1.790920   -0.869235   -0.059690
N     -0.303500    0.456348   -1.036089
C     -1.528211    1.078970   -1.026332
C     -2.445643    0.263512   -0.421881
C      3.851163    0.100396    0.250404
C      4.637757   -0.276803   -0.840585
C      5.918894    0.245283   -0.991303
C      6.417061    1.145987   -0.053645
C      5.635708    1.524545    1.038033
C      4.358135    1.003072    1.190352
C     -3.868293    0.365578   -0.119069
C     -4.568647    1.534605   -0.438710
C     -5.923486    1.636536   -0.152853
C     -6.592766    0.575345    0.454665
C     -5.898761   -0.588725    0.774727
C     -4.542227   -0.697785    0.491209
H      1.931142   -0.929317   -1.558845
H      2.491382   -2.316849   -0.586408
H     -1.669886    2.061591   -1.450761
H      4.258656   -0.978388   -1.577603
H      6.526611   -0.049541   -1.840767
H      7.415740    1.554983   -0.173235
H      6.025802    2.226881    1.767911
H      3.729384    1.279903    2.030312
H     -4.050374    2.364942   -0.909658
H     -6.459090    2.546769   -0.403108
H     -7.651768    0.657231    0.678294
H     -6.414804   -1.417178    1.249581
H     -3.997459   -1.602320    0.740482
