# Supplementary material for: Heterocycle-guided synthesis of m-hetarylanilines via three-component benzannulation
Source: Beilstein J Org Chem. 2024 Sep 2;20:2208–16. doi: 10.3762/bjoc.20.188 (PMC11403807; doi:10.3762/bjoc.20.188)
Supplement: File 2 — xyz files with Cartesian atomic coordinates for all model structures and CIF-files for compounds 1g, 3ab, 3bb and 3ca. [file Beilstein_J_Org_Chem-20-2208-s002.zip › 1d_enol_c4.xyz]

35

 N        -0.783659    1.501159   -0.083772
 O        -1.932401   -0.393821    0.009501
 O         2.895860   -2.042050    0.098188
 O         0.332107   -1.887292    0.081892
 C        -0.725911    0.205099   -0.020954
 C        -2.128068    1.784002   -0.095885
 C        -2.837857    0.615942   -0.037950
 C         0.478749   -0.657558    0.020827
 C         1.747537    0.014841   -0.012116
 C         2.904506   -0.717759    0.039741
 C        -4.254506    0.272470   -0.018408
 C        -5.222136    1.280084   -0.107544
 C        -6.571871    0.954712   -0.089361
 C        -6.969819   -0.376810    0.017276
 C        -6.009648   -1.381546    0.105820
 C        -4.656654   -1.063098    0.088830
 C         4.258951   -0.127385    0.021226
 C         5.358927   -0.947029   -0.253591
 C         6.640472   -0.409354   -0.284838
 C         6.836628    0.946397   -0.034615
 C         5.745649    1.765146    0.250929
 C         4.463402    1.232522    0.279633
 H        -2.494913    2.798527   -0.142921
 H        -4.915720    2.318664   -0.193747
 H        -7.315673    1.742010   -0.161101
 H        -8.025439   -0.629178    0.030440
 H        -6.314747   -2.419912    0.188851
 H        -3.905181   -1.842671    0.159468
 H         5.195315   -2.001770   -0.444198
 H         7.488074   -1.050546   -0.505547
 H         7.838387    1.364441   -0.057470
 H         5.895394    2.819919    0.458172
 H         3.623305    1.873005    0.526879
 H         1.760745    1.091328   -0.097396
 H         1.941431   -2.330682    0.094200
