# Supplementary material for: Heterocycle-guided synthesis of m-hetarylanilines via three-component benzannulation
Source: Beilstein J Org Chem. 2024 Sep 2;20:2208–16. doi: 10.3762/bjoc.20.188 (PMC11403807; doi:10.3762/bjoc.20.188)
Supplement: File 2 — xyz files with Cartesian atomic coordinates for all model structures and CIF-files for compounds 1g, 3ab, 3bb and 3ca. [file Beilstein_J_Org_Chem-20-2208-s002.zip › 1e_enol_c4.xyz]

35

 C           0.720844    0.310883    0.000167
 N           0.838428   -0.994790    0.000234
 O           2.178625   -1.242904    0.000180
 C           2.866855   -0.080551    0.000081
 C           1.984177    0.956832    0.000073
 C          -0.610552    0.978158    0.000158
 C          -1.788235    0.157869    0.000252
 C          -3.027904    0.744325    0.000124
 O          -3.174237    2.061085   -0.000074
 O          -0.623786    2.220627    0.000023
 C          -4.306575    0.001280   -0.000002
 C          -4.345828   -1.397999   -0.000453
 C          -5.563934   -2.064408   -0.000550
 C          -6.757157   -1.344021   -0.000215
 C          -6.725713    0.047690    0.000210
 C          -5.508249    0.718298    0.000310
 C           4.327159   -0.173406    0.000005
 C           5.099099    0.993131   -0.000170
 C           6.485502    0.911926   -0.000244
 C           7.113008   -0.332321   -0.000149
 C           6.347161   -1.495611    0.000022
 C           4.959229   -1.420894    0.000101
 H           2.165720    2.019283    0.000003
 H          -3.427086   -1.974293   -0.000768
 H          -5.582388   -3.149556   -0.000907
 H          -7.708000   -1.868126   -0.000297
 H          -7.651583    0.614126    0.000461
 H          -5.475286    1.801561    0.000637
 H           4.611420    1.963585   -0.000253
 H           7.077876    1.821307   -0.000379
 H           8.196706   -0.394333   -0.000209
 H           6.832215   -2.466669    0.000097
 H           4.359172   -2.324605    0.000232
 H          -1.667577   -0.915074    0.000426
 H          -2.258321    2.458769   -0.000024
