# Supplementary material for: Heterocycle-guided synthesis of m-hetarylanilines via three-component benzannulation
Source: Beilstein J Org Chem. 2024 Sep 2;20:2208–16. doi: 10.3762/bjoc.20.188 (PMC11403807; doi:10.3762/bjoc.20.188)
Supplement: File 2 — xyz files with Cartesian atomic coordinates for all model structures and CIF-files for compounds 1g, 3ab, 3bb and 3ca. [file Beilstein_J_Org_Chem-20-2208-s002.zip › 1e_keto.xyz]

35

O      -4.331501   -2.201147    0.061885
C      -3.478030   -1.365523    0.258117
C      -2.067655   -1.777707    0.664263
C      -1.058668   -1.395964   -0.402988
O      -1.310462   -1.451832   -1.584613
C       0.296524   -0.956810    0.040203
C       1.420249   -0.697195   -0.785513
N       0.560108   -0.747260    1.308299
O       1.861746   -0.347989    1.351105
C       2.381304   -0.319748    0.103668
C      -3.769771    0.096551    0.125697
C      -2.836107    1.080237    0.461159
C      -3.162661    2.426204    0.324696
C      -4.419924    2.792569   -0.147622
C      -5.355253    1.813557   -0.482324
C      -5.031928    0.470834   -0.344029
C       3.781684    0.083220   -0.026277
C       4.545659    0.380616    1.106849
C       5.876252    0.757294    0.965855
C       6.452411    0.839472   -0.299284
C       5.692559    0.544445   -1.429711
C       4.362633    0.167981   -1.295683
H      -1.785095   -1.353801    1.632512
H      -2.063955   -2.868509    0.754665
H       1.469915   -0.790659   -1.858380
H      -1.852528    0.809136    0.838142
H      -2.435423    3.187771    0.587902
H      -4.672216    3.843278   -0.255032
H      -6.334988    2.101581   -0.850458
H      -5.740033   -0.312329   -0.595252
H       4.094190    0.312335    2.090942
H       6.464855    0.987626    1.848096
H       7.491824    1.133759   -0.405265
H       6.136834    0.609358   -2.417748
H       3.771935   -0.061180   -2.177704
