# Supplementary material for: Heterocycle-guided synthesis of m-hetarylanilines via three-component benzannulation
Source: Beilstein J Org Chem. 2024 Sep 2;20:2208–16. doi: 10.3762/bjoc.20.188 (PMC11403807; doi:10.3762/bjoc.20.188)
Supplement: File 2 — xyz files with Cartesian atomic coordinates for all model structures and CIF-files for compounds 1g, 3ab, 3bb and 3ca. [file Beilstein_J_Org_Chem-20-2208-s002.zip › 1f_enol_c4.xyz]

26

 C          -2.819113    0.059895    0.012730
 C          -4.113200    0.489518   -0.019087
 C          -4.922670   -0.679850    0.075425
 C          -4.055519   -1.726518    0.157763
 O          -2.778847   -1.296229    0.120999
 C          -1.559622    0.810346   -0.049763
 C          -0.317506    0.081282   -0.001492
 C           0.870699    0.759392   -0.068548
 O          -1.624599    2.050911   -0.142444
 O           0.921815    2.080214   -0.157209
 C           2.198107    0.109154   -0.030896
 C           2.350366   -1.255811   -0.296703
 C           3.608267   -1.842847   -0.247781
 C           4.727211   -1.073604    0.065984
 C           4.583310    0.287398    0.322918
 C           3.326467    0.879051    0.270552
 H          -4.424420    1.520246   -0.099938
 H          -6.000706   -0.738315    0.081914
 H          -4.189980   -2.793983    0.243849
 H           1.488529   -1.856870   -0.567774
 H           3.717486   -2.901279   -0.462090
 H           5.709733   -1.534029    0.105005
 H           5.452680    0.890450    0.565276
 H           3.203313    1.938700    0.464888
 H          -0.338306   -0.992369    0.113514
 H          -0.026065    2.403838   -0.162021
