# Supplementary material for: Heterocycle-guided synthesis of m-hetarylanilines via three-component benzannulation
Source: Beilstein J Org Chem. 2024 Sep 2;20:2208–16. doi: 10.3762/bjoc.20.188 (PMC11403807; doi:10.3762/bjoc.20.188)
Supplement: File 2 — xyz files with Cartesian atomic coordinates for all model structures and CIF-files for compounds 1g, 3ab, 3bb and 3ca. [file Beilstein_J_Org_Chem-20-2208-s002.zip › 1f_keto.xyz]

26

C    -2.590354    0.202693    0.114235
C    -3.890029   -0.017839   -0.234784
C    -4.197107   -1.340075    0.198175
C    -3.060236   -1.816013    0.777964
O    -2.079375   -0.893545    0.738392
C    -1.717759    1.366791   -0.078634
C    -0.281255    1.238822    0.395962
C     0.509176    0.282625   -0.492615
O    -2.140457    2.383772   -0.585872
O    -0.019747   -0.267307   -1.434712
C     1.953106    0.053329   -0.172115
C     2.597897    0.693771    0.888948
C     3.943991    0.445244    1.140219
C     4.648901   -0.444485    0.334228
C     4.009467   -1.086348   -0.726385
C     2.667090   -0.837881   -0.978836
H    -4.528257    0.689148   -0.743553
H    -5.133023   -1.867959    0.092994
H    -2.805938   -2.754251    1.246802
H     0.170352    2.235484    0.366836
H    -0.248373    0.873469    1.429577
H     2.057139    1.389880    1.523130
H     4.441890    0.945982    1.964381
H     5.698888   -0.638289    0.531633
H     4.561336   -1.778586   -1.354546
H     2.145276   -1.322031   -1.797892
