# Supplementary material for: Heterocycle-guided synthesis of m-hetarylanilines via three-component benzannulation
Source: Beilstein J Org Chem. 2024 Sep 2;20:2208–16. doi: 10.3762/bjoc.20.188 (PMC11403807; doi:10.3762/bjoc.20.188)
Supplement: File 2 — xyz files with Cartesian atomic coordinates for all model structures and CIF-files for compounds 1g, 3ab, 3bb and 3ca. [file Beilstein_J_Org_Chem-20-2208-s002.zip › 1g.cif]

data_psu-1470(r-590)
_audit_creation_date               2022-11-18
_audit_creation_method
;
Olex2 1.3
(compiled 2020.11.12 svn.r5f609507 for OlexSys, GUI svn.r6408)
;
_shelx_SHELXL_version_number       '2018/3'
_audit_contact_author_address      ?
_audit_contact_author_email        ?
_audit_contact_author_name         ''
_audit_contact_author_phone        ?
_publ_contact_author_id_orcid      ?
_publ_section_references
;
Dolomanov, O.V., Bourhis, L.J., Gildea, R.J, Howard, J.A.K. & Puschmann, H.
 (2009), J. Appl. Cryst. 42, 339-341.

Sheldrick, G.M. (2008). Acta Cryst. A64, 112-122.

Sheldrick, G.M. (2015). Acta Cryst. C71, 3-8.
;
_chemical_name_common              ?
_chemical_name_systematic
;
 ? 
;
_chemical_formula_moiety           'C18 H15 N3 O2'
_chemical_formula_sum              'C18 H15 N3 O2'
_chemical_formula_weight           305.33
_chemical_melting_point            ?
loop_
  _atom_type_symbol
  _atom_type_description
  _atom_type_scat_dispersion_real
  _atom_type_scat_dispersion_imag
  _atom_type_scat_source
 'C' 'C' 0.0033 0.0016 'International Tables Vol C Tables 4.2.6.8 and 6.1.1.4'
 'H' 'H' 0.0000 0.0000 'International Tables Vol C Tables 4.2.6.8 and 6.1.1.4'
 'N' 'N' 0.0061 0.0033 'International Tables Vol C Tables 4.2.6.8 and 6.1.1.4'
 'O' 'O' 0.0106 0.0060 'International Tables Vol C Tables 4.2.6.8 and 6.1.1.4'

_shelx_space_group_comment
;
The symmetry employed for this shelxl refinement is uniquely defined
by the following loop, which should always be used as a source of
symmetry information in preference to the above space-group names.
They are only intended as comments.
;
_space_group_crystal_system        'monoclinic'
_space_group_IT_number             14
_space_group_name_H-M_alt          'P 1 21/c 1'
_space_group_name_Hall             '-P 2ybc'
loop_
  _space_group_symop_operation_xyz
 'x, y, z'
 '-x, y+1/2, -z+1/2'
 '-x, -y, -z'
 'x, -y-1/2, z-1/2'

_cell_length_a                     6.513(2)
_cell_length_b                     8.256(3)
_cell_length_c                     29.053(10)
_cell_angle_alpha                  90
_cell_angle_beta                   92.13(3)
_cell_angle_gamma                  90
_cell_volume                       1561.0(10)
_cell_formula_units_Z              4
_cell_measurement_reflns_used      1253
_cell_measurement_temperature      295(2)
_cell_measurement_theta_max        25.0870
_cell_measurement_theta_min        2.8550
_shelx_estimated_absorpt_T_max     0.993
_shelx_estimated_absorpt_T_min     0.950
_exptl_absorpt_coefficient_mu      0.087
_exptl_absorpt_correction_T_max    1.00000
_exptl_absorpt_correction_T_min    0.47018
_exptl_absorpt_correction_type     multi-scan
_exptl_absorpt_process_details
;
CrysAlisPro, Agilent Technologies,
Version 1.171.37.33 (release 27-03-2014 CrysAlis171 .NET)
(compiled Mar 27 2014,17:12:48)
Empirical absorption correction using spherical harmonics,
 implemented in SCALE3 ABSPACK scaling algorithm.
;
_exptl_absorpt_special_details     ?
_exptl_crystal_colour              'clear colourless'
_exptl_crystal_colour_lustre       clear
_exptl_crystal_colour_modifier     .
_exptl_crystal_colour_primary      colourless
_exptl_crystal_density_diffrn      1.299
_exptl_crystal_density_meas        ?
_exptl_crystal_density_method      'not measured'
_exptl_crystal_description         plate
_exptl_crystal_F_000               640
_exptl_crystal_size_max            0.6
_exptl_crystal_size_mid            0.3
_exptl_crystal_size_min            0.08
_exptl_special_details
;
 ? 
;
_exptl_transmission_factor_max     ?
_exptl_transmission_factor_min     ?
_diffrn_reflns_av_R_equivalents    0.0396
_diffrn_reflns_av_unetI/netI       0.0632
_diffrn_reflns_Laue_measured_fraction_full  0.999
_diffrn_reflns_Laue_measured_fraction_max  0.845
_diffrn_reflns_limit_h_max         6
_diffrn_reflns_limit_h_min         -9
_diffrn_reflns_limit_k_max         11
_diffrn_reflns_limit_k_min         -7
_diffrn_reflns_limit_l_max         30
_diffrn_reflns_limit_l_min         -39
_diffrn_reflns_number              7464
_diffrn_reflns_point_group_measured_fraction_full  0.999
_diffrn_reflns_point_group_measured_fraction_max  0.845
_diffrn_reflns_theta_full          26.000
_diffrn_reflns_theta_max           29.531
_diffrn_reflns_theta_min           2.806
_diffrn_ambient_temperature        295(2)
_diffrn_detector                   'CCD plate'
_diffrn_detector_area_resol_mean   10.4752
_diffrn_detector_type              Ruby
_diffrn_measured_fraction_theta_full  0.999
_diffrn_measured_fraction_theta_max  0.845
_diffrn_measurement_details
;
#__ type_ start__ end____ width___ exp.time_
  1 omega  -12.00   92.00   1.0000   20.0000
omega____ theta____ kappa____ phi______ frames
    -       13.8509   38.0000  -60.0000 104

#__ type_ start__ end____ width___ exp.time_
  2 omega   26.00   92.00   1.0000   20.0000
omega____ theta____ kappa____ phi______ frames
    -       13.8509   57.0000    0.0000 66

#__ type_ start__ end____ width___ exp.time_
  3 omega   -6.00   21.00   1.0000   20.0000
omega____ theta____ kappa____ phi______ frames
    -      -14.3978  -99.0000  -90.0000 27
;
_diffrn_measurement_device         'four-circle diffractometer'
_diffrn_measurement_device_type    'New Xcalibur, Ruby'
_diffrn_measurement_method         '\w scans'
_diffrn_orient_matrix_UB_11        -0.0443607000
_diffrn_orient_matrix_UB_12        0.0058877000
_diffrn_orient_matrix_UB_13        0.0219130000
_diffrn_orient_matrix_UB_21        -0.0989738000
_diffrn_orient_matrix_UB_22        0.0038562000
_diffrn_orient_matrix_UB_23        -0.0108100000
_diffrn_orient_matrix_UB_31        -0.0077430000
_diffrn_orient_matrix_UB_32        -0.0857652000
_diffrn_orient_matrix_UB_33        0.0007952000
_diffrn_radiation_monochromator    graphite
_diffrn_radiation_probe            x-ray
_diffrn_radiation_type             'Mo K\a'
_diffrn_radiation_wavelength       0.71073
_diffrn_source                     'Enhance (Mo) X-ray Source'
_reflns_Friedel_coverage           0.000
_reflns_Friedel_fraction_full      .
_reflns_Friedel_fraction_max       .
_reflns_number_gt                  1910
_reflns_number_total               3687
_reflns_odcompleteness_completeness  99.85
_reflns_odcompleteness_iscentric   1
_reflns_odcompleteness_theta       26.32
_reflns_special_details
;
 Reflections were merged by SHELXL according to the crystal
 class for the calculation of statistics and refinement.
 
 _reflns_Friedel_fraction is defined as the number of unique
 Friedel pairs measured divided by the number that would be
 possible theoretically, ignoring centric projections and
 systematic absences.
;
_reflns_threshold_expression       'I > 2\s(I)'
_computing_cell_refinement
;
CrysAlisPro, Agilent Technologies,
Version 1.171.37.33 (release 27-03-2014 CrysAlis171 .NET)
(compiled Mar 27 2014,17:12:48)
;
_computing_data_collection
;
CrysAlisPro, Agilent Technologies,
Version 1.171.37.33 (release 27-03-2014 CrysAlis171 .NET)
(compiled Mar 27 2014,17:12:48)
;
_computing_data_reduction
;
CrysAlisPro, Agilent Technologies,
Version 1.171.37.33 (release 27-03-2014 CrysAlis171 .NET)
(compiled Mar 27 2014,17:12:48)
;
_computing_molecular_graphics      'Olex2 1.3 (Dolomanov et al., 2009)'
_computing_publication_material    'Olex2 1.3 (Dolomanov et al., 2009)'
_computing_structure_refinement    'SHELXL 2018/3 (Sheldrick, 2015)'
_computing_structure_solution      'SHELXS  (Sheldrick, 2008)'
_refine_diff_density_max           0.165
_refine_diff_density_min           -0.196
_refine_diff_density_rms           0.045
_refine_ls_extinction_coef         0.019(3)
_refine_ls_extinction_expression  
 'Fc^*^=kFc[1+0.001xFc^2^\l^3^/sin(2\q)]^-1/4^'
_refine_ls_extinction_method       'SHELXL-2018/3 (Sheldrick 2018)'
_refine_ls_goodness_of_fit_ref     1.014
_refine_ls_hydrogen_treatment      mixed
_refine_ls_matrix_type             full
_refine_ls_number_parameters       214
_refine_ls_number_reflns           3687
_refine_ls_number_restraints       1
_refine_ls_R_factor_all            0.1173
_refine_ls_R_factor_gt             0.0571
_refine_ls_restrained_S_all        1.016
_refine_ls_shift/su_max            0.000
_refine_ls_shift/su_mean           0.000
_refine_ls_structure_factor_coef   Fsqd
_refine_ls_weighting_details      
 'w=1/[\s^2^(Fo^2^)+(0.0791P)^2^] where P=(Fo^2^+2Fc^2^)/3'
_refine_ls_weighting_scheme        calc
_refine_ls_wR_factor_gt            0.1351
_refine_ls_wR_factor_ref           0.1824
_refine_special_details            ?
_olex2_refinement_description
;
1. Fixed Uiso
 At 1.2 times of:
  All C(H) groups
 At 1.5 times of:
  All C(H,H,H) groups
2. Restrained distances
 H1-O1
 0.82 with sigma of 0.02
3.a Aromatic/amide H refined with riding coordinates:
 C2(H2), C8(H8), C9(H9), C10(H10), C11(H11), C12(H12), C14(H14), C15(H15),
 C16(H16), C17(H17), C18(H18)
3.b Idealised Me refined as rotating group:
 C6(H6A,H6B,H6C)
;
_atom_sites_solution_hydrogens     mixed
_atom_sites_solution_primary       direct
_atom_sites_solution_secondary     ?
loop_
  _atom_site_label
  _atom_site_type_symbol
  _atom_site_fract_x
  _atom_site_fract_y
  _atom_site_fract_z
  _atom_site_U_iso_or_equiv
  _atom_site_adp_type
  _atom_site_occupancy
  _atom_site_site_symmetry_order
  _atom_site_calc_flag
  _atom_site_refinement_flags_posn
  _atom_site_refinement_flags_adp
  _atom_site_refinement_flags_occupancy
  _atom_site_disorder_assembly
  _atom_site_disorder_group
 N1 N 0.3954(2) 0.3211(2) 0.41089(5) 0.0537(5) Uani 1 1 d . . . . .
 C1 C 0.4790(3) 0.1843(2) 0.55256(7) 0.0496(5) Uani 1 1 d . . . . .
 O1 O 0.6432(3) 0.2313(2) 0.57604(6) 0.0747(5) Uani 1 1 d D . . . .
 H1 H 0.719(4) 0.279(4) 0.5549(9) 0.139(13) Uiso 1 1 d D . . . .
 O2 O 0.7702(2) 0.3544(2) 0.50374(5) 0.0724(5) Uani 1 1 d . . . . .
 C2 C 0.4525(3) 0.2250(2) 0.50670(6) 0.0518(5) Uani 1 1 d . . . . .
 H2 H 0.332427 0.194279 0.490719 0.062 Uiso 1 1 calc R U . . .
 N2 N 0.4048(3) 0.3794(2) 0.36936(6) 0.0567(5) Uani 1 1 d . . . . .
 C3 C 0.6034(3) 0.3123(2) 0.48346(7) 0.0504(5) Uani 1 1 d . . . . .
 N3 N 0.5917(2) 0.45483(19) 0.36666(5) 0.0487(4) Uani 1 1 d . . . . .
 C4 C 0.5724(3) 0.3587(2) 0.43496(6) 0.0452(5) Uani 1 1 d . . . . .
 C5 C 0.6995(3) 0.4445(2) 0.40707(6) 0.0444(5) Uani 1 1 d . . . . .
 C6 C 0.9046(3) 0.5163(3) 0.41606(7) 0.0586(6) Uani 1 1 d . . . . .
 H6A H 0.916273 0.552898 0.447415 0.088 Uiso 1 1 calc R U . . .
 H6B H 0.922684 0.606456 0.395719 0.088 Uiso 1 1 calc R U . . .
 H6C H 1.008331 0.436421 0.410887 0.088 Uiso 1 1 calc R U . . .
 C7 C 0.6384(3) 0.5358(2) 0.32452(6) 0.0517(5) Uani 1 1 d . . . . .
 C8 C 0.4917(4) 0.6340(3) 0.30405(8) 0.0666(6) Uani 1 1 d . . . . .
 H8 H 0.365799 0.648570 0.317556 0.080 Uiso 1 1 calc R U . . .
 C9 C 0.5325(5) 0.7110(3) 0.26331(9) 0.0860(8) Uani 1 1 d . . . . .
 H9 H 0.433219 0.777074 0.249162 0.103 Uiso 1 1 calc R U . . .
 C10 C 0.7186(5) 0.6908(4) 0.24351(9) 0.0956(9) Uani 1 1 d . . . . .
 H10 H 0.745503 0.742920 0.216001 0.115 Uiso 1 1 calc R U . . .
 C11 C 0.8639(5) 0.5941(4) 0.26431(9) 0.0951(9) Uani 1 1 d . . . . .
 H11 H 0.990633 0.581103 0.251038 0.114 Uiso 1 1 calc R U . . .
 C12 C 0.8245(4) 0.5152(3) 0.30499(8) 0.0728(7) Uani 1 1 d . . . . .
 H12 H 0.923632 0.448545 0.318962 0.087 Uiso 1 1 calc R U . . .
 C13 C 0.3312(3) 0.0896(2) 0.57896(6) 0.0487(5) Uani 1 1 d . . . . .
 C14 C 0.3829(4) 0.0412(3) 0.62360(7) 0.0659(6) Uani 1 1 d . . . . .
 H14 H 0.511096 0.067392 0.636657 0.079 Uiso 1 1 calc R U . . .
 C15 C 0.2447(5) -0.0459(3) 0.64878(8) 0.0839(8) Uani 1 1 d . . . . .
 H15 H 0.280858 -0.077824 0.678694 0.101 Uiso 1 1 calc R U . . .
 C16 C 0.0550(4) -0.0857(3) 0.63013(9) 0.0781(7) Uani 1 1 d . . . . .
 H16 H -0.038071 -0.143278 0.647300 0.094 Uiso 1 1 calc R U . . .
 C17 C 0.0043(4) -0.0396(3) 0.58600(9) 0.0717(7) Uani 1 1 d . . . . .
 H17 H -0.123260 -0.067532 0.572922 0.086 Uiso 1 1 calc R U . . .
 C18 C 0.1401(3) 0.0477(2) 0.56076(8) 0.0612(6) Uani 1 1 d . . . . .
 H18 H 0.102462 0.079133 0.530888 0.073 Uiso 1 1 calc R U . . .

loop_
  _atom_site_aniso_label
  _atom_site_aniso_U_11
  _atom_site_aniso_U_22
  _atom_site_aniso_U_33
  _atom_site_aniso_U_23
  _atom_site_aniso_U_13
  _atom_site_aniso_U_12
 N1 0.0451(10) 0.0692(11) 0.0465(10) -0.0033(8) -0.0011(8) -0.0083(8)
 C1 0.0495(12) 0.0476(11) 0.0513(12) -0.0035(9) -0.0054(10) 0.0046(9)
 O1 0.0610(11) 0.1019(13) 0.0595(10) 0.0124(9) -0.0189(9) -0.0157(9)
 O2 0.0544(10) 0.1010(12) 0.0607(10) 0.0098(8) -0.0151(8) -0.0191(8)
 C2 0.0500(12) 0.0595(12) 0.0453(11) -0.0016(9) -0.0053(9) -0.0076(10)
 N2 0.0453(10) 0.0740(11) 0.0503(10) 0.0005(9) -0.0031(8) -0.0098(9)
 C3 0.0468(12) 0.0527(11) 0.0512(12) -0.0066(9) -0.0038(10) 0.0015(10)
 N3 0.0421(10) 0.0581(10) 0.0457(9) -0.0019(8) -0.0014(8) -0.0035(8)
 C4 0.0403(11) 0.0502(11) 0.0450(11) -0.0041(9) -0.0007(9) -0.0013(9)
 C5 0.0390(11) 0.0476(11) 0.0462(11) -0.0065(9) -0.0020(9) 0.0003(8)
 C6 0.0454(12) 0.0655(13) 0.0643(14) -0.0018(10) -0.0050(10) -0.0050(10)
 C7 0.0538(13) 0.0579(12) 0.0434(11) -0.0017(9) 0.0002(10) -0.0055(10)
 C8 0.0698(16) 0.0718(14) 0.0575(14) 0.0051(11) -0.0063(12) 0.0009(12)
 C9 0.100(2) 0.0927(19) 0.0634(16) 0.0163(14) -0.0174(16) 0.0015(16)
 C10 0.115(3) 0.113(2) 0.0587(17) 0.0199(15) 0.0046(18) -0.017(2)
 C11 0.085(2) 0.132(2) 0.0698(17) 0.0175(17) 0.0211(15) -0.0085(19)
 C12 0.0650(16) 0.0932(17) 0.0609(15) 0.0112(13) 0.0118(12) 0.0032(13)
 C13 0.0584(13) 0.0431(10) 0.0445(11) -0.0034(8) 0.0011(10) 0.0043(9)
 C14 0.0733(16) 0.0732(15) 0.0509(13) 0.0013(11) -0.0042(12) -0.0004(12)
 C15 0.107(2) 0.0920(18) 0.0528(14) 0.0146(13) 0.0067(15) -0.0014(17)
 C16 0.091(2) 0.0755(16) 0.0692(17) 0.0092(13) 0.0177(15) -0.0068(14)
 C17 0.0709(16) 0.0720(15) 0.0722(16) 0.0041(13) 0.0030(13) -0.0124(12)
 C18 0.0655(15) 0.0638(13) 0.0540(13) 0.0039(10) -0.0023(11) -0.0094(11)

_geom_special_details
;
 All esds (except the esd in the dihedral angle between two l.s. planes)
 are estimated using the full covariance matrix.  The cell esds are taken
 into account individually in the estimation of esds in distances, angles
 and torsion angles; correlations between esds in cell parameters are only
 used when they are defined by crystal symmetry.  An approximate (isotropic)
 treatment of cell esds is used for estimating esds involving l.s. planes.
;
loop_
  _geom_bond_atom_site_label_1
  _geom_bond_atom_site_label_2
  _geom_bond_distance
  _geom_bond_site_symmetry_2
  _geom_bond_publ_flag
 N1 N2 1.303(2) . ?
 N1 C4 1.362(2) . ?
 C1 O1 1.306(2) . ?
 C1 C2 1.379(3) . ?
 C1 C13 1.477(3) . ?
 O1 H1 0.894(18) . ?
 O2 C3 1.265(2) . ?
 C2 H2 0.9300 . ?
 C2 C3 1.411(3) . ?
 N2 N3 1.372(2) . ?
 C3 C4 1.467(3) . ?
 N3 C5 1.348(2) . ?
 N3 C7 1.437(2) . ?
 C4 C5 1.376(3) . ?
 C5 C6 1.476(3) . ?
 C6 H6A 0.9600 . ?
 C6 H6B 0.9600 . ?
 C6 H6C 0.9600 . ?
 C7 C8 1.371(3) . ?
 C7 C12 1.368(3) . ?
 C8 H8 0.9300 . ?
 C8 C9 1.378(3) . ?
 C9 H9 0.9300 . ?
 C9 C10 1.371(4) . ?
 C10 H10 0.9300 . ?
 C10 C11 1.362(4) . ?
 C11 H11 0.9300 . ?
 C11 C12 1.382(3) . ?
 C12 H12 0.9300 . ?
 C13 C14 1.386(3) . ?
 C13 C18 1.378(3) . ?
 C14 H14 0.9300 . ?
 C14 C15 1.382(3) . ?
 C15 H15 0.9300 . ?
 C15 C16 1.370(3) . ?
 C16 H16 0.9300 . ?
 C16 C17 1.366(3) . ?
 C17 H17 0.9300 . ?
 C17 C18 1.374(3) . ?
 C18 H18 0.9300 . ?

loop_
  _geom_angle_atom_site_label_1
  _geom_angle_atom_site_label_2
  _geom_angle_atom_site_label_3
  _geom_angle
  _geom_angle_site_symmetry_1
  _geom_angle_site_symmetry_3
  _geom_angle_publ_flag
 N2 N1 C4 108.86(16) . . ?
 O1 C1 C2 120.2(2) . . ?
 O1 C1 C13 115.00(18) . . ?
 C2 C1 C13 124.78(19) . . ?
 C1 O1 H1 104(2) . . ?
 C1 C2 H2 119.2 . . ?
 C1 C2 C3 121.52(19) . . ?
 C3 C2 H2 119.2 . . ?
 N1 N2 N3 107.03(15) . . ?
 O2 C3 C2 121.24(18) . . ?
 O2 C3 C4 117.46(18) . . ?
 C2 C3 C4 121.31(18) . . ?
 N2 N3 C7 118.42(15) . . ?
 C5 N3 N2 110.84(16) . . ?
 C5 N3 C7 130.66(16) . . ?
 N1 C4 C3 121.15(18) . . ?
 N1 C4 C5 109.35(16) . . ?
 C5 C4 C3 129.48(17) . . ?
 N3 C5 C4 103.91(16) . . ?
 N3 C5 C6 124.55(18) . . ?
 C4 C5 C6 131.52(18) . . ?
 C5 C6 H6A 109.5 . . ?
 C5 C6 H6B 109.5 . . ?
 C5 C6 H6C 109.5 . . ?
 H6A C6 H6B 109.5 . . ?
 H6A C6 H6C 109.5 . . ?
 H6B C6 H6C 109.5 . . ?
 C8 C7 N3 118.6(2) . . ?
 C12 C7 N3 120.93(19) . . ?
 C12 C7 C8 120.5(2) . . ?
 C7 C8 H8 120.3 . . ?
 C7 C8 C9 119.5(2) . . ?
 C9 C8 H8 120.3 . . ?
 C8 C9 H9 119.8 . . ?
 C10 C9 C8 120.4(3) . . ?
 C10 C9 H9 119.8 . . ?
 C9 C10 H10 120.1 . . ?
 C11 C10 C9 119.7(3) . . ?
 C11 C10 H10 120.1 . . ?
 C10 C11 H11 119.7 . . ?
 C10 C11 C12 120.5(3) . . ?
 C12 C11 H11 119.7 . . ?
 C7 C12 C11 119.4(2) . . ?
 C7 C12 H12 120.3 . . ?
 C11 C12 H12 120.3 . . ?
 C14 C13 C1 119.9(2) . . ?
 C18 C13 C1 122.01(18) . . ?
 C18 C13 C14 118.1(2) . . ?
 C13 C14 H14 119.8 . . ?
 C15 C14 C13 120.3(2) . . ?
 C15 C14 H14 119.8 . . ?
 C14 C15 H15 119.7 . . ?
 C16 C15 C14 120.7(2) . . ?
 C16 C15 H15 119.7 . . ?
 C15 C16 H16 120.4 . . ?
 C17 C16 C15 119.2(2) . . ?
 C17 C16 H16 120.4 . . ?
 C16 C17 H17 119.7 . . ?
 C16 C17 C18 120.6(2) . . ?
 C18 C17 H17 119.7 . . ?
 C13 C18 H18 119.4 . . ?
 C17 C18 C13 121.1(2) . . ?
 C17 C18 H18 119.4 . . ?

loop_
  _geom_hbond_atom_site_label_D
  _geom_hbond_atom_site_label_H
  _geom_hbond_atom_site_label_A
  _geom_hbond_distance_DH
  _geom_hbond_distance_HA
  _geom_hbond_distance_DA
  _geom_hbond_angle_DHA
  _geom_hbond_site_symmetry_A
  _geom_hbond_publ_flag
 O1 H1 O2 0.894(18) 1.66(2) 2.502(2) 156(3) . yes

loop_
  _geom_torsion_atom_site_label_1
  _geom_torsion_atom_site_label_2
  _geom_torsion_atom_site_label_3
  _geom_torsion_atom_site_label_4
  _geom_torsion
  _geom_torsion_site_symmetry_1
  _geom_torsion_site_symmetry_2
  _geom_torsion_site_symmetry_3
  _geom_torsion_site_symmetry_4
  _geom_torsion_publ_flag
 N1 N2 N3 C5 -0.5(2) . . . . ?
 N1 N2 N3 C7 -177.59(16) . . . . ?
 N1 C4 C5 N3 -0.1(2) . . . . ?
 N1 C4 C5 C6 178.65(19) . . . . ?
 C1 C2 C3 O2 1.0(3) . . . . ?
 C1 C2 C3 C4 -178.52(17) . . . . ?
 C1 C13 C14 C15 179.25(19) . . . . ?
 C1 C13 C18 C17 -179.58(19) . . . . ?
 O1 C1 C2 C3 2.5(3) . . . . ?
 O1 C1 C13 C14 -7.4(3) . . . . ?
 O1 C1 C13 C18 172.13(18) . . . . ?
 O2 C3 C4 N1 -178.58(17) . . . . ?
 O2 C3 C4 C5 -0.4(3) . . . . ?
 C2 C1 C13 C14 173.30(19) . . . . ?
 C2 C1 C13 C18 -7.2(3) . . . . ?
 C2 C3 C4 N1 0.9(3) . . . . ?
 C2 C3 C4 C5 179.12(18) . . . . ?
 N2 N1 C4 C3 178.31(16) . . . . ?
 N2 N1 C4 C5 -0.2(2) . . . . ?
 N2 N3 C5 C4 0.3(2) . . . . ?
 N2 N3 C5 C6 -178.53(17) . . . . ?
 N2 N3 C7 C8 45.7(3) . . . . ?
 N2 N3 C7 C12 -134.0(2) . . . . ?
 C3 C4 C5 N3 -178.43(18) . . . . ?
 C3 C4 C5 C6 0.3(3) . . . . ?
 N3 C7 C8 C9 -179.13(19) . . . . ?
 N3 C7 C12 C11 179.6(2) . . . . ?
 C4 N1 N2 N3 0.4(2) . . . . ?
 C5 N3 C7 C8 -130.8(2) . . . . ?
 C5 N3 C7 C12 49.5(3) . . . . ?
 C7 N3 C5 C4 177.00(18) . . . . ?
 C7 N3 C5 C6 -1.8(3) . . . . ?
 C7 C8 C9 C10 -0.5(4) . . . . ?
 C8 C7 C12 C11 0.0(4) . . . . ?
 C8 C9 C10 C11 0.0(4) . . . . ?
 C9 C10 C11 C12 0.6(5) . . . . ?
 C10 C11 C12 C7 -0.5(4) . . . . ?
 C12 C7 C8 C9 0.6(3) . . . . ?
 C13 C1 C2 C3 -178.26(17) . . . . ?
 C13 C14 C15 C16 0.0(4) . . . . ?
 C14 C13 C18 C17 -0.1(3) . . . . ?
 C14 C15 C16 C17 0.7(4) . . . . ?
 C15 C16 C17 C18 -1.0(4) . . . . ?
 C16 C17 C18 C13 0.7(4) . . . . ?
 C18 C13 C14 C15 -0.3(3) . . . . ?

_shelx_res_file
;
TITL PSU-1470(R-590) in P21/c #14
    psu-1470(r-590).res
    created by SHELXL-2018/3 at 09:10:58 on 18-Nov-2022
REM reset to P21/c #14
CELL 0.71073 6.51254 8.25575 29.05271 90 92.1289 90
ZERR 4 0.00207 0.00331 0.01022 0 0.0309 0
LATT 1
SYMM -X,0.5+Y,0.5-Z
SFAC C H N O
UNIT 72 60 12 8
DFIX 0.82 H1 O1

L.S. 10
PLAN  25
SIZE 0.08 0.3 0.6
TEMP 22(2)
CONF
HTAB O1 O2
BOND
fmap 2
MORE -1
BOND $H
acta 52
REM <olex2.extras>
REM <HklSrc "%.\\PSU-1470(R-590).hkl">
REM </olex2.extras>

WGHT    0.079100
EXTI    0.018749
FVAR       5.41545
N1    3    0.395385    0.321056    0.410893    11.00000    0.04514    0.06919 =
         0.04652   -0.00328   -0.00113   -0.00835
C1    1    0.479032    0.184297    0.552558    11.00000    0.04953    0.04758 =
         0.05128   -0.00355   -0.00543    0.00456
O1    4    0.643176    0.231291    0.576044    11.00000    0.06103    0.10193 =
         0.05948    0.01244   -0.01890   -0.01573
H1    2    0.719294    0.278691    0.554911    11.00000    0.13852
O2    4    0.770151    0.354391    0.503744    11.00000    0.05442    0.10095 =
         0.06067    0.00976   -0.01512   -0.01911
C2    1    0.452547    0.225026    0.506697    11.00000    0.05004    0.05953 =
         0.04529   -0.00164   -0.00530   -0.00757
AFIX  43
H2    2    0.332427    0.194279    0.490719    11.00000   -1.20000
AFIX   0
N2    3    0.404768    0.379373    0.369360    11.00000    0.04532    0.07405 =
         0.05030    0.00048   -0.00307   -0.00983
C3    1    0.603450    0.312254    0.483455    11.00000    0.04684    0.05266 =
         0.05119   -0.00665   -0.00379    0.00154
N3    3    0.591705    0.454832    0.366661    11.00000    0.04208    0.05812 =
         0.04567   -0.00190   -0.00139   -0.00353
C4    1    0.572416    0.358672    0.434957    11.00000    0.04026    0.05016 =
         0.04495   -0.00407   -0.00068   -0.00129
C5    1    0.699488    0.444466    0.407068    11.00000    0.03898    0.04759 =
         0.04625   -0.00647   -0.00205    0.00032
C6    1    0.904628    0.516344    0.416058    11.00000    0.04543    0.06555 =
         0.06435   -0.00182   -0.00501   -0.00496
AFIX 137
H6A   2    0.916273    0.552898    0.447415    11.00000   -1.50000
H6B   2    0.922684    0.606456    0.395719    11.00000   -1.50000
H6C   2    1.008331    0.436421    0.410887    11.00000   -1.50000
AFIX   0
C7    1    0.638373    0.535830    0.324518    11.00000    0.05380    0.05787 =
         0.04338   -0.00172    0.00021   -0.00551
C8    1    0.491734    0.634042    0.304051    11.00000    0.06983    0.07182 =
         0.05755    0.00511   -0.00625    0.00086
AFIX  43
H8    2    0.365799    0.648570    0.317556    11.00000   -1.20000
AFIX   0
C9    1    0.532530    0.711020    0.263310    11.00000    0.10039    0.09274 =
         0.06335    0.01627   -0.01740    0.00148
AFIX  43
H9    2    0.433219    0.777074    0.249162    11.00000   -1.20000
AFIX   0
C10   1    0.718585    0.690827    0.243512    11.00000    0.11505    0.11319 =
         0.05874    0.01988    0.00461   -0.01675
AFIX  43
H10   2    0.745503    0.742920    0.216001    11.00000   -1.20000
AFIX   0
C11   1    0.863920    0.594101    0.264313    11.00000    0.08537    0.13160 =
         0.06983    0.01747    0.02111   -0.00851
AFIX  43
H11   2    0.990633    0.581103    0.251038    11.00000   -1.20000
AFIX   0
C12   1    0.824477    0.515165    0.304985    11.00000    0.06502    0.09319 =
         0.06085    0.01119    0.01177    0.00319
AFIX  43
H12   2    0.923632    0.448545    0.318962    11.00000   -1.20000
AFIX   0
C13   1    0.331207    0.089567    0.578964    11.00000    0.05837    0.04314 =
         0.04454   -0.00343    0.00113    0.00431
C14   1    0.382851    0.041159    0.623596    11.00000    0.07328    0.07316 =
         0.05091    0.00126   -0.00422   -0.00040
AFIX  43
H14   2    0.511096    0.067392    0.636657    11.00000   -1.20000
AFIX   0
C15   1    0.244700   -0.045898    0.648782    11.00000    0.10719    0.09203 =
         0.05276    0.01464    0.00667   -0.00137
AFIX  43
H15   2    0.280858   -0.077824    0.678694    11.00000   -1.20000
AFIX   0
C16   1    0.054995   -0.085653    0.630132    11.00000    0.09080    0.07547 =
         0.06917    0.00918    0.01773   -0.00676
AFIX  43
H16   2   -0.038071   -0.143278    0.647300    11.00000   -1.20000
AFIX   0
C17   1    0.004344   -0.039558    0.586003    11.00000    0.07087    0.07195 =
         0.07224    0.00408    0.00302   -0.01237
AFIX  43
H17   2   -0.123260   -0.067532    0.572922    11.00000   -1.20000
AFIX   0
C18   1    0.140141    0.047741    0.560763    11.00000    0.06553    0.06380 =
         0.05401    0.00389   -0.00228   -0.00942
AFIX  43
H18   2    0.102462    0.079133    0.530888    11.00000   -1.20000
AFIX   0
HKLF 4


REM  PSU-1470(R-590) in P21/c #14
REM wR2 = 0.1824, GooF = S = 1.014, Restrained GooF = 1.016 for all data
REM R1 = 0.0571 for 1910 Fo > 4sig(Fo) and 0.1173 for all 3687 data
REM 214 parameters refined using 1 restraints

END

WGHT      0.0791      0.0000

REM Highest difference peak  0.165,  deepest hole -0.196,  1-sigma level  0.045
Q1    1   0.6370  0.0909  0.5648  11.00000  0.05    0.16
Q2    1   0.5624  0.3001  0.3465  11.00000  0.05    0.16
Q3    1   0.4265  0.3089  0.5387  11.00000  0.05    0.16
Q4    1   0.2940  0.2832  0.4836  11.00000  0.05    0.15
Q5    1   0.4969  0.1908  0.4284  11.00000  0.05    0.15
Q6    1   0.5145  0.3060  0.4930  11.00000  0.05    0.15
Q7    1   0.5753  0.5397  0.3183  11.00000  0.05    0.15
Q8    1   0.6594  0.1957  0.4898  11.00000  0.05    0.14
Q9    1   0.6409  0.6136  0.1896  11.00000  0.05    0.14
Q10   1   0.2765  0.2484  0.4381  11.00000  0.05    0.14
Q11   1   0.3750  0.2038  0.4106  11.00000  0.05    0.14
Q12   1   0.6036  0.4945  0.3569  11.00000  0.05    0.14
Q13   1   0.1860  0.0594  0.6478  11.00000  0.05    0.14
Q14   1   0.3674  0.3428  0.4972  11.00000  0.05    0.14
Q15   1   0.6181  0.5943  0.3739  11.00000  0.05    0.14
Q16   1   0.4553  0.1455  0.5217  11.00000  0.05    0.13
Q17   1   0.6014  0.2758  0.4481  11.00000  0.05    0.13
Q18   1   0.3584 -0.1666  0.6714  11.00000  0.05    0.13
Q19   1   0.6922  0.3484  0.4144  11.00000  0.05    0.13
Q20   1   0.7066  0.3855  0.3789  11.00000  0.05    0.13
Q21   1   0.4206  0.1945  0.6388  11.00000  0.05    0.13
Q22   1   0.2660  0.7021  0.2612  11.00000  0.05    0.13
Q23   1   0.6068  0.4559  0.4285  11.00000  0.05    0.12
Q24   1   0.4314  0.2464  0.3787  11.00000  0.05    0.12
Q25   1   0.3878  0.4449  0.4221  11.00000  0.05    0.12
;
_shelx_res_checksum                57883
_shelx_hkl_file
;
   0   0   3 123.523 30.8326   2
   0   0  -3 95.5794 28.2515   2
   0   0   4 44902.3 1051.82   2
   0   0  -4 45541.8 1057.51   2
   0   0   5 15.7650 37.7827   1
   0   0   5 4.79260 45.8107   2
   0   0  -5 61.3060 48.4210   2
   0   0   6 172775. 3647.96   2
   0   0  -6 173530. 3653.15   2
   0   0   6 165864. 3681.47   1
   0   0   7 409.386 96.7774   1
   0   0  -7 861.637 131.362   2
   0   0   7 265.085 73.7265   2
   0   0   8 15773.1 596.230   1
   0   0  -8 16689.0 575.337   2
   0   0  -9 75.6913 44.1407   2
   0   0   9 26.6438 25.2664   1
   0   0  10 6662.73 382.084   1
   0   0 -10 6802.11 363.469   2
   0   0  11 182.291 108.467   1
   0   0 -11 496.859 122.683   2
   0   0 -12 155540. 3513.86   2
   0   0  12 148507. 3566.43   1
   0   0  13 668.024 167.718   1
   0   0 -13 874.732 197.996   2
   0   0  14 109728. 2742.98   1
   0   0 -14 104512. 2667.37   2
   0   0 -15 904.512 212.175   2
   0   0  15 640.382 189.622   1
   0   0  16 117599. 2995.50   1
   0   0 -16 112547. 2893.38   2
   0   0 -17 1525.71 242.630   2
   0   0  17 1178.83 235.710   1
   0   0 -18 46528.7 1527.22   2
   0   0 -19 514.999 158.382   2
   0   0 -20 1136.89 203.184   2
   0   0 -21 99.3368 81.6865   2
   0   0 -22 18469.2 938.848   2
   0   0 -23 365.173 142.912   2
   0   0 -24 7822.25 436.230   3
   0   0 -24 7011.40 582.558   2
   0   0 -25-10.0847 62.0637   2
   0   0 -25 179.471 62.7791   3
   0   0 -26 369.321 91.6652   3
   0   0 -26 208.772 116.629   2
   0   0 -27-19.2056 68.7453   2
   0   0 -27 108.848 48.0777   3
   0   0 -28 6264.06 371.910   3
   0   0 -28 6567.86 628.124   2
   0   0 -29 205.895 114.658   2
   0   0 -30 542.273 189.433   2
   0   0 -31 12.1373 56.2639   2
   0   0 -32-4.29079 36.9359   2
   0   0 -33-26.7809 56.5897   2
   0   0 -34 191.377 115.139   2
   0   0 -35-115.710 103.715   2
   0   0 -36 196.306 173.863   2
   0   0 -37-207.579 145.699   2
   0   0 -38-77.2889 96.0339   2
   0   0 -39 85.7022 104.300   2
   0   1   2 3122.17 150.182   3
   0  -1   2 3069.84 150.225   1
   0   1  -2 3082.76 143.753   1
   0   1  -3 31130.1 754.296   1
   0   1   3 31693.7 742.762   3
   0   1   3 30594.1 748.365   2
   0  -1   3 29693.7 765.485   1
   0  -1  -4 366.773 54.2534   2
   0  -1   4 314.906 53.1777   1
   0   1   4 346.061 48.5633   2
   0   1  -4 296.786 53.3093   1
   0   1   4 530.200 50.2684   3
   0  -1  -4 325.481 42.1653   3
   0  -1  -5 91793.1 2031.05   2
   0   1   5 91036.1 1994.88   2
   0  -1   5 90059.9 2064.78   1
   0   1  -5 93710.7 2053.99   1
   0   1   6 148078. 3187.85   2
   0  -1  -6 150732. 3231.94   2
   0  -1   6 151507. 3281.81   1
   0   1  -6 148909. 3270.87   1
   0  -1  -7 4210.34 232.067   2
   0  -1   7 4499.13 257.521   1
   0   1   7 4286.59 213.550   2
   0   1  -7 4135.10 251.170   1
   0   1  -8 3994.46 260.670   1
   0  -1  -8 3921.99 232.680   2
   0  -1   8 3889.85 258.535   1
   0   1   8 3899.44 218.448   2
   0   1   9 36420.1 975.786   2
   0  -1   9 35445.5 1058.27   1
   0  -1  -9 36068.0 1008.84   2
   0   1  -9 35466.3 1073.33   1
   0  -1 -10 17012.0 616.167   2
   0   1 -10 16940.8 681.544   2
   0  -1  10 17370.7 675.065   1
   0   1  10 17459.1 600.075   2
   0  -1  11 63932.6 1705.71   1
   0   1 -11 61489.3 1734.19   2
   0   1  11 65521.3 1618.16   2
   0  -1 -11 61189.7 1628.93   2
   0  -1 -12 2475.21 237.217   2
   0   1  12 2552.98 218.770   2
   0  -1  12 2537.01 242.498   1
   0   1 -12 2264.56 247.111   2
   0   1 -13 2086.83 239.686   2
   0   1  13 1940.17 199.945   2
   0  -1 -13 2318.87 225.797   2
   0  -1  13 2186.94 236.318   1
   0   1 -14 663.721 132.848   2
   0  -1 -14 513.405 111.302   2
   0   1  14 687.154 120.997   2
   0  -1  14 480.091 114.078   1
   0   1  15 259.103 76.6538   2
   0  -1 -15 95.8592 47.4553   2
   0   1 -15 419.359 125.818   2
   0  -1  15 279.243 95.6371   1
   0   1  15 334.963 115.556   1
   0   1  16 4994.11 419.546   1
   0  -1 -16 4763.69 371.560   2
   0   1 -16 5019.44 407.977   2
   0   1  16 4891.92 360.645   2
   0  -1  16 5000.79 407.056   1
   0  -1 -17 201.130 78.0620   2
   0   1 -17 121.704 68.8719   2
   0  -1  17 193.802 102.728   1
   0   1  17 217.913 103.977   1
   0   1 -18 4250.23 392.241   2
   0  -1 -18 4158.66 371.964   2
   0  -1  18 4168.79 390.462   1
   0  -1 -19 4903.28 420.730   2
   0   1 -19 4745.18 427.940   2
   0  -1 -20 1262.84 223.163   2
   0   1 -20 1131.04 220.099   2
   0   1 -21 8996.53 635.183   2
   0  -1 -21 9616.76 633.311   2
   0   1 -22 1154.60 232.187   2
   0  -1 -22 1436.64 255.275   2
   0  -1 -23 2201.89 311.167   2
   0   1 -23 1769.50 292.288   2
   0   1 -24 3416.64 410.879   2
   0  -1 -24 3430.65 413.906   2
   0   1 -25 394.772 129.383   2
   0  -1 -25 296.103 120.536   2
   0   1 -25 266.559 99.9885   3
   0   1 -26 248.067 102.747   3
   0  -1 -26 215.664 119.924   2
   0   1 -26 169.446 98.5559   2
   0   1 -27 2559.08 310.154   3
   0  -1 -27 2642.13 388.051   2
   0   1 -27 2301.12 367.199   2
   0   1 -28 3973.67 487.976   2
   0   1 -28 4237.98 405.176   3
   0  -1 -28 3946.42 489.372   2
   0   1 -29 1326.16 295.948   2
   0   1 -29 1295.77 218.584   3
   0  -1 -29 1463.14 311.220   2
   0   1 -30 1930.99 355.396   2
   0  -1 -30 1733.09 345.083   2
   0   1 -31 1316.39 309.499   2
   0  -1 -31 1524.55 334.661   2
   0   1 -32 185.835 124.450   2
   0  -1 -32 334.627 167.430   2
   0  -1 -33 160.434 97.9563   2
   0   1 -33 324.400 141.964   2
   0  -1 -34 498.197 214.259   2
   0   1 -34 472.053 212.770   2
   0   1 -35-90.2000 91.6956   2
   0  -1 -35 27.8683 65.3429   2
   0  -1 -36-170.575 132.295   2
   0   1 -36 8.79689 46.9058   2
   0   1 -37 57.3605 79.4759   2
   0  -1 -37-2.88663 55.5719   2
   0   1 -38 62.7164 75.4189   2
   0  -1 -38 170.716 139.660   2
   0  -1 -39 431.499 250.933   2
   0   2   0 63241.6 1505.92   1
   0   2  -1 9558.12 361.124   1
   0  -2   1 8886.34 363.913   1
   0  -2   2 33119.1 897.018   1
   0   2  -2 33611.3 885.797   1
   0   2   3 404784. 8567.94   3
   0   2  -3 428942. 8520.07   1
   0  -2   3 405785. 8542.00   1
   0   2   4 380970. 7983.62   3
   0   2  -4 390106. 7947.79   1
   0  -2   4 382629. 7979.04   1
   0  -2   5 12121.2 466.123   1
   0   2   5 12647.0 453.319   3
   0   2  -5 12837.7 446.133   1
   0   2   5 10711.4 419.498   2
   0  -2   6 1460.15 151.184   1
   0   2   6 1439.40 127.477   3
   0   2  -6 1482.24 137.960   1
   0   2   6 1454.52 134.351   2
   0   2   7 1146.48 119.179   2
   0   2  -7 1257.39 136.316   1
   0   2   7 1269.10 114.924   3
   0  -2   7 1159.92 138.873   1
   0   2   8 15614.3 537.511   2
   0  -2  -8 15699.6 589.295   2
   0   2  -8 16088.7 585.866   1
   0  -2   8 15089.4 604.559   1
   0   2  -9 6460.20 364.420   1
   0   2   9 6760.23 323.025   2
   0  -2   9 6369.13 374.578   1
   0  -2  -9 7274.32 382.616   2
   0  -2 -10 32.3153 21.4959   2
   0   2  10-15.3884 23.6731   2
   0  -2  10 44.9855 33.1226   1
   0   2 -10 50.2614 26.4759   1
   0   2  11 718.568 103.700   2
   0  -2  11 561.098 119.519   1
   0  -2 -11 599.944 115.629   2
   0   2 -11 718.822 123.290   1
   0  -2 -12 22643.0 839.716   2
   0   2 -12 22908.2 866.312   1
   0  -2  12 22638.2 877.163   1
   0   2  12 23276.2 764.853   2
   0  -2  13 24034.1 928.780   1
   0  -2 -13 22555.6 871.299   2
   0   2 -13 22869.9 899.480   1
   0   2  13 23575.6 797.035   2
   0  -2  14 512.866 141.721   1
   0   2 -14 360.856 100.947   2
   0  -2 -14 430.210 107.066   2
   0   2  14 476.908 100.271   2
   0   2  15 6039.03 381.573   2
   0  -2 -15 5911.52 417.290   2
   0  -2  15 6743.19 467.478   1
   0   2 -15 5364.79 441.985   2
   0   2 -16 409.715 130.174   2
   0  -2 -16 653.862 141.867   2
   0  -2  16 465.941 146.933   1
   0   2  16 536.824 115.888   2
   0   2 -17 1834.91 263.087   2
   0  -2 -17 1912.01 248.927   2
   0   2  17 1981.26 229.797   2
   0  -2  17 1981.95 267.532   1
   0   2 -18 9182.10 635.487   2
   0  -2  18 10360.8 655.617   1
   0  -2 -18 9258.58 588.104   2
   0   2  18 10651.4 576.507   2
   0   2 -19 4977.94 469.883   2
   0  -2 -19 4689.72 426.444   2
   0   2  19 5127.13 401.542   2
   0   2  20 3942.53 357.223   2
   0  -2 -20 3087.83 355.989   2
   0   2 -20 3587.11 396.440   2
   0   2 -21 1242.09 241.581   2
   0  -2 -21 1549.81 255.807   2
   0   2 -22 2541.02 349.563   2
   0  -2 -22 2540.41 335.328   2
   0   2 -23 73.5912 58.9192   2
   0  -2 -23-26.6609 76.5676   2
   0   2 -24-23.5234 61.4282   2
   0  -2 -24 28.9069 70.0134   2
   0   2 -25 2881.60 405.679   2
   0  -2 -25 3119.89 404.312   2
   0   2 -26 622.808 194.885   3
   0   2 -26 866.113 229.402   2
   0  -2 -26 925.092 233.075   2
   0   2 -27 698.655 204.589   2
   0  -2 -27 568.275 175.612   2
   0   2 -27 547.182 166.512   3
   0   2 -28 532.581 181.639   2
   0   2 -28 486.412 158.119   3
   0  -2 -28 506.351 168.528   2
   0  -2 -29 1027.20 257.163   2
   0   2 -29 607.011 178.416   3
   0   2 -29 799.270 217.448   2
   0   2 -30 64.7508 103.976   2
   0   2 -30 191.675 99.0132   3
   0  -2 -30 73.1577 76.2475   2
   0  -2 -31 648.434 226.755   2
   0   2 -31 703.320 228.923   2
   0   2 -32 212.004 153.444   2
   0  -2 -32 183.819 111.922   2
   0   2 -33 401.937 180.562   2
   0  -2 -33 188.192 64.6182   2
   0  -2 -34 24.4093 45.3505   2
   0   2 -34 150.024 111.674   2
   0   2 -35-251.588 147.048   2
   0  -2 -35 148.605 123.256   2
   0  -2 -36 117.739 114.346   2
   0   2 -36 169.019 120.319   2
   0  -2 -37 203.556 149.755   2
   0   2 -37-99.9142 100.730   2
   0  -2 -38 258.083 168.983   2
   0   3   0-9.08440 39.4650   1
   0   3  -1 25809.6 824.475   1
   0   3   1 27036.2 854.850   1
   0  -3   2 35760.0 1045.31   1
   0   3  -2 35547.3 1019.27   1
   0   3  -3 7095.63 355.072   1
   0   3   3 7025.96 405.715   3
   0  -3   3 6797.59 359.370   1
   0  -3   4 8802.14 427.554   1
   0   3  -4 8955.99 406.049   1
   0   3   4 8958.28 458.437   3
   0   3  -5-17.6656 24.2587   1
   0  -3   5-42.3011 44.1736   1
   0   3   5-18.5684 22.0267   3
   0   3  -6 50347.7 1331.83   1
   0  -3   6 49124.8 1385.87   1
   0   3   6 49962.6 1388.87   3
   0   3  -7 7498.55 373.985   1
   0   3   7 6438.99 350.119   2
   0  -3   7 7154.30 402.576   1
   0   3   7 7084.67 382.574   3
   0   3  -8 654.758 110.362   1
   0   3   8 542.128 94.8444   2
   0   3   8 513.491 93.4108   3
   0  -3   8 505.893 103.774   1
   0   3   9 17126.6 641.072   2
   0   3  -9 18353.6 684.330   1
   0  -3   9 17252.0 724.811   1
   0   3   9 18175.4 646.877   3
   0   3  10 3529.55 259.386   2
   0   3 -10 3311.37 265.882   1
   0  -3  10 3520.17 301.431   1
   0   3 -11 142.122 65.3688   1
   0   3  11 85.7384 37.1310   2
   0  -3  11 116.063 54.2924   1
   0   3  12 15678.5 613.769   2
   0  -3  12 15462.9 719.814   1
   0   3 -12 15236.0 680.291   1
   0   3 -13 6506.89 436.191   1
   0   3  13 7014.09 383.988   2
   0  -3  13 6636.45 463.195   1
   0   3 -14 136.757 60.8062   1
   0  -3 -14 100.762 26.0203   2
   0  -3  14 136.204 68.1229   1
   0   3  14 95.5749 47.3573   2
   0  -3 -15 3438.55 329.733   2
   0   3  15 4009.56 302.955   2
   0  -3  15 3946.70 371.308   1
   0   3 -15 3321.92 327.509   1
   0   3 -16 7045.25 561.275   2
   0  -3  16 8487.28 572.211   1
   0   3  16 8027.07 462.881   2
   0  -3 -16 7535.78 522.603   2
   0   3 -16 7345.59 513.941   1
   0   3 -17-20.3142 46.3222   2
   0  -3 -17 72.2617 57.6052   2
   0   3  17 20.1774 36.3934   2
   0  -3  17 53.7226 51.2650   1
   0   3 -18 125.940 60.3981   2
   0  -3  18 186.855 98.3180   1
   0   3  18 133.470 59.2619   2
   0  -3 -18 84.6742 50.3451   2
   0  -3 -19 87.8730 47.1047   2
   0   3  19 97.6753 47.7229   2
   0   3 -19 15.1644 70.7819   2
   0   3 -20 2457.92 346.352   2
   0  -3 -20 2926.45 367.817   2
   0   3  20 3287.83 328.047   2
   0   3  21 36.2492 26.8601   2
   0   3 -21 101.836 82.0394   2
   0  -3 -21 140.521 103.136   2
   0  -3 -22 380.199 146.072   2
   0   3 -22 224.985 117.997   2
   0   3  22 311.438 116.637   2
   0  -3 -23 1394.34 283.574   2
   0   3 -23 1155.52 269.238   2
   0   3 -24 2169.93 352.192   2
   0  -3 -24 2566.89 381.617   2
   0   3 -25 69.8095 69.3813   2
   0  -3 -25 18.6888 43.7974   2
   0   3 -26-96.7903 78.6282   3
   0   3 -26 11.4963 56.1836   2
   0  -3 -26 51.2404 98.2322   2
   0  -3 -27 16.2359 84.7228   2
   0   3 -27-202.295 112.503   3
   0   3 -27 30.8598 77.5161   2
   0   3 -28 202.687 100.303   3
   0  -3 -28 350.694 182.389   2
   0   3 -28 130.786 93.9614   2
   0   3 -29 342.313 175.097   2
   0  -3 -29 485.921 183.575   2
   0   3 -29 455.019 189.889   3
   0   3 -30 51.7481 87.4585   2
   0   3 -30 181.148 109.626   3
   0  -3 -30 37.0737 65.8212   2
   0   3 -31 441.810 174.913   3
   0   3 -31 1322.81 298.096   2
   0  -3 -31 867.722 260.141   2
   0   3 -32 712.849 248.803   2
   0  -3 -32 983.867 309.723   2
   0   3 -33 418.442 198.310   2
   0  -3 -33 728.089 249.295   2
   0  -3 -34 157.714 168.394   2
   0   3 -34 676.189 262.627   2
   0   3 -35 22.1160 65.0006   2
   0  -3 -35 309.491 177.374   2
   0   4   0 1720.95 197.448   1
   0   4  -1 198.872 64.8976   1
   0   4   1 154.744 63.7033   1
   0   4   1 95.1663 39.4794   3
   0   4   2 218.926 76.1131   1
   0   4   2 155.057 60.8360   3
   0   4  -2 237.005 62.6858   1
   0   4   3 7573.35 496.819   3
   0   4  -3 8470.33 439.679   1
   0   4   4 780.439 147.112   3
   0  -4   4 706.645 122.496   1
   0   4  -4 695.285 121.392   1
   0   4   5 1256.59 183.730   3
   0  -4   5 1335.72 174.435   1
   0   4  -5 1572.56 175.968   1
   0   4  -6 2469.50 221.179   1
   0   4   6 2298.72 250.797   3
   0  -4   6 2204.37 230.581   1
   0   4  -7 20841.7 760.182   1
   0  -4   7 20453.0 820.318   1
   0   4   7 19664.2 819.792   3
   0   4   8 3015.49 259.933   2
   0   4   8 3510.87 301.057   3
   0   4  -8 3251.19 264.090   1
   0  -4   8 2906.38 284.347   1
   0   4   9 3993.03 321.121   3
   0  -4   9 4674.76 364.287   1
   0   4  -9 4199.28 313.664   1
   0   4   9 3672.81 299.105   2
   0  -4  10 213.916 76.2451   1
   0   4  10 310.683 82.5171   3
   0   4  10 319.709 76.4133   2
   0   4 -10 356.019 86.0833   1
   0  -4  11 329.392 113.080   1
   0   4 -11 483.152 109.594   1
   0   4  11 469.686 103.186   2
   0  -4  12 7270.56 502.850   1
   0   4 -12 6719.36 440.011   1
   0   4  12 7892.50 443.946   2
   0  -4  13 3919.57 375.886   1
   0   4  13 3933.43 311.369   2
   0   4 -13 3812.87 337.005   1
   0   4 -14 617.755 133.469   1
   0  -4  14 606.867 158.361   1
   0   4  14 747.709 134.988   2
   0   4 -15 5033.83 416.015   1
   0  -4  15 5177.59 455.857   1
   0   4  15 5606.49 380.413   2
   0   4 -16 2902.69 328.031   1
   0  -4  16 2668.71 337.827   1
   0   4  16 3443.49 298.066   2
   0   4  17 334.924 100.590   2
   0   4 -17 144.264 69.9660   1
   0  -4  17 369.901 123.966   1
   0   4 -18 29.4967 61.0010   2
   0  -4  18 246.915 84.4841   1
   0   4  18 327.136 101.705   2
   0   4 -19 202.828 61.4579   2
   0   4  19 288.742 92.9835   2
   0   4 -20-339.894 139.542   2
   0   4  20-78.2223 83.0884   2
   0   4 -21 120.788 128.737   2
   0   4  21 393.127 117.642   2
   0   4  22-82.7919 59.3586   2
   0   4 -22 65.1797 102.622   2
   0   4 -23 2020.70 361.729   2
   0   4 -24 37.6901 86.6930   3
   0   4 -24 188.985 80.8772   2
   0   4 -25 73.8197 55.2548   2
   0   4 -25 7.31319 64.9469   3
   0  -4 -25 19.2609 78.5646   2
   0  -4 -26-41.1592 137.037   2
   0   4 -26 6.83634 63.9813   2
   0   4 -26-96.1164 85.2355   3
   0   4 -27 378.204 166.313   3
   0   4 -27 386.671 180.366   2
   0  -4 -27 299.890 118.894   2
   0   4 -28-181.670 120.034   3
   0   4 -28-135.814 117.818   2
   0  -4 -28-45.3750 115.582   2
   0  -4 -29 1017.55 269.602   2
   0   4 -29 904.485 265.648   2
   0   4 -29 516.207 220.272   3
   0   4 -30 970.676 278.856   2
   0   4 -30 779.899 249.767   3
   0  -4 -30 1098.02 285.823   2
   0  -4 -31-10.3570 46.1007   2
   0   4 -31 146.694 114.909   3
   0   4 -31 122.028 122.990   2
   0   4 -32 235.419 171.696   2
   0   4 -33 728.439 269.324   2
   0   5   0-34.2510 36.8155   1
   0   5   0-45.4555 81.3456   3
   0   5  -1 413.323 138.487   3
   0   5  -1 212.883 69.6995   1
   0   5   1 167.798 75.6836   1
   0   5   1 226.635 73.9315   3
   0   5   2 1713.93 263.350   3
   0   5  -2 1582.53 204.889   1
   0   5   2 1652.63 221.864   1
   0   5  -3 1300.29 179.335   1
   0   5   3 1274.69 219.775   3
   0   5   3 1293.76 206.166   1
   0   5  -4 7631.04 462.322   1
   0   5   4 7502.06 557.211   3
   0  -5   5 523.450 110.186   1
   0   5   5 594.490 145.977   3
   0   5  -5 389.628 94.3255   1
   0   5   6 5204.67 438.598   3
   0   5  -6 5255.02 374.719   1
   0  -5   6 5482.70 412.485   1
   0   5  -7 452.396 103.540   1
   0  -5   7 412.700 104.441   1
   0   5   7 519.254 134.791   3
   0   5  -8 497.743 106.277   1
   0  -5   8 423.828 115.082   1
   0   5   8 431.004 119.621   3
   0   5   9 8.85330 34.8504   2
   0   5   9 161.676 69.2379   3
   0   5  -9 79.1297 49.5671   1
   0  -5   9 104.871 61.3888   1
   0   5  10 4021.63 339.347   2
   0  -5  10 3662.81 353.249   1
   0   5  10 3423.90 341.078   3
   0   5 -10 3659.33 320.245   1
   0   5 -11 6015.19 418.248   1
   0   5  11 5739.52 442.934   3
   0   5  11 6194.93 432.515   2
   0  -5  11 6016.54 466.016   1
   0   5  12 920.041 169.854   2
   0   5 -12 970.110 168.139   1
   0  -5  12 750.735 165.066   1
   0   5  13 197.342 83.3703   2
   0  -5  13 150.436 84.4004   1
   0   5 -13 311.399 100.266   1
   0   5  14 7.50542 40.2922   2
   0   5 -14-43.8275 49.0987   1
   0  -5  14 10.6122 40.4178   1
   0   5  15 1114.27 181.424   2
   0  -5  15 808.217 195.863   1
   0   5 -15 928.277 175.265   1
   0   5 -16 508.967 138.660   1
   0  -5  16 280.862 121.660   1
   0   5  16 450.962 124.929   2
   0  -5  17 4064.55 443.431   1
   0   5  17 6214.65 447.975   2
   0   5 -17 5469.95 479.656   1
   0   5 -18 12781.0 777.288   1
   0   5  18 14866.9 729.146   2
   0   5  19 4515.12 398.798   2
   0   5 -19 3411.98 488.958   2
   0   5 -20 2262.74 383.953   2
   0   5  20 2261.74 284.519   2
   0   5 -21 567.049 190.204   2
   0   5 -22 952.775 272.179   3
   0   5 -22 926.291 251.655   2
   0   5 -23 171.152 149.644   2
   0   5 -23 147.230 110.523   3
   0   5 -24 184.387 142.422   2
   0   5 -24 211.927 132.729   3
   0   5 -25-116.183 125.130   2
   0   5 -25-86.1290 90.7819   3
   0   5 -26-40.7597 63.0837   2
   0   5 -26-163.120 119.201   3
   0   5 -27-226.098 141.686   3
   0   5 -27 22.8962 107.421   2
   0   5 -28-177.267 127.633   3
   0   5 -28 16.3025 55.0023   2
   0   5 -29 243.875 165.527   3
   0   5 -29 80.4530 81.6676   2
   0   5 -30-50.8221 76.0559   3
   0   5 -30-45.2865 70.8987   2
   0   5 -31 439.869 224.536   2
   0   5 -31 427.069 202.019   3
   0   5 -32-216.035 146.588   3
   0   6   0 499.416 163.021   3
   0   6   0 504.521 130.914   1
   0   6   1 61.1041 36.7293   3
   0   6  -1 45.0198 37.8694   1
   0   6  -1-14.8203 38.9411   3
   0   6   1 111.321 70.4640   1
   0   6   2 490.478 155.195   3
   0   6  -2 418.220 160.106   3
   0   6  -2 560.786 128.607   1
   0   6   2 505.447 140.525   1
   0   6  -3 4535.43 384.244   1
   0   6  -3 4769.50 552.174   3
   0   6   3 4646.64 439.720   1
   0   6   3 4448.19 474.628   3
   0   6  -4 2984.31 301.601   1
   0   6  -4 3404.03 457.356   3
   0   6   4 2854.68 356.596   1
   0   6   4 3005.53 388.184   3
   0   6   5 287.299 110.527   3
   0   6   5 309.178 110.479   1
   0   6  -5 442.707 118.667   1
   0   6  -5 291.449 157.872   3
   0   6  -6 1021.53 167.720   1
   0   6  -6 1110.96 256.983   3
   0   6   6 912.333 205.266   3
   0   6  -7-28.3442 64.2035   3
   0   6  -7 135.919 74.8074   1
   0   6   7 87.7137 29.4032   3
   0   6   8 1750.53 276.258   3
   0   6  -8 2024.65 240.272   1
   0   6  -8 2046.47 381.759   3
   0  -6   8 1802.69 250.718   1
   0   6   9 118.333 47.9126   2
   0  -6   9 102.049 55.7738   1
   0   6   9 134.101 76.3034   3
   0   6  -9 182.932 61.4864   1
   0   6  10 469.025 130.709   2
   0   6  10 426.858 142.258   3
   0  -6  10 302.171 104.235   1
   0   6 -10 453.407 120.552   1
   0  -6  11 6711.48 532.861   1
   0   6  11 8170.49 559.792   2
   0   6  11 7164.38 552.567   3
   0   6 -11 8052.01 514.784   1
   0   6 -12 27.0409 21.1439   1
   0   6  12-131.947 73.2984   3
   0  -6  12 6.19011 76.0446   1
   0   6  12 42.0003 67.7302   2
   0  -6  13 421.878 149.829   1
   0   6  13 715.782 163.925   2
   0   6 -13 654.323 146.491   1
   0   6  14 1316.90 212.666   2
   0   6 -14 988.133 185.983   1
   0  -6  14 715.469 169.105   1
   0  -6  15-41.2465 113.669   1
   0   6 -15 48.5346 43.9691   1
   0   6  15 38.6294 72.8110   2
   0   6 -16 112.304 129.379   3
   0   6 -16 110.908 117.052   1
   0  -6  16-1.41610 68.6447   1
   0   6  16 16.5450 37.1821   2
   0   6 -17 185.793 153.360   3
   0   6 -17 195.584 110.679   1
   0   6 -18 423.064 139.117   1
   0   6 -18 130.500 115.253   3
   0   6 -19-48.7927 77.8846   3
   0   6 -19 311.121 121.225   1
   0   6 -20 1816.50 407.253   3
   0   6 -20 1474.80 339.937   2
   0   6 -21 491.795 272.714   3
   0   6 -21 926.408 261.437   2
   0   6 -22-17.2366 83.4505   3
   0   6 -22-5.58994 86.7142   2
   0   6 -23 925.564 315.204   2
   0   6 -23 1102.73 376.966   3
   0   6 -24 334.531 175.070   2
   0   6 -24 215.948 144.675   3
   0   6 -25 881.841 288.418   3
   0   6 -25 1043.27 295.499   2
   0   6 -26 20.3505 63.7010   3
   0   6 -26 242.763 168.265   2
   0   6 -27 855.747 266.812   2
   0   6 -27 34.3046 113.454   3
   0   6 -28 195.083 146.130   3
   0   6 -28 287.337 182.558   2
   0   6 -29 3.34583 117.740   2
   0   6 -29 572.717 242.885   3
   0   6 -30 34.2651 71.8639   3
   0   6 -31-105.715 110.396   3
   0   6 -32-39.4521 76.3953   3
   0   7   0 89.1304 80.9572   1
   0   7   0 108.071 118.523   3
   0   7   1 10641.1 872.621   3
   0   7   1 10623.4 705.179   1
   0   7  -1 9237.77 633.766   1
   0   7  -1 10281.1 884.776   3
   0   7   2 208.977 128.099   3
   0   7  -2 405.140 181.161   3
   0   7   2 393.197 147.431   1
   0   7  -2 284.749 93.6088   1
   0   7  -3 107.305 117.487   3
   0   7   3-75.2957 72.8097   3
   0   7  -3 98.8992 57.2919   1
   0   7   3-3.46020 42.5269   1
   0   7  -4 1646.55 365.138   3
   0   7   4 952.171 236.618   3
   0   7  -4 995.931 185.761   1
   0   7   4 1342.33 268.177   1
   0   7   5-72.3231 65.2844   3
   0   7  -5-0.78532 24.0540   1
   0   7   5 42.1686 75.2413   1
   0   7  -5 20.1659 58.7764   3
   0   7   6 75.1533 79.1753   1
   0   7  -6 57.4232 28.5076   1
   0   7  -6 231.268 160.690   3
   0   7   6-2.02084 60.0568   3
   0   7  -7 107.869 101.277   3
   0   7  -7 394.874 108.832   1
   0   7   7 569.768 196.736   1
   0   7   7 305.966 117.179   3
   0   7   8 2738.15 428.057   1
   0   7   8 2287.37 366.850   3
   0   7  -8 2599.04 296.101   1
   0   7  -8 2710.02 485.184   3
   0   7   9 390.082 152.240   3
   0   7  -9 511.456 128.320   1
   0   7   9 159.147 84.1957   2
   0   7  -9 279.017 166.550   3
   0   7  10 9.66724 65.0892   3
   0   7 -10-2.68246 33.6419   1
   0   7 -10 31.4587 67.1122   3
   0   7  11 421.759 155.984   3
   0  -7  11 206.850 71.6523   1
   0   7 -11 510.689 131.725   1
   0   7 -11 706.815 232.609   3
   0   7 -12 432.992 117.239   1
   0   7  12 412.913 156.570   3
   0   7 -12 527.989 206.161   3
   0   7 -13 710.477 169.081   1
   0   7 -13 572.755 225.779   3
   0   7 -14 13199.5 754.963   1
   0   7 -14 12621.9 1125.78   3
   0   7 -15 9673.63 649.694   1
   0   7 -15 8581.90 938.815   3
   0   7 -16 5141.06 477.229   1
   0   7 -16 4605.79 690.019   3
   0   7 -17 132.032 160.180   3
   0   7 -17 138.192 74.2976   1
   0   7 -18 169.296 130.905   3
   0   7 -18 329.116 112.911   1
   0   7 -19-71.6145 127.868   3
   0   7 -20 311.651 250.563   3
   0   7 -20 783.065 253.136   2
   0   7 -21 119.799 87.6952   2
   0   7 -21-131.483 126.120   3
   0   7 -22 48.2261 64.1898   2
   0   7 -22-150.299 132.033   3
   0   7 -23 253.461 167.989   3
   0   7 -23-39.0289 112.872   2
   0   7 -24 235.982 163.562   3
   0   7 -24-85.7146 63.3289   2
   0   7 -25 79.8352 139.390   3
   0   7 -25 295.725 206.060   2
   0   7 -26 389.241 252.464   2
   0   7 -26 29.7496 75.0116   3
   0   7 -27 236.618 167.581   3
   0   7 -27 923.970 328.981   2
   0   7 -28 24.2056 70.3846   3
   0   7 -29-102.633 116.354   3
   0   7 -30 144.866 135.821   3
   0   7 -31 330.936 200.974   3
   0   8   0 2659.04 365.377   1
   0   8   0 2899.86 500.938   3
   0   8   1 20.7675 51.9838   1
   0   8  -1 22.4627 55.0820   1
   0   8  -1-42.3214 87.2039   3
   0   8   1-1.45240 33.2964   3
   0   8   2 692.814 223.632   3
   0   8  -2 693.060 245.283   3
   0   8   2 813.353 219.201   1
   0   8  -2 650.609 180.734   1
   0   8   3-27.7447 57.5281   3
   0   8  -3-108.349 67.0751   1
   0   8  -3-160.673 124.654   3
   0   8   3-74.7378 68.9517   1
   0   8   4 88.5144 74.3050   3
   0   8   4 119.306 98.8839   1
   0   8  -4 22.8597 75.8733   3
   0   8  -4 116.722 81.6355   1
   0   8   5 58.5132 109.759   3
   0   8   5-85.5730 93.0072   1
   0   8  -5 76.2216 48.3508   3
   0   8  -5-97.7505 61.3643   1
   0   8  -6 352.324 106.702   1
   0   8   6 782.473 236.211   1
   0   8  -6 571.730 237.827   3
   0   8   6 395.241 161.923   3
   0   8  -7 1094.26 204.912   1
   0   8  -7 986.980 347.914   3
   0   8   7 1495.90 332.687   1
   0   8   7 1158.54 286.547   3
   0   8   8 421.745 184.224   1
   0   8   8 116.587 98.8466   3
   0   8  -8 162.836 101.835   1
   0   8  -8 275.249 213.644   3
   0   8   9 2946.74 447.904   3
   0   8   9 3491.04 551.964   1
   0   8  -9 3172.32 338.207   1
   0   8  -9 3649.80 625.771   3
   0   8 -10 543.218 256.372   3
   0   8 -10 725.578 168.718   1
   0   8  10 578.525 211.867   1
   0   8  10 402.929 166.803   3
   0   8 -11 125.769 120.246   3
   0   8  11 157.196 134.259   3
   0   8  11 78.3619 58.0471   1
   0   8 -12-62.9417 129.541   3
   0   8 -13 2529.46 548.229   3
   0   8 -14 507.561 272.499   3
   0   8 -15 1371.17 413.249   3
   0   8 -16 436.796 226.885   3
   0   8 -17 327.714 198.887   3
   0   8 -18-293.932 191.555   3
   0   8 -19 76.6273 110.639   3
   0   8 -19-163.048 172.308   2
   0   8 -20 86.9882 81.3372   2
   0   8 -20-147.199 90.6915   3
   0   8 -21-93.8860 113.029   2
   0   8 -21 134.853 105.691   3
   0   8 -22 199.055 163.363   3
   0   8 -22 122.518 121.677   2
   0   8 -23 38.7203 77.8141   3
   0   8 -23 168.045 140.956   2
   0   8 -24 244.999 181.669   3
   0   8 -24-64.1051 142.742   2
   0   8 -25 185.505 157.712   3
   0   8 -26 592.534 279.727   3
   0   9   0 13.8076 76.7916   3
   0   9   1 168.119 178.584   3
   0   9  -1 116.663 168.110   3
   0   9  -2 9.53649 53.7879   3
   0   9   2 171.185 148.875   3
   0   9   3 152.915 159.620   3
   0   9  -3-126.579 125.853   3
   0   9  -4 903.146 326.047   3
   0   9   4 1098.81 334.204   3
   0   9   5 84.1433 92.7760   3
   0   9  -5-55.0029 90.2982   3
   0   9   6 117.568 104.668   3
   0   9   6-270.430 144.091   1
   0   9  -6-298.481 192.565   3
   0   9  -7 17.3041 74.9421   3
   0   9   7 185.789 127.906   3
   0   9   7 202.689 132.450   1
   0   9  -8-13.2329 62.1246   3
   0   9   8-12.0089 40.9407   3
   0   9   8-24.8800 98.4244   1
   0   9  -9 449.335 242.536   3
   0   9   9 688.256 233.629   3
   0   9   9 335.926 187.164   1
   0   9  10 281.786 173.337   1
   0   9 -10 200.440 196.426   3
   0   9  10 165.109 156.060   3
   0   9  11 2271.61 541.043   1
   0   9 -11 1966.29 539.424   3
   0   9  12 2457.47 547.864   1
   0   9 -12 1411.93 472.562   3
   0   9  13 189.450 156.757   1
   0   9 -13 69.8364 212.640   3
   0   9 -14 118.828 103.486   3
   0   9  14 489.189 249.559   1
   0   9 -15-286.109 204.279   3
   0   9  15-207.358 166.388   1
   0   9 -16-162.772 158.075   3
   0   9 -17 619.081 295.014   3
   0   9 -18-121.391 66.5559   2
   0   9 -18-77.2628 115.183   3
   0   9 -19-54.6697 98.5282   2
   0   9 -20-307.672 190.795   2
   0  10   0 203.959 160.923   3
   0  10   1 509.520 246.468   3
   0  10  -1 406.993 226.370   3
   0  10  -2-0.75396 158.678   3
   0  10   2 269.167 154.460   3
   0  10  -3 177.624 155.305   3
   0  10   3 631.539 264.084   3
   0  10   4 627.785 260.622   3
   0  10  -4 543.653 270.710   3
   0  10   5 176.553 141.399   3
   0  10  -5 604.071 282.344   3
   0  10  -6 636.531 298.156   3
   0  10   6 125.393 118.994   3
   0  10   7 501.589 227.766   3
   0  10  -7 711.494 319.401   3
   0  10  -8 85.6509 120.614   3
   0  10   8-17.1951 143.500   3
   0  10   9 901.315 303.911   3
   0  10  -9 1035.65 378.227   3
   0  10 -16-144.015 136.015   2
   0  11   5 353.497 209.726   3
   0  11   6 57.0407 92.3930   3
   0  11   7 137.454 133.368   3
   1   0 -38 339.647 195.760   2
   1   0 -37 53.8543 86.1046   2
   1   0 -36 877.794 294.904   2
   1   0 -35 129.573 117.169   2
   1   0 -34 259.781 170.310   2
   1   0 -33-139.167 116.777   2
   1   0 -32-37.6981 105.499   2
   1   0 -31 179.874 124.780   2
   1   0 -30 1855.88 383.868   2
   1   0 -29 49.9990 95.0269   2
   1   0 -28-110.887 95.0610   2
   1   0 -27-76.4232 75.5670   2
   1   0 -26 638.874 201.935   2
   1   0 -25-20.8962 84.0255   2
   1   0 -24-135.017 104.900   2
   1   0 -23 47.5807 38.4243   2
   1   0 -22 70.7007 78.7926   2
   1   0 -21 9.60550 38.0962   2
   1   0 -20 329.884 109.793   2
   1   0 -19-11.3877 62.4903   2
   1   0 -18 2312.55 299.409   2
   1   0 -17 195.036 132.981   2
  -1   0  17 87.1488 106.123   2
   1   0 -16 27691.2 1109.59   2
  -1   0  16 29196.0 1085.29   2
  -1   0  15 78.2552 82.1566   2
   1   0 -15 212.561 129.000   2
   1   0 -14 12805.5 654.489   2
  -1   0  14 13297.5 633.260   2
  -1   0  13-13.2712 35.2589   2
   1   0 -13 61.9479 67.9666   2
   1   0 -12 162.523 67.3215   2
  -1   0  12 152.015 56.3006   2
   1   0 -11 56.9908 48.9027   2
  -1   0  11-1.86361 23.6040   2
  -1   0  10 1533.10 170.445   2
   1   0 -10 1428.38 174.575   2
   1   0  -9 7.23837 19.4133   2
  -1   0   9 19.2323 34.8623   2
  -1   0   8 722.760 107.421   2
   1   0  -8 717.334 117.503   2
  -1   0   7-11.8717 29.8651   2
   1   0  -7 50.3182 41.2744   2
  -1   0   6 3073.21 212.892   2
   1   0  -6 3213.27 232.165   2
   1   0  -5-0.16550 17.9866   2
  -1   0   5-3.00066 19.1951   2
  -1   0   4 4365.27 240.720   2
   1   0  -4 4174.60 252.389   2
  -1   0   3 2.51224 13.9503   2
   1   0  -3 19.8646 20.8764   2
  -1   0   2 116914. 2542.69   1
   1   0  -2 119859. 2543.67   2
  -1   0   1 17.2788 22.8453   1
  -1   0   1-33.1164 31.5530   2
   1   0  -1-1.86936 11.9954   1
   1   0   0 446968. 9220.60   1
  -1   0   0 449701. 9225.35   1
  -1   0  -1-14.1771 23.4925   1
   1   0   1-2.92732 20.4350   1
  -1   0  -2 352238. 7212.18   1
   1   0   2 340660. 7209.20   1
   1   0   3-6.37192 19.5154   1
  -1   0  -3-2.03857 18.1002   1
  -1   0  -4 2114.66 172.681   1
   1   0   4 2107.24 174.475   1
   1   0   5 2.58849 26.5233   1
  -1   0  -5 12.2400 15.7654   1
  -1   0  -6 11209.8 476.574   1
   1   0   6 11710.0 493.193   1
   1   0   7 12.2751 13.3457   3
   1   0   7-9.45595 21.6193   1
  -1   0  -7-0.91460 17.1514   1
   1   0   8 21283.9 620.876   3
  -1   0  -8 22484.0 790.626   1
   1   0   8 22148.6 796.157   1
   1   0   9 19.6789 11.1358   3
  -1   0  -9-5.65650 18.1670   1
   1   0   9 58.1068 34.8717   1
  -1   0 -10 1378.92 179.160   1
   1   0  10 1537.53 191.913   1
  -1   0 -11 39.5424 45.6327   1
   1   0  11-1.05585 39.5362   1
   1   0  12 340.447 100.533   1
  -1   0 -12 330.085 103.462   1
   1   0  13-14.9287 22.2287   1
  -1   0 -13 0.88971 39.4167   1
  -1   0 -14 2462.65 248.703   2
   1   0  14 2918.92 302.035   1
  -1   0 -14 2706.61 302.523   1
   1   0  15 143.609 82.9832   1
  -1   0 -15 38.9196 25.9229   2
  -1   0 -16 30823.0 1118.34   2
   1   0  16 31866.0 1232.11   1
  -1   0 -17-18.9081 34.0602   2
  -1   0 -18 15.5717 51.0415   2
  -1   0 -19 11.8291 37.8000   2
  -1   0 -20 3841.25 372.887   2
  -1   0 -21-16.2080 37.2281   2
  -1   0 -22 3530.74 379.055   2
  -1   0 -23 73.0070 80.8967   2
  -1   0 -24 1707.06 279.446   2
  -1   0 -25 34.7114 81.4029   2
  -1   0 -26 1762.63 291.894   2
  -1   0 -27 58.7677 98.7491   2
  -1   0 -28 1052.35 239.856   2
  -1   0 -29 37.4881 62.5940   2
  -1   0 -30 97.1901 84.7965   2
  -1   0 -31-33.1251 51.2028   2
  -1   0 -32 408.112 167.129   2
  -1   0 -33 102.659 93.4551   2
  -1   0 -34 187.619 120.571   2
  -1   0 -35 38.1003 99.6221   2
  -1   0 -36 227.893 121.189   2
  -1   0 -37 181.797 131.001   2
  -1   0 -38 229.544 146.060   2
  -1   0 -39 261.749 201.383   2
   1  -1 -39-190.935 156.106   2
   1  -1 -38-189.329 156.025   2
   1  -1 -37 15.6180 62.0509   2
   1   1 -37 98.6167 74.8562   2
   1   1 -36 96.6964 105.652   2
   1  -1 -36 40.8487 80.0139   2
   1  -1 -35-528.060 230.283   2
   1   1 -35-164.472 129.100   2
   1   1 -34-217.431 67.2582   2
   1  -1 -34-18.6022 115.087   2
   1  -1 -33 188.508 170.487   2
   1   1 -33 31.3877 61.9993   2
   1  -1 -32-54.2070 110.929   2
   1   1 -32 120.755 104.621   2
   1   1 -31 64.1307 95.2081   2
   1  -1 -31 189.815 114.887   2
   1   1 -30 628.935 218.461   2
   1  -1 -30 698.486 210.312   2
   1  -1 -29 3017.56 469.675   2
   1   1 -29 2722.70 435.698   2
   1  -1 -28 416.325 163.003   2
   1   1 -28 353.385 133.474   2
   1  -1 -27 422.614 176.342   2
   1   1 -27 889.790 231.938   2
   1  -1 -26 144.891 147.101   2
   1   1 -26 176.035 114.261   2
   1  -1 -25 5330.78 573.872   2
   1   1 -25 5797.61 575.510   2
   1  -1 -24 117.521 103.869   2
   1   1 -24-62.2779 72.3622   2
   1  -1 -23 193.079 111.954   2
   1   1 -23 248.245 105.967   2
   1  -1 -22 476.048 156.866   2
   1   1 -22 355.234 130.236   2
   1  -1 -21 803.255 201.453   2
   1   1 -21 579.717 143.785   2
   1   1 -20-23.4323 37.9067   2
   1  -1 -20 10.4408 62.6391   2
   1  -1 -19 425.203 132.493   2
   1   1 -19 157.125 72.5772   2
  -1   1  18 389.740 112.437   2
   1  -1 -18 222.316 102.020   2
  -1  -1  18 374.126 113.175   1
   1   1 -18 318.709 113.069   2
  -1   1  17 307.506 92.6219   2
  -1  -1  17 373.279 110.483   1
   1   1 -17 306.046 105.317   2
   1  -1 -17 277.109 95.3795   2
  -1   1  16 1852.49 224.207   2
   1  -1 -16 1996.66 275.965   2
   1   1 -16 1680.07 244.811   2
  -1  -1  16 1916.57 246.176   1
   1   1 -15 19901.0 871.847   2
   1  -1 -15 19935.6 902.977   2
  -1  -1  15 17541.8 829.796   1
  -1   1  15 21346.8 829.250   2
  -1   1  14 31127.3 1051.41   2
   1   1 -14 29216.4 1096.18   2
  -1  -1  14 31725.3 1114.60   2
   1  -1 -14 29058.2 1134.09   2
   1  -1 -13 26357.6 1035.04   2
  -1   1  13 28859.4 965.506   2
   1   1 -13 27612.0 1015.82   2
  -1  -1  13 27730.1 1012.29   2
   1   1 -12 4286.99 333.666   2
  -1   1  12 3839.03 292.478   2
   1  -1 -12 3661.05 327.111   2
  -1  -1  12 3803.36 313.768   2
   1  -1 -11 4146.60 337.820   2
  -1   1  11 4018.07 300.950   2
   1   1 -11 4032.95 315.659   2
  -1  -1  11 4194.67 317.610   2
   1  -1 -10 25210.6 939.836   2
  -1  -1  10 26463.5 897.424   2
  -1   1  10 26112.2 871.719   2
   1   1 -10 25347.4 887.691   2
   1  -1  -9 10637.5 539.152   2
  -1  -1   9 10662.4 501.584   2
  -1   1   9 10744.1 492.679   2
   1   1  -9 10728.4 497.212   2
   1  -1  -8 1125.75 158.684   2
  -1  -1   8 1235.34 148.229   2
  -1   1   8 1135.15 148.608   2
   1   1  -8 1292.74 154.574   2
  -1  -1   7 12387.8 499.286   2
   1   1  -7 11480.0 488.106   2
   1  -1  -7 12347.5 563.468   2
  -1   1   7 11927.2 508.804   2
  -1   1   6 5371.25 318.023   2
  -1  -1   6 5611.12 300.414   2
   1   1  -6 5754.02 301.212   2
   1  -1  -6 5404.80 342.068   2
  -1  -1   5 45718.5 1166.34   2
  -1   1   5 44712.8 1248.62   2
   1  -1  -5 44254.3 1259.12   2
   1   1  -5 45275.4 1165.81   2
   1   1  -4 4504.77 235.436   2
  -1   1   4 4281.38 269.866   2
  -1  -1   4 4654.64 236.485   2
   1   1  -3 605.260 77.9904   2
  -1  -1   3 575.548 71.6986   2
  -1   1   2 51311.0 1388.82   1
  -1  -1   2 50957.0 1213.49   2
   1   1  -2 54489.1 1235.91   2
  -1  -1   1 12112.9 359.552   2
  -1   1   1 10763.2 469.492   1
   1   1  -1 10874.0 362.035   2
   1  -1  -1 10319.5 466.442   1
  -1  -1   0 278.508 38.5456   2
   1   1   0 248.427 39.3023   2
  -1  -1   0 248.448 36.6807   1
  -1   1   0 270.102 63.8697   1
   1   1   0 407.661 49.9910   1
   1  -1   0 333.822 67.0640   1
   1   1   1 121179. 2595.80   1
  -1   1  -1 121859. 2798.95   1
  -1  -1  -1 121544. 2575.64   1
   1  -1   1 120335. 2801.96   1
  -1  -1  -2 116328. 2461.69   1
   1  -1   2 112135. 2651.38   1
  -1   1  -2 113282. 2653.65   1
   1   1   2 112205. 2467.46   1
   1  -1   3 146476. 3293.64   3
   1  -1   3 149441. 3387.47   1
  -1   1  -3 153770. 3397.51   1
   1   1   3 153473. 3226.83   1
  -1  -1  -3 152041. 3221.08   1
  -1  -1  -4 6859.88 314.417   1
   1   1   4 7215.84 323.611   1
   1  -1   4 7018.38 340.135   3
   1  -1   4 6785.48 376.611   1
  -1   1  -4 6866.04 372.624   1
  -1  -1  -5 1132.86 123.807   1
  -1   1  -5 1069.03 138.919   1
   1  -1   5 975.208 135.179   1
   1   1   5 985.331 116.012   1
   1  -1   5 1118.13 126.587   3
   1  -1   6 115488. 2655.40   3
   1   1   6 115679. 2661.47   1
  -1   1  -6 115945. 2733.90   1
   1  -1   6 110006. 2750.43   1
  -1   1  -6 118759. 2652.37   3
  -1  -1  -6 117198. 2677.08   1
   1  -1   7 4501.23 281.043   3
  -1  -1  -7 4975.52 314.660   1
   1  -1   7 4337.06 318.175   1
  -1   1  -7 4536.79 309.196   1
  -1   1  -7 4809.10 290.563   3
   1   1   7 5217.70 312.583   1
   1  -1   8 5096.76 359.351   1
  -1  -1  -8 5435.31 250.441   2
   1   1   8 5399.75 332.992   1
  -1  -1  -8 5061.68 334.371   1
  -1   1  -8 5401.17 314.315   3
   1  -1   8 4992.62 299.707   3
  -1   1  -8 4871.80 338.338   1
  -1   1  -9 33007.7 1036.89   3
  -1   1  -9 35204.7 1123.66   1
   1   1   9 35135.3 1100.73   1
  -1  -1  -9 35891.8 949.473   2
   1  -1   9 35969.0 1166.93   1
  -1  -1 -10 1486.74 143.487   2
   1  -1  10 1591.91 204.790   1
  -1   1 -10 1451.58 173.209   3
   1   1  10 1784.68 204.099   1
  -1   1 -10 1513.90 192.918   1
  -1  -1 -11 1090.36 128.184   2
   1  -1  11 1031.94 169.052   1
  -1   1 -11 1038.75 144.404   3
  -1   1 -11 919.635 153.286   1
   1   1  11 914.873 149.411   1
  -1   1 -12 40.5348 58.3283   1
  -1   1 -12 51.7941 50.7730   3
   1   1  12 8.79105 39.2693   1
   1  -1  12-1.20961 23.4944   1
  -1  -1 -12 4.45808 36.1855   2
   1  -1  13 19805.0 864.363   1
  -1  -1 -13 17284.0 668.515   2
  -1   1 -13 18608.4 830.495   1
   1   1  13 18074.9 796.200   1
  -1   1 -13 18285.8 709.722   3
   1   1  14 6398.45 459.405   1
   1  -1  14 7043.89 504.829   1
  -1  -1 -14 6406.29 382.583   2
  -1   1 -14 6465.83 393.580   3
  -1   1 -14 6775.70 482.451   1
   1  -1  15 1893.56 269.766   1
  -1   1 -15 1968.56 262.766   1
  -1   1 -15 1981.71 213.889   3
  -1  -1 -15 1999.79 211.684   2
   1   1  15 2012.23 257.188   1
  -1   1 -16 35.9716 33.4052   3
   1   1  16 32.3443 63.8755   1
   1  -1  16 36.0251 46.5590   1
  -1  -1 -16 18.2171 28.1925   2
  -1   1 -16 51.9144 64.7951   1
  -1  -1 -17 553.346 122.869   2
  -1   1 -17 580.537 150.944   1
  -1   1 -17 544.116 118.311   3
  -1   1 -18 2693.08 262.536   3
  -1   1 -18 2329.17 291.698   2
  -1  -1 -18 3008.71 294.586   2
  -1   1 -18 2564.96 328.763   1
  -1   1 -19 11633.7 581.390   3
  -1  -1 -19 11078.7 610.844   2
  -1   1 -19 10501.4 667.724   2
  -1   1 -20 58.6693 66.9321   2
  -1   1 -20 228.588 91.6700   3
  -1  -1 -20 177.911 103.306   2
  -1   1 -21 346.602 95.2105   3
  -1   1 -21 313.304 110.453   2
  -1  -1 -21 380.068 124.162   2
  -1   1 -22-46.4687 37.5870   3
  -1   1 -22-42.7818 79.6698   2
  -1  -1 -22 71.8426 84.2617   2
  -1   1 -23 2105.46 243.788   3
  -1   1 -23 2130.71 319.509   2
  -1  -1 -23 2104.50 291.354   2
  -1   1 -24 3021.27 382.025   2
  -1  -1 -24 2794.79 341.121   2
  -1   1 -24 3118.67 296.466   3
  -1  -1 -25 2987.36 364.411   2
  -1   1 -25 2151.93 331.454   2
  -1   1 -26 2294.83 348.628   2
  -1  -1 -26 2451.66 345.573   2
  -1   1 -27 4748.95 517.390   2
  -1  -1 -27 5255.67 516.809   2
  -1   1 -28 4218.71 492.856   2
  -1  -1 -28 4462.25 487.854   2
  -1  -1 -29 73.5195 102.918   2
  -1   1 -29-13.1970 54.2544   2
  -1  -1 -30 1431.08 298.722   2
  -1   1 -30 1250.82 276.392   2
  -1  -1 -31 2352.08 385.158   2
  -1   1 -31 2293.85 394.661   2
  -1  -1 -32 4.75731 48.8706   2
  -1   1 -32 123.285 128.721   2
  -1  -1 -33 51.5749 98.9988   2
  -1   1 -33 230.613 140.472   2
  -1   1 -34 551.571 197.076   2
  -1  -1 -34 665.996 224.967   2
  -1  -1 -35 397.270 192.556   2
  -1   1 -35 39.0622 71.0401   2
  -1  -1 -36 284.514 170.528   2
  -1   1 -36-33.0922 60.1813   2
  -1  -1 -37 8.50584 48.0659   2
  -1   1 -37 100.004 97.8038   2
  -1  -1 -38-13.5142 55.6932   2
  -1   1 -38 344.239 189.232   2
   1  -2 -39 263.597 187.865   2
   1  -2 -38-207.593 161.114   2
   1  -2 -37 126.933 128.490   2
   1  -2 -36-15.0503 62.9108   2
   1   2 -36 448.830 210.002   2
   1   2 -35 246.187 154.662   2
   1  -2 -35 16.3041 63.3975   2
   1  -2 -34 346.810 188.884   2
   1   2 -34 155.634 132.464   2
   1   2 -33 197.047 155.622   2
   1  -2 -33 601.478 239.204   2
   1  -2 -32 895.686 281.982   2
   1   2 -32 926.251 269.655   2
   1  -2 -31 173.456 132.617   2
   1   2 -31-17.3105 103.782   2
   1  -2 -30 869.001 264.877   2
   1   2 -30 804.991 249.755   2
   1   2 -29 201.297 147.585   2
   1  -2 -29 308.549 158.838   2
   1   2 -28 1571.05 320.014   2
   1  -2 -28 1881.76 373.362   2
   1  -2 -27 150.086 136.751   2
   1   2 -27 209.973 137.255   2
   1   2 -26 2053.66 348.808   2
   1  -2 -26 2189.51 391.328   2
   1  -2 -25 7120.20 686.552   2
   1   2 -25 6964.64 638.322   2
   1  -2 -24 49.8087 74.6072   2
   1   2 -24 256.956 136.253   2
   1  -2 -23 401.551 160.875   2
   1   2 -23 391.794 189.178   2
   1  -2 -22 313.471 146.534   2
   1   2 -22 219.887 126.291   2
   1   2 -21 4759.15 474.915   2
   1  -2 -21 3892.58 449.300   2
   1   2 -20 1550.26 267.209   2
   1  -2 -20 1237.70 248.257   2
  -1  -2  19 5878.06 465.270   1
   1  -2 -19 6512.68 554.770   2
   1   2 -19 5785.62 497.966   2
   1   2 -18 121.998 106.949   2
  -1  -2  18 297.211 117.607   1
   1  -2 -18 35.4587 99.0001   2
  -1   2  18 92.6367 73.6537   2
   1   2 -17 24038.9 1072.01   2
   1  -2 -17 24039.9 1130.97   2
  -1   2  17 26646.2 1008.71   2
  -1  -2  17 25152.7 1002.65   1
  -1   2  16 6405.33 438.263   2
   1   2 -16 5698.08 473.547   2
   1  -2 -16 6026.40 517.868   2
  -1  -2  16 5788.02 429.062   1
  -1  -2  15 27229.9 1008.96   1
   1   2 -15 26589.2 1086.43   2
   1  -2 -15 27668.2 1171.47   2
  -1   2  15 29209.0 1029.16   2
   1  -2 -14 10021.8 628.891   2
  -1  -2  14 9605.44 517.017   1
  -1   2  14 9511.76 522.574   2
   1   2 -14 8653.55 554.080   2
  -1  -2  13 492.203 116.825   1
   1  -2 -13 618.442 153.023   2
  -1   2  13 436.632 104.171   2
   1   2 -13 612.741 149.343   2
   1  -2 -12 23430.5 986.630   2
  -1   2  12 24585.6 891.128   2
   1   2 -12 23632.5 927.358   2
  -1  -2  12 23164.4 829.337   1
   1   2 -11 5069.40 375.967   2
  -1  -2  11 5672.10 336.330   1
   1  -2 -11 5615.95 420.645   2
  -1   2  11 5458.31 368.360   2
   1   2 -10 9685.62 522.099   2
  -1  -2  10 9913.92 442.884   1
   1  -2 -10 9568.65 552.555   2
  -1   2  10 9900.13 508.151   2
  -1  -2   9 33064.5 949.645   1
  -1   2   9 32591.3 1075.83   2
   1   2  -9 34538.1 1092.51   2
  -1  -2   8 57383.2 1426.97   1
   1   2  -8 58609.1 1589.42   2
  -1   2   8 58704.5 1614.15   2
  -1  -2   7 38056.5 971.625   1
   1   2  -7 37779.2 1131.53   2
  -1   2   7 37222.2 1176.12   2
  -1  -2   6 79342.2 1778.33   1
   1   2  -6 82838.7 1979.70   2
  -1   2   6 77432.4 2031.31   2
  -1  -2   5 15046.1 423.282   1
   1  -2  -5 14946.1 574.493   3
   1   2  -5 16307.1 589.853   2
   1  -2  -4 79080.7 1980.98   3
   1   2  -4 83901.4 1946.93   2
   1   2  -3 413486. 9171.45   2
   1  -2  -3 502396. 9360.06   3
  -1   2   2 495191. 9101.11   1
   1  -2  -2 458162. 8939.35   3
  -1   2   1 188793. 4186.71   1
   1  -2  -1 181611. 4115.35   3
   1   2  -1 179331. 3876.43   2
   1  -2   0 251384. 5373.16   3
   1  -2   0 245080. 5461.15   1
  -1   2   0 250221. 5454.70   1
   1  -2   1 349.777 82.7285   3
  -1   2  -1 357.599 90.0114   1
   1   2   1 410.777 48.1959   2
  -1   2  -1 322.326 94.3262   3
   1   2   1 303.818 44.6276   1
   1  -2   1 134.685 37.5364   1
  -1   2  -2 94145.9 2352.40   3
  -1   2  -2 95222.3 2377.19   1
   1   2   2 95670.0 2080.16   1
   1  -2   2 93802.6 2391.34   1
   1  -2   2 95900.1 2346.50   3
   1  -2   3 35477.4 1103.88   3
  -1   2  -3 36193.6 1124.72   1
  -1   2  -3 34902.0 1101.34   3
   1  -2   3 33795.7 1122.07   1
   1   2   3 34790.7 912.241   1
   1  -2   4 29998.4 1042.64   1
  -1   2  -4 31750.7 1045.80   1
   1  -2   4 31613.5 1024.87   3
  -1   2  -4 32009.5 1041.70   3
   1   2   4 31594.4 866.068   1
   1  -2   5 851.501 137.188   1
  -1   2  -5 914.269 143.638   3
  -1   2  -5 843.000 139.090   1
   1   2   5 1216.50 138.014   1
   1  -2   5 1057.97 153.993   3
   1   2   6 72242.8 1782.49   1
  -1   2  -6 72781.1 1928.44   1
  -1   2  -6 72575.4 1941.14   3
   1  -2   6 70942.0 1950.29   1
   1  -2   7 38629.3 1295.16   1
  -1   2  -7 41702.9 1287.17   3
  -1  -2  -7 40146.3 951.734   2
  -1   2  -7 40788.3 1270.27   1
   1   2   7 41591.5 1171.49   1
  -1  -2  -8 362.730 51.8095   2
  -1   2  -8 298.375 81.8645   1
  -1   2  -8 308.331 105.894   3
   1   2   8 554.870 113.032   1
   1  -2   8 368.745 96.0799   1
   1   2   9 2244.97 223.188   1
  -1   2  -9 2176.92 247.153   3
  -1  -2  -9 2257.11 147.700   2
  -1   2  -9 2348.74 245.537   1
   1  -2   9 2027.09 236.055   1
  -1   2 -10 44435.7 1402.07   1
   1   2  10 43013.3 1342.40   1
  -1   2 -10 42997.6 1405.89   3
  -1  -2 -10 46224.8 1129.87   2
   1  -2  10 45330.9 1464.91   1
  -1   2 -11 23745.5 957.854   3
   1   2  11 24661.5 928.678   1
  -1   2 -11 22809.4 927.659   1
   1  -2  11 25909.7 1017.91   1
  -1  -2 -11 24525.3 730.115   2
   1   2  12 73331.6 1984.62   1
  -1   2 -12 68190.8 1986.32   3
   1  -2  12 74001.4 2097.66   1
  -1  -2 -12 69931.0 1714.45   2
  -1   2 -12 66779.1 1971.50   1
   1   2  13 29762.3 1099.79   1
  -1   2 -13 28340.7 1085.22   1
   1  -2  13 30548.8 1189.10   1
  -1  -2 -13 27788.7 881.684   2
  -1   2 -13 27835.5 1077.99   3
  -1   2 -14 2531.70 286.414   1
   1  -2  14 2885.53 333.104   1
  -1  -2 -14 2869.03 236.625   2
  -1   2 -14 2953.79 309.691   3
   1   2  14 2943.46 312.814   1
  -1   2 -15 87.9453 57.1530   1
  -1   2 -15 152.007 80.5600   3
   1   2  15 31.2298 35.2304   1
   1  -2  15 86.9529 78.6902   1
  -1  -2 -15 90.8697 50.7611   2
  -1   2 -16 3451.15 356.179   3
  -1   2 -16 3513.19 367.837   1
   1  -2  16 4222.62 428.001   1
  -1  -2 -16 4006.19 305.170   2
  -1   2 -17 1819.78 272.411   1
  -1  -2 -17 1786.28 211.737   2
  -1   2 -17 1978.15 274.065   3
  -1   2 -18 3571.20 368.215   3
  -1  -2 -18 3869.61 325.003   2
  -1   2 -18 3875.14 409.096   1
  -1   2 -19 78.3083 72.3925   1
  -1  -2 -19 280.175 102.878   2
  -1   2 -19 200.846 121.773   3
  -1   2 -20 18324.3 902.684   3
  -1  -2 -20 17542.9 813.556   2
  -1   2 -20 14964.1 884.666   2
  -1   2 -20 17338.8 958.670   1
  -1  -2 -21 4211.68 382.359   2
  -1   2 -21 3690.62 432.103   2
  -1   2 -21 4312.49 422.872   3
  -1   2 -22 848.905 183.966   3
  -1  -2 -22 888.756 183.768   2
  -1   2 -22 657.039 200.256   2
  -1   2 -23 407.512 134.382   3
  -1  -2 -23 359.256 122.603   2
  -1   2 -23 324.054 136.297   2
  -1  -2 -24 78.2380 79.3872   2
  -1   2 -24 4.39220 58.9637   2
  -1   2 -24 31.9904 42.4099   3
  -1  -2 -25 3030.77 375.905   2
  -1   2 -25 2725.79 392.382   2
  -1   2 -25 3611.17 398.994   3
  -1  -2 -26 45.4415 65.2711   2
  -1   2 -26 69.0936 58.8677   3
  -1   2 -26 115.616 102.170   2
  -1  -2 -27-34.8682 75.2259   2
  -1   2 -27 88.2862 73.9905   2
  -1   2 -27 12.1953 30.4969   3
  -1   2 -28 886.463 197.952   3
  -1  -2 -28 949.080 229.672   2
  -1   2 -28 629.624 208.540   2
  -1  -2 -29 802.954 220.186   2
  -1   2 -29 661.353 157.097   3
  -1   2 -29 530.817 186.083   2
  -1  -2 -30 214.486 89.4414   2
  -1   2 -30 223.293 103.287   2
  -1  -2 -31 223.826 124.459   2
  -1   2 -31 430.909 187.103   2
  -1  -2 -32 53.6015 60.5283   2
  -1   2 -32 7.99873 72.1469   2
  -1   2 -33 151.983 131.943   2
  -1  -2 -33-99.0213 91.8240   2
  -1  -2 -34 33.9050 94.2359   2
  -1   2 -34-37.0112 62.3415   2
  -1  -2 -35 104.199 100.736   2
  -1   2 -35-42.6825 75.3842   2
  -1   2 -36 252.966 160.079   2
  -1   2 -37-53.8387 141.267   2
   1  -3 -37-75.7332 103.306   2
   1  -3 -36 11.9181 54.7766   2
   1   3 -35 488.214 202.256   2
   1  -3 -35 197.788 148.841   2
   1   3 -34 287.313 181.443   2
   1  -3 -34 151.044 131.970   2
   1  -3 -33 168.775 136.305   2
   1   3 -33 408.193 207.235   2
   1  -3 -32 1946.67 415.518   2
   1   3 -32 1879.96 394.370   2
   1  -3 -31 735.532 274.866   2
   1   3 -31 1070.03 298.506   2
   1  -3 -30 15.3766 72.3168   2
   1   3 -30 248.809 139.079   2
   1  -3 -29 814.493 269.014   2
   1   3 -29 745.159 233.664   2
   1  -3 -28 252.378 152.204   2
   1   3 -28 279.423 160.084   2
   1  -3 -27-207.118 128.857   2
   1   3 -27 120.474 96.2174   2
   1  -3 -26 747.152 241.554   2
   1   3 -26 787.734 225.939   2
   1  -3 -25 6178.40 656.003   2
   1   3 -25 6139.95 606.790   2
   1   3 -24 101.770 111.761   2
   1  -3 -24-17.8408 18.2944   3
   1  -3 -24-9.94099 68.0005   2
   1  -3 -23 213.690 112.418   2
   1   3 -23 89.9735 85.6089   2
   1  -3 -23 225.985 62.2646   3
   1  -3 -22 6703.35 373.964   3
   1   3 -22 7190.44 624.530   2
   1  -3 -22 6878.20 651.600   2
   1  -3 -21 7034.45 391.736   3
   1  -3 -21 7563.75 664.057   2
   1   3 -21 7903.19 643.079   2
   1  -3 -20 12550.9 828.402   2
   1   3 -20 12280.7 788.752   2
   1  -3 -20 11559.5 519.949   3
  -1  -3  19 11768.8 705.397   1
   1   3 -19 14073.8 841.150   2
   1  -3 -19 13803.8 856.848   2
   1  -3 -19 13278.2 572.752   3
  -1   3  18 3128.67 321.780   2
   1  -3 -18 2939.16 380.556   2
   1  -3 -18 2356.63 222.351   3
  -1  -3  18 2241.55 282.056   1
   1   3 -18 2419.57 332.107   2
  -1  -3  17 2693.32 301.765   1
   1  -3 -17 2888.29 361.723   2
  -1   3  17 3420.92 327.717   2
   1  -3 -17 2750.38 242.342   3
   1   3 -17 3195.43 359.839   2
  -1   3  16 5012.16 398.895   2
  -1  -3  16 4465.57 366.961   1
   1  -3 -16 4174.02 305.305   3
   1   3 -16 4550.42 423.935   2
  -1   3  15 1916.27 237.387   2
  -1  -3  15 1698.75 222.720   1
   1  -3 -15 1391.25 173.200   3
   1   3 -15 1800.04 254.905   2
  -1  -3  14 13.9709 37.2493   1
   1  -3 -14 30.5276 36.3116   3
  -1   3  14 27.4017 20.7455   2
   1   3 -14-8.04070 22.9967   2
  -1  -3  13 453.588 98.1972   1
  -1   3  13 552.142 130.466   2
   1  -3 -13 378.787 96.9160   3
   1   3 -13 587.212 146.004   2
  -1   3  12 20275.8 827.205   2
   1   3 -12 18864.3 863.126   2
   1  -3 -12 17422.8 724.546   3
  -1  -3  12 19927.5 738.853   1
   1   3 -11 17401.4 794.855   2
  -1   3  11 17202.8 749.101   2
  -1  -3  11 16266.9 639.472   1
   1  -3 -11 16103.2 675.371   3
  -1  -3  10 6145.74 339.146   1
  -1   3  10 6583.35 435.467   2
   1   3 -10 6860.64 457.468   2
   1  -3 -10 6054.82 387.645   3
  -1  -3   9 5949.83 315.411   1
   1   3  -9 6001.07 418.218   2
   1  -3  -9 5850.46 379.867   3
  -1   3   9 6144.73 422.558   2
  -1  -3   8 21897.2 687.853   1
  -1   3   8 21276.4 868.370   2
   1  -3  -8 21856.7 822.834   3
   1   3  -8 23336.9 872.809   2
  -1  -3   7 991.811 105.374   1
  -1   3   7 826.654 152.146   2
   1   3  -7 1063.18 160.664   2
   1  -3  -7 1129.36 168.062   3
   1   3  -6 39857.3 1193.69   2
   1  -3  -6 38402.7 1225.89   3
  -1  -3   6 38862.9 976.216   1
   1  -3  -5 13087.2 611.696   3
   1   3  -5 13373.9 558.956   2
  -1  -3   5 12248.0 382.419   1
   1  -3  -4 14479.3 660.255   3
   1  -3  -3 526.520 118.150   3
  -1   3   3 489.672 118.375   1
  -1   3   2 77.6684 56.8950   1
   1  -3  -2 160.947 64.4854   3
  -1   3   2 183.017 73.2643   3
  -1   3   1 8866.54 517.380   1
   1  -3  -1 8975.35 517.223   3
  -1   3   1 8974.83 505.847   3
   1  -3   0 4629.40 364.568   3
  -1   3   0 4734.68 361.634   3
  -1   3   0 4420.19 354.472   1
   1  -3   1 29.3008 41.5625   3
  -1   3  -1-42.6328 52.1570   1
  -1   3  -1 26.6246 41.8650   3
   1  -3   1-51.3048 41.7372   1
  -1   3  -2 3161.70 303.649   3
   1  -3   2 3121.24 298.084   1
  -1   3  -2 2873.90 283.910   1
  -1   3  -3 27925.4 1056.55   3
  -1   3  -3 28489.7 1038.15   1
   1  -3   3 28207.2 1053.52   1
  -1   3  -4 6273.78 446.471   3
  -1   3  -4 6592.65 441.649   1
   1  -3   4 6294.88 446.422   1
   1  -3   5 8482.49 526.103   1
  -1   3  -5 8114.17 499.766   1
  -1   3  -5 8296.05 525.223   3
  -1   3  -6 4460.12 386.486   3
   1  -3   6 4851.28 386.959   1
  -1   3  -6 4476.96 359.211   1
  -1   3  -7 5261.84 426.814   3
   1  -3   7 5078.95 407.109   1
  -1   3  -7 5139.29 387.273   1
   1   3   8 22899.6 567.901   2
  -1   3  -8 24347.4 948.023   1
  -1   3  -8 23722.7 1007.45   3
   1  -3   8 23659.9 979.254   1
   1   3   8 23298.4 842.250   1
  -1   3  -9 54674.1 1654.53   1
  -1   3  -9 53776.5 1746.77   3
   1  -3   9 56235.0 1741.01   1
   1   3   9 53331.0 1224.26   2
   1   3   9 56858.0 1573.58   1
  -1   3 -10 360.851 96.7176   1
   1   3  10 370.030 108.097   1
   1   3  10 361.551 51.0592   2
   1  -3  10 339.786 111.948   1
  -1   3 -10 639.312 170.103   3
   1   3  11 2162.73 249.609   1
   1  -3  11 2010.56 268.337   1
  -1   3 -11 2160.21 255.573   1
  -1   3 -11 2071.30 282.956   3
   1  -3  12 15328.9 809.630   1
  -1   3 -12 15299.5 756.572   1
   1   3  12 14071.0 504.370   3
  -1   3 -12 14614.5 806.971   3
   1   3  12 16246.8 751.513   1
   1   3  13 6087.18 274.796   3
  -1   3 -13 5708.29 496.619   3
  -1  -3 -13 6222.11 353.015   2
   1  -3  13 6876.08 532.162   1
  -1   3 -13 5481.49 440.851   1
   1   3  13 6171.94 461.859   1
  -1   3 -14 213.094 93.0416   1
  -1   3 -14 81.8669 61.9467   3
  -1  -3 -14 161.310 63.0402   2
   1   3  14 280.517 104.777   1
   1  -3  14 175.960 108.383   1
   1  -3  15 19.1416 41.1686   1
  -1   3 -15-27.4311 48.3057   1
   1   3  15 49.0014 31.9280   1
  -1   3 -15-6.08989 42.0773   3
  -1  -3 -15 46.8348 42.9821   2
  -1   3 -16 877.950 182.535   1
   1  -3  16 744.816 179.788   1
  -1  -3 -16 926.756 151.577   2
  -1   3 -16 623.884 168.925   3
  -1   3 -17 2783.25 341.499   1
  -1   3 -17 2797.48 364.640   3
  -1  -3 -17 2744.81 279.099   2
  -1   3 -18 1338.51 242.009   1
  -1  -3 -18 1241.05 192.213   2
  -1   3 -18 1468.65 264.529   3
  -1   3 -19 324.976 111.733   1
  -1  -3 -19 322.204 102.451   2
  -1   3 -19 300.339 116.533   3
  -1   3 -20 10742.7 757.099   3
  -1  -3 -20 10605.6 631.489   2
  -1   3 -20 10002.9 718.180   1
  -1   3 -21 2640.76 374.277   3
  -1  -3 -21 3168.42 349.254   2
  -1   3 -21 3353.00 418.182   1
  -1   3 -22 168.232 84.8912   3
  -1   3 -22-25.2295 48.4538   1
  -1  -3 -22 128.696 75.5635   2
  -1   3 -22 100.919 121.126   2
  -1   3 -23 3991.23 480.171   2
  -1   3 -23 5172.55 534.591   3
  -1  -3 -23 4890.42 453.496   2
  -1   3 -24 493.829 168.025   3
  -1   3 -24 408.863 157.713   2
  -1  -3 -24 245.991 101.698   2
  -1  -3 -25 576.620 161.009   2
  -1   3 -25 471.199 164.489   3
  -1   3 -25 484.117 175.424   2
  -1  -3 -26 354.955 118.009   2
  -1   3 -26 738.465 221.939   3
  -1   3 -26 501.884 205.946   2
  -1   3 -27 1549.08 305.193   3
  -1  -3 -27 1178.04 258.949   2
  -1   3 -27 833.151 258.625   2
  -1   3 -28 600.059 190.397   3
  -1  -3 -28 536.552 164.691   2
  -1   3 -28 444.513 183.459   2
  -1   3 -29 104.665 85.1864   3
  -1  -3 -29 397.333 135.999   2
  -1   3 -29 213.086 119.303   2
  -1   3 -30 7.47873 35.3058   3
  -1  -3 -30 58.8902 63.3038   2
  -1   3 -30-57.5642 96.1552   2
  -1  -3 -31 24.3890 51.5882   2
  -1   3 -31-65.1167 96.0471   2
  -1   3 -32 76.2209 124.475   2
  -1  -3 -32 331.944 156.882   2
  -1   3 -33 269.296 157.125   2
  -1   3 -34-45.3676 85.5427   2
  -1   3 -35-100.349 108.715   2
   1   4 -33 243.446 140.482   2
   1   4 -32 140.521 117.160   2
   1   4 -31 1539.58 366.165   2
   1   4 -30 171.348 150.228   2
   1   4 -29 1360.05 318.369   2
   1   4 -28 343.721 190.106   2
   1   4 -27-30.5095 61.1919   2
   1   4 -26 246.955 123.353   2
   1   4 -25 42.2966 79.1317   2
   1   4 -24 823.304 226.775   2
   1   4 -23 36.1004 98.0015   2
   1   4 -22 162.243 100.468   2
   1   4 -21 11760.3 833.306   2
  -1  -4  20 50.2330 81.9890   1
   1   4 -20 139.871 91.1015   2
  -1  -4  19 5614.40 476.131   1
   1   4 -19 5938.51 562.841   2
  -1   4  18 4277.94 395.364   2
   1   4 -18 3612.76 432.458   2
  -1  -4  18 3138.53 351.416   1
  -1  -4  17 91.5799 58.2472   1
   1   4 -17 48.0434 75.2782   2
  -1   4  17 28.9148 49.0788   2
   1  -4 -16-20.7397 27.6652   3
  -1  -4  16 59.4035 40.4475   1
  -1   4  16 41.3431 29.2536   2
   1   4 -16-22.1486 59.7540   2
   1  -4 -15 51.5034 34.6596   3
  -1   4  15 47.5583 44.4257   2
   1   4 -15-19.6709 39.6684   2
  -1  -4  15 23.1180 27.4211   1
  -1   4  14 24.8609 36.1574   2
   1   4 -14-22.3108 45.7988   2
  -1  -4  14 45.9515 41.1509   1
   1  -4 -14 77.8522 42.8996   3
  -1  -4  13 2174.48 238.845   1
   1   4 -13 1626.56 278.314   2
  -1   4  13 2227.25 273.427   2
   1  -4 -13 2085.06 248.249   3
   1  -4 -12 1089.99 180.519   3
  -1  -4  12 1286.81 172.917   1
  -1   4  12 1324.57 212.087   2
   1   4 -12 1091.60 218.937   2
  -1  -4  11 1911.84 204.684   1
   1  -4 -11 1871.14 238.596   3
   1   4 -11 1513.86 247.172   2
  -1   4  11 1838.62 245.668   2
   1  -4 -10 6992.01 475.906   3
   1   4 -10 6492.74 483.020   2
  -1  -4  10 6360.83 374.399   1
  -1   4  10 6178.45 476.577   2
  -1  -4   9 2922.44 230.443   1
   1   4  -9 3183.27 325.458   2
  -1   4   9 3142.68 307.366   2
   1  -4  -9 3258.90 323.497   3
  -1  -4   8 10193.8 435.969   1
   1  -4  -8 10245.2 597.807   3
  -1  -4   7 111035. 2504.33   1
   1  -4  -7 109411. 2879.61   3
  -1  -4   6 10041.2 379.612   1
   1  -4  -6 10777.7 614.864   3
   1   4  -6 9336.58 322.582   1
   1   4  -5 100266. 2141.13   1
  -1   4   4 28539.5 1115.19   1
  -1   4   4 32024.7 1089.24   3
   1   4  -3 3198.77 156.959   1
  -1   4   3 4128.46 389.514   1
  -1   4   3 4322.92 379.643   3
  -1   4   2 9177.43 564.289   3
   1   4  -2 8392.75 303.060   1
  -1   4   2 8232.03 545.854   1
  -1   4   1 19062.5 867.696   3
   1   4  -1 18016.6 549.549   1
  -1   4   1 17395.3 842.531   1
  -1   4   0 1238.68 203.049   1
   1   4   0 1127.72 116.774   1
  -1   4   0 1306.15 219.455   3
  -1   4  -1 4792.41 414.427   3
  -1   4  -1 4346.57 381.196   1
  -1   4  -2 3608.90 360.927   3
  -1   4  -2 2832.12 302.834   1
   1  -4   2 3485.65 350.537   1
   1  -4   3 1709.65 244.164   1
  -1   4  -3 1552.28 224.696   1
  -1   4  -3 1654.64 240.492   3
  -1   4  -4 804.386 178.060   3
  -1   4  -4 682.142 148.427   1
   1  -4   4 718.557 153.328   1
  -1   4  -5 12665.6 746.621   3
   1  -4   5 13278.8 731.694   1
  -1   4  -5 13340.7 708.113   1
  -1   4  -6 626.773 138.845   1
   1  -4   6 968.128 186.964   1
  -1   4  -6 782.756 176.454   3
  -1   4  -7 2680.54 303.219   1
  -1   4  -7 2650.71 343.951   3
   1  -4   7 2753.55 322.917   1
   1   4   7 2162.07 158.515   2
  -1   4  -8 47029.5 1499.39   1
  -1   4  -8 45306.4 1633.80   3
   1  -4   8 52037.7 1628.33   1
  -1   4  -9 4007.78 368.677   1
   1   4   9 4384.91 207.807   2
  -1   4  -9 4565.16 460.799   3
   1  -4   9 4947.98 444.852   1
   1   4  10 558.505 68.3009   2
  -1   4 -10 443.818 117.612   1
  -1   4 -10 445.544 149.751   3
   1  -4  10 745.514 164.468   1
   1   4  11 72.3834 47.3540   3
  -1   4 -11 12.5250 68.8488   3
  -1   4 -11 53.0643 27.5421   1
   1  -4  11 98.0378 72.5759   1
   1   4  11 89.2390 27.4098   2
  -1   4 -12 7842.35 638.204   3
  -1   4 -12 8276.98 559.092   1
   1   4  12 8356.98 339.319   2
   1  -4  12 9565.56 649.133   1
   1   4  12 8064.22 442.040   3
   1   4  12 9774.99 591.814   1
   1   4  13 827.673 125.447   3
  -1   4 -13 914.299 181.673   1
   1   4  13 980.637 198.123   1
   1  -4  13 995.054 211.267   1
   1   4  13 717.108 95.0971   2
  -1   4 -13 734.562 189.755   3
   1   4  14 1882.86 160.986   2
   1  -4  14 2016.52 307.246   1
  -1   4 -14 1599.25 245.814   1
  -1   4 -14 1641.33 299.569   3
   1   4  14 2052.72 191.153   3
   1   4  14 1855.55 279.259   1
  -1   4 -15 250.508 138.140   3
  -1   4 -15 232.876 95.3484   1
   1  -4  15 112.531 95.6754   1
  -1   4 -16-19.1512 41.3618   3
  -1   4 -16 79.1725 52.2190   1
  -1   4 -17 11256.0 720.162   1
  -1   4 -17 10322.4 796.250   3
  -1   4 -18 2616.26 390.713   3
  -1   4 -18 2643.93 348.705   1
  -1   4 -19 1260.47 244.674   1
  -1   4 -19 932.935 229.401   3
  -1   4 -20 483.623 156.449   1
  -1   4 -20 558.213 181.210   3
  -1   4 -21 3198.05 452.477   3
  -1   4 -21 2989.79 404.688   1
  -1   4 -22 2784.24 420.283   3
  -1   4 -22 2578.88 383.700   1
  -1  -4 -22 2751.18 326.901   2
  -1  -4 -23 7422.72 571.985   2
  -1   4 -23 6150.78 607.752   1
  -1   4 -23 6560.69 678.443   3
  -1   4 -24 3600.18 501.980   3
  -1  -4 -24 3584.52 404.078   2
  -1   4 -24 2879.21 443.322   2
  -1   4 -25-18.1954 47.7374   3
  -1  -4 -25-1.43166 74.4674   2
  -1   4 -25 99.4713 123.590   2
  -1   4 -26 1150.56 297.606   3
  -1  -4 -26 1433.80 260.526   2
  -1   4 -26 1175.18 296.615   2
  -1  -4 -27 855.668 217.482   2
  -1   4 -27 1334.27 322.706   3
  -1   4 -27 662.237 229.244   2
  -1  -4 -28 297.806 139.836   2
  -1   4 -28 431.082 181.115   3
  -1   4 -28 263.806 160.145   2
  -1   4 -29 161.936 137.740   3
  -1   4 -29-14.3821 94.5737   2
  -1   4 -30 139.467 108.892   3
  -1   4 -30 134.680 117.233   2
  -1   4 -31 248.498 139.362   2
  -1   4 -31 32.2325 59.1015   3
  -1   4 -32 27.5172 97.3926   2
  -1   4 -33 98.0648 139.352   2
   1   5 -33 125.268 113.876   3
   1   5 -31 1053.91 305.922   2
   1   5 -30 338.523 174.168   2
   1   5 -29 140.619 133.554   2
   1   5 -28 235.102 137.723   2
   1   5 -27 8.13710 97.1698   2
   1   5 -26 170.163 142.050   2
   1   5 -25 272.355 162.179   2
   1   5 -24 203.203 141.870   2
   1   5 -23 70.1800 95.5486   2
   1   5 -22 3734.88 494.785   2
   1   5 -21 22.6285 48.6558   2
  -1  -5  20 25.8624 53.5885   1
   1   5 -20-139.564 96.8064   2
  -1  -5  19 463.526 159.258   1
   1   5 -19 1144.77 274.891   2
  -1  -5  18 11142.8 711.308   1
   1   5 -18 15393.7 960.988   2
  -1  -5  17 9036.08 602.783   1
   1   5 -17 10437.3 783.984   2
   1   5 -16 10055.3 754.675   2
  -1  -5  16 9222.50 596.739   1
  -1   5  16 12322.5 730.672   2
   1   5 -15 12702.8 837.066   2
  -1   5  15 13825.8 777.509   2
  -1  -5  15 12183.6 674.773   1
   1   5 -14 3960.96 444.696   2
  -1   5  14 4825.15 434.400   2
  -1  -5  14 4052.65 352.765   1
  -1   5  13 1378.34 235.942   2
  -1  -5  13 1508.78 196.525   1
   1   5 -13 1222.70 235.669   2
  -1   5  12 506.932 148.576   2
  -1  -5  12 291.235 76.7979   1
   1   5 -12 476.504 135.000   2
  -1  -5  11 1524.02 187.098   1
  -1   5  11 1444.03 247.277   2
   1   5 -11 1496.07 251.276   2
  -1  -5  10 219.090 67.4646   1
  -1   5  10 113.792 65.6047   2
  -1   5   9 806.379 167.537   2
  -1  -5   9 728.293 116.132   1
  -1  -5   8 3684.42 253.739   1
   1   5  -8 3521.81 217.373   1
   1   5  -7 937.836 98.5958   1
   1   5  -6 1401.92 114.139   1
  -1   5   6 1379.12 233.613   3
  -1   5   6 1274.11 236.307   1
  -1   5   5 12.3484 53.7039   3
   1   5  -5 22.9267 19.9568   1
  -1   5   5 84.9159 101.358   1
  -1   5   4 31027.1 1250.83   3
   1   5  -4 30234.1 799.232   1
  -1   5   4 31749.3 1334.01   1
  -1   5   3 330.862 119.240   3
  -1   5   3 223.251 91.5782   1
  -1   5   2 11834.2 731.012   3
  -1   5   2 12464.1 748.534   1
   1   5  -2 12199.8 453.271   1
   1   5  -1 18301.2 619.460   1
  -1   5   1 17680.8 924.725   3
  -1   5   1 17462.0 908.717   1
   1   5   0 750.787 110.581   1
  -1   5   0 744.625 178.578   1
  -1   5   0 693.502 181.353   3
  -1   5  -1 178.890 75.3325   1
  -1   5  -1 172.038 91.2039   3
   1   5   1 195.100 56.9848   1
   1   5   2 328.321 81.1224   1
  -1   5  -2 304.198 111.488   3
  -1   5  -2 217.002 81.0352   1
  -1   5  -3 1084.31 201.427   1
  -1   5  -3 1326.35 248.974   3
  -1   5  -4 3235.49 399.185   3
   1  -5   4 3898.19 406.468   1
  -1   5  -4 3327.08 359.303   1
  -1   5  -5 575.465 160.012   1
  -1   5  -5 694.040 188.382   3
   1  -5   5 413.475 137.841   1
   1  -5   6 11048.8 699.229   1
  -1   5  -6 9518.62 720.433   3
  -1   5  -6 9671.41 630.843   1
   1  -5   7 118.707 54.8406   1
   1   5   7 113.113 48.2394   2
  -1   5  -7 167.061 76.2282   1
  -1   5  -7 151.264 111.467   3
  -1   5  -8 38.7687 54.9392   1
  -1   5  -8-28.3024 33.8792   3
   1   5   8 11.6443 20.3618   2
  -1   5  -9 388.228 141.847   3
   1   5   9 367.022 114.042   3
   1  -5   9 277.583 121.152   1
   1   5   9 308.076 66.0382   2
  -1   5  -9 149.718 73.7542   1
  -1   5 -10 2246.56 294.917   1
  -1   5 -10 2083.49 339.800   3
   1  -5  10 2268.07 327.071   1
   1   5  10 2134.29 173.452   2
   1   5  10 1951.52 255.909   3
   1   5  11 889.047 168.469   3
   1  -5  11 821.699 195.968   1
   1   5  11 878.246 105.878   2
  -1   5 -11 826.022 219.640   3
  -1   5 -11 788.120 178.591   1
  -1   5 -12 181.538 103.010   3
   1  -5  12 281.825 133.860   1
  -1   5 -12 64.1054 64.4273   1
   1   5  12 113.746 45.0582   2
   1   5  12 108.199 63.7867   3
   1   5  13 3257.43 212.428   2
  -1   5 -13 3975.26 401.034   1
   1  -5  13 3473.12 412.364   1
   1   5  13 3587.68 324.959   3
  -1   5 -13 3436.29 481.535   3
  -1   5 -14 5191.13 471.239   1
   1  -5  14 4143.41 463.963   1
   1   5  14 4649.63 269.645   2
   1   5  14 4858.11 373.202   3
  -1   5 -14 4951.19 587.269   3
  -1   5 -15 6231.54 523.821   1
   1   5  15 6092.63 401.889   3
   1   5  15 5537.66 311.349   2
  -1   5 -15 5297.43 608.945   3
  -1   5 -16 4475.36 445.062   1
  -1   5 -16 3939.99 516.063   3
   1   5  16 3497.47 248.212   2
  -1   5 -17 3095.01 380.972   1
  -1   5 -17 3312.24 482.783   3
  -1   5 -18 164.105 87.5742   1
  -1   5 -18-16.9503 68.8697   3
  -1   5 -19 339.494 130.109   1
  -1   5 -19 473.127 182.773   3
  -1   5 -20 452.169 178.243   3
  -1   5 -20 541.013 174.463   1
  -1   5 -21 151.316 96.7495   1
  -1   5 -21 70.7325 114.332   3
  -1   5 -22 127.396 62.1403   1
  -1   5 -22 227.911 133.365   3
  -1   5 -23 1287.01 276.669   1
  -1   5 -23 1172.65 312.065   3
  -1   5 -24 40.4937 65.6483   3
  -1   5 -24 61.3161 42.5316   1
  -1   5 -25-167.133 119.729   3
  -1   5 -25 75.9509 44.7719   2
  -1   5 -26 52.3324 76.5135   3
  -1   5 -26-94.9141 114.186   2
  -1   5 -27 51.8026 84.2606   3
  -1   5 -27-191.195 133.498   2
  -1   5 -28-205.442 137.037   3
  -1   5 -28-30.8467 114.874   2
  -1   5 -29 270.147 157.909   3
  -1   5 -29 178.346 169.358   2
  -1   5 -30 112.143 105.390   3
  -1   5 -30 245.069 163.791   2
  -1   5 -31-188.935 134.880   3
  -1   5 -31 151.499 120.226   2
   1   6 -33-185.895 143.863   3
   1   6 -32-51.3087 84.6540   3
   1   6 -31 28.2505 65.4033   3
   1   6 -29 1.62812 117.845   2
   1   6 -28 366.933 195.482   2
   1   6 -27 158.719 141.360   2
   1   6 -26 290.178 172.907   2
   1   6 -25 206.215 137.965   2
   1   6 -24 310.357 191.418   2
   1   6 -23 320.024 176.310   2
   1   6 -22 11.6940 57.4184   2
   1   6 -21-115.334 97.3551   2
   1   6 -20 371.852 178.211   2
   1   6 -19 1974.47 364.011   2
   1   6 -18 420.197 171.820   2
   1   6 -17 1573.28 312.310   2
   1   6 -16 115.309 99.7837   2
  -1  -6  16 50.8405 82.6135   1
  -1  -6  15 816.433 156.174   1
   1   6 -15 1924.76 341.756   2
  -1  -6  14 139.602 62.3804   1
   1   6 -14 123.038 73.6044   2
  -1   6  13 294.819 133.128   2
  -1  -6  13 188.261 83.7471   1
   1   6 -13 234.759 114.323   2
  -1   6  12 3410.03 407.392   2
   1   6 -12 2882.26 384.060   2
  -1  -6  12 1819.16 214.069   1
  -1  -6  11-64.7108 44.8163   1
  -1   6  11 16.0937 72.7637   2
  -1   6  10 1388.86 256.765   2
  -1  -6  10 853.713 129.990   1
   1   6  -9 722.053 102.988   1
  -1   6   8 1447.02 299.246   1
   1   6  -8 1334.51 133.213   1
   1   6  -7 492.091 74.9842   1
  -1   6   7 433.825 154.915   1
   1   6  -6 674.883 88.6041   1
  -1   6   6 725.735 191.304   1
  -1   6   6 691.297 185.210   3
  -1   6   5 2323.93 331.274   3
  -1   6   5 2396.00 356.869   1
   1   6  -5 2276.95 165.110   1
  -1   6   4 424.220 142.270   3
  -1   6   4 434.838 155.263   1
   1   6  -4 509.118 80.3680   1
  -1   6   3 4456.26 472.424   3
   1   6  -3 4808.31 274.249   1
  -1   6   3 3913.78 456.704   1
  -1   6   2 607.330 178.327   3
   1   6  -2 700.613 108.839   1
  -1   6   2 713.556 186.028   1
  -1   6   1 696.635 198.404   3
  -1   6   1 1071.07 225.904   1
   1   6  -1 1091.97 143.260   1
   1   6   0 1117.61 152.221   1
  -1   6   0 1187.95 243.579   3
  -1   6   0 1067.97 234.525   1
  -1   6  -1 168.710 82.1021   3
  -1   6  -1-2.67685 39.8124   1
   1   6   1 126.571 60.1656   1
  -1   6  -2 383.599 145.484   3
   1   6   2 234.441 84.5344   1
  -1   6  -2 174.125 72.2308   1
  -1   6  -3 3098.34 364.266   1
  -1   6  -3 3155.12 423.928   3
   1   6   3 3238.09 334.599   1
  -1   6  -4 188.976 78.6470   1
  -1   6  -4 160.720 96.2189   3
  -1   6  -5 1049.41 254.163   3
  -1   6  -5 1733.25 269.110   1
  -1   6  -6 584.797 145.617   1
  -1   6  -6 504.152 181.957   3
   1  -6   6 735.522 173.816   1
  -1   6  -7 681.863 156.283   1
  -1   6  -7 680.388 223.867   3
   1  -6   7 773.545 189.166   1
   1   6   7 743.372 188.309   3
   1   6   8 540.578 154.411   3
  -1   6  -8 490.469 191.822   3
   1   6   8 159.414 54.8256   2
   1  -6   8 297.256 122.347   1
  -1   6  -8 350.475 129.542   1
   1   6   9 5387.23 499.410   3
   1  -6   9 5401.54 515.388   1
  -1   6  -9 5885.76 510.066   1
   1   6   9 4258.77 330.697   2
  -1   6  -9 5114.95 596.896   3
  -1   6 -10 2397.00 329.128   1
  -1   6 -10 2618.11 428.647   3
   1  -6  10 2208.56 339.755   1
   1   6  10 2197.88 312.044   3
   1   6  10 1374.79 178.318   2
   1   6  11 12271.6 747.743   3
  -1   6 -11 13362.8 783.251   1
  -1   6 -11 14082.9 1011.73   3
   1  -6  11 11315.2 805.116   1
  -1   6 -12 874.870 197.679   1
   1  -6  12 678.529 187.392   1
   1   6  12 400.304 81.7645   2
  -1   6 -12 1059.35 293.328   3
   1   6  12 939.163 198.234   3
   1   6  13 2784.83 326.764   3
  -1   6 -13 3238.85 485.637   3
  -1   6 -13 2894.02 358.037   1
   1   6  14 3178.42 340.883   3
  -1   6 -14 3692.51 409.738   1
  -1   6 -14 3143.84 478.732   3
  -1   6 -15 1647.94 344.783   3
   1   6  15 1314.55 219.195   3
  -1   6 -15 1594.51 279.261   1
  -1   6 -16 267.371 138.620   3
  -1   6 -16 542.752 165.478   1
   1   6  16 399.649 117.687   3
  -1   6 -17 324.904 173.993   3
  -1   6 -17 347.570 143.771   1
  -1   6 -18 547.707 169.142   1
  -1   6 -18 460.330 207.096   3
  -1   6 -19 1084.43 238.971   1
  -1   6 -19 916.960 292.125   3
  -1   6 -20 1572.68 367.127   3
  -1   6 -20 1589.34 315.413   1
  -1   6 -21 19.9461 56.2389   1
  -1   6 -21-23.0135 78.7974   3
  -1   6 -22-70.0238 85.3613   3
  -1   6 -22 150.552 79.7725   1
  -1   6 -23-54.2346 77.9718   3
  -1   6 -23 155.864 139.167   1
  -1   6 -24 1079.28 280.248   1
  -1   6 -24 1217.14 342.120   3
  -1   6 -25 1385.95 397.940   3
  -1   6 -25 1715.86 411.054   2
  -1   6 -26 1983.57 435.150   3
  -1   6 -26 2005.01 445.987   2
  -1   6 -27 5839.95 769.194   2
  -1   6 -27 6623.76 819.639   3
  -1   6 -28 895.111 298.229   3
  -1   6 -28 271.465 238.975   2
  -1   6 -29 287.883 174.730   3
  -1   6 -29 292.150 211.951   2
  -1   6 -30 370.532 198.198   3
  -1   6 -31 154.332 132.272   3
   1   7 -31-74.6094 103.835   3
   1   7 -30-183.136 154.131   3
   1   7 -29-352.137 207.348   3
   1   7 -28-222.787 167.035   3
   1   7 -27 39.0984 112.818   2
   1   7 -26 419.876 195.787   2
   1   7 -25 275.838 171.710   2
   1   7 -24 255.101 216.702   2
   1   7 -23 48.8800 82.1031   2
   1   7 -22 92.8176 101.454   2
   1   7 -21 31.9781 106.557   2
   1   7 -20 213.490 162.559   2
   1   7 -19 39.1436 92.3149   2
   1   7 -18 35.2976 75.1965   2
   1   7 -17 57.3922 76.0967   2
   1   7 -16 1035.95 267.961   2
   1   7 -15 751.082 246.451   2
   1   7 -14 3059.80 446.952   2
   1   7 -13 698.043 238.186   2
   1   7 -12 261.218 125.615   2
  -1   7  10-107.739 121.968   1
   1   7  -9 54.1744 26.0447   1
  -1   7   9 71.9719 48.8329   1
  -1   7   8 610.894 211.156   1
   1   7  -8 493.353 79.6025   1
  -1   7   7 1097.92 271.519   1
   1   7  -7 947.510 113.544   1
   1   7  -6 363.746 67.4910   1
  -1   7   6 302.787 130.369   3
  -1   7   6 417.502 163.821   1
  -1   7   5 155.624 93.1439   3
  -1   7   5 298.915 155.612   1
   1   7  -5 205.035 55.4280   1
   1   7  -4 331.495 70.4956   1
  -1   7   4 304.399 136.619   3
  -1   7   4 392.394 173.555   1
  -1   7   3 10.4631 71.1682   1
  -1   7   3-111.104 83.3438   3
   1   7  -3 9.84602 19.6295   1
  -1   7   2 843.935 228.403   3
   1   7  -2 958.777 138.116   1
  -1   7   2 901.996 238.455   1
  -1   7   1 216.229 98.7001   1
   1   7  -1 286.901 78.7737   1
  -1   7   1 194.415 65.3834   3
  -1   7   0-34.4150 31.5378   1
  -1   7   0 16.8700 35.5617   3
   1   7   0 76.1734 48.4554   1
  -1   7  -1 344.786 131.116   3
   1   7   1 406.367 101.288   1
  -1   7  -1 201.683 97.3948   1
  -1   7  -2 25.3569 50.1842   3
  -1   7  -2-21.3575 53.6916   1
   1   7   2 52.5738 43.6167   1
  -1   7  -3 662.855 223.713   3
  -1   7  -3 536.238 175.740   1
   1   7   3 961.455 192.863   1
   1   7   4 364.841 157.731   3
  -1   7  -4 389.751 125.612   1
   1   7   4 711.094 161.597   1
  -1   7  -4 479.926 179.040   3
   1   7   5 337.291 124.954   1
  -1   7  -5 234.737 97.1553   1
   1   7   5 242.775 126.923   3
  -1   7  -5 237.393 109.580   3
   1   7   6 294.835 145.013   3
  -1   7  -6 466.425 191.694   3
  -1   7  -6 386.427 127.730   1
   1   7   6 682.009 172.166   1
  -1   7  -7-54.2187 77.3485   1
  -1   7  -7-17.1372 71.5343   3
   1   7   7-39.0285 54.3478   3
   1   7   8 4372.74 521.307   3
  -1   7  -8 3792.68 551.431   3
   1  -7   8 2215.08 344.938   1
  -1   7  -8 3872.46 425.967   1
   1   7   9 1623.82 306.774   3
  -1   7  -9 1589.31 347.912   3
  -1   7  -9 1551.81 279.773   1
   1   7  10-5.28123 28.7254   3
  -1   7 -10 5.86725 45.9015   3
  -1   7 -10-49.5983 53.3950   1
   1   7  11-41.2634 52.2097   3
  -1   7 -11 128.606 126.577   3
  -1   7 -11-4.13174 68.5561   1
   1   7  12 320.406 126.304   3
  -1   7 -12 333.227 173.320   3
  -1   7 -12 398.024 149.655   1
  -1   7 -13 521.725 219.380   3
   1   7  13 741.296 198.204   3
  -1   7 -13 916.591 213.600   1
  -1   7 -14 54.0021 90.8030   3
   1   7  14-6.41297 69.2500   3
  -1   7 -14 65.2045 71.4654   1
   1   7  15 1431.46 265.766   3
  -1   7 -15 1335.52 354.314   3
  -1   7 -15 1164.94 252.552   1
  -1   7 -16 5638.28 556.113   1
  -1   7 -16 5900.49 790.959   3
   1   7  16 5212.89 482.052   3
  -1   7 -17 453.516 177.560   1
  -1   7 -17 364.984 219.296   3
  -1   7 -18 202.965 154.955   3
  -1   7 -18 204.067 95.3278   1
  -1   7 -19 400.268 167.385   3
  -1   7 -19 302.527 128.323   1
  -1   7 -20-47.1688 78.9620   3
  -1   7 -20 298.532 141.493   1
  -1   7 -21-189.537 123.766   1
  -1   7 -21 305.281 178.407   3
  -1   7 -22 3.07701 38.1899   3
  -1   7 -22 104.977 95.5493   1
  -1   7 -23 129.680 121.315   3
  -1   7 -23 119.375 93.7735   1
  -1   7 -24 95.3259 87.5240   1
  -1   7 -24 230.973 161.000   3
  -1   7 -25 18.2309 61.0776   3
  -1   7 -25 180.806 140.144   2
  -1   7 -26-45.8888 91.0799   2
  -1   7 -26 80.7978 98.0350   3
  -1   7 -27 140.072 157.454   3
  -1   7 -28 119.879 121.546   3
  -1   7 -29 173.029 142.507   3
  -1   7 -30-55.2671 90.2350   3
  -1   7 -31-125.706 129.403   3
   1   8 -25-354.893 220.619   3
   1   8 -24 155.043 198.164   3
   1   8 -24 107.142 176.015   2
   1   8 -23-313.006 206.455   3
   1   8 -23-83.1778 105.056   2
   1   8 -22-14.5765 63.6668   3
   1   8 -22 367.315 187.142   2
   1   8 -21-40.2711 89.5834   2
   1   8 -20 142.862 167.381   2
   1   8 -19 17.5960 81.7882   2
   1   8 -18-43.0481 91.5319   2
   1   8 -17 87.8860 142.227   2
   1   8 -16 1007.61 319.234   2
   1   8 -15 210.277 156.351   2
   1   8 -14 534.069 200.837   2
  -1   8  14 448.395 205.610   1
   1   8 -13 93.9140 128.809   2
  -1   8  13 326.251 190.045   1
  -1   8  12 32.7899 152.645   1
   1   8 -12 108.148 132.577   2
  -1   8  11 1834.81 437.161   1
   1   8 -11 1800.17 358.543   2
  -1   8  10 41.6009 72.4203   1
  -1   8   9 347.186 211.801   1
  -1   8   8-40.0390 74.1485   1
  -1   8   7 104.571 102.375   1
  -1   8   6 208.496 118.126   3
  -1   8   6-11.0557 95.7971   1
  -1   8   5-95.0770 84.4538   3
  -1   8   5 122.880 103.243   1
  -1   8   4 199.154 128.558   1
  -1   8   4 70.0379 57.1348   3
  -1   8   3 806.409 260.605   1
  -1   8   3 610.307 202.961   3
  -1   8   2 415.367 181.702   3
  -1   8   2 299.321 144.527   1
  -1   8   1 127.875 115.161   1
   1   8  -1 272.280 173.919   3
  -1   8   1 190.213 87.4207   3
   1   8   0 176.708 63.1002   3
  -1   8   0 479.678 180.050   3
  -1   8   0 184.783 111.055   1
  -1   8  -1 94.2809 134.584   3
   1   8   1 45.6743 39.0484   1
   1   8   1-109.450 103.078   3
   1   8   2 2809.27 494.283   3
  -1   8  -2 2353.85 378.521   1
   1   8   2 2691.14 301.875   1
  -1   8  -2 2156.52 426.309   3
   1   8   3 222.827 110.882   1
   1   8   3 189.239 162.512   3
  -1   8  -3 169.367 129.996   3
  -1   8  -3 101.365 89.9675   1
   1   8   4 388.002 123.050   1
   1   8   4 172.432 122.439   3
  -1   8  -4 172.140 122.084   1
  -1   8  -4 372.999 197.901   3
   1   8   5 798.731 197.507   1
  -1   8  -5 635.091 191.972   1
   1   8   5 443.064 184.546   3
  -1   8  -5 418.745 198.819   3
   1   8   6 455.893 187.509   3
   1   8   6 369.308 143.371   1
  -1   8  -6 256.756 98.1745   1
  -1   8  -6 411.615 180.302   3
  -1   8  -7 1545.64 287.558   1
  -1   8  -7 1693.63 395.253   3
   1   8   7 1345.22 324.813   3
   1   8   7 2254.29 381.612   1
   1   8   8 326.534 144.706   3
  -1   8  -8 248.189 159.405   3
  -1   8  -8 357.680 153.656   1
  -1   8  -9 188.304 160.083   3
   1   8   9 220.833 128.162   3
   1   8   9 591.016 218.211   1
  -1   8  -9 341.029 155.344   1
  -1   8 -10 151.058 90.8690   1
  -1   8 -10 136.025 93.5180   3
   1   8  10 202.719 115.971   3
  -1   8 -11 893.765 310.090   3
  -1   8 -11 658.360 166.193   1
   1   8  11 718.336 218.655   3
   1   8  12 1.91402 33.0499   3
  -1   8 -12-57.5911 85.9190   3
   1   8  13-119.102 87.9105   3
  -1   8 -13 35.0873 51.0712   1
  -1   8 -13 74.2015 86.7627   3
  -1   8 -14 1.89064 42.6249   3
  -1   8 -14 166.691 121.974   1
   1   8  14 144.083 124.233   3
  -1   8 -15 56.4795 54.7793   3
  -1   8 -15-39.7362 61.3256   1
  -1   8 -16 101.889 149.967   3
  -1   8 -16 33.7755 93.2023   1
  -1   8 -17 464.928 265.625   3
  -1   8 -17 550.193 182.270   1
  -1   8 -18 201.139 160.216   3
  -1   8 -19 330.217 198.332   3
  -1   8 -20 55.1641 106.636   3
  -1   8 -21 174.299 178.293   3
  -1   8 -22-114.235 125.106   3
  -1   8 -23-234.490 173.292   3
  -1   8 -24 761.413 306.839   3
  -1   8 -25-11.9630 58.6292   3
   1   9 -21-104.168 142.222   2
   1   9 -20 259.906 180.819   2
   1   9 -19-198.618 152.459   2
  -1   9  18-335.855 224.053   1
   1   9 -18 80.2027 115.014   3
   1   9 -18-47.5272 119.302   2
  -1   9  17-0.84819 66.6100   1
   1   9 -17-265.720 202.750   3
   1   9 -16-97.3786 132.169   3
   1   9 -16 52.7825 81.4919   2
   1   9 -15-274.054 205.394   3
  -1   9  15-175.807 164.513   1
   1   9 -15-100.177 154.192   2
   1   9 -14-162.999 162.286   3
  -1   9  14 255.883 192.444   1
   1   9 -14-158.052 123.594   2
   1   9 -13-19.0685 80.7449   3
   1   9 -13 80.3123 74.6365   2
   1   9 -12 566.674 279.900   3
  -1   9  12 694.767 291.178   1
   1   9 -12 167.856 107.124   2
  -1   9  11 135.144 135.863   1
   1   9 -11 550.600 274.169   3
   1   9 -11 343.652 167.323   2
  -1   9  10-69.5860 152.034   1
   1   9 -10-139.813 143.915   3
   1   9 -10-55.7777 80.7093   2
  -1   9   9-44.3787 80.4735   1
   1   9  -9-14.8667 68.7794   3
   1   9  -9-3.99722 59.1801   2
   1   9  -8-398.612 230.543   3
  -1   9   8 3.68957 88.9303   1
   1   9  -7-15.1458 62.2407   3
  -1   9   7-46.5134 97.5595   1
   1   9  -6 611.579 278.925   3
  -1   9   6 482.510 212.546   1
  -1   9   5 51.2905 77.4872   1
  -1   9   5 9.65328 44.7668   3
   1   9  -4 525.032 249.889   3
  -1   9   4 609.710 234.636   1
  -1   9   4 483.108 214.513   3
   1   9  -3-69.8496 102.694   3
  -1   9   3 21.4484 47.1800   1
  -1   9   3-52.3426 75.9895   3
  -1   9   2 632.123 244.121   3
   1   9  -2 431.236 227.981   3
  -1   9   2 628.035 236.340   1
   1   9  -1 327.737 197.308   3
  -1   9   1 875.782 256.999   1
  -1   9   1 363.581 174.362   3
   1   9   0 28.4375 69.1439   3
  -1   9   0 234.727 138.497   3
  -1   9   0 199.391 120.149   1
   1   9   1 799.554 289.971   3
  -1   9  -1 855.940 281.765   3
  -1   9  -1 791.780 250.625   1
  -1   9  -2-9.98915 93.5231   1
  -1   9  -2 303.664 173.968   3
   1   9   2 359.138 211.747   3
  -1   9  -3 165.530 146.004   3
  -1   9  -3 342.413 145.552   1
   1   9   3 67.2109 88.2503   3
   1   9   4 311.043 180.228   3
  -1   9  -4 764.424 276.942   3
  -1   9  -4 530.098 176.975   1
   1   9   5 110.404 111.177   3
  -1   9  -5 306.782 166.366   1
  -1   9  -5 146.729 123.760   3
  -1   9  -6 362.291 266.330   3
   1   9   6 137.301 121.405   3
  -1   9  -7 241.174 183.197   3
   1   9   7 21.9400 62.9086   3
  -1   9  -8 74.3933 97.4784   3
   1   9   8 39.7883 113.609   3
  -1   9  -9 25.3388 98.9285   3
   1   9   9-47.2323 74.8329   3
  -1   9 -10-93.6273 128.856   3
   1   9  10 123.137 176.985   3
  -1   9 -11 1713.87 472.428   3
   1   9  11 1616.93 372.621   3
  -1   9 -12 2929.15 648.025   3
   1   9  12 2536.92 457.238   3
   1   9  13 673.232 242.289   3
  -1   9 -13 1160.42 394.286   3
  -1   9 -14 1672.33 466.568   3
  -1   9 -15 340.548 209.314   3
  -1   9 -16-123.218 62.2436   3
  -1   9 -17-79.3655 148.968   3
  -1   9 -18 714.889 308.484   3
   1  10 -17 112.235 122.291   2
   1  10 -16 70.8013 101.889   2
   1  10 -15 95.8447 93.7247   2
   1  10 -14 366.335 197.668   2
   1  10 -13-73.2765 95.0264   2
   1  10 -12 168.905 130.495   2
   1  10 -11-131.043 116.810   2
   1  10 -10-251.927 154.315   2
   1  10  -9-85.1802 128.879   3
   1  10  -9 105.975 104.350   2
   1  10  -8 40.1137 99.9814   3
   1  10  -8 149.751 116.321   2
   1  10  -7-365.265 238.238   3
   1  10  -6-194.155 174.900   3
   1  10  -5-114.889 140.592   3
   1  10  -4 209.694 180.517   3
  -1  10   3 276.394 170.284   3
   1  10  -3 70.6028 195.346   3
  -1  10   2 182.708 143.496   3
   1  10  -2 972.384 395.850   3
   1  10  -1 378.385 227.985   3
  -1  10   1 89.8029 117.630   3
   1  10   0 109.633 150.273   3
  -1  10   0 183.832 148.269   3
  -1  10  -1-216.865 159.351   3
   1  10   1-317.865 206.561   3
  -1  10  -2 2.07057 40.6516   3
   1  10   2-12.6236 58.5723   3
   1  10   3 132.108 133.411   3
  -1  10  -3 220.854 166.728   3
   1  10   4 636.671 285.211   3
  -1  10  -4 92.9358 128.958   3
   1  10   5 190.799 43.9684   3
  -1  10  -5 85.0080 115.658   3
   1  10   6 112.232 119.260   3
  -1  10  -6 172.437 151.573   3
  -1  10  -7 652.600 288.273   3
   1  10   7 485.071 212.571   3
   1  10   8 192.763 149.334   3
  -1  10  -8 260.393 188.782   3
   1  10   9 201.481 148.591   3
   1  10  10-22.5861 67.9093   3
   1  11   5 110.476 129.119   3
   1  11   6 74.6180 111.808   3
   2   0 -36-189.420 151.517   2
   2   0 -35 89.5955 109.281   2
   2   0 -34 580.922 244.767   2
   2   0 -33 56.3787 85.7120   2
   2   0 -32 119.757 112.567   2
   2   0 -31 150.799 72.1959   2
   2   0 -30 156.535 152.222   2
   2   0 -29 8.30839 72.2867   2
   2   0 -28 3768.90 540.831   2
   2   0 -27-55.2766 121.324   2
   2   0 -26 157.639 93.9443   2
   2   0 -25-69.4451 48.0901   2
   2   0 -24 2004.60 359.030   2
   2   0 -23 0.72438 46.6605   2
   2   0 -22 1898.46 328.811   2
   2   0 -21 211.260 201.175   2
   2   0 -20 27592.8 1312.95   2
   2   0 -19 219.391 164.420   2
   2   0 -18 5556.71 526.301   2
   2   0 -17 1.84260 51.7976   2
   2   0 -16 9451.05 658.540   2
   2   0 -15 23.6358 82.1528   2
  -2   0  15 29.5808 54.9779   2
  -2   0  14 63.7768 52.2530   2
   2   0 -14 58.8027 66.7269   2
   2   0 -13 138.319 127.566   2
  -2   0  13 42.1025 58.7112   2
  -2   0  12 64616.1 1811.47   2
   2   0 -12 62674.5 1939.54   2
   2   0 -11 86.3445 76.0150   2
  -2   0  11-26.8848 29.4785   2
  -2   0  10 23126.4 869.304   2
   2   0 -10 21926.7 945.093   2
   2   0  -9-14.1461 36.6749   2
  -2   0   9 4.68771 28.4889   2
   2   0  -8 62890.2 1849.64   2
  -2   0   8 63196.4 1737.08   2
   2   0  -7-18.3163 45.5952   2
  -2   0   7 12.9174 45.4173   2
  -2   0   6 2688.98 248.923   2
   2   0  -6 2898.15 283.929   2
   2   0  -5-80.0692 67.9654   2
  -2   0   5-34.0568 36.3074   2
  -2   0   4 1910.18 207.096   2
   2   0  -4 1918.38 210.040   2
  -2   0   4 1817.34 208.898   1
  -2   0   3-28.9757 45.9792   1
  -2   0   3 9.31346 20.8036   2
  -2   0   2 26228.5 905.594   2
   2   0  -2 25811.3 911.013   1
  -2   0   2 26680.9 947.380   1
  -2   0   1-36.1565 45.5979   1
   2   0  -1-11.5460 42.8809   1
  -2   0   0 39954.7 1246.31   1
   2   0   0 39490.2 1225.09   1
   2   0   1-10.3982 25.6604   1
  -2   0  -1-16.3173 36.3018   1
  -2   0  -2 5301.28 366.592   1
   2   0   2 5067.46 355.701   1
  -2   0  -3 32.7295 28.7635   1
   2   0   3 26.9411 42.5784   1
  -2   0  -4 41902.4 1294.87   1
   2   0   4 41026.1 1295.26   1
   2   0   5 3.41968 35.6699   1
  -2   0  -5-4.46088 33.5547   1
   2   0   6 32138.6 1107.17   1
  -2   0  -6 31291.1 1085.36   1
   2   0   7 30.5934 23.0329   1
  -2   0  -7 51.9577 52.8191   1
  -2   0  -8 40830.0 1330.48   1
   2   0   8 42651.3 1383.23   1
   2   0   9 3.94450 35.5279   1
  -2   0  -9 57.4008 44.0443   1
  -2   0 -10 2576.39 279.027   1
   2   0  10 2900.96 309.322   1
   2   0  11-1.48647 19.1932   3
  -2   0 -11-5.44564 26.4837   1
   2   0  11 48.3035 54.8155   1
  -2   0 -12 6190.02 469.691   1
   2   0  12 6904.76 512.580   1
   2   0  12 6906.14 369.075   3
   2   0  13 71.4977 80.3453   1
   2   0  13-13.3862 28.6475   3
  -2   0 -13 50.7291 45.4425   1
   2   0  14-33.7608 25.8156   3
  -2   0 -14-19.0376 33.5223   1
   2   0  14-54.4295 74.6963   1
  -2   0 -15 0.68944 29.0779   1
   2   0  15-18.6286 19.9365   3
  -2   0 -16 73.0783 37.3049   1
  -2   0 -17-16.7995 50.3311   1
  -2   0 -18 473.132 146.080   1
  -2   0 -19-39.1247 97.9692   1
  -2   0 -20 2107.64 287.489   2
  -2   0 -20 2536.25 358.966   1
  -2   0 -21 10.9502 47.6919   2
  -2   0 -22 626.529 163.103   2
  -2   0 -23 45.0504 44.6106   2
  -2   0 -24 2728.62 354.620   2
  -2   0 -25-22.6348 58.5641   2
  -2   0 -26 1968.32 310.294   2
  -2   0 -27 67.0583 73.6910   2
  -2   0 -28 3702.16 443.032   2
  -2   0 -29-49.7782 54.6565   2
  -2   0 -30 1699.94 309.616   2
  -2   0 -31-65.2267 74.0441   2
  -2   0 -32 1.47290 70.3726   2
  -2   0 -33-21.1883 83.0583   2
  -2   0 -34-141.225 134.212   2
  -2   0 -35-12.8189 46.6348   2
  -2   0 -36 235.747 135.009   2
  -2   0 -37-99.9682 96.1455   2
  -2   0 -38 16.6917 61.5298   2
   2  -1 -37 177.960 155.389   2
   2   1 -36 79.8523 161.573   2
   2  -1 -36 176.308 43.4842   2
   2   1 -35 504.355 225.082   2
   2  -1 -35 499.022 301.064   2
   2   1 -34 305.876 181.008   2
   2  -1 -34 326.341 205.915   2
   2  -1 -33 369.073 198.323   2
   2   1 -33 268.053 182.359   2
   2   1 -32 180.784 119.125   2
   2  -1 -32 200.538 200.479   2
   2  -1 -31 517.364 248.079   2
   2   1 -31 756.825 271.997   2
   2   1 -30 101.595 120.008   2
   2  -1 -30 297.248 179.891   2
   2  -1 -29 288.549 164.614   2
   2   1 -29 435.395 200.781   2
   2  -1 -28 193.221 162.472   2
   2   1 -28 251.331 170.572   2
   2   1 -27 12344.4 982.519   2
   2  -1 -27 12282.4 1007.37   2
   2  -1 -26 716.094 251.330   2
   2   1 -26 435.930 212.134   2
   2  -1 -25 512.628 195.649   2
   2   1 -25 296.661 91.8844   2
   2  -1 -24 3336.52 485.721   2
   2   1 -24 3607.14 479.925   2
   2  -1 -23 14534.4 1014.31   2
   2   1 -23 15711.4 999.837   2
   2   1 -22 24579.3 1264.56   2
   2  -1 -22 23795.0 1299.88   2
   2   1 -21 4830.23 519.875   2
   2  -1 -21 5496.40 577.435   2
   2  -1 -20 387.555 168.143   2
   2   1 -20 387.708 150.616   2
   2   1 -19 10212.6 721.910   2
   2  -1 -19 10017.8 755.183   2
   2   1 -18 960.182 208.399   2
   2  -1 -18 815.550 220.972   2
   2   1 -17-1.25584 31.8889   2
   2  -1 -17-39.3953 84.2434   2
   2  -1 -16 6109.83 550.559   2
   2   1 -16 6542.29 531.585   2
   2   1 -15 2797.10 334.174   2
   2  -1 -15 2675.92 348.839   2
  -2   1  15 2513.35 280.698   2
   2  -1 -14 1001.01 221.192   2
  -2   1  14 892.538 159.173   2
   2   1 -14 875.950 179.137   2
  -2  -1  14 984.716 170.827   2
   2   1 -13 3044.13 326.664   2
  -2  -1  13 3229.06 308.844   2
   2  -1 -13 3308.51 379.012   2
  -2   1  13 3416.21 323.233   2
  -2   1  12 122.493 59.3289   2
  -2  -1  12 183.030 73.8942   2
   2  -1 -12 167.306 87.4408   2
   2   1 -12 176.337 80.0759   2
  -2  -1  11 3824.13 315.019   2
   2   1 -11 3511.69 337.337   2
   2  -1 -11 3529.44 365.357   2
  -2   1  11 3932.24 341.518   2
  -2  -1  10 16261.1 681.101   2
   2   1 -10 14853.5 727.885   2
  -2   1  10 15922.0 734.273   2
   2  -1 -10 14928.5 791.098   2
   2   1  -9 51603.4 1572.86   2
   2  -1  -9 49295.1 1623.50   2
  -2   1   9 52208.3 1570.26   2
  -2  -1   9 51961.7 1463.81   2
  -2   1   8 27596.5 1002.37   2
   2   1  -8 26193.6 977.224   2
  -2  -1   8 27353.9 907.278   2
   2  -1  -8 24982.5 1032.78   2
  -2  -1   7 30996.4 1029.87   2
  -2   1   7 34840.3 1163.83   2
   2   1  -7 33565.3 1108.95   2
  -2   1   6 47142.6 1442.14   2
   2   1  -6 43580.3 1338.19   2
  -2  -1   6 44219.9 1259.43   2
  -2  -1   5 108.222 20.5386   1
  -2   1   5 173.574 75.6698   2
  -2  -1   5 179.521 58.0526   2
   2   1  -5 150.994 53.5528   2
  -2   1   4 33660.8 1159.31   2
   2   1  -4 34849.4 1088.92   2
  -2  -1   4 34740.8 1020.35   2
  -2   1   4 32843.4 1198.37   1
  -2  -1   4 35334.0 1058.26   1
  -2   1   3 21664.9 902.197   1
  -2  -1   3 21152.3 743.137   2
  -2  -1   3 22822.1 774.778   1
   2   1  -3 24066.0 822.334   2
   2   1  -2 9311.12 448.090   2
  -2  -1   2 8476.92 409.734   2
   2   1  -2 8755.96 410.963   1
   2  -1  -2 9680.93 535.192   1
  -2  -1   2 9314.02 436.559   1
  -2   1   2 8530.48 521.427   1
  -2  -1   1 1213.27 146.733   1
  -2   1   1 1074.51 172.720   1
   2  -1  -1 983.477 163.684   1
  -2  -1   1 856.539 125.370   2
   2   1  -1 1146.43 137.311   1
   2  -1   0 20.4305 35.7886   1
  -2  -1   0 10.7196 23.7954   1
   2   1   0-9.01455 32.3788   1
  -2  -1   0 16.6242 39.2984   2
  -2   1   0-19.2034 39.5667   1
  -2  -1  -1 14564.2 545.481   2
   2   1   1 15116.5 599.161   1
  -2   1  -1 15313.7 728.278   1
  -2  -1  -1 15796.1 600.381   1
   2  -1   1 15643.7 724.023   1
  -2  -1  -2 296.702 68.2468   1
   2   1   2 322.800 79.0123   1
  -2   1  -2 209.728 82.0845   1
   2  -1   2 244.516 90.0662   1
  -2  -1  -3 9578.08 456.103   1
   2  -1   3 9176.94 548.130   1
  -2   1  -3 9721.38 560.224   1
   2   1   3 9770.70 476.144   1
  -2  -1  -4 3682.31 268.912   1
   2   1   4 3640.91 281.314   1
  -2   1  -4 3596.07 329.170   1
   2  -1   4 3284.70 312.840   1
  -2  -1  -5 3118.22 254.656   1
   2   1   5 3240.27 271.975   1
   2  -1   5 3226.14 316.985   1
  -2   1  -5 3703.62 338.832   1
  -2  -1  -6 3174.69 267.562   1
   2   1   6 3188.44 276.062   1
  -2   1  -6 3006.09 309.011   1
   2  -1   6 3055.50 313.733   1
  -2  -1  -7 12296.1 586.896   1
   2   1   7 12869.4 616.852   1
  -2   1  -7 12349.1 660.691   1
   2  -1   7 12800.9 683.076   1
  -2  -1  -8 36475.1 1193.51   1
   2   1   8 38049.4 1234.99   1
   2  -1   8 36754.0 1149.50   3
   2  -1   8 36651.3 1319.43   1
  -2   1  -8 36819.0 1292.71   1
   2   1   9 48.8055 58.5859   1
   2  -1   9 12.6526 20.8557   3
   2  -1   9 38.0186 50.8280   1
  -2  -1  -9 42.5287 42.6495   1
  -2   1  -9 37.3207 27.4551   1
  -2  -1 -10 97.6250 56.1898   1
   2  -1  10 94.7514 46.7165   3
  -2   1 -10 25.0233 27.2174   1
   2  -1  10 108.063 83.1399   1
   2   1  10 33.3659 47.4586   1
  -2  -1 -11 33276.7 1207.84   1
   2  -1  11 33165.8 1105.84   3
  -2   1 -11 31820.6 1232.62   1
   2  -1  11 35931.1 1336.30   1
   2   1  11 34371.8 1230.42   1
   2  -1  12-38.6577 32.3293   3
  -2  -1 -12 4.20211 48.1091   1
   2  -1  12-13.8053 59.3614   1
  -2   1 -12 38.1194 53.3985   1
   2   1  12 5.98771 43.2009   1
   2  -1  13-67.8914 76.3319   1
   2  -1  13 49.7681 45.5108   3
  -2   1 -13 23.9025 32.0594   1
  -2  -1 -13 15.8308 45.9950   1
   2   1  13 1.42809 25.0617   1
   2  -1  14 1475.90 194.222   3
   2  -1  14 1816.79 285.867   1
  -2  -1 -14 1507.56 238.248   1
   2   1  14 1884.47 262.113   1
   2   1  14 1687.68 146.842   3
  -2   1 -14 1500.25 232.051   1
   2   1  15 25.6183 23.5228   3
  -2  -1 -15 78.0601 58.3640   1
  -2   1 -15 35.1017 77.8726   1
   2   1  16 7719.59 327.147   3
  -2  -1 -16 8223.51 477.582   2
  -2  -1 -16 8665.65 625.352   1
  -2   1 -16 8596.07 615.473   1
  -2   1 -17 1921.10 299.075   1
  -2  -1 -17 1736.48 216.065   2
  -2   1 -18 1378.52 252.926   1
  -2  -1 -18 1542.93 209.390   2
  -2   1 -19 127.391 80.3553   1
  -2  -1 -19 202.419 77.7603   2
  -2  -1 -20 4638.13 394.786   2
  -2   1 -20 4751.52 503.523   1
  -2   1 -21 107.929 99.0450   1
  -2  -1 -21 177.535 94.2122   2
  -2   1 -22-77.7096 86.5225   1
  -2  -1 -22 41.6817 62.1972   2
  -2  -1 -23 86.2939 68.3864   2
  -2   1 -23 104.058 85.2404   2
  -2   1 -23 4.58076 46.0901   1
  -2   1 -24 6023.23 562.913   2
  -2  -1 -24 6111.08 510.554   2
  -2  -1 -25 224.312 122.551   2
  -2   1 -25-88.4199 63.0692   2
  -2  -1 -26 1445.53 252.560   2
  -2   1 -26 1300.97 270.952   2
  -2  -1 -27 6056.11 528.966   2
  -2   1 -27 5415.67 564.524   2
  -2  -1 -28 285.220 147.026   2
  -2   1 -28 91.4493 80.0472   2
  -2  -1 -29-136.782 90.8154   2
  -2   1 -29-96.8946 86.4953   2
  -2  -1 -30 68.7242 66.4815   2
  -2   1 -30-4.06336 46.1589   2
  -2  -1 -31-15.5673 56.2648   2
  -2   1 -31 22.1972 92.2818   2
  -2  -1 -32 1112.37 266.988   2
  -2   1 -32 1197.29 287.614   2
  -2   1 -33 122.874 92.0337   2
  -2  -1 -33 266.189 133.043   2
  -2  -1 -34 330.855 136.675   2
  -2   1 -34 439.464 182.295   2
  -2  -1 -35 90.1961 100.064   2
  -2   1 -35-63.2686 94.1852   2
  -2   1 -36 159.819 134.676   2
  -2   1 -37-114.970 158.219   2
  -2   1 -38-602.648 229.947   2
   2  -2 -37 157.925 153.069   2
   2  -2 -36 232.035 175.076   2
   2  -2 -35 72.7106 105.857   2
   2   2 -35-6.77996 149.829   2
   2   2 -34 278.642 214.051   2
   2  -2 -34 206.122 190.477   2
   2  -2 -33 252.441 171.073   2
   2   2 -33 62.6590 161.797   2
   2  -2 -32-122.831 121.416   2
   2   2 -32 71.5361 112.979   2
   2  -2 -31-60.3207 54.1312   2
   2   2 -31 20.3105 109.783   2
   2  -2 -30-16.5762 66.9613   2
   2   2 -30-124.297 106.889   2
   2  -2 -29 173.825 142.514   2
   2   2 -29-4.61103 84.7500   2
   2  -2 -28 920.886 283.257   2
   2   2 -28 651.366 235.925   2
   2   2 -27 359.672 145.652   2
   2  -2 -27 611.509 224.780   2
   2  -2 -26 138.030 135.857   2
   2   2 -26 3.56391 45.0567   2
   2  -2 -25 1128.86 290.490   2
   2   2 -25 907.870 240.927   2
   2  -2 -24 963.423 254.406   2
   2   2 -24 993.060 248.711   2
   2  -2 -23 333.506 183.421   2
   2   2 -23-60.4144 114.373   2
   2   2 -22 10650.8 784.941   2
   2  -2 -22 10944.6 884.683   2
   2  -2 -21 1866.41 343.884   2
   2   2 -21 1782.83 310.970   2
   2  -2 -20 83.1436 88.2510   2
   2   2 -20 280.583 125.517   2
  -2  -2  19 147.426 61.6097   1
   2  -2 -19 204.776 112.421   2
   2   2 -19 252.853 131.605   2
   2  -2 -18 2700.63 380.450   2
   2   2 -18 2548.28 342.774   2
  -2  -2  18 2163.96 277.001   1
   2  -2 -17 508.003 146.779   2
   2   2 -17 541.166 160.175   2
  -2  -2  17 521.897 128.876   1
   2  -2 -16 86.8493 59.5671   2
   2   2 -16 47.2286 38.3789   2
   2   2 -15-71.5875 67.8016   2
   2  -2 -15-68.6942 87.2191   2
  -2   2  15 76.1416 52.5678   2
   2  -2 -14 258.995 96.2415   2
  -2   2  14 174.184 80.7619   2
   2   2 -14 229.730 91.4232   2
  -2  -2  14 176.997 74.6664   2
   2  -2 -13-44.4636 80.9332   2
  -2   2  13 10.6491 32.6263   2
   2   2 -13-8.80505 65.3445   2
  -2  -2  13 19.3195 39.4387   2
  -2   2  12-11.1446 38.5754   2
   2   2 -12 97.4765 52.9277   2
  -2  -2  12 66.9274 53.4960   2
  -2  -2  11 7515.89 478.740   2
  -2   2  11 7894.34 521.580   2
   2   2 -11 6863.68 467.857   2
  -2  -2  10 6393.77 424.267   2
   2   2 -10 5962.58 421.641   2
  -2   2  10 6300.61 463.297   2
   2   2  -9 47423.4 1483.93   2
  -2  -2   9 51512.4 1501.33   2
  -2   2   9 51922.9 1626.89   2
   2   2  -8 17311.7 728.511   2
  -2   2   8 17927.9 831.678   2
  -2  -2   8 17395.3 714.368   2
  -2   2   7 1484.67 221.058   2
   2   2  -7 1654.05 191.368   2
  -2  -2   7 1678.37 187.125   2
   2   2  -6 12728.3 576.012   2
  -2   2   6 12455.0 662.608   2
  -2  -2   6 12949.9 550.271   2
  -2  -2   5 1115.16 122.415   1
  -2   2   5 1183.53 198.740   1
   2   2  -5 1140.00 155.141   2
  -2  -2   5 1096.11 140.985   2
   2   2  -4 9396.98 450.405   2
  -2  -2   4 9015.12 415.253   2
  -2   2   4 8841.38 571.266   1
  -2  -2   4 8302.86 363.347   1
   2   2  -3 2169.04 198.241   2
  -2   2   3 2160.13 268.320   1
  -2  -2   3 1929.34 150.084   1
  -2  -2   3 2115.25 177.135   2
  -2  -2   2 22328.2 659.851   1
  -2  -2   2 22296.7 693.453   2
   2   2  -2 24314.9 762.529   2
  -2   2   2 22457.6 970.464   1
  -2  -2   1 6419.90 281.873   1
   2  -2  -1 6164.86 463.998   1
   2   2  -1 6709.07 338.654   2
  -2  -2   1 6440.76 293.533   2
  -2   2   1 5920.56 462.303   1
   2   2  -1 6249.32 292.740   1
  -2  -2   0 9026.41 354.743   1
   2  -2   0 9040.43 571.356   1
   2   2   0 10214.9 416.245   2
  -2  -2   0 9251.39 346.855   2
   2   2   0 8619.98 374.965   1
  -2   2   0 8517.09 562.491   1
   2  -2   1 9279.65 580.365   1
  -2  -2  -1 9135.20 365.594   1
   2   2   1 8661.01 391.395   1
  -2   2  -1 8634.23 561.983   1
  -2  -2  -1 9101.89 323.643   2
   2   2   1 8322.29 362.826   2
   2  -2   2 22718.3 859.247   3
   2   2   2 22469.7 736.449   1
  -2  -2  -2 22488.5 705.734   1
  -2   2  -2 22358.5 975.510   1
  -2  -2  -2 22341.9 602.978   2
   2  -2   2 22876.0 990.376   1
   2   2   3 31.7665 29.9042   1
  -2  -2  -3 50.2023 27.6676   1
   2  -2   3-15.1970 53.1380   1
  -2  -2  -3 26.7671 11.8823   2
  -2   2  -3-29.6361 67.2764   1
   2  -2   3 82.5863 54.3480   3
  -2  -2  -4 3955.88 261.199   1
  -2  -2  -4 3920.28 169.837   2
   2   2   4 3839.07 275.213   1
  -2   2  -4 3862.52 368.592   1
   2  -2   4 4147.56 330.552   3
   2  -2   4 3614.22 361.636   1
  -2  -2  -5 560.988 61.3269   2
   2  -2   5 753.217 139.610   3
   2  -2   5 652.689 152.161   1
  -2  -2  -5 725.390 117.527   1
  -2   2  -5 746.060 167.845   1
   2   2   5 671.371 117.851   1
  -2  -2  -6 73196.7 1895.40   1
  -2   2  -6 72994.6 2160.38   1
   2  -2   6 72031.7 2010.95   3
   2  -2   6 74479.4 2185.13   1
   2   2   6 73361.1 1918.90   1
   2  -2   7 12920.8 639.887   3
   2   2   7 13073.8 602.373   1
  -2   2  -7 12572.6 715.978   1
   2  -2   7 13495.9 746.513   1
  -2  -2  -7 12644.5 590.159   1
  -2   2  -8 223.403 91.9795   1
   2  -2   8 251.856 82.9567   3
  -2  -2  -8 277.091 81.9734   1
   2  -2   8 204.304 100.637   1
   2   2   8 279.139 86.3734   1
   2  -2   9 13720.6 687.308   3
   2   2   9 14573.3 671.373   1
   2  -2   9 14402.4 802.154   1
  -2   2  -9 13145.0 742.123   1
  -2  -2  -9 14168.9 673.275   1
   2   2  10 6110.00 428.460   1
   2  -2  10 5264.65 418.829   3
  -2   2 -10 5613.48 467.504   1
  -2  -2 -10 5990.75 257.709   2
   2  -2  10 6564.09 523.239   1
  -2  -2 -10 5541.65 412.104   1
   2  -2  11 39.7261 42.2685   1
   2  -2  11 36.3582 41.2485   3
   2   2  11 9.91239 25.3743   1
  -2   2 -11-3.63937 45.8270   1
  -2  -2 -11 42.0877 27.2093   2
  -2  -2 -12 296.049 59.1374   2
   2  -2  12 192.866 92.5247   1
   2   2  12 190.054 74.4788   1
  -2   2 -12 198.249 88.5240   1
   2  -2  12 186.486 82.5803   3
  -2   2 -13 3195.75 357.420   1
   2  -2  13 3232.26 381.991   1
  -2  -2 -13 2849.03 203.321   2
   2   2  13 2928.53 323.017   1
  -2   2 -14 392.947 121.331   1
   2   2  14 449.144 131.903   1
  -2  -2 -14 448.331 84.5015   2
  -2   2 -15 1429.74 243.691   1
  -2  -2 -15 1547.90 164.584   2
  -2   2 -16 470.747 149.825   1
  -2  -2 -16 422.788 91.0753   2
  -2   2 -17-13.5203 37.3730   1
  -2  -2 -17 16.2260 32.2986   2
  -2   2 -18 868.011 209.676   1
  -2  -2 -18 810.698 141.100   2
  -2   2 -19 8426.20 662.337   1
  -2  -2 -19 8135.39 472.981   2
  -2   2 -20 13479.8 882.023   1
  -2  -2 -20 15104.4 689.955   2
  -2   2 -21 3006.54 408.075   1
  -2  -2 -21 2857.89 290.675   2
  -2  -2 -22 15766.2 754.222   2
  -2   2 -22 13989.9 948.217   1
  -2  -2 -23 7215.58 506.214   2
  -2   2 -23 6619.95 654.889   1
  -2   2 -24 2337.62 389.687   1
  -2  -2 -24 2830.99 326.806   2
  -2  -2 -25 336.802 117.641   2
  -2   2 -25 184.542 109.681   2
  -2   2 -25 338.165 143.760   1
  -2  -2 -26 217.692 96.5877   2
  -2   2 -26 55.3638 51.4759   2
  -2   2 -27 59.7127 62.0481   2
  -2  -2 -27 125.557 86.1178   2
  -2  -2 -28 183.195 69.2160   2
  -2   2 -28 35.5407 60.9484   2
  -2  -2 -29 662.791 196.419   2
  -2   2 -29 434.941 167.470   2
  -2  -2 -30 244.582 137.722   2
  -2   2 -30 99.8592 110.260   2
  -2  -2 -31 114.600 89.9335   2
  -2   2 -31 14.7521 52.6450   2
  -2  -2 -32-37.5050 57.5109   2
  -2   2 -32 121.270 73.9751   2
  -2   2 -33 483.354 195.120   2
  -2   2 -34 481.757 198.501   2
  -2   2 -35 334.749 187.349   2
  -2   2 -36-64.6350 77.8239   2
   2  -3 -37-277.235 190.760   2
   2  -3 -36 320.826 203.004   2
   2  -3 -35-411.345 218.717   2
   2  -3 -34 814.549 301.217   2
   2   3 -34 355.119 173.634   2
   2  -3 -33 279.478 206.646   2
   2   3 -33 246.264 177.449   2
   2  -3 -32 1266.46 346.780   2
   2   3 -32 1367.35 347.280   2
   2  -3 -31 69.9476 101.617   2
   2   3 -31 174.797 147.929   2
   2  -3 -30 1579.24 387.216   2
   2   3 -30 1540.89 367.409   2
   2  -3 -29-33.9945 70.2979   2
   2   3 -29-70.6513 64.1905   2
   2  -3 -28 159.565 122.984   2
   2   3 -28 421.037 201.868   2
   2   3 -27 3369.05 496.961   2
   2  -3 -27 3068.15 498.115   2
   2   3 -26 186.747 126.235   2
   2  -3 -26 89.9779 124.964   2
   2  -3 -25 2204.23 413.030   2
   2   3 -25 3047.96 446.084   2
   2  -3 -24 337.185 156.122   2
   2   3 -24 637.284 202.472   2
   2  -3 -23-295.860 146.766   2
   2   3 -23-208.156 113.899   2
   2  -3 -22-91.3792 151.710   2
   2   3 -22 24.8408 41.9925   2
   2   3 -21 4410.09 479.455   2
  -2  -3  20 7302.61 528.942   1
   2   3 -20 8755.98 668.728   2
  -2  -3  19 12828.8 701.596   1
   2   3 -19 14152.1 848.734   2
  -2  -3  18 14438.8 727.323   1
   2   3 -18 14709.4 851.449   2
  -2  -3  17 9071.27 531.282   1
   2   3 -17 9434.35 652.814   2
   2   3 -16 152.777 101.685   2
  -2  -3  16 61.0427 61.8181   1
  -2  -3  15 3209.89 278.750   1
   2   3 -15 2759.12 323.878   2
  -2  -3  14 859.379 134.469   1
  -2   3  14 849.541 178.723   2
   2   3 -14 877.770 186.091   2
  -2  -3  13 3292.07 262.247   1
  -2   3  13 3361.95 354.722   2
   2   3 -13 3215.37 329.169   2
  -2  -3  12 1136.52 143.942   1
  -2   3  12 1417.24 233.116   2
   2   3 -12 1046.28 179.572   2
  -2   3  11 298.366 106.646   2
  -2  -3  11 292.623 63.9742   1
   2   3 -11 246.860 91.9727   2
  -2  -3  10 593.060 86.2915   1
   2   3 -10 485.041 120.694   2
  -2   3  10 711.764 166.013   2
  -2  -3   9 770.277 91.2599   1
  -2   3   9 1190.09 212.504   2
   2   3  -9 793.511 141.433   2
  -2  -3   8 138.310 37.0417   1
  -2   3   8-7.27538 50.2771   2
   2   3  -8 126.502 77.4700   2
  -2  -3   7 35668.2 870.974   1
   2   3  -7 36910.9 1146.70   2
   2  -3  -6 1303.74 195.182   3
   2   3  -6 1279.53 172.019   2
  -2   3   6 1069.18 213.421   1
   2  -3  -5 29697.4 1075.88   3
  -2   3   5 27873.8 1212.44   1
   2   3  -5 28501.6 928.925   2
   2  -3  -4 38170.7 1270.97   3
  -2   3   4 35393.0 1385.47   1
   2   3  -4 35855.1 1074.60   2
   2   3  -3 7365.47 371.999   2
  -2   3   3 6536.85 522.207   1
   2  -3  -3 7233.17 481.412   3
  -2   3   2 931.607 187.004   1
   2  -3  -2 927.770 163.222   3
   2   3  -2 1052.44 125.759   2
   2  -3  -1 28.8588 31.2035   3
   2   3  -1 26.6584 25.8199   2
  -2   3   1-108.133 84.5493   1
   2  -3   0 53.8756 39.3871   1
   2  -3   0 126.974 72.9849   3
  -2   3   0 141.569 56.2769   1
   2   3   0 189.204 51.6644   2
   2   3   0 150.502 36.0023   1
   2  -3   1 4742.90 390.349   3
   2  -3   1 5082.14 454.890   1
   2   3   1 5135.34 257.270   1
   2   3   1 5497.78 262.777   2
  -2   3  -1 4617.72 428.405   1
   2   3   2 4748.21 246.365   2
   2  -3   2 6121.96 503.481   1
   2  -3   2 5978.92 443.242   3
   2   3   2 5986.48 297.204   1
  -2   3  -2 6165.98 490.206   1
   2  -3   3 34733.5 1260.48   3
   2   3   3 36252.6 1015.31   1
  -2   3  -3 33977.9 1347.74   1
   2  -3   3 36982.7 1411.43   1
   2   3   4 7325.98 377.196   1
  -2   3  -4 7156.82 548.845   1
   2  -3   4 7583.69 512.841   3
   2  -3   4 8156.78 596.754   1
   2  -3   5 3704.65 357.606   3
   2   3   5 3605.11 268.569   1
   2  -3   5 4197.75 418.231   1
  -2   3  -5 3829.47 395.160   1
   2  -3   6 3579.12 364.116   3
   2   3   6 3699.23 280.287   1
  -2   3  -6 3450.63 376.965   1
   2  -3   6 3537.60 391.367   1
   2   3   7 24592.5 881.091   1
   2  -3   7 23851.5 1035.65   3
  -2   3  -7 23439.1 1073.81   1
   2  -3   7 25017.0 1134.45   1
   2   3   8 56.8335 45.5392   1
   2  -3   8 101.149 51.6238   3
  -2   3  -8 139.676 83.7970   1
   2  -3   8 93.8382 77.4556   1
  -2   3  -9 348.443 124.420   1
   2   3   9 256.463 89.1663   1
   2  -3   9 256.208 94.4639   3
   2  -3   9 332.897 126.125   1
   2   3  10 5752.84 419.477   1
   2  -3  10 6351.24 538.318   1
  -2   3 -10 5296.32 480.030   1
   2   3  11 3306.83 318.699   1
  -2   3 -11 3297.99 369.252   1
   2  -3  11 3471.07 409.979   1
   2   3  12 3493.00 345.544   1
  -2   3 -12 3241.10 371.112   1
   2  -3  12 3705.10 426.212   1
  -2  -3 -12 2778.90 162.842   2
   2   3  13 518.868 136.811   1
  -2  -3 -13 450.635 66.4987   2
  -2   3 -13 345.035 103.141   1
   2   3  14 367.950 119.409   1
  -2  -3 -14 356.935 64.0959   2
  -2   3 -14 236.319 111.049   1
  -2   3 -15 373.407 125.091   1
  -2  -3 -15 565.131 90.1087   2
  -2   3 -16 244.613 117.893   1
  -2  -3 -16 359.850 74.5800   2
  -2  -3 -17 171.147 63.3820   2
  -2   3 -17 59.8785 54.9820   1
  -2   3 -18 2805.95 376.151   1
  -2  -3 -18 3666.54 285.695   2
  -2   3 -19 3388.96 421.531   1
  -2  -3 -19 3699.53 301.715   2
  -2   3 -20 8505.47 702.216   1
  -2  -3 -20 10118.6 545.004   2
  -2   3 -21 2059.28 347.166   1
  -2  -3 -21 1823.90 231.236   2
  -2  -3 -22 742.958 150.474   2
  -2   3 -22 724.097 215.126   1
  -2  -3 -23 9242.41 582.585   2
  -2   3 -23 8286.47 738.569   1
  -2  -3 -24 4376.42 409.727   2
  -2   3 -24 3844.79 519.212   1
  -2   3 -25 1139.78 284.035   1
  -2  -3 -25 1196.64 218.152   2
  -2  -3 -26 2877.60 353.774   2
  -2   3 -26 2334.49 402.221   1
  -2  -3 -27 48.8411 92.3855   2
  -2   3 -27 39.8609 86.8495   2
  -2   3 -27 66.1380 105.495   1
  -2  -3 -28 157.786 86.6558   2
  -2   3 -28 47.5028 66.8822   2
  -2   3 -29 328.739 169.526   2
  -2   3 -30 122.627 101.257   2
  -2   3 -31-81.1806 90.5470   2
  -2   3 -32 187.722 120.501   2
  -2   3 -33-14.2986 68.8523   2
  -2   3 -34 163.039 116.511   2
  -2   3 -35 301.228 183.219   2
   2   4 -32 360.804 219.974   2
   2   4 -31 833.542 291.252   2
   2   4 -30 119.859 61.8083   2
   2   4 -29 103.675 118.631   2
   2   4 -28 1029.42 285.146   2
   2   4 -27 471.581 218.912   2
   2   4 -26-71.4658 106.850   2
   2   4 -25 114.371 102.434   2
   2   4 -24 305.874 138.446   2
   2   4 -23 1444.84 299.670   2
   2   4 -22 2142.61 358.353   2
   2  -4 -21 899.157 175.571   3
  -2  -4  21 557.839 132.015   1
   2   4 -21 800.401 226.200   2
   2  -4 -20 424.117 125.652   3
  -2  -4  20 255.784 102.267   1
   2   4 -20 325.632 150.965   2
  -2  -4  19 4090.48 374.292   1
   2  -4 -19 4674.32 418.446   3
   2   4 -19 4485.74 474.508   2
   2  -4 -18 106.648 73.7497   3
  -2  -4  18 56.6361 81.6876   1
   2   4 -18-9.39117 48.9679   2
  -2  -4  17 5831.92 418.966   1
   2  -4 -17 5966.91 473.461   3
   2   4 -17 6160.37 530.412   2
  -2  -4  16 1700.72 210.337   1
   2  -4 -16 1859.31 261.393   3
   2   4 -16 1958.79 283.172   2
   2  -4 -15 106.345 62.3999   3
   2   4 -15 62.9496 38.1409   2
  -2  -4  15 4.15711 22.0682   1
  -2  -4  14 2209.85 220.161   1
   2  -4 -14 2278.60 293.613   3
   2   4 -14 2300.00 298.999   2
   2  -4 -13 139.570 63.0650   3
  -2  -4  13 38.7536 28.1350   1
   2   4 -13 119.714 82.6171   2
   2  -4 -12 5030.49 436.020   3
   2   4 -12 5161.88 432.582   2
  -2  -4  12 5092.69 302.326   1
   2  -4 -11 346.837 112.953   3
  -2   4  11 212.909 104.936   2
   2   4 -11 245.278 116.769   2
  -2  -4  11 249.955 57.9408   1
  -2  -4  10 14195.4 485.497   1
  -2   4  10 15975.8 875.951   2
   2   4 -10 14676.9 720.623   2
   2  -4 -10 14180.7 770.401   3
  -2   4   9 26014.0 1120.48   2
   2  -4  -9 23273.1 1006.50   3
   2   4  -9 22587.1 917.235   2
  -2  -4   9 21457.1 600.882   1
   2  -4  -8 1061.67 200.898   3
   2   4  -8 908.769 169.178   2
   2  -4  -7 6.62024 67.8824   3
  -2   4   7-104.722 118.876   1
   2   4  -7 155.168 96.9494   2
   2  -4  -6 15940.0 809.652   3
  -2   4   6 13942.1 874.664   1
   2   4  -6 15007.6 662.001   2
   2  -4  -5 103050. 2757.12   3
  -2   4   5 97325.3 2932.15   1
   2   4  -5 98993.2 2456.39   2
   2  -4  -4 49051.2 1628.95   3
  -2   4   4 46168.6 1737.59   1
   2   4  -4 46880.1 1341.61   2
  -2   4   3 56050.1 1936.83   1
   2   4  -3 54536.9 1479.32   2
   2  -4  -3 58278.1 1837.98   3
   2  -4  -2 6894.98 521.787   3
   2   4  -2 6842.99 355.226   2
  -2   4   2 6394.19 553.255   1
   2  -4  -1 2325.96 297.639   3
   2   4  -1 1663.98 158.111   2
  -2   4   1 1740.80 263.615   1
  -2   4   0 40.6772 86.5532   1
   2  -4   0 127.580 82.8287   3
   2   4   0 119.821 45.3381   2
   2  -4   1 7629.71 569.146   3
   2   4   1 7403.56 307.977   1
   2   4   1 8126.35 334.707   2
   2  -4   1 8627.92 646.682   1
  -2   4  -1 7951.10 611.671   1
   2  -4   2 10649.9 673.204   3
   2  -4   2 11328.8 752.741   1
   2   4   2 9719.37 394.330   1
   2   4   2 9990.52 366.525   2
  -2   4  -2 9046.53 663.281   1
   2   4   3 350.224 68.2436   1
   2  -4   3 424.176 139.749   3
   2   4   3 320.862 54.1614   2
   2  -4   3 212.639 106.644   1
  -2   4  -3 334.385 106.705   1
   2  -4   4 3080.78 380.387   1
   2  -4   4 2703.62 332.609   3
   2   4   4 2854.68 223.809   1
  -2   4  -4 2503.37 331.681   1
   2   4   5 2706.98 236.228   1
   2  -4   5 2267.70 307.076   3
  -2   4  -5 2268.44 319.746   1
   2  -4   5 2974.01 386.229   1
  -2   4  -6 12231.6 784.130   1
   2   4   6 12495.7 574.784   1
   2  -4   6 14456.4 870.956   1
  -2   4  -7 5052.08 484.307   1
   2   4   7 4959.86 346.106   1
  -2   4  -7 5291.53 496.167   3
   2  -4   7 6261.99 565.894   1
   2   4   8 32531.4 1083.87   1
  -2   4  -8 30883.6 1346.10   1
   2  -4   8 35111.5 1462.97   1
  -2   4  -8 28756.8 1303.44   3
   2   4   9 2969.99 289.431   1
  -2   4  -9 3219.86 398.020   3
  -2   4  -9 2723.18 360.787   1
   2  -4   9 3063.89 401.708   1
   2   4  10 47156.6 1494.35   1
  -2   4 -10 47313.8 1740.91   1
  -2   4 -10 41996.4 1685.97   3
   2  -4  10 50427.4 1844.43   1
   2   4  11 159.291 97.9380   1
  -2   4 -11 22.1089 74.1575   1
   2   4  12 18555.6 839.767   1
  -2   4 -12 15975.7 951.267   3
  -2   4 -12 17115.9 955.985   1
   2   4  13 7459.48 524.045   1
  -2   4 -13 6540.12 591.407   3
  -2   4 -13 6416.78 566.079   1
  -2   4 -14 89.5433 70.9877   3
  -2   4 -14-42.0712 47.4957   1
  -2   4 -15 631.192 197.271   3
  -2   4 -15 628.071 170.342   1
   2   4  16 5082.62 307.585   3
  -2   4 -16 4820.63 506.707   1
  -2   4 -16 5268.39 549.337   3
  -2   4 -17 6118.55 565.490   1
   2   4  17 4798.40 269.520   3
  -2   4 -17 4922.45 532.059   3
  -2   4 -18 2799.80 379.332   1
   2   4  18 1979.86 129.315   3
  -2   4 -18 3654.05 462.106   3
  -2   4 -19 4396.29 498.803   1
  -2   4 -19 5021.48 558.614   3
  -2   4 -20 773.977 231.076   3
  -2   4 -20 613.916 192.801   1
  -2   4 -21 1800.36 336.352   3
  -2   4 -21 1812.99 330.016   1
  -2  -4 -22 2323.62 258.250   2
  -2   4 -22 2300.15 389.803   1
  -2   4 -22 2505.62 406.957   3
  -2   4 -23 4729.31 577.019   1
  -2   4 -23 6417.54 656.801   3
  -2  -4 -23 6219.37 448.550   2
  -2   4 -24 7511.13 734.834   1
  -2   4 -25 13222.9 991.369   1
  -2   4 -26 2014.30 395.397   1
  -2   4 -27 60.3185 51.3551   1
  -2   4 -28 436.922 194.211   2
  -2   4 -28 238.506 144.323   1
  -2   4 -29 34.6199 82.2744   2
  -2   4 -30 65.2929 107.108   2
  -2   4 -31-59.4844 121.656   2
  -2   4 -32 12.8020 55.3989   2
  -2   4 -33 32.3473 73.5185   2
   2   5 -31 562.677 253.977   2
   2   5 -30-7.32710 122.304   2
   2   5 -29 6.04238 93.7483   2
   2   5 -28 255.243 155.388   2
   2   5 -27 8.62655 63.1347   2
   2   5 -26 10.4135 52.2968   2
   2   5 -25 127.472 117.581   2
   2   5 -24 85.8434 103.196   2
   2   5 -23 12.9908 57.3439   2
   2   5 -22-4.39312 42.8845   2
   2   5 -21 62.0469 61.4005   2
   2   5 -20 229.229 128.777   2
   2  -5 -19 671.232 169.584   3
   2   5 -19 4397.27 492.151   2
   2   5 -18 1599.17 296.537   2
   2  -5 -18 1532.35 256.208   3
  -2  -5  18 855.785 158.024   1
  -2  -5  17 542.421 117.447   1
   2  -5 -17 806.184 186.789   3
   2   5 -17 847.392 210.611   2
  -2  -5  16 291.839 86.4773   1
   2  -5 -16 322.484 132.967   3
   2   5 -16 411.406 136.716   2
  -2  -5  15 1280.87 169.786   1
   2  -5 -15 1393.14 246.193   3
   2   5 -15 1563.85 269.609   2
   2  -5 -14 108.063 63.3482   3
  -2  -5  14 76.9359 41.1032   1
   2   5 -14 165.234 102.003   2
   2  -5 -13 278.375 109.151   3
  -2  -5  13 212.823 65.6310   1
   2   5 -13 418.260 141.650   2
   2   5 -12 264.535 111.396   2
  -2  -5  12 81.5769 39.3620   1
  -2  -5  11 1.74336 9.07092   1
   2   5 -11 148.660 138.234   2
   2   5 -10 526.276 141.703   2
  -2   5   9 397.392 135.350   1
   2   5  -9 742.309 157.859   2
  -2   5   8 457.623 155.444   1
   2   5  -8 588.642 129.177   2
  -2   5   7 612.574 179.142   1
   2   5  -7 515.000 121.349   2
  -2   5   6 3625.82 456.151   1
   2   5  -6 3499.92 316.293   2
   2   5  -5 1698.23 215.702   2
  -2   5   5 1629.81 300.343   1
  -2   5   4 5157.33 537.242   1
   2   5  -4 4843.62 350.768   2
   2   5  -3 383.575 93.7696   2
  -2   5   3 322.573 132.721   1
   2   5  -2 1620.95 176.902   2
  -2   5   2 1529.87 275.623   1
   2   5  -1 3021.26 237.647   2
  -2   5   1 2976.71 396.970   1
   2   5   0 4381.92 274.397   2
  -2   5   0 4646.15 499.295   1
  -2   5  -1 14.1032 74.3113   1
   2   5   1 21.6140 17.6776   1
   2   5   1-17.3299 21.7085   2
   2   5   1 13.3382 15.4039   1
   2   5   2 976.619 117.154   1
   2   5   2 1174.58 118.392   2
  -2   5  -2 1108.26 241.920   1
   2   5   3 1740.27 166.217   1
   2   5   3 2051.73 144.767   2
   2  -5   3 1937.55 320.692   1
  -2   5  -3 1907.62 304.618   1
   2  -5   4 1420.11 268.933   1
   2   5   4 1237.39 101.668   2
   2   5   4 1361.00 154.360   1
  -2   5  -4 1231.50 249.038   1
  -2   5  -4 950.368 224.885   3
  -2   5  -5 78.3584 64.6209   3
  -2   5  -5 11.1438 57.0895   1
   2   5   5 2.36352 25.9579   1
   2  -5   5-27.7391 71.0746   1
   2  -5   6 14181.4 913.316   1
   2   5   6 14925.2 621.921   1
  -2   5  -6 11721.4 816.379   3
  -2   5  -6 13172.7 862.928   1
  -2   5  -7 848.719 209.421   1
  -2   5  -7 988.130 247.634   3
   2   5   7 959.520 157.411   1
  -2   5  -8 144.101 113.790   3
   2   5   8 200.842 81.4139   1
  -2   5  -8 138.273 71.1359   1
   2   5   9 9519.70 558.723   1
  -2   5  -9 8633.33 718.507   3
  -2   5  -9 9913.39 736.521   1
  -2   5 -10 725.952 177.539   1
  -2   5 -10 847.035 229.355   3
   2   5  10 762.498 149.203   1
   2   5  11 1715.84 238.256   1
  -2   5 -11 1380.70 287.617   3
  -2   5 -11 1726.70 295.112   1
   2   5  12 101.597 61.5819   1
  -2   5 -12 13.1406 58.4807   3
  -2   5 -12-62.6784 81.6893   1
  -2   5 -13 1574.48 309.720   3
  -2   5 -13 1849.67 309.270   1
  -2   5 -14 9736.92 732.805   1
  -2   5 -14 8846.90 768.270   3
   2   5  15 1506.90 209.905   3
  -2   5 -15 1092.75 271.350   3
  -2   5 -15 1751.64 308.353   1
  -2   5 -16 102.195 81.0811   3
   2   5  16 137.825 57.6073   3
  -2   5 -16 52.6867 62.2200   1
   2   5  17 884.505 139.878   3
  -2   5 -17 1084.56 280.497   3
  -2   5 -17 1132.72 254.170   1
   2   5  18 2337.12 213.915   3
  -2   5 -18 2724.52 443.167   3
  -2   5 -18 2709.72 389.693   1
  -2   5 -19 198.664 154.808   3
  -2   5 -19 36.7504 57.9602   1
  -2   5 -20 2183.79 402.257   3
  -2   5 -20 2341.44 373.544   1
  -2   5 -21 79.4049 101.396   3
  -2   5 -21 90.3288 81.3388   1
  -2   5 -22 2568.53 411.335   1
  -2   5 -22 2727.69 456.658   3
  -2   5 -23 128.407 139.336   3
  -2   5 -23 129.839 108.399   1
  -2   5 -24 884.733 264.050   3
  -2   5 -24 963.154 266.525   1
  -2   5 -25-116.299 102.316   3
  -2   5 -25 74.9402 75.1973   1
  -2   5 -26 265.053 186.357   1
  -2   5 -26 420.482 187.148   3
  -2   5 -27 192.402 152.012   1
  -2   5 -28 309.287 165.911   1
  -2   5 -29 223.970 141.465   2
  -2   5 -30-185.314 183.552   2
   2   6 -29-28.1637 90.7424   2
   2   6 -28 69.5782 102.363   2
   2   6 -27 151.541 162.612   2
   2   6 -26 293.872 187.752   2
   2   6 -25-85.4437 118.555   2
   2   6 -24-43.0795 102.948   2
   2   6 -23 730.343 235.482   2
   2   6 -22 157.597 136.670   2
   2   6 -21 1973.66 363.763   2
   2   6 -20 1196.28 279.704   2
   2   6 -19 552.356 205.209   2
   2   6 -18 2271.78 373.183   2
   2   6 -17 255.954 120.925   2
   2   6 -16-16.5104 57.6063   2
   2   6 -15 94.5155 99.6318   2
   2   6 -14 647.060 204.993   2
   2   6 -13 2504.75 347.133   2
   2   6 -12 1151.39 241.387   2
   2   6 -11 82.6091 82.9499   2
  -2   6  11 84.4138 80.3829   1
   2   6 -10 3324.27 379.041   2
  -2   6  10 2941.78 461.835   1
   2   6  -9 14932.6 810.165   2
  -2   6   9 14348.7 1053.91   1
  -2   6   8 14456.0 1051.48   1
   2   6  -8 15613.6 802.079   2
   2   6  -7 23234.1 999.501   2
  -2   6   7 22074.4 1294.83   1
  -2   6   6 5448.80 600.880   1
   2   6  -6 5489.36 433.579   2
  -2   6   5 2184.13 376.645   1
   2   6  -5 2789.49 291.425   2
   2   6  -4 688.875 139.808   2
  -2   6   4 451.317 164.106   1
   2   6  -3 2388.27 249.061   2
  -2   6   3 2344.70 376.933   1
   2   6  -2 1505.39 190.911   2
  -2   6   2 1444.02 292.666   1
  -2   6   1 1819.24 331.479   1
   2   6  -1 1844.53 198.223   2
  -2   6   0 482.157 173.362   1
   2   6   0 400.473 91.6439   2
  -2   6  -1 217.861 107.551   1
   2   6   1 190.959 42.2159   1
   2   6   1 161.304 54.9730   2
   2   6   1 75.5460 23.7376   1
   2   6   2 181.301 54.0100   1
   2   6   2 46.9656 31.2410   1
   2   6   2 192.724 58.7101   2
  -2   6  -2 135.987 84.2715   1
   2   6   3 157.682 52.6051   1
  -2   6  -3 248.839 121.826   1
   2   6   3 362.658 68.6831   2
  -2   6  -3 332.459 129.109   3
   2   6   4 1257.70 152.092   1
   2   6   4 1382.20 125.024   2
  -2   6  -4 1445.98 294.891   3
  -2   6  -4 1258.47 272.643   1
  -2   6  -5 482.106 174.031   3
   2   6   5 598.565 72.3500   2
   2   6   5 562.867 112.415   1
  -2   6  -5 629.089 186.786   1
   2   6   6 2490.55 248.426   1
  -2   6  -6 2250.70 380.849   3
  -2   6  -6 2258.13 364.002   1
   2   6   7 2695.91 266.945   1
  -2   6  -7 2589.95 403.083   3
  -2   6  -7 2222.00 359.122   1
  -2   6  -8 257.729 128.565   1
  -2   6  -8 240.682 127.948   3
   2   6   8 74.5778 40.3167   1
   2   6   9 3218.09 316.142   1
  -2   6  -9 2749.76 399.777   1
  -2   6  -9 2345.71 391.588   3
  -2   6 -10 489.347 156.735   1
   2   6  10 253.132 102.705   1
  -2   6 -10 244.127 127.212   3
   2   6  11 2401.32 296.959   1
  -2   6 -11 2175.22 392.403   3
  -2   6 -11 2150.77 353.293   1
  -2   6 -12 358.342 168.480   3
   2   6  12 579.773 149.629   1
  -2   6 -12 327.659 141.636   1
  -2   6 -13 176.661 120.626   3
  -2   6 -13 126.989 101.731   1
  -2   6 -14 835.024 223.265   3
  -2   6 -14 716.710 205.695   1
   2   6  14 855.482 199.320   3
   2   6  15 2294.06 304.172   3
  -2   6 -15 2358.92 416.910   3
  -2   6 -15 2464.24 377.820   1
  -2   6 -16 1118.29 288.153   3
  -2   6 -16 1734.87 322.683   1
   2   6  16 1197.90 211.613   3
   2   6  17 1193.14 198.511   3
  -2   6 -17 1502.77 345.143   3
  -2   6 -17 1314.36 282.075   1
  -2   6 -18 93.8472 70.2406   3
  -2   6 -18 291.546 153.905   1
  -2   6 -19 37.8441 100.981   3
  -2   6 -19 119.384 99.7798   1
  -2   6 -20 1139.81 312.857   3
  -2   6 -20 1312.54 293.834   1
  -2   6 -21-18.1652 42.4649   1
  -2   6 -21 217.006 139.723   3
  -2   6 -22-91.3641 96.4925   3
  -2   6 -22-52.7434 103.996   1
  -2   6 -23 542.333 200.180   1
  -2   6 -23 892.935 284.821   3
  -2   6 -24 195.743 146.329   3
  -2   6 -24 64.8374 68.3394   1
  -2   6 -25-306.122 172.333   3
  -2   6 -25-9.75621 141.799   1
  -2   6 -26 687.884 235.760   1
  -2   6 -26 506.219 221.864   3
  -2   6 -27 854.047 289.023   3
  -2   6 -27 1383.11 340.923   1
  -2   6 -28 756.106 259.727   1
  -2   6 -29 525.449 241.475   1
   2   7 -26 28.1053 73.7395   2
   2   7 -25 289.802 176.364   2
   2   7 -24 173.790 172.611   2
   2   7 -23 333.098 180.393   2
   2   7 -22 103.489 106.608   2
   2   7 -21 73.8584 94.1499   2
   2   7 -20-30.3666 88.3218   2
   2   7 -19 124.215 105.032   2
   2   7 -18 390.715 160.648   2
   2   7 -17 210.382 159.646   2
   2   7 -16 1228.49 263.366   2
   2   7 -15 227.198 149.931   2
  -2   7  14 1399.37 349.229   1
   2   7 -14 1688.85 312.286   2
  -2   7  13 600.057 245.776   1
   2   7 -13 313.774 138.643   2
   2   7 -12 98.2167 93.4247   2
  -2   7  12-11.5481 60.1109   1
  -2   7  11 309.808 191.198   1
   2   7 -11 245.337 98.2418   2
   2   7 -10 126.711 85.7892   2
  -2   7  10 78.4845 116.076   1
  -2   7   9 3.98319 48.4059   1
   2   7  -9-17.6954 32.2708   2
  -2   7   8 128.419 154.903   1
   2   7  -8 170.990 84.8626   2
  -2   7   7 807.196 252.744   1
   2   7  -7 644.183 159.580   2
  -2   7   6-77.1032 88.7313   1
   2   7  -6 67.6584 72.1052   2
  -2   7   5 776.328 262.383   1
   2   7  -5 956.231 185.540   2
  -2   7   4 766.724 239.996   1
   2   7  -4 693.871 151.410   2
  -2   7   3 24.4686 55.1728   1
   2   7  -3 104.652 68.6530   2
  -2   7   2 355.269 154.502   1
   2   7  -2 407.141 104.117   2
  -2   7   1 2621.19 428.915   1
   2   7  -1 2687.54 270.930   2
  -2   7   0 879.353 244.421   1
   2   7   0 920.035 156.063   2
   2   7   1 134.362 54.7401   2
  -2   7  -1 128.058 55.8994   1
   2   7   2 2091.10 207.917   2
   2   7   2 1920.10 170.621   1
  -2   7  -2 1739.93 338.334   1
  -2   7  -3 225.930 156.385   3
  -2   7  -3 328.089 137.819   1
   2   7   3 364.372 79.4780   2
   2   7   3 250.990 75.8280   1
  -2   7  -4 142.989 90.6109   3
  -2   7  -4 44.3243 66.4525   1
   2   7   4 198.462 57.4512   2
   2   7   4 234.945 87.1910   1
  -2   7  -5 18.9489 39.5778   3
  -2   7  -5-103.372 116.679   1
   2   7   5 110.218 64.4169   1
   2   7   5 78.1103 31.4600   2
  -2   7  -6-129.435 99.5083   3
  -2   7  -6-74.4776 123.523   1
   2   7   6 34.8468 18.3042   2
  -2   7  -7-187.906 112.250   1
  -2   7  -7 372.638 166.318   3
  -2   7  -8 661.679 221.086   1
  -2   7  -8 887.793 268.895   3
  -2   7  -9 170.083 102.212   1
  -2   7  -9 138.067 136.314   3
  -2   7 -10-137.630 96.4408   1
  -2   7 -10 0.47041 38.6834   3
   2   7  11 111.351 92.1867   3
  -2   7 -11 78.0475 86.6367   3
  -2   7 -11 141.267 122.940   1
   2   7  12 2119.80 352.357   3
  -2   7 -12 2239.72 434.666   3
  -2   7 -12 2376.52 385.782   1
   2   7  13 488.505 176.220   3
  -2   7 -13 403.526 194.618   3
  -2   7 -13 487.563 183.162   1
   2   7  14 999.857 232.297   3
  -2   7 -14 1022.89 287.704   3
  -2   7 -14 574.763 210.433   1
   2   7  15 90.9694 87.9075   3
  -2   7 -15 72.9746 85.2284   3
  -2   7 -15 18.1006 40.0877   1
  -2   7 -16 41.1010 70.8589   3
  -2   7 -16-3.41324 36.2635   1
  -2   7 -17 101.173 35.2280   3
  -2   7 -17 246.407 112.408   1
  -2   7 -18 852.571 244.951   1
  -2   7 -18 853.635 294.874   3
  -2   7 -19 827.504 293.589   3
  -2   7 -19 611.252 208.331   1
  -2   7 -20-34.1726 72.7276   3
  -2   7 -20-11.8744 45.6861   1
  -2   7 -21-32.3227 67.0251   3
  -2   7 -21 262.306 139.112   1
  -2   7 -22-23.8146 59.7513   3
  -2   7 -22 240.092 121.759   1
  -2   7 -23-166.876 138.959   3
  -2   7 -23 16.5114 92.2491   1
  -2   7 -24 48.4052 81.4784   3
  -2   7 -24-112.583 102.088   1
  -2   7 -25 204.317 151.616   3
  -2   7 -25 203.376 133.151   1
  -2   7 -26-62.9507 83.2145   1
  -2   7 -26-233.579 162.983   3
  -2   7 -27 23.3105 65.7233   3
  -2   7 -27 87.7582 95.7425   1
  -2   7 -28 585.460 232.872   1
   2   8 -24-30.3070 142.207   2
   2   8 -23 377.795 185.584   2
   2   8 -22 353.854 184.016   2
   2   8 -21-56.2341 84.7733   2
   2   8 -20 320.201 176.657   2
   2   8 -19 216.727 130.967   2
   2   8 -18-12.4468 51.7807   2
  -2   8  18-254.128 270.173   1
  -2   8  17-819.839 323.897   1
   2   8 -17 120.413 113.978   2
  -2   8  16 90.7132 125.116   1
   2   8 -16 269.634 158.811   2
  -2   8  15-237.286 178.858   1
   2   8 -15 33.3593 96.1730   2
  -2   8  14-104.889 102.588   1
   2   8 -14-54.0695 50.5661   2
  -2   8  13 1451.41 421.066   1
   2   8 -13 1420.10 304.650   2
   2   8 -12 1385.74 285.214   2
  -2   8  12 965.962 332.194   1
  -2   8  11 1507.81 406.712   1
   2   8 -11 1201.68 280.189   2
  -2   8  10 1356.62 392.386   1
   2   8 -10 1254.44 267.613   2
  -2   8   9 409.029 226.717   1
   2   8  -9 272.076 137.674   2
  -2   8   8 168.303 140.169   1
   2   8  -8 11.8239 53.9366   2
  -2   8   7 277.299 147.627   1
   2   8  -7 31.6567 94.5635   2
  -2   8   6 545.420 225.293   1
   2   8  -6 584.903 159.365   2
  -2   8   5 656.633 259.383   1
   2   8  -5 878.290 199.298   2
  -2   8   4 538.032 207.500   1
   2   8  -4 732.971 176.655   2
  -2   8   3-270.370 155.404   1
   2   8  -3 101.715 59.1951   2
  -2   8   2 73.7233 94.7232   1
   2   8  -2 248.975 99.2822   2
   2   8  -1 224.795 96.8062   2
  -2   8   1 249.429 171.303   1
   2   8   0-20.9075 29.6909   2
  -2   8   0-43.4359 122.749   1
  -2   8  -1 333.294 145.084   1
   2   8   1 362.193 100.764   2
  -2   8  -2 1912.31 393.737   1
  -2   8  -3 185.209 86.4754   1
  -2   8  -4 151.461 116.903   3
  -2   8  -4 69.9420 80.7639   1
  -2   8  -5 275.250 152.073   3
  -2   8  -5 252.771 130.658   1
  -2   8  -6 9.47540 105.472   3
  -2   8  -6 201.916 87.6602   1
  -2   8  -7 36.7933 54.9167   1
  -2   8  -7 70.4289 89.4841   3
   2   8   8-8.59588 46.5012   3
  -2   8  -8 98.7695 87.2620   1
  -2   8  -8 4.17831 38.7636   3
  -2   8  -9-50.4923 64.9291   1
   2   8   9 20.6789 51.5282   3
  -2   8  -9 139.213 117.931   3
   2   8  10 163.533 115.061   3
  -2   8 -10 230.748 149.800   3
  -2   8 -10 86.7933 81.6448   1
   2   8  11 85.4870 85.4108   3
  -2   8 -11 129.290 101.173   3
  -2   8 -11 122.877 106.530   1
   2   8  12-65.4074 75.8417   3
  -2   8 -12 4.04037 94.2378   3
  -2   8 -12 190.819 116.591   1
   2   8  13 27.0892 45.1488   3
  -2   8 -13-86.7036 101.611   3
  -2   8 -13-0.39329 69.7484   1
  -2   8 -14-97.5909 107.790   3
  -2   8 -14 15.6486 59.3608   1
   2   8  14 23.0448 81.6138   3
  -2   8 -15 504.249 250.326   3
  -2   8 -15 373.630 159.207   1
  -2   8 -16 1017.58 332.304   3
  -2   8 -16 477.410 197.567   1
  -2   8 -17 466.317 239.682   3
  -2   8 -17 151.619 119.644   1
  -2   8 -18 770.461 272.721   3
  -2   8 -18 779.536 242.600   1
  -2   8 -19 773.368 312.453   3
  -2   8 -19 456.888 187.551   1
  -2   8 -20 60.9779 74.1091   1
  -2   8 -20 211.488 157.887   3
  -2   8 -21 164.891 115.084   1
  -2   8 -21 256.385 174.196   3
  -2   8 -22 23.5353 69.6066   3
  -2   8 -22 209.102 136.073   1
  -2   8 -23-287.008 185.345   3
  -2   8 -24 119.325 125.610   3
  -2   9  21-447.704 278.378   1
   2   9 -21 210.160 170.985   2
  -2   9  20-394.933 260.907   1
   2   9 -20 441.384 239.180   2
  -2   9  19-587.784 309.759   1
   2   9 -19 92.4953 152.392   2
  -2   9  18 104.322 153.535   1
   2   9 -18 288.733 164.079   2
  -2   9  17-88.2052 131.844   1
   2   9 -17 236.539 154.479   2
   2   9 -16 286.275 162.883   2
  -2   9  16 370.267 301.512   1
  -2   9  15-375.729 237.092   1
   2   9 -15 48.8940 73.0657   2
  -2   9  14-55.3003 108.007   1
   2   9 -14 166.454 102.542   2
  -2   9  13 151.507 115.345   1
   2   9 -13-64.6097 112.301   2
  -2   9  12 84.9887 101.847   1
   2   9 -12-83.9283 86.1826   2
  -2   9  11-77.7711 114.244   1
   2   9 -11 69.0817 75.5033   2
   2   9 -10 84.2794 79.3011   2
  -2   9  10 42.5807 93.7830   1
  -2   9   9 118.303 127.272   1
   2   9  -9 45.9041 59.0990   2
  -2   9   8 339.564 226.463   1
   2   9  -8 195.281 116.670   2
  -2   9   7 723.333 316.204   1
   2   9  -7 338.878 140.690   2
  -2   9   6 1260.72 355.169   1
   2   9  -6 1150.01 242.405   2
  -2   9   5 770.960 284.773   1
  -2   9   4-111.434 118.067   1
  -2   9   3 317.143 181.448   1
  -2   9   2 236.472 144.820   1
  -2   9   1 317.119 218.422   1
  -2   9   0 403.834 222.121   1
  -2   9  -1 123.783 123.835   1
  -2   9  -2-125.798 108.648   1
  -2   9  -3 479.446 200.125   1
   2   9   4 1489.90 389.604   3
  -2   9  -4 790.316 281.505   1
   2   9   5 739.725 302.529   3
  -2   9  -5 275.073 193.896   1
   2   9   6 2965.61 558.719   3
  -2   9  -6 2798.83 483.165   1
  -2   9  -6 3082.60 578.958   3
   2   9   7 824.838 285.543   3
  -2   9  -7 844.357 280.210   1
  -2   9  -7 1103.44 334.730   3
  -2   9  -8 491.377 201.887   1
  -2   9  -8 1178.34 366.927   3
   2   9   8 1125.36 356.565   3
  -2   9  -9-36.7080 76.7804   3
  -2   9  -9 45.7497 67.2488   1
  -2   9 -10 108.300 69.0187   3
   2   9  10-112.565 112.173   3
  -2   9 -10-190.180 118.054   1
  -2   9 -11 200.775 170.951   3
  -2   9 -11 148.980 104.296   1
  -2   9 -12 733.608 286.129   3
  -2   9 -12 363.380 170.050   1
  -2   9 -13-28.0909 68.6381   3
  -2   9 -14 710.817 327.670   3
  -2   9 -15 620.762 271.136   3
  -2   9 -16 264.824 216.968   3
  -2  10  17 808.790 371.025   1
  -2  10  16 421.839 270.190   1
   2  10 -16-25.3990 52.8156   2
  -2  10  15-104.302 143.383   1
  -2  10  14 178.957 179.060   1
  -2  10  13 403.661 253.727   1
  -2  10  12-364.256 239.345   1
  -2  10  11 226.180 206.763   1
  -2  10  10 271.815 203.251   1
  -2  10   9 281.127 201.178   1
  -2  10   8-494.550 260.867   1
  -2  10   7 74.7565 111.209   1
  -2  10   6-136.631 140.719   1
  -2  10   5 119.832 224.992   1
   2  10  -4 86.2918 210.096   3
  -2  10   4 302.396 189.572   1
   2  10  -3-121.646 141.698   3
   2  10  -2 245.555 188.123   3
   2  10  -1 295.652 224.028   3
   2  10   0 74.7184 110.720   3
   2  10   1 16.8731 70.5548   3
   2  10   2 4.52760 65.3303   3
   2  10   3 58.8986 97.3675   3
   2  10   4 140.815 146.808   3
   2  10   5 186.027 154.958   3
   2  10   6-61.6775 96.3402   3
   2  10   7-260.969 181.361   3
   2  10   8-111.862 124.362   3
   2  10   9-470.715 229.958   3
   3   0 -35 110.109 97.6887   2
   3   0 -34-7.20259 63.5130   2
   3   0 -33-144.467 135.933   2
   3   0 -32 194.294 149.762   2
   3   0 -31 136.804 92.6232   2
   3   0 -30 276.416 173.468   2
   3   0 -29 138.095 158.709   2
   3   0 -28 3.82374 97.8525   2
   3   0 -27 30.3090 108.571   2
   3   0 -26-61.4532 128.074   2
   3   0 -25 53.9478 63.4766   2
   3   0 -24 11482.5 970.913   2
   3   0 -23 119.702 126.287   2
   3   0 -22 3123.12 477.693   2
   3   0 -21 145.811 130.825   2
   3   0 -20 6083.52 637.237   2
   3   0 -19 62.5741 112.912   2
   3   0 -18 7120.50 666.430   2
   3   0 -17 139.673 161.075   2
   3   0 -16 14982.6 953.282   2
   3   0 -15-14.6621 88.9184   2
   3   0 -14 1338.09 262.518   2
   3   0 -13-11.2500 52.0823   2
   3   0 -12 9717.46 703.292   2
   3   0 -11 48.2088 64.3372   2
  -3   0  11 50.8956 82.9743   2
   3   0 -10 37172.2 1469.44   2
  -3   0  10 38404.3 1355.26   2
   3   0  -9 7.98595 49.1258   2
  -3   0   9 16.8128 26.1586   2
  -3   0   8 11698.1 728.534   1
  -3   0   8 13359.6 700.788   2
   3   0  -8 11506.0 708.922   2
  -3   0   7-49.0731 61.8266   1
  -3   0   7-27.5849 51.6267   2
  -3   0   6 720.147 173.370   2
  -3   0   6 425.599 124.163   1
  -3   0   5 1.32850 32.3273   1
  -3   0   5 62.8503 67.2592   2
  -3   0   4 70135.9 2008.16   2
  -3   0   4 62990.4 2025.66   1
  -3   0   3 56.7928 25.9919   2
  -3   0   3-1.06782 62.5396   1
   3   0  -2 35467.9 1290.74   1
  -3   0   2 37232.1 1283.33   2
  -3   0   2 36245.6 1344.89   1
  -3   0   1-17.3345 36.4163   1
  -3   0   1-4.71632 39.9779   2
   3   0  -1-35.3742 43.3536   1
  -3   0   0 8007.17 551.273   1
   3   0   0 7312.19 513.534   1
  -3   0  -1 24.9507 40.9436   1
   3   0   1-9.18819 31.6469   1
   3   0   2 24.2965 43.1409   1
  -3   0  -2-10.7234 31.8522   1
   3   0   3 121.612 94.2068   1
  -3   0  -3 121.741 97.8185   1
  -3   0  -4 161313. 4024.13   1
   3   0   4 162759. 4033.11   1
  -3   0  -5 131.571 121.729   1
   3   0   5 77.5919 71.0570   1
  -3   0  -6 84309.5 2482.50   1
   3   0   6 89555.7 2514.76   1
   3   0   7 68.2351 70.5579   1
  -3   0  -7-4.12510 37.4455   1
   3   0   8 6048.83 506.417   1
  -3   0  -8 5445.08 462.336   1
   3   0   9 11.7121 31.7917   1
  -3   0  -9 47.1052 52.8715   1
  -3   0 -10 4809.19 437.461   1
   3   0  10 5617.12 495.493   1
   3   0  11 72.8339 88.1204   1
  -3   0 -11-17.6302 35.8329   1
  -3   0 -12 33275.2 1353.43   1
  -3   0 -13 46.8529 70.3439   1
   3   0  14 228.154 82.2155   3
  -3   0 -14 188.761 104.519   1
   3   0  15 30.4395 31.6563   3
  -3   0 -15 8.11155 45.0182   1
  -3   0 -16 6274.21 555.714   1
   3   0  16 6153.27 430.027   3
   3   0  17 66.7471 38.1231   3
  -3   0 -17 100.271 140.116   1
  -3   0 -18 72204.5 2472.38   1
   3   0  18 78690.7 2117.13   3
   3   0  19 108.593 73.3994   3
  -3   0 -19 441.666 204.053   1
  -3   0 -20 43108.4 1796.02   1
  -3   0 -21 88.1294 169.786   1
  -3   0 -22 848.715 239.777   1
  -3   0 -23-50.5159 107.523   1
  -3   0 -24 1731.51 289.606   2
  -3   0 -24 1521.46 314.733   1
  -3   0 -25-61.6317 80.1275   2
  -3   0 -26 2958.72 402.307   2
  -3   0 -27-8.55957 81.4280   2
  -3   0 -28 1312.85 273.187   2
  -3   0 -29 69.6550 92.7615   2
  -3   0 -30 3846.70 474.363   2
  -3   0 -31 131.849 78.9670   2
  -3   0 -32 298.663 141.550   2
  -3   0 -33 10.2088 89.1726   2
  -3   0 -34 400.985 174.856   2
   3  -1 -35 174.257 158.362   2
   3  -1 -34 1656.60 470.109   2
   3   1 -34 1170.55 362.642   2
   3  -1 -33 207.155 163.702   2
   3   1 -33-247.795 171.801   2
   3  -1 -32 252.163 210.866   2
   3   1 -32-326.781 188.629   2
   3  -1 -31 580.128 250.418   2
   3   1 -31 60.7888 75.6058   2
   3  -1 -30 74.3861 84.3217   2
   3   1 -30 282.669 167.704   2
   3  -1 -29 2826.82 543.560   2
   3   1 -29 2676.03 504.436   2
   3  -1 -28 588.822 248.007   2
   3   1 -28 676.697 251.898   2
   3  -1 -27 1053.13 319.085   2
   3   1 -27 855.602 289.390   2
   3   1 -26 5312.58 678.306   2
   3  -1 -26 6291.32 765.348   2
   3  -1 -25 15362.1 1191.35   2
   3   1 -25 15142.1 1129.81   2
   3  -1 -24 5713.41 702.876   2
   3   1 -24 5064.71 624.028   2
   3  -1 -23 2565.94 470.709   2
   3   1 -23 2969.46 472.996   2
   3  -1 -22 31422.8 1626.82   2
   3   1 -22 26797.6 1461.98   2
   3  -1 -21 69.2343 208.022   2
   3   1 -21 12.9576 55.7057   2
   3  -1 -20 629.114 225.978   2
   3   1 -20 676.085 204.985   2
   3   1 -19 7711.50 684.434   2
   3  -1 -19 8053.87 744.918   2
   3  -1 -18 1901.89 359.038   2
   3   1 -18 1357.99 274.956   2
   3   1 -17 2247.30 351.769   2
   3  -1 -17 2429.72 379.996   2
   3  -1 -16 2333.70 358.263   2
   3   1 -16 2470.00 355.042   2
   3  -1 -15 121.525 98.1737   2
   3   1 -15 56.4883 38.4995   2
   3  -1 -14 885.179 206.317   2
   3   1 -14 917.326 212.948   2
   3  -1 -13 176.245 117.031   2
   3   1 -13 209.758 105.182   2
   3   1 -12 4445.69 454.488   2
  -3  -1  12 4561.06 382.361   2
   3  -1 -12 4089.30 454.443   2
  -3   1  11 13417.2 756.557   2
   3   1 -11 14164.2 814.747   2
  -3  -1  11 14137.1 701.499   2
   3   1 -10 41001.3 1550.95   2
  -3   1  10 44323.6 1546.50   2
  -3  -1  10 44461.8 1422.06   2
  -3   1   9 8020.14 566.050   2
  -3  -1   9 8587.51 514.705   2
   3   1  -9 7245.00 563.052   2
   3   1  -8 10297.8 658.814   2
  -3   1   8 10209.6 647.814   2
  -3  -1   8 10773.5 578.608   2
  -3   1   8 8882.19 663.123   1
  -3  -1   8 9067.87 603.302   1
  -3   1   7 30150.9 1187.13   2
  -3  -1   7 25790.6 1078.42   1
  -3   1   7 24425.2 1167.68   1
  -3  -1   7 24288.5 1015.03   2
   3   1  -7 26670.4 1127.96   2
  -3  -1   6 12546.1 714.010   1
  -3  -1   6 15145.3 684.805   2
  -3   1   6 13552.5 806.296   1
   3   1  -6 13169.3 730.841   2
  -3   1   6 15356.6 817.331   2
  -3   1   5 368.122 125.075   1
   3   1  -5 246.482 86.3593   2
  -3   1   5 520.109 150.509   2
  -3  -1   5 506.049 117.632   2
  -3  -1   5 489.695 126.347   1
  -3   1   4 1921.41 282.211   1
  -3   1   4 2155.90 275.742   2
  -3  -1   4 1862.03 248.418   2
  -3  -1   4 1812.16 234.860   1
  -3  -1   3 903.892 169.647   1
  -3  -1   3 820.267 184.303   2
  -3   1   3 1347.01 237.873   1
   3   1  -2 14668.0 712.492   1
   3  -1  -2 16813.2 859.958   1
  -3  -1   2 16682.7 768.819   1
  -3  -1   2 17160.3 729.181   2
  -3   1   2 16903.4 894.751   1
  -3   1   1 519.024 154.887   1
   3   1  -1 564.053 118.983   1
  -3  -1   1 544.107 136.264   2
  -3  -1   1 575.258 130.671   1
   3  -1  -1 636.368 160.453   1
   3  -1   0 14313.6 788.499   1
  -3  -1   0 14547.6 709.861   1
  -3  -1   0 14781.7 666.313   2
  -3   1   0 13886.7 806.654   1
   3   1   0 13127.2 672.988   1
  -3  -1  -1 2915.70 273.064   2
  -3  -1  -1 3095.63 306.107   1
  -3   1  -1 2914.15 346.013   1
   3   1   1 2798.28 292.336   1
   3  -1   1 3027.36 350.464   1
   3   1   2 522.129 115.679   1
  -3  -1  -2 371.837 101.476   1
  -3  -1  -2 300.202 85.6093   2
  -3   1  -2 363.592 125.903   1
   3  -1   2 437.921 132.178   1
  -3  -1  -3 4173.87 358.110   1
  -3   1  -3 4388.90 429.515   1
   3   1   3 4273.07 373.456   1
   3  -1   3 4954.79 452.927   1
  -3  -1  -4 1788.67 229.843   1
  -3   1  -4 1960.00 290.224   1
   3   1   4 1799.81 244.222   1
   3  -1   4 2034.45 289.752   1
   3  -1   5 1672.40 264.351   1
  -3  -1  -5 1721.57 230.756   1
  -3   1  -5 1535.92 262.138   1
   3   1   5 1609.77 233.026   1
  -3   1  -6 288.155 102.524   1
   3   1   6 294.192 98.9257   1
  -3  -1  -6 326.637 103.870   1
   3  -1   6 236.094 111.121   1
  -3   1  -7 26.3982 39.3638   1
   3   1   7 184.291 101.575   1
  -3  -1  -7 133.046 60.0468   1
   3  -1   7 107.436 46.8852   1
  -3  -1  -8 6855.32 500.521   1
  -3   1  -8 6851.51 559.570   1
   3   1   8 7567.86 542.764   1
   3  -1   8 7663.86 593.884   1
  -3  -1  -9 11831.7 683.159   1
  -3   1  -9 12392.4 763.837   1
   3   1   9 12951.6 746.872   1
   3  -1   9 12518.2 792.450   1
   3   1  10 1950.08 284.613   1
  -3  -1 -10 1650.49 242.115   1
   3  -1  10 1879.03 296.799   1
  -3   1 -10 1962.77 291.555   1
  -3  -1 -11 2983.70 330.424   1
  -3   1 -11 2775.76 349.240   1
   3  -1  11 3390.40 324.028   3
   3   1  11 3139.67 364.854   1
   3   1  12 292.812 116.813   1
   3  -1  12 314.964 98.6588   3
  -3  -1 -12 272.071 114.459   1
  -3   1 -12 292.459 117.480   1
  -3  -1 -13 2023.71 288.541   1
   3  -1  13 2020.52 255.684   3
  -3   1 -13 1992.28 303.456   1
  -3  -1 -14 253.982 116.389   1
   3  -1  14 289.207 99.6757   3
  -3   1 -14 158.489 85.9160   1
  -3  -1 -15 15609.8 896.841   1
  -3   1 -15 14961.7 909.593   1
   3  -1  15 15711.6 793.355   3
   3  -1  16 1412.94 220.881   3
  -3  -1 -16 1442.50 266.885   1
  -3   1 -16 1559.72 278.793   1
   3  -1  17-0.20590 24.7503   3
   3   1  17 67.7459 35.9161   3
  -3  -1 -17 108.355 85.3223   1
  -3   1 -17 110.798 86.8154   1
   3  -1  18 2126.71 274.560   3
   3   1  18 2442.30 231.561   3
  -3  -1 -18 2244.21 352.887   1
  -3   1 -18 2197.12 346.414   1
   3   1  19 2357.55 222.579   3
  -3  -1 -19 2070.70 334.145   1
  -3   1 -19 2169.21 356.892   1
  -3   1 -20 6294.87 616.251   1
  -3  -1 -20 5825.26 458.602   2
  -3  -1 -20 5304.78 566.578   1
  -3   1 -21 78.6017 67.0309   1
  -3  -1 -21 173.532 90.3127   2
  -3  -1 -21 5.77886 105.795   1
  -3   1 -22 131.034 80.5848   1
  -3  -1 -22-17.6563 79.6253   2
  -3   1 -23 75.1033 79.3834   1
  -3  -1 -23 13.4390 33.8572   2
  -3   1 -24 232.113 149.936   1
  -3  -1 -24 107.462 62.4839   2
  -3   1 -25 3005.69 471.250   1
  -3  -1 -25 3612.41 393.345   2
  -3   1 -26 1480.29 338.649   1
  -3  -1 -26 1589.93 267.944   2
  -3   1 -26 1184.88 279.024   2
  -3  -1 -27 165.868 92.3730   2
  -3   1 -27 174.635 89.3698   2
  -3  -1 -28 27.4740 82.7448   2
  -3   1 -28-11.0435 50.7645   2
  -3  -1 -29 527.091 158.846   2
  -3   1 -29 742.934 236.659   2
  -3  -1 -30 727.978 195.989   2
  -3   1 -30 753.099 241.187   2
  -3  -1 -31 383.022 159.428   2
  -3   1 -31 654.985 223.171   2
  -3   1 -32 598.422 206.696   2
  -3   1 -33 740.928 234.145   2
  -3   1 -34 606.806 223.951   2
  -3   1 -35-61.4888 100.291   2
  -3   1 -36-161.484 130.208   2
  -3   1 -37-5.92791 97.7998   2
   3  -2 -35-198.053 163.561   2
   3  -2 -34-109.628 122.560   2
   3  -2 -33 343.238 179.869   2
   3   2 -33 544.276 267.229   2
   3  -2 -32-346.254 203.054   2
   3   2 -32 28.7836 109.338   2
   3   2 -31 291.946 167.708   2
   3  -2 -31 66.5148 98.0561   2
   3  -2 -30-108.271 114.559   2
   3   2 -30 190.939 56.5418   2
   3  -2 -29 90.6299 112.608   2
   3   2 -29-19.9058 106.580   2
   3  -2 -28 121.946 87.3369   2
   3   2 -28 533.006 231.027   2
   3  -2 -27 193.379 140.409   2
   3   2 -27 254.510 158.843   2
   3  -2 -26 238.937 170.105   2
   3   2 -26 283.477 126.705   2
   3  -2 -25 474.314 196.257   2
   3   2 -25 864.180 260.425   2
   3  -2 -24 2415.67 433.954   2
   3   2 -24 2699.18 447.758   2
   3   2 -23 3248.89 489.276   2
   3  -2 -23 2660.35 474.549   2
   3  -2 -22 533.340 170.075   2
   3   2 -22 731.975 212.928   2
   3  -2 -21 319.204 164.514   2
   3   2 -21 726.128 230.321   2
   3   2 -20 4293.34 514.660   2
   3  -2 -20 3952.77 515.447   2
   3  -2 -19 4882.75 577.318   2
   3   2 -19 6002.87 596.571   2
   3  -2 -18 4213.99 517.655   2
   3   2 -18 5272.91 542.419   2
   3   2 -17 2352.86 356.544   2
   3   2 -16-29.8900 93.5866   2
   3   2 -15 552.049 165.322   2
   3   2 -14 6929.81 574.112   2
   3   2 -13 7051.55 566.819   2
   3   2 -12 4.32997 66.7323   2
   3   2 -11 9317.46 625.461   2
  -3  -2  11 9304.31 559.865   2
   3   2 -10 763.331 171.615   2
  -3  -2  10 871.707 164.016   2
  -3   2   9 5022.40 508.453   1
   3   2  -9 5565.09 464.458   2
  -3  -2   9 5549.62 432.204   1
  -3  -2   9 6553.00 436.143   2
  -3   2   9 6818.16 546.692   2
  -3   2   8 69.6077 68.4516   1
  -3   2   8 248.804 91.0373   2
   3   2  -8 149.853 70.5651   2
  -3  -2   8 220.600 77.2104   2
  -3  -2   8 133.330 49.5534   1
  -3   2   7 2491.15 347.546   1
  -3   2   7 2724.71 338.317   2
   3   2  -7 2459.95 288.938   2
  -3  -2   7 2763.94 266.377   2
  -3  -2   7 2308.72 261.508   1
  -3   2   6 4051.69 446.367   1
  -3   2   6 4826.22 455.235   2
   3   2  -6 4477.97 388.807   2
  -3  -2   6 4390.63 328.624   2
  -3  -2   6 4031.08 332.749   1
  -3  -2   5 290.455 80.6765   1
  -3   2   5 200.038 98.2056   1
   3   2  -5 339.167 118.736   2
  -3  -2   5 338.657 93.4887   2
  -3   2   4-34.0470 78.9147   1
   3   2  -4 32.4560 43.5609   2
  -3  -2   4 5.81376 27.7126   2
  -3  -2   4-10.6156 30.8486   1
   3   2  -3 1097.10 176.973   2
  -3  -2   3 934.708 146.457   1
  -3  -2   3 908.306 139.398   2
  -3   2   3 967.217 215.225   1
   3   2  -2 23628.1 975.205   2
   3   2  -2 24490.8 891.828   1
  -3  -2   2 26297.8 928.954   1
  -3  -2   2 29154.8 906.700   2
   3  -2  -2 28925.4 1237.39   1
  -3   2   2 25960.0 1221.00   1
   3   2  -1 14722.8 645.800   1
  -3  -2   1 14814.2 647.842   1
   3  -2  -1 16503.2 903.817   1
  -3  -2   1 14895.1 620.117   2
  -3   2   1 15597.6 895.847   1
   3  -2   0 4604.37 462.526   1
  -3  -2   0 4313.76 315.975   1
  -3  -2   0 4468.43 297.483   2
  -3   2   0 4072.51 437.776   1
   3   2   0 4129.03 318.207   1
   3  -2   1 2458.64 336.586   1
  -3  -2  -1 2281.12 228.859   1
  -3  -2  -1 2397.69 214.296   2
  -3   2  -1 2394.83 335.472   1
   3   2   1 2181.50 233.012   1
  -3  -2  -2 13943.5 626.238   1
  -3  -2  -2 15160.7 573.538   2
  -3   2  -2 13213.9 827.089   1
   3   2   2 13451.9 651.571   1
   3  -2   2 15344.6 875.445   1
  -3  -2  -3 1272.03 142.429   2
  -3   2  -3 1140.92 222.497   1
  -3  -2  -3 1110.98 160.282   1
   3  -2   3 1338.54 259.778   1
   3   2   3 1056.41 173.984   1
  -3  -2  -4 7764.48 459.865   1
  -3  -2  -4 7250.03 376.715   2
  -3   2  -4 7654.89 609.844   1
   3   2   4 7696.69 489.804   1
   3  -2   4 8484.96 648.320   1
  -3  -2  -5 2504.79 257.498   1
  -3   2  -5 2379.04 343.094   1
   3   2   5 2446.76 273.472   1
   3  -2   5 2836.93 364.031   1
  -3  -2  -5 2200.77 194.497   2
  -3  -2  -6 19745.3 822.168   1
   3   2   6 21903.9 908.384   1
  -3  -2  -6 18113.0 655.481   2
  -3   2  -6 20410.3 1050.28   1
   3  -2   6 21429.7 1075.25   1
  -3  -2  -7 12402.1 642.643   1
   3  -2   7 12867.2 702.056   3
  -3   2  -7 13205.7 829.522   1
   3  -2   7 13630.4 849.830   1
   3   2   7 13369.4 705.189   1
  -3  -2  -8 25000.4 993.566   1
   3   2   8 25241.1 1073.88   1
   3  -2   8 26982.6 1256.91   1
  -3   2  -8 25226.0 1207.48   1
   3  -2   8 25342.6 1060.06   3
  -3  -2  -9 45561.6 1530.57   1
   3  -2   9 48287.5 1605.44   3
  -3   2  -9 44097.1 1740.45   1
  -3  -2 -10 8268.55 553.042   1
   3  -2  10 8619.49 579.251   3
  -3   2 -10 7488.94 628.849   1
   3   2  10 9138.87 604.961   1
   3   2  11 1047.72 214.598   1
   3  -2  11 1049.47 198.714   3
  -3  -2 -11 856.581 173.670   1
  -3   2 -11 829.712 212.051   1
   3  -2  12 1436.85 235.486   3
  -3  -2 -12 1330.96 225.823   1
  -3   2 -12 1033.07 222.375   1
   3   2  12 1371.10 245.855   1
  -3  -2 -13 91.2425 64.2059   1
   3  -2  13 125.325 70.2762   3
  -3   2 -13 167.527 88.5051   1
   3  -2  14 50.1909 47.6368   3
  -3  -2 -14 86.6614 61.0264   1
  -3   2 -14 129.296 91.7893   1
   3  -2  15 9603.22 653.324   3
  -3   2 -15 9563.99 732.919   1
  -3  -2 -15 9694.16 686.049   1
   3  -2  16 875.652 185.606   3
  -3   2 -16 942.966 215.097   1
  -3  -2 -16 1025.55 148.410   2
  -3  -2 -16 1134.60 241.842   1
  -3   2 -17 2941.93 409.935   1
  -3  -2 -17 2861.16 254.180   2
   3   2  18 614.593 100.672   3
  -3   2 -18 470.918 175.669   1
  -3  -2 -18 549.536 120.298   2
   3   2  19 147.754 45.9946   3
  -3   2 -19 118.301 90.0771   1
  -3  -2 -19 181.963 61.1160   2
  -3   2 -20 3126.37 442.311   1
   3   2  20 3308.16 209.675   3
  -3  -2 -20 3880.40 326.521   2
  -3   2 -21 7151.69 685.794   1
  -3  -2 -21 6719.79 455.525   2
  -3   2 -22 27076.1 1440.12   1
  -3  -2 -22 29301.9 1097.55   2
  -3   2 -23 9417.60 825.638   1
  -3  -2 -23 10430.0 611.046   2
  -3   2 -24 477.320 211.803   1
  -3  -2 -24 443.939 129.776   2
  -3  -2 -25 3751.68 375.530   2
  -3   2 -25 3374.56 503.751   1
  -3   2 -26 496.245 212.138   1
  -3  -2 -26 405.041 140.571   2
  -3   2 -27 2067.20 429.555   1
  -3  -2 -27 2290.01 306.987   2
  -3   2 -28 196.225 153.417   1
  -3  -2 -28 139.271 79.0875   2
  -3   2 -28 100.068 124.658   2
  -3   2 -29 288.642 153.634   2
  -3   2 -30 350.659 169.165   2
  -3   2 -31 32.4439 88.2163   2
  -3   2 -32 82.6838 135.217   2
  -3   2 -33 1.92459 78.5917   2
  -3   2 -34 712.325 241.657   2
  -3   2 -35 115.795 180.637   2
  -3   2 -36-262.040 179.818   2
   3   3 -32 105.288 159.334   2
   3   3 -31 2.93681 128.443   2
   3   3 -30 2219.04 458.842   2
   3   3 -29 2271.15 457.826   2
   3   3 -28 601.192 236.622   2
   3   3 -27 349.882 184.925   2
   3   3 -26 20.3056 71.6029   2
   3   3 -25 706.419 235.419   2
   3   3 -24 60.7143 98.7132   2
   3   3 -23 502.402 207.263   2
   3   3 -22 116.178 108.013   2
   3   3 -21 5508.47 592.938   2
  -3  -3  20 996.693 204.113   1
   3   3 -20 1343.77 287.860   2
   3   3 -19 6525.40 609.079   2
  -3  -3  19 5154.59 427.826   1
  -3  -3  18 280.883 78.5654   1
   3   3 -18 348.038 138.019   2
   3   3 -17 2111.83 325.591   2
  -3  -3  17 1603.01 220.712   1
   3   3 -16 21.8394 75.2119   2
   3   3 -15-4.04530 44.3440   2
   3   3 -14 1037.62 220.613   2
   3   3 -13 2194.67 301.916   2
   3   3 -12 1092.56 214.828   2
   3   3 -11 1345.73 237.916   2
  -3  -3  10 110.775 49.4509   1
   3   3 -10 203.142 89.3378   2
  -3  -3  10 358.894 116.383   2
  -3   3  10 220.215 86.5950   1
  -3  -3   9 501.300 104.244   1
   3   3  -9 358.494 114.220   2
  -3   3   9 463.391 153.927   1
  -3  -3   9 490.694 133.618   2
  -3   3   8 4133.36 484.133   1
   3   3  -8 4155.50 389.462   2
  -3  -3   8 4882.95 382.981   2
  -3  -3   8 4610.83 313.779   1
  -3   3   7 4077.38 472.863   1
   3   3  -7 4420.09 392.784   2
  -3  -3   7 4713.77 365.945   2
  -3  -3   7 4016.55 278.372   1
  -3  -3   6 1373.48 194.203   2
  -3  -3   6 1420.45 149.680   1
   3   3  -6 1358.68 210.834   2
  -3   3   6 1221.75 257.450   1
   3   3  -5 1485.55 223.008   2
  -3  -3   5 1692.96 158.531   1
  -3   3   5 1664.51 285.779   1
  -3  -3   5 1729.42 216.093   2
  -3   3   4 779.501 193.743   1
  -3  -3   4 665.768 91.5392   1
   3   3  -4 689.499 135.694   2
  -3  -3   4 765.304 131.683   2
   3   3  -3 323.051 92.5918   2
  -3   3   3 306.447 117.509   1
  -3  -3   3 367.180 87.5059   2
  -3  -3   3 246.189 52.6044   1
  -3  -3   2 8481.41 369.287   1
   3   3  -2 9501.09 550.204   2
  -3  -3   2 8888.30 436.278   2
  -3   3   2 7678.07 654.954   1
  -3  -3   1 6278.71 311.218   1
   3   3  -1 5918.79 336.454   1
   3   3  -1 5449.16 430.088   2
  -3  -3   1 6534.87 353.123   2
  -3   3   1 5670.56 552.942   1
   3  -3  -1 7152.12 612.122   1
  -3  -3   0 8189.51 372.450   1
   3   3   0 6896.80 439.289   2
   3  -3   0 8898.81 683.012   1
  -3  -3   0 7371.93 373.519   2
  -3   3   0 7684.12 644.281   1
   3   3   0 7600.19 404.485   1
  -3  -3  -1 9092.55 411.792   1
   3  -3   1 8620.38 587.424   3
   3  -3   1 10769.7 763.056   1
  -3  -3  -1 9130.99 390.515   2
  -3   3  -1 8137.16 665.422   1
   3   3   1 8172.04 441.843   1
  -3  -3  -2 5399.06 318.983   1
   3  -3   2 5163.78 519.533   1
   3  -3   2 5446.69 458.359   3
  -3  -3  -2 5647.95 276.862   2
  -3   3  -2 5356.41 530.624   1
   3   3   2 5042.72 353.342   1
  -3  -3  -3 4746.03 310.552   1
   3  -3   3 4257.30 410.664   3
  -3  -3  -3 4588.48 231.714   2
   3   3   3 4466.92 338.354   1
  -3   3  -3 4279.75 467.362   1
   3  -3   3 4610.82 495.765   1
  -3  -3  -4 2222.12 218.306   1
   3   3   4 2119.95 236.866   1
  -3  -3  -4 2088.85 139.066   2
   3  -3   4 2396.00 303.992   3
  -3   3  -4 1789.44 304.852   1
   3  -3   4 2291.92 352.980   1
  -3  -3  -5 15241.7 655.294   1
   3   3   5 14599.8 701.202   1
  -3   3  -5 14740.8 921.044   1
  -3  -3  -5 14116.5 424.579   2
  -3  -3  -6 214.367 77.7354   1
   3   3   6 188.076 74.2920   1
  -3   3  -6 176.314 99.0605   1
  -3  -3  -6 243.629 36.3360   2
   3   3   7 2344.56 279.438   1
  -3   3  -7 2500.83 368.636   1
  -3  -3  -7 2298.60 256.977   1
   3   3   8 4491.95 390.686   1
  -3   3  -8 4636.54 510.085   1
  -3  -3  -8 4575.01 376.361   1
  -3   3  -9-53.1213 58.7902   1
  -3  -3  -9 78.6902 63.2618   1
   3   3   9-87.0577 57.8302   1
  -3   3 -10 1333.51 274.343   1
   3   3  10 1987.12 271.645   1
  -3  -3 -10 1239.70 207.360   1
   3   3  11 1688.54 263.844   1
  -3   3 -11 1750.54 306.421   1
   3   3  12 2597.77 331.865   1
  -3   3 -12 2482.23 375.080   1
  -3   3 -13 2513.95 371.943   1
  -3  -3 -13 2423.15 127.686   2
  -3  -3 -14 43.8430 15.7787   2
  -3   3 -14 76.0382 107.571   1
  -3   3 -15 230.527 110.822   1
  -3  -3 -15 212.405 45.3087   2
  -3  -3 -16 3585.44 214.616   2
  -3   3 -16 3382.13 444.584   1
  -3  -3 -17 1837.23 160.986   2
  -3   3 -17 1561.07 294.415   1
  -3   3 -18 276.443 109.493   1
  -3  -3 -18 222.920 59.7967   2
  -3   3 -19 3708.40 485.737   1
  -3  -3 -19 4530.27 296.755   2
  -3   3 -20 235.899 117.191   1
  -3  -3 -20 534.162 104.789   2
  -3   3 -21 3725.47 503.965   1
  -3  -3 -21 5136.16 353.242   2
  -3   3 -22 61.5123 84.5022   1
  -3  -3 -22 154.544 70.0195   2
  -3   3 -23 492.063 193.116   1
  -3  -3 -23 443.158 116.382   2
  -3   3 -24 224.564 152.838   1
  -3   3 -25 1213.58 308.720   1
  -3   3 -26-31.7368 77.2267   1
  -3   3 -27 69.0549 84.0767   1
  -3   3 -28 126.684 145.962   1
  -3   3 -29 1092.30 308.695   1
  -3   3 -30-103.787 139.864   2
  -3   3 -30 169.396 134.815   1
  -3   3 -31 44.2641 79.6162   2
  -3   3 -32-238.908 152.330   2
  -3   3 -33 285.414 171.285   2
  -3   3 -34 144.256 186.447   2
   3   4 -31 281.035 141.326   2
   3   4 -30-96.4520 105.766   2
   3   4 -29 39.2517 72.5361   2
   3   4 -28 6.12608 51.2177   2
   3   4 -27 100.722 146.930   2
   3   4 -26 97.6142 105.117   2
   3   4 -25 100.498 60.0992   2
   3   4 -24 1291.20 305.769   2
   3   4 -23 109.004 100.337   2
   3   4 -22 655.286 205.181   2
   3   4 -21 262.103 147.937   2
   3   4 -20 1636.21 310.336   2
  -3  -4  19 158.137 76.7181   1
   3   4 -19 207.132 110.582   2
  -3  -4  18 97.3631 68.9996   1
   3   4 -18 136.452 102.599   2
  -3  -4  17 13.8301 38.4064   1
   3   4 -17 57.0351 50.3145   2
  -3  -4  16 61.6425 43.0176   1
   3   4 -16 107.385 85.4708   2
  -3  -4  15 879.934 134.849   1
   3   4 -15 754.661 186.785   2
  -3  -4  14 541.929 91.4623   1
   3   4 -14 533.829 154.088   2
  -3  -4  13 501.362 87.0239   1
   3   4 -13 472.836 138.310   2
  -3  -4  12 1770.65 153.615   1
  -3  -4  12 1298.06 163.783   1
   3   4 -12 1790.33 261.209   2
  -3  -4  11 1817.68 177.066   1
  -3  -4  11 2247.85 159.315   1
  -3   4  11 2322.98 394.181   1
   3   4 -11 2426.12 308.979   2
  -3  -4  10 1570.71 115.784   1
  -3   4  10 1329.70 281.579   1
   3   4 -10 1664.29 246.641   2
  -3  -4  10 1136.08 122.316   1
   3   4  -9 27.2442 56.5256   2
  -3   4   9-37.5844 60.8362   1
  -3  -4   9 0.26376 10.3170   1
  -3   4   8 283.853 147.090   1
   3   4  -8 322.990 112.439   2
   3   4  -7 2345.96 284.672   2
  -3   4   7 2082.32 353.391   1
  -3   4   6 5282.77 569.515   1
   3   4  -6 5343.75 420.378   2
   3   4  -5 2814.09 303.062   2
  -3   4   5 3355.72 446.560   1
   3   4  -4 1449.16 204.478   2
  -3   4   4 1315.72 282.026   1
   3   4  -3 6794.88 442.915   2
  -3   4   3 5203.51 559.749   1
  -3   4   2 1186.23 256.776   1
   3   4  -2 1241.83 175.019   2
  -3   4   1-11.9624 109.451   1
   3   4  -1 84.0949 64.6825   2
  -3   4   0 487.397 171.257   1
   3   4   0 1087.35 165.288   2
   3   4   0 696.482 90.9807   1
  -3   4  -1-91.5406 109.831   1
   3   4   1-5.76214 18.1746   1
   3   4   1 2.73443 24.8476   2
   3   4   2 2723.48 229.488   1
  -3   4  -2 2693.84 399.137   1
   3   4   3 2090.03 211.986   1
  -3   4  -3 1868.91 325.687   1
   3   4   4 643.451 123.597   1
  -3   4  -4 560.811 177.340   1
   3   4   5 754.470 142.711   1
  -3   4  -5 925.948 249.909   1
   3   4   6 2258.36 261.889   1
  -3   4  -6 2267.59 370.644   1
   3   4   7 10.2669 29.3356   1
  -3   4  -7-46.1071 72.6929   1
  -3   4  -8 684.373 205.538   1
   3   4   8 1148.72 191.595   1
  -3   4  -9 842.139 227.610   1
   3   4   9 1303.71 215.732   1
  -3   4 -10 1353.96 271.735   1
   3   4  10 1717.95 250.872   1
  -3   4 -11 988.864 242.371   1
   3   4  11 945.548 193.201   1
   3   4  12-13.1137 28.7782   1
  -3   4 -12-11.8301 81.5473   1
  -3   4 -13 29.3888 55.4468   1
  -3   4 -14 7.06226 42.5594   1
  -3   4 -15 79.0896 79.7231   1
  -3   4 -16-83.7118 142.090   1
  -3   4 -17 283.090 132.555   1
  -3   4 -18 152.456 47.5101   1
  -3   4 -19 1341.76 301.746   1
  -3   4 -20 841.967 219.681   1
  -3   4 -21 565.472 205.857   1
  -3   4 -22 239.679 141.030   1
  -3   4 -23 105.154 67.7336   1
  -3   4 -24 868.986 255.657   1
  -3   4 -25 1830.41 378.565   1
  -3   4 -26 671.396 254.711   1
  -3   4 -27 386.524 196.770   1
  -3   4 -28 78.1591 83.7035   1
  -3   4 -29 89.3032 102.765   1
  -3   4 -30 88.1269 103.268   1
  -3   4 -31-141.119 147.780   2
  -3   4 -31-83.0077 107.612   1
   3   5 -29-2.24109 100.536   2
   3   5 -28-140.451 119.322   2
   3   5 -27 78.5296 87.9947   2
   3   5 -26-144.807 114.275   2
   3   5 -25 109.059 145.489   2
   3   5 -24 120.421 118.748   2
   3   5 -23 110.526 96.9852   2
   3   5 -22 116.466 138.923   2
   3   5 -21 811.766 238.268   2
   3   5 -20 16.7005 63.9732   2
   3   5 -19 359.434 145.929   2
   3   5 -18 238.738 125.183   2
   3   5 -17 1725.09 309.238   2
   3   5 -16 23.1265 41.6500   2
   3   5 -15 298.087 120.951   2
  -3  -5  14 30.5678 19.6380   1
  -3  -5  14-0.66897 21.5237   1
   3   5 -14 78.5387 64.0691   2
  -3   5  13 58.5063 88.5986   1
   3   5 -13 73.5800 41.7265   2
   3   5 -12 419.532 135.278   2
  -3   5  12 136.664 59.0999   1
   3   5 -11 277.610 97.4971   2
  -3   5  11 453.314 194.907   1
  -3   5  10 125.773 55.4827   1
   3   5 -10 77.4239 65.3027   2
  -3   5   9 48.0387 93.0073   1
   3   5  -9 107.451 82.0915   2
  -3   5   8 5696.07 642.154   1
   3   5  -8 6805.51 494.282   2
  -3   5   7 31.1206 75.2687   1
   3   5  -7 105.166 64.2317   2
  -3   5   6 1059.14 261.386   1
   3   5  -6 1338.71 206.062   2
   3   5  -5 851.334 161.928   2
  -3   5   5 732.295 212.904   1
   3   5  -4 4217.35 350.764   2
  -3   5   4 3239.52 470.472   1
   3   5  -3 3352.63 305.357   2
  -3   5   3 2757.08 419.149   1
  -3   5   2 32.0430 96.6774   1
   3   5  -2 47.9515 60.0067   2
   3   5  -1 3855.65 322.737   2
  -3   5   1 2866.28 430.505   1
  -3   5   0 322.231 137.361   1
   3   5   0 629.154 124.998   2
   3   5   1 398.308 103.569   2
  -3   5  -1 266.413 124.295   1
   3   5   2 9.85016 13.3673   2
  -3   5  -2-92.0866 77.6049   1
   3   5   2 6.43728 19.1278   1
   3   5   3-21.6503 22.2767   1
  -3   5  -3-85.2560 102.147   1
   3   5   4 79.9754 58.5416   1
  -3   5  -4 82.5591 76.9678   1
   3   5   5 2002.12 240.255   1
  -3   5  -5 1931.43 348.677   1
   3   5   6 76.5311 40.3989   1
  -3   5  -6-48.1599 85.5996   1
  -3   5  -7 23.8427 80.8715   1
   3   5   7 29.0977 23.4991   1
  -3   5  -8 1245.31 278.607   1
   3   5   8 1184.47 202.664   1
   3   5   9 3249.98 349.501   1
  -3   5  -9 2659.96 421.247   1
  -3   5 -10 288.237 133.575   1
   3   5  10 432.265 125.454   1
  -3   5 -11 180.932 99.0374   1
   3   5  11 48.4801 47.4465   1
   3   5  12 1604.80 261.277   1
  -3   5 -12 1449.16 313.660   1
  -3   5 -13-22.7319 56.4188   1
  -3   5 -14 1383.94 304.147   1
  -3   5 -15 134.471 118.891   1
  -3   5 -16 108.419 100.980   1
  -3   5 -17-2.37921 57.9730   1
  -3   5 -18 1356.86 296.455   1
  -3   5 -19-77.1393 132.443   1
  -3   5 -20-108.615 154.967   1
  -3   5 -21 409.166 148.807   1
  -3   5 -22 2824.46 456.704   1
  -3   5 -23 570.651 213.974   1
  -3   5 -24 1761.82 372.577   1
  -3   5 -25 354.323 168.315   1
  -3   5 -26 88.1542 121.941   1
  -3   5 -27-80.6034 96.7481   1
  -3   5 -28 124.192 101.993   1
  -3   5 -29 45.2386 86.3637   1
  -3   5 -30-269.763 170.950   1
   3   6 -27 143.999 123.907   2
   3   6 -26 342.836 177.628   2
   3   6 -25 198.567 133.375   2
   3   6 -24 569.063 207.905   2
   3   6 -23 317.952 181.235   2
   3   6 -22-10.7535 104.402   2
   3   6 -21-29.6029 80.7287   2
   3   6 -20 181.286 111.163   2
   3   6 -19 256.235 134.079   2
   3   6 -18 770.131 219.851   2
   3   6 -17 427.709 164.212   2
  -3   6  16-53.9987 112.347   1
   3   6 -16-40.1061 81.9055   2
  -3   6  15 1352.11 359.519   1
   3   6 -15 1558.58 290.885   2
  -3   6  14 80.7582 57.0432   1
   3   6 -14 274.368 101.825   2
   3   6 -13 483.494 153.247   2
  -3   6  13 264.949 175.352   1
  -3   6  12 131.765 148.719   1
   3   6 -12 22.3757 72.7770   2
  -3   6  11 4143.61 603.267   1
   3   6 -11 4285.97 429.712   2
   3   6 -10 852.795 183.859   2
  -3   6  10 883.318 270.118   1
  -3   6   9 1062.48 287.192   1
   3   6  -9 1376.93 229.129   2
  -3   6   8 1613.83 352.957   1
   3   6  -8 2021.41 280.078   2
   3   6  -7 25214.9 1045.03   2
  -3   6   7 22275.4 1406.89   1
   3   6  -6 2837.86 310.263   2
  -3   6   6 2785.72 482.738   1
   3   6  -5 1396.36 211.142   2
  -3   6   5 827.480 244.818   1
   3   6  -4 3703.86 340.066   2
  -3   6   4 2540.60 435.052   1
  -3   6   3-16.9113 56.6819   1
   3   6  -3 85.7816 55.4305   2
  -3   6   2 243.655 138.263   1
   3   6  -2 317.748 102.402   2
  -3   6   1 2756.46 443.936   1
   3   6  -1 4166.97 342.632   2
  -3   6   0 3015.23 477.205   1
   3   6   0 4759.54 365.725   2
   3   6   1 1162.88 174.191   2
  -3   6  -1 580.066 186.585   1
   3   6   2 1516.00 201.049   2
  -3   6  -2 1120.91 275.659   1
   3   6   3-4.93113 13.2876   2
   3   6   3-18.2113 16.0633   1
  -3   6  -3 77.1935 77.5446   1
   3   6   4 35.9604 50.0497   1
  -3   6  -4 33.9289 50.6394   1
   3   6   5 179.984 83.0284   1
  -3   6  -5 140.077 67.7337   1
   3   6   6 2.42418 44.6688   1
  -3   6  -6 112.448 81.9509   1
   3   6   7 3436.62 332.972   1
  -3   6  -7 4884.60 586.258   1
  -3   6  -8 1170.45 273.351   1
   3   6   8 813.643 174.525   1
   3   6   9 2304.73 288.319   1
  -3   6  -9 1851.28 381.292   1
  -3   6 -10 34.6849 59.1132   1
  -3   6 -11 1144.72 278.063   1
  -3   6 -12 28.1344 60.8621   1
  -3   6 -13-15.7349 52.0145   1
  -3   6 -14 855.512 259.995   1
  -3   6 -15 5821.56 653.816   1
  -3   6 -16 682.707 219.832   1
  -3   6 -17 455.766 199.644   1
  -3   6 -18 87.6834 98.6331   1
  -3   6 -19-45.3829 121.103   1
  -3   6 -20 36.5579 90.0899   1
  -3   6 -21 145.961 119.508   1
  -3   6 -22 21.2348 86.3871   1
  -3   6 -23-2.90717 67.0624   1
  -3   6 -24 122.134 115.995   1
  -3   6 -25 256.493 144.158   1
  -3   6 -26 304.944 172.009   1
  -3   6 -27 75.7810 86.0282   1
  -3   6 -28-107.099 44.7089   1
  -3   6 -29 120.298 118.339   1
   3   7 -25 242.407 152.799   2
   3   7 -24 347.024 179.082   2
   3   7 -23 201.748 135.959   2
   3   7 -22 173.276 122.115   2
   3   7 -21-48.0159 70.9249   2
   3   7 -20 96.4303 113.742   2
  -3   7  19 179.587 157.300   1
   3   7 -19 327.610 168.809   2
  -3   7  18 75.6174 84.6196   1
   3   7 -18 187.693 90.4582   2
  -3   7  17-145.399 161.868   1
   3   7 -17 56.7200 73.6083   2
   3   7 -16 66.3755 75.0792   2
  -3   7  16-45.2100 150.302   1
  -3   7  15-127.824 133.321   1
   3   7 -15 143.557 86.8136   2
  -3   7  14 182.790 147.660   1
   3   7 -14 0.63725 28.9091   2
   3   7 -13 614.513 180.387   2
  -3   7  13 656.131 267.690   1
   3   7 -12 176.984 123.931   2
  -3   7  12 364.932 210.723   1
  -3   7  11 1069.67 333.772   1
   3   7 -11 782.736 201.279   2
  -3   7  10 443.082 212.488   1
   3   7 -10 407.491 129.909   2
  -3   7   9 833.818 281.976   1
   3   7  -9 957.918 207.901   2
   3   7  -8 5846.81 491.870   2
  -3   7   8 6308.19 773.139   1
   3   7  -7 124.280 108.969   2
  -3   7   7 121.535 186.948   1
  -3   7   6 295.458 170.572   1
   3   7  -6 289.931 105.226   2
  -3   7   5-109.052 113.629   1
   3   7  -5 150.535 73.5634   2
   3   7  -4 1666.87 237.691   2
  -3   7   4 1403.70 350.272   1
  -3   7   3 601.667 228.098   1
   3   7  -3 1001.94 181.879   2
  -3   7   2 1614.64 364.998   1
   3   7  -2 2098.45 256.039   2
  -3   7   1 135.318 61.6192   1
   3   7  -1 474.975 135.909   2
   3   7   0 557.081 125.391   2
  -3   7   0 398.720 172.098   1
   3   7   1 680.812 144.295   2
  -3   7  -1 129.219 52.5558   1
  -3   7  -2 392.114 179.406   1
  -3   7  -3 1547.56 371.945   1
  -3   7  -4 9930.06 904.383   1
  -3   7  -5 3476.56 537.669   1
  -3   7  -6 4404.39 583.937   1
  -3   7  -7-1.79984 40.8645   1
  -3   7  -8 537.107 203.647   1
  -3   7  -9 522.963 219.313   1
  -3   7 -10 1545.32 339.320   1
  -3   7 -11-296.724 152.838   1
  -3   7 -12 1377.31 345.406   1
  -3   7 -13-84.8122 115.263   1
  -3   7 -14 642.039 236.247   1
  -3   7 -15 791.204 269.277   1
  -3   7 -16 1378.22 333.577   1
  -3   7 -17-9.64794 51.6765   1
  -3   7 -18 154.242 163.255   1
  -3   7 -19 760.045 263.900   1
  -3   7 -20 249.059 148.190   1
  -3   7 -21 596.603 202.422   1
  -3   7 -22 338.031 173.344   1
  -3   7 -23 49.9931 79.7202   1
  -3   7 -24 19.0493 65.7775   1
  -3   7 -25-243.641 154.317   1
  -3   7 -26 34.2913 60.5292   1
  -3   7 -27-142.237 128.474   1
   3   8 -23 327.602 157.402   2
   3   8 -22 315.629 172.269   2
  -3   8  21-36.1896 105.950   1
   3   8 -21 501.823 228.614   2
   3   8 -20 3.38631 34.3309   2
  -3   8  20 130.247 126.773   1
  -3   8  19-455.719 259.594   1
   3   8 -19-92.2745 90.3401   2
  -3   8  18-84.2805 124.899   1
   3   8 -18 294.321 147.638   2
  -3   8  17 107.256 123.448   1
   3   8 -17 260.303 189.584   2
   3   8 -16 289.910 149.358   2
  -3   8  16 67.8015 134.655   1
   3   8 -15 545.921 182.611   2
  -3   8  15 726.234 333.931   1
  -3   8  14 1103.41 394.953   1
   3   8 -14 829.330 226.916   2
  -3   8  13 159.842 219.054   1
   3   8 -13 392.499 163.397   2
  -3   8  12 514.586 278.554   1
   3   8 -12 607.785 209.171   2
   3   8 -11 6623.73 602.442   2
  -3   8  11 7266.15 941.190   1
   3   8 -10 4390.24 474.992   2
  -3   8  10 4694.67 735.772   1
   3   8  -9 786.029 216.954   2
  -3   8   9 356.920 211.557   1
  -3   8   8 1154.70 390.491   1
   3   8  -8 1233.72 240.505   2
  -3   8   7 254.349 198.311   1
   3   8  -7 87.9583 65.1766   2
  -3   8   6 81.7823 69.1258   1
   3   8  -6 78.2430 90.4955   2
  -3   8   5 119.345 130.071   1
   3   8  -5 99.3522 69.1353   2
  -3   8   4 843.242 290.160   1
  -3   8   3-54.7845 142.843   1
  -3   8   2 41.5695 109.618   1
  -3   8   1 248.089 200.728   1
  -3   8   0 548.103 228.488   1
  -3   8  -1-87.4734 111.557   1
  -3   8  -2 136.629 143.059   1
  -3   8  -3 879.393 293.572   1
  -3   8  -4-64.7930 124.613   1
  -3   8  -5 1323.03 363.352   1
  -3   8  -6-22.8197 72.1349   1
  -3   8  -7 33.6345 78.7471   1
  -3   8  -8 474.846 226.445   1
  -3   8  -9 210.645 119.790   1
  -3   8 -10-127.926 110.829   1
  -3   8 -11 293.623 159.440   1
  -3   8 -12 59.4262 79.7867   1
  -3   8 -13 257.337 181.216   1
  -3   8 -14 652.583 231.761   1
  -3   8 -15 80.0509 101.283   1
  -3   8 -16 121.441 134.354   1
  -3   8 -17-42.5488 71.9824   1
  -3   8 -18 980.842 306.281   1
  -3   8 -19 782.097 258.672   1
  -3   8 -20 52.9841 76.4080   1
  -3   8 -21 263.948 182.920   1
  -3   8 -22-218.234 141.801   1
  -3   8 -23-169.430 126.342   1
  -3   8 -24 55.7075 79.4175   1
   3   9 -20 40.7106 74.3067   2
   3   9 -19 60.0797 84.4389   2
   3   9 -18-159.426 123.710   2
  -3   9  17 68.5680 131.562   1
   3   9 -17 72.8939 85.6924   2
  -3   9  16 597.249 320.483   1
   3   9 -16 313.826 156.731   2
  -3   9  15 85.3288 134.871   1
   3   9 -15 200.615 124.545   2
  -3   9  14 290.205 245.567   1
   3   9 -14 150.832 131.219   2
  -3   9  13 404.127 247.387   1
   3   9 -13 199.448 118.306   2
  -3   9  12 243.876 165.968   1
  -3   9  11 494.178 285.374   1
  -3   9  10 47.0770 113.344   1
  -3   9   9 356.458 218.467   1
  -3   9   8 131.921 145.245   1
  -3   9   7 251.864 187.611   1
  -3   9   6 490.336 248.863   1
  -3   9   5 1063.04 391.112   1
  -3   9   4 36.6671 93.2778   1
  -3   9   3 83.8974 115.038   1
  -3   9   2-87.8023 82.9737   1
  -3   9   1 384.407 219.504   1
  -3   9   0-332.897 192.839   1
  -3   9  -1 117.302 146.144   1
  -3   9  -2-50.4602 79.6926   1
  -3   9  -3 104.267 158.826   1
  -3   9  -4 47.5671 80.1191   1
  -3   9  -5 120.281 119.654   1
  -3   9  -6 497.518 218.936   1
  -3   9  -7 1569.86 393.844   1
  -3   9  -8 1194.89 339.906   1
  -3   9  -9 1101.69 335.098   1
   3   9  10 538.969 203.229   3
  -3   9 -10 348.520 170.158   1
  -3   9 -11-15.4415 50.6075   1
  -3   9 -12 73.2487 92.6727   1
  -3   9 -13 267.781 214.212   1
  -3   9 -14 83.5851 94.5827   1
  -3   9 -15 290.370 161.088   1
  -3   9 -16 365.331 195.140   1
  -3   9 -17 158.210 120.412   1
  -3  10  12 100.918 140.180   1
  -3  10  11-278.098 220.684   1
  -3  10  10-194.443 184.188   1
  -3  10   9-336.857 235.409   1
  -3  10   8-281.634 213.996   1
  -3  10   7-188.315 173.507   1
  -3  10   6 38.3057 99.9763   1
  -3  10   5-199.595 175.617   1
  -3  10   4 53.0141 94.7690   1
  -3  10   3-96.6539 120.405   1
  -3  10   2-383.484 221.672   1
  -3  10   1 130.374 134.791   1
  -3  10   0-287.032 190.187   1
  -3  10  -1-261.227 180.004   1
  -3  10  -2 98.8283 113.867   1
  -3  10  -3-178.613 143.022   1
  -3  10  -4-127.836 118.780   1
   3  10   6 55.3693 92.9750   3
   3  10   7-2.72485 41.6231   3
   4   0 -32 358.637 215.220   2
   4   0 -31-241.868 177.374   2
   4   0 -30 751.391 311.249   2
   4   0 -29-45.1868 88.6130   2
   4   0 -28 1270.12 385.238   2
   4   0 -27 149.678 169.601   2
   4   0 -26 2371.67 497.042   2
   4   0 -25-222.108 149.834   2
   4   0 -24 527.519 222.422   2
   4   0 -23 166.220 134.167   2
   4   0 -22 8856.21 878.525   2
   4   0 -21 24.5488 86.2945   2
   4   0 -20 4240.00 583.385   2
   4   0 -19-15.0510 69.8110   2
   4   0 -18 13.9664 92.8063   2
   4   0 -17-197.511 121.473   2
   4   0 -16 278.500 125.606   2
   4   0 -15-66.1566 136.119   2
   4   0 -14 1544.54 294.261   2
   4   0 -13-6.57842 43.9835   2
  -4   0  13-31.3630 83.4826   1
   4   0 -12 5262.49 554.085   2
  -4   0  12 5218.70 583.412   1
  -4   0  11 29.8703 55.0280   1
  -4   0  10 745.424 212.569   1
  -4   0   9-9.14427 62.0471   1
  -4   0   8 1197.38 269.025   1
  -4   0   7-247.287 117.632   1
  -4   0   6 989.576 225.606   2
  -4   0   6 1130.09 257.925   1
  -4   0   5 9.16299 119.347   1
  -4   0   5 46.3722 103.857   2
  -4   0   4 40480.7 1514.82   2
  -4   0   4 35109.6 1534.98   1
  -4   0   3-5.28831 63.3456   1
  -4   0   3 13.7127 29.7666   2
   4   0  -2-4.42208 81.6327   1
  -4   0   2 2.43891 45.1013   2
  -4   0   2 17.4363 73.3263   1
   4   0  -1-17.0328 60.9134   1
  -4   0   1-47.0390 84.4454   2
  -4   0   1-19.8926 68.2652   1
   4   0   0 22778.8 1110.64   1
  -4   0   0 25491.5 1108.16   2
  -4   0   0 21427.3 1120.19   1
   4   0   1 55.8056 75.9466   1
  -4   0  -1-50.3330 47.3684   1
  -4   0  -2 6650.91 581.290   1
   4   0   2 5918.09 535.986   1
  -4   0  -3-57.1077 88.0876   1
   4   0   3 149.271 89.9682   1
  -4   0  -4 23135.2 1174.19   1
   4   0   4 25624.9 1205.34   1
  -4   0  -5 30.1301 107.731   1
   4   0   5 114.192 109.025   1
  -4   0  -6 54589.6 1984.27   1
   4   0   6 58832.5 2048.90   1
  -4   0  -7 47.0121 98.0298   1
  -4   0  -8 18544.2 1026.08   1
  -4   0  -9 3.81947 67.7186   1
  -4   0 -10 5063.74 511.187   1
  -4   0 -11 79.7131 83.3935   1
  -4   0 -12 5252.77 539.088   1
  -4   0 -13-19.9296 89.2801   1
  -4   0 -14 5319.90 551.388   1
  -4   0 -15-70.1671 121.990   1
   4   0  16 680.560 144.456   3
  -4   0 -16 562.527 176.767   1
   4   0  17-97.8797 62.0388   3
  -4   0 -17 5.65621 81.5749   1
  -4   0 -18 17524.2 1102.12   1
   4   0  18 18303.5 902.601   3
   4   0  19 70.4707 60.8728   3
  -4   0 -19 191.885 176.077   1
  -4   0 -20 50018.3 1961.17   1
   4   0  20 30957.0 1290.46   3
  -4   0 -21 457.991 217.148   1
  -4   0 -22 6913.93 715.224   1
  -4   0 -23 59.2359 95.7780   1
  -4   0 -24 1837.88 391.512   1
  -4   0 -25-63.8260 58.1511   1
  -4   0 -26 726.738 243.765   1
  -4   0 -26 383.490 140.893   2
  -4   0 -27-57.4551 120.416   2
  -4   0 -27 323.180 174.889   1
  -4   0 -28-44.1721 84.3910   2
  -4   0 -29-44.4083 102.130   2
  -4   0 -30 496.012 170.907   2
  -4   0 -31-93.9969 57.3250   2
   4  -1 -32-60.6934 107.897   2
   4   1 -32 340.296 223.279   2
   4  -1 -31 87.9416 73.2885   2
   4   1 -31 59.6167 95.2963   2
   4  -1 -30-35.3389 83.3718   2
   4   1 -30 88.6523 128.416   2
   4  -1 -29-32.6160 100.985   2
   4   1 -29-146.405 137.249   2
   4  -1 -28 381.502 191.649   2
   4   1 -28 652.250 236.433   2
   4  -1 -27 391.970 230.163   2
   4   1 -27 578.050 237.979   2
   4  -1 -26 507.688 206.928   2
   4   1 -26 637.339 258.188   2
   4  -1 -25 1342.87 352.611   2
   4   1 -25 1374.62 357.884   2
   4  -1 -24 4432.08 626.507   2
   4   1 -24 4898.43 669.620   2
   4  -1 -23 181.168 175.462   2
   4   1 -23 379.544 208.675   2
   4  -1 -22 6975.15 773.642   2
   4   1 -22 6004.60 718.082   2
   4  -1 -21 213.516 148.876   2
   4   1 -21 896.143 274.278   2
   4  -1 -20 192.978 105.555   2
   4   1 -20 553.071 223.808   2
   4  -1 -19 2392.77 431.964   2
   4   1 -19 2761.76 454.617   2
   4  -1 -18-178.657 120.797   2
   4   1 -18 75.9091 92.6870   2
   4   1 -17 891.089 253.966   2
   4   1 -16 167.583 135.293   2
   4   1 -15 2402.32 413.309   2
   4   1 -14 575.576 194.917   2
   4   1 -13 623.769 204.630   2
  -4  -1  13 747.673 201.216   1
  -4   1  13 744.565 209.992   1
  -4   1  12 1274.56 281.180   1
   4   1 -12 1374.26 301.524   2
  -4  -1  12 1542.40 295.111   1
  -4  -1  11 22.3642 51.2752   1
   4   1 -11-14.6003 78.6881   2
  -4   1  11 71.8388 74.5009   1
  -4  -1  10 7032.09 615.404   1
  -4   1  10 7004.90 662.182   1
   4   1 -10 6323.44 607.130   2
  -4  -1   9 257.062 124.377   1
   4   1  -9 121.816 44.7606   2
  -4   1   9 97.4264 87.4083   1
  -4   1   8 3920.46 486.433   1
  -4  -1   8 4210.40 474.903   1
  -4   1   7 1508.87 305.130   1
  -4  -1   7 2055.83 274.604   2
  -4  -1   7 1836.46 294.290   1
  -4  -1   6 6.23024 85.6572   1
  -4  -1   6 68.9975 54.7419   2
  -4   1   6-13.3030 50.4483   1
  -4  -1   5 3309.83 351.908   2
  -4  -1   5 3267.62 389.729   1
  -4   1   5 3379.34 447.131   1
  -4  -1   4 1811.25 277.119   1
  -4  -1   4 2326.97 291.320   2
  -4   1   4 2215.27 357.847   1
  -4   1   3 27365.0 1243.75   2
  -4  -1   3 25402.5 1086.31   2
  -4  -1   3 24293.7 1129.05   1
  -4   1   3 23571.9 1256.93   1
  -4   1   2 255.255 119.042   1
  -4  -1   2 269.763 103.694   2
   4  -1  -2 265.217 109.192   1
  -4  -1   2 206.405 72.2857   1
   4   1  -2 254.226 78.6621   1
   4   1  -1 5322.59 468.113   1
   4  -1  -1 5814.21 551.250   1
  -4  -1   1 6593.09 493.899   2
  -4  -1   1 5078.29 471.231   1
  -4   1   1 5082.21 538.559   1
  -4  -1   0 2088.18 287.794   2
   4   1   0 1798.46 267.024   1
  -4  -1   0 1749.43 279.787   1
   4  -1   0 2115.34 323.967   1
  -4   1   0 1998.25 326.101   1
  -4  -1  -1 1820.67 264.399   2
  -4  -1  -1 1715.01 275.377   1
   4  -1   1 2148.40 328.690   1
  -4   1  -1 1856.11 320.090   1
   4   1   1 2098.80 289.301   1
  -4  -1  -2 329.183 111.435   1
  -4  -1  -2 312.588 107.482   2
  -4   1  -2 501.823 156.941   1
   4   1   2 554.211 143.053   1
  -4  -1  -3 4152.57 427.722   1
  -4  -1  -3 4494.99 402.964   2
  -4   1  -3 4710.89 521.609   1
   4   1   3 4737.47 458.046   1
  -4  -1  -4 2062.30 305.188   1
  -4   1  -4 1920.45 325.358   1
   4   1   4 2267.14 309.885   1
   4   1   5 531.312 153.226   1
  -4   1  -5 460.191 158.238   1
  -4  -1  -5 426.474 144.506   1
  -4  -1  -6 2921.47 364.435   1
  -4   1  -6 3180.23 424.294   1
   4   1   6 3268.22 393.329   1
  -4   1  -7 169.530 80.6122   1
  -4  -1  -7 55.5836 77.4280   1
   4   1   7 183.454 107.277   1
  -4   1  -8 1260.88 272.524   1
  -4  -1  -8 1145.44 220.194   1
   4   1   8 1283.60 256.571   1
  -4  -1  -9 3961.29 427.624   1
  -4   1  -9 3719.34 463.274   1
  -4  -1 -10 4949.79 488.072   1
  -4   1 -10 4918.87 540.926   1
  -4  -1 -11 466.636 140.629   1
  -4   1 -11 424.493 164.061   1
  -4  -1 -12 2865.11 377.909   1
  -4   1 -12 2959.36 420.239   1
  -4  -1 -13 7139.74 614.914   1
  -4   1 -13 7481.59 670.358   1
  -4  -1 -14 235.621 142.014   1
  -4   1 -14 22.9528 92.3665   1
  -4  -1 -15 747.942 207.587   1
  -4   1 -15 405.148 134.440   1
  -4  -1 -16 314.955 133.579   1
  -4   1 -16 240.864 103.904   1
  -4  -1 -17 7489.96 673.046   1
  -4   1 -17 5953.17 624.871   1
   4   1  18-57.5301 47.1765   3
  -4  -1 -18 121.280 136.321   1
  -4   1 -18 22.1545 44.2529   1
  -4  -1 -19 5094.07 576.921   1
  -4   1 -19 5227.17 602.338   1
   4   1  19 4857.45 404.782   3
  -4  -1 -20-18.9142 52.1281   1
  -4   1 -20 10.5010 102.464   1
  -4  -1 -21 146.211 127.245   1
  -4   1 -21 176.238 124.621   1
  -4  -1 -22 517.862 202.807   1
  -4   1 -22 616.054 205.092   1
  -4  -1 -23 2675.79 465.506   1
  -4   1 -23 2867.46 470.529   1
  -4  -1 -23 2334.19 318.790   2
  -4   1 -24 706.625 218.475   1
  -4  -1 -24 750.005 195.321   2
  -4  -1 -24 965.875 295.072   1
  -4   1 -25 164.241 114.534   1
  -4  -1 -25 226.626 113.888   2
  -4   1 -26 1768.24 395.043   1
  -4  -1 -26 1249.25 251.172   2
  -4   1 -27 145.001 150.612   1
  -4  -1 -27 86.0723 67.8656   2
  -4   1 -28 120.148 135.855   1
  -4   1 -29-39.3531 81.2223   2
  -4   1 -29 224.852 137.968   1
  -4   1 -30 370.502 151.632   2
  -4   1 -31 1539.67 346.596   2
  -4   1 -32 5.90843 91.8203   2
  -4   1 -33 406.797 182.711   2
   4   2 -31 161.702 94.0336   2
   4   2 -30 97.9002 146.415   2
   4   2 -29 55.1451 85.7480   2
   4   2 -28-39.0907 104.422   2
   4   2 -27 223.853 153.643   2
   4   2 -26 756.599 265.785   2
   4   2 -25 1781.43 406.043   2
   4   2 -24 59.0438 81.3799   2
   4   2 -23-16.9303 104.008   2
   4   2 -22 171.481 125.016   2
   4   2 -21 275.468 154.927   2
   4   2 -20 276.144 144.833   2
   4   2 -19 1392.60 314.056   2
   4   2 -18 356.063 162.841   2
   4   2 -17 1201.27 279.306   2
   4   2 -16 8586.84 754.148   2
   4   2 -15 870.945 247.972   2
   4   2 -14 11899.7 862.321   2
  -4   2  14 10807.8 905.133   1
  -4  -2  14 11142.8 795.596   1
  -4   2  13 214.314 132.989   1
   4   2 -13 70.6460 106.184   2
  -4  -2  13 114.698 108.368   1
  -4   2  12 2898.73 446.105   1
  -4  -2  12 2959.62 386.856   1
   4   2 -12 3296.51 427.450   2
  -4  -2  11 2469.74 341.754   1
   4   2 -11 2680.87 385.415   2
  -4   2  11 2563.65 416.829   1
  -4   2  10 213.202 99.8215   1
  -4  -2  10 365.076 122.566   1
   4   2 -10 454.157 167.520   2
   4   2  -9 1791.58 304.064   2
  -4   2   9 1326.99 299.307   1
  -4  -2   9 1493.81 250.761   1
   4   2  -8 2123.56 326.973   2
  -4   2   8 1911.24 339.982   1
  -4  -2   8 1650.27 236.874   2
  -4  -2   8 2044.42 290.122   1
   4   2  -7 4742.64 484.612   2
  -4  -2   7 4255.94 381.068   2
  -4  -2   7 4942.93 438.293   1
  -4   2   7 4663.71 551.747   1
  -4  -2   6-22.1611 82.4915   1
   4   2  -6-25.4193 74.4488   2
  -4  -2   6 52.7745 42.6174   2
  -4   2   6 94.6901 95.5965   1
  -4  -2   5 4177.66 359.488   2
  -4  -2   5 3657.63 371.610   1
  -4   2   5 3826.21 487.961   1
  -4  -2   4 3765.77 339.494   2
  -4  -2   4 3041.96 337.180   1
  -4   2   4 3068.92 441.337   1
  -4  -2   3 1457.88 211.957   2
  -4   2   3 1275.51 262.316   1
  -4  -2   3 1109.02 208.512   1
  -4  -2   2 8819.23 572.709   1
  -4  -2   2 10017.3 554.157   2
   4   2  -2 8490.48 554.406   1
  -4   2   2 7506.74 692.345   1
  -4   2   1 1166.94 251.855   1
  -4  -2   1 1335.37 213.463   1
  -4  -2   1 1313.43 203.313   2
   4   2  -1 1301.53 205.770   1
   4   2   0 5594.74 451.432   1
  -4  -2   0 4873.32 423.996   1
  -4  -2   0 6140.29 420.343   2
  -4   2   0 5459.75 585.690   1
  -4  -2  -1 22074.3 966.550   1
  -4  -2  -1 23135.2 911.071   2
  -4   2  -1 21781.2 1226.42   1
   4   2   1 22692.1 1012.73   1
   4   2   2 44.1618 42.9921   1
  -4  -2  -2 18.4818 41.7029   2
  -4   2  -2 42.4887 73.4139   1
  -4  -2  -2-66.6658 68.8591   1
  -4  -2  -3 21679.1 987.224   1
  -4  -2  -3 25791.7 930.565   2
  -4   2  -3 21633.6 1230.22   1
   4   2   3 22477.1 1045.18   1
  -4  -2  -4 15128.5 786.218   1
  -4  -2  -4 16541.7 716.866   2
  -4   2  -4 14003.2 969.272   1
   4   2   4 15882.3 859.380   1
  -4  -2  -5 1483.27 194.586   2
  -4   2  -5 1280.76 269.273   1
  -4  -2  -5 1216.18 213.532   1
   4   2   5 1509.59 252.359   1
  -4  -2  -6 5537.54 472.775   1
  -4  -2  -6 6525.07 424.830   2
  -4   2  -6 6233.40 621.776   1
   4   2   6 6585.05 542.862   1
  -4   2  -7 82.8800 79.7368   1
  -4  -2  -7-32.5496 59.6615   2
  -4  -2  -7 20.6176 49.2387   1
   4   2   7 62.2011 57.6222   1
  -4   2  -8 67.1712 79.6036   1
  -4  -2  -8 47.2431 47.9294   1
   4   2   8-24.1296 57.6297   1
  -4   2  -9 328.900 121.030   1
  -4  -2  -9 120.598 37.3049   1
   4   2   9 131.305 91.9760   1
  -4  -2 -10 7542.38 577.825   1
  -4   2 -10 7966.72 712.273   1
  -4  -2 -11 62.0070 56.0592   1
  -4   2 -11 232.410 137.860   1
  -4  -2 -12 3192.38 380.041   1
  -4   2 -12 3203.81 452.568   1
  -4  -2 -13 120.875 71.3167   1
  -4   2 -13 117.520 107.674   1
  -4  -2 -14 3125.16 408.162   1
  -4   2 -14 2890.84 438.115   1
  -4  -2 -15 13639.6 883.572   1
  -4   2 -15 12620.5 937.331   1
  -4   2 -16 8927.24 783.850   1
  -4  -2 -16 8941.69 720.504   1
  -4   2 -17 21257.1 1264.71   1
  -4  -2 -17 19775.4 1147.66   1
  -4   2 -18 5699.58 638.602   1
  -4  -2 -18 6482.10 636.113   1
  -4  -2 -19 1243.27 283.773   1
  -4   2 -19 763.525 236.700   1
  -4  -2 -19 1242.43 182.512   2
  -4   2 -20-92.7263 128.096   1
  -4  -2 -20 3.12748 49.4557   2
  -4  -2 -20-82.4430 84.9865   1
  -4   2 -21 266.002 141.195   1
  -4  -2 -21 206.004 82.1503   2
  -4   2 -22 815.734 254.945   1
  -4  -2 -22 678.195 144.763   2
  -4   2 -23 345.492 173.620   1
  -4  -2 -23 473.899 126.014   2
  -4   2 -24 312.387 181.563   1
  -4   2 -25 56.7164 139.160   1
  -4   2 -26-49.5064 97.2699   1
  -4   2 -27 447.267 221.046   1
  -4   2 -28 40.8972 130.948   1
  -4   2 -29 128.184 199.877   1
  -4   2 -30 1384.64 383.465   1
  -4   2 -30 1592.54 368.063   2
  -4   2 -31 225.345 156.714   2
  -4   2 -32 49.9589 100.314   2
  -4   2 -33 60.2519 95.3611   2
  -4   2 -34 635.918 250.210   2
   4   3 -30 145.935 132.416   2
   4   3 -29 349.884 228.034   2
   4   3 -28 623.276 250.382   2
   4   3 -27 3158.30 563.276   2
   4   3 -26 1697.34 391.571   2
   4   3 -25 902.783 301.118   2
   4   3 -24 252.124 149.134   2
   4   3 -23 285.478 164.912   2
   4   3 -22 31.0598 87.3596   2
   4   3 -21 55.6009 105.095   2
   4   3 -20 185.515 107.097   2
   4   3 -19 2832.87 497.436   2
   4   3 -18 82.7469 110.022   2
   4   3 -17-36.5484 48.2369   2
   4   3 -16 1065.18 267.518   2
  -4  -3  16 789.030 170.615   1
   4   3 -15 89.3549 77.0928   2
  -4   3  15-10.1016 110.252   1
  -4  -3  15-0.27395 38.6139   1
  -4   3  14 8986.70 854.549   1
  -4  -3  14 9587.24 666.971   1
   4   3 -14 10082.8 778.903   2
  -4   3  13 160.952 152.912   1
   4   3 -13 158.252 117.402   2
  -4  -3  13 37.2486 56.8649   1
  -4  -3  12 1182.18 219.000   1
   4   3 -12 1635.37 300.358   2
  -4   3  12 1218.11 308.784   1
  -4   3  11 8633.69 817.655   1
   4   3 -11 11585.8 796.459   2
  -4  -3  11 9899.29 627.716   1
  -4  -3  10 267.737 96.4277   1
   4   3 -10 417.417 160.081   2
  -4   3  10 257.544 123.796   1
  -4  -3   9 529.508 124.769   1
   4   3  -9 480.967 164.171   2
  -4   3   9 282.991 135.757   1
   4   3  -8 2494.16 358.803   2
  -4   3   8 2103.87 387.874   1
  -4  -3   8 2411.27 270.287   1
  -4  -3   8 1702.16 231.997   2
  -4   3   7 124.988 98.8692   1
   4   3  -7 257.457 116.739   2
  -4  -3   7 152.961 53.5127   1
  -4  -3   7 97.3869 68.3340   2
   4   3  -6 774.806 186.180   2
  -4  -3   6 668.635 141.604   1
  -4  -3   6 857.228 166.757   2
  -4   3   6 488.522 168.184   1
  -4  -3   5 112.992 53.8687   1
   4   3  -5 11.5547 55.4464   2
  -4   3   5 78.1920 71.6777   1
  -4  -3   5 57.7812 41.6831   2
  -4  -3   4 3270.55 291.868   1
   4   3  -4 3271.28 388.162   2
  -4  -3   4 3153.00 302.780   2
  -4   3   4 3320.25 477.425   1
  -4  -3   3 4727.04 352.865   1
  -4  -3   3 5171.61 374.729   2
  -4   3   3 4723.25 571.242   1
  -4  -3   2 6263.43 425.363   1
  -4  -3   2 7879.08 443.963   2
  -4   3   2 6802.53 681.658   1
  -4   3   1 64.2269 65.0575   1
   4   3  -1 41.8309 59.1145   1
  -4  -3   1 139.384 62.8638   2
  -4  -3   1 35.3016 27.3658   1
   4   3   0 1104.04 180.295   1
  -4  -3   0 990.070 161.696   1
  -4  -3   0 1045.05 150.591   2
  -4   3   0 833.233 232.756   1
  -4  -3  -1 1324.26 187.107   1
  -4  -3  -1 1337.15 161.333   2
  -4   3  -1 961.787 257.579   1
   4   3   1 1337.48 205.405   1
   4   3   2 120.784 62.1681   1
  -4  -3  -2 119.442 60.4252   1
  -4  -3  -2 107.529 48.1720   2
  -4   3  -2 156.830 91.7478   1
   4   3   3 1186.29 204.848   1
  -4  -3  -3 1021.93 136.519   2
  -4  -3  -3 915.803 161.623   1
  -4   3  -3 952.355 246.776   1
   4   3   4 4.36841 35.5019   1
  -4  -3  -4 9.14160 34.7501   1
  -4  -3  -4-17.9034 35.4635   2
  -4  -3  -5 10849.6 610.275   1
  -4  -3  -5 11684.5 478.561   2
  -4   3  -5 10606.5 858.572   1
   4   3   5 11099.3 695.209   1
  -4  -3  -6 1723.81 238.816   1
  -4  -3  -6 1905.31 170.424   2
  -4   3  -6 1931.03 356.093   1
   4   3   6 1755.96 260.603   1
  -4   3  -7 198.202 131.988   1
  -4  -3  -7 208.959 95.2590   1
   4   3   7 228.622 78.3954   1
  -4  -3  -7 233.888 55.8430   2
  -4   3  -8 602.035 186.628   1
  -4  -3  -8 618.278 155.787   1
   4   3   8 662.246 160.825   1
  -4  -3  -8 657.778 95.0439   2
  -4   3  -9 276.129 146.619   1
  -4  -3  -9 513.888 141.869   1
   4   3   9 717.296 191.882   1
  -4  -3  -9 648.051 89.5184   2
  -4   3 -10 247.107 120.584   1
  -4  -3 -10 204.321 86.9185   1
  -4  -3 -10 291.450 56.4494   2
  -4  -3 -11 509.019 151.878   1
  -4  -3 -11 549.831 83.5621   2
  -4   3 -11 492.615 172.593   1
  -4  -3 -12 1805.25 293.362   1
  -4  -3 -12 1757.28 156.239   2
  -4   3 -12 1845.96 346.800   1
  -4   3 -13 3508.40 499.321   1
  -4  -3 -13 4066.44 244.012   2
  -4  -3 -13 4178.40 453.839   1
  -4  -3 -14 46.6284 50.5514   1
  -4   3 -14 2.40791 86.5070   1
  -4  -3 -14 14.1332 14.2037   2
  -4  -3 -15 879.713 104.137   2
  -4   3 -15 1319.37 315.783   1
  -4  -3 -15 597.505 176.348   1
  -4   3 -16 4291.51 551.443   1
  -4  -3 -16 3878.79 235.822   2
  -4  -3 -17 1478.48 142.876   2
  -4   3 -17 1295.49 293.530   1
  -4   3 -18-38.3744 74.4544   1
  -4  -3 -18 83.5070 35.7353   2
  -4   3 -19-64.5856 100.009   1
  -4   3 -20 76.2031 58.3395   1
  -4   3 -21 366.022 160.842   1
  -4   3 -22 249.302 155.207   1
  -4   3 -23-12.4477 97.1844   1
  -4   3 -24 235.943 110.302   1
  -4   3 -25 204.687 139.600   1
  -4   3 -26 203.515 151.848   1
  -4   3 -27 486.617 218.844   1
  -4   3 -28 222.999 161.275   1
  -4   3 -29 552.563 254.166   1
  -4   3 -32-56.6689 152.133   2
   4   4 -29 264.819 199.106   2
   4   4 -28 301.855 183.384   2
   4   4 -27 286.027 166.985   2
   4   4 -26 864.713 285.598   2
   4   4 -25-16.6044 133.348   2
   4   4 -24 126.779 158.189   2
   4   4 -23 94.7880 110.478   2
   4   4 -22 72.5584 84.2029   2
   4   4 -21 33.2300 74.1677   2
   4   4 -20 358.672 183.184   2
   4   4 -19 1318.26 296.800   2
   4   4 -18 380.582 170.210   2
  -4  -4  18 147.763 53.7842   1
  -4   4  17-149.366 119.086   1
  -4  -4  17-19.2782 92.1980   1
   4   4 -17 30.6797 68.6283   2
  -4  -4  16 3491.30 360.405   1
   4   4 -16 4416.47 522.186   2
  -4   4  16 3864.12 588.035   1
  -4  -4  15 185.707 71.0408   1
   4   4 -15 277.787 152.633   2
  -4   4  15-37.7387 143.725   1
   4   4 -14 345.912 138.571   2
  -4  -4  14 341.981 116.206   1
  -4  -4  14 271.295 89.0137   1
  -4   4  14 202.149 109.670   1
  -4   4  13 5768.21 693.254   1
   4   4 -13 6052.10 578.362   2
  -4  -4  13 5328.51 391.221   1
  -4   4  12 729.950 237.088   1
  -4  -4  12 429.187 112.807   1
   4   4 -12 744.380 207.682   2
   4   4 -11 3367.93 426.657   2
  -4  -4  11 2907.21 248.396   1
  -4   4  11 3090.78 492.107   1
  -4   4  10 7049.80 738.359   1
   4   4 -10 7018.61 613.628   2
  -4  -4  10 6414.72 367.395   1
  -4   4   9 1267.91 316.382   1
  -4  -4   9 961.605 128.650   1
   4   4  -9 959.154 217.623   2
  -4  -4   8 626.457 95.0688   1
  -4   4   8 606.004 206.443   1
   4   4  -8 701.221 196.064   2
   4   4  -7 497.261 170.985   2
  -4  -4   7 203.611 75.4437   2
  -4  -4   7 395.095 71.4944   1
  -4   4   7 395.777 156.405   1
   4   4  -6 45.0537 72.4820   2
  -4  -4   6 103.129 36.5584   1
  -4   4   6 68.8646 67.2840   1
  -4  -4   6 13.1097 62.2112   2
   4   4  -5 137.942 97.9724   2
  -4  -4   5 60.7723 20.7149   1
  -4   4   5 130.747 81.5131   1
  -4  -4   5 80.6928 46.1792   2
   4   4  -4 460.630 145.158   2
  -4   4   4 350.943 189.085   1
  -4  -4   4 287.784 49.6072   1
  -4  -4   4 374.932 113.462   2
  -4  -4   3 15816.3 545.651   1
   4   4  -3 18903.6 977.574   2
  -4  -4   3 14565.1 704.047   2
  -4   4   3 15162.6 1086.18   1
  -4  -4   2 3083.39 214.492   1
  -4   4   2 3044.71 465.972   1
   4   4  -2 4171.35 426.389   2
  -4  -4   2 3016.96 280.508   2
  -4  -4   1 1479.05 150.408   1
  -4   4   1 1136.80 287.468   1
  -4  -4   1 1435.57 186.548   2
  -4  -4   0 1851.93 180.312   1
   4   4   0 1430.85 191.906   1
  -4  -4   0 1692.83 191.772   2
  -4   4   0 2020.46 368.201   1
  -4  -4  -1 3757.72 274.566   1
  -4  -4  -1 3153.59 258.986   2
  -4   4  -1 2930.04 458.717   1
   4   4   1 3769.69 317.184   1
  -4  -4  -2 443.283 92.0836   1
   4   4   2 439.481 116.300   1
  -4   4  -2 256.397 121.647   1
  -4  -4  -2 411.298 85.2836   2
  -4  -4  -3 306.449 84.9217   1
   4   4   3 228.008 84.5304   1
  -4   4  -3 282.441 132.359   1
   4   4   4 1713.09 236.801   1
  -4   4  -4 1222.17 291.993   1
  -4  -4  -4 1593.02 202.685   1
  -4   4  -5 4178.33 547.763   1
   4   4   5 4202.77 398.470   1
  -4  -4  -5 4134.48 346.361   1
  -4   4  -6 2265.61 406.779   1
   4   4   6 2932.80 341.641   1
  -4  -4  -6 2390.28 274.528   1
  -4   4  -7 1247.52 288.124   1
   4   4   7 1081.64 212.781   1
  -4   4  -8 1636.25 345.503   1
   4   4   8 2035.42 313.492   1
  -4   4  -9 1880.11 358.950   1
   4   4   9 2321.58 327.658   1
  -4   4 -10 172.885 73.1899   1
   4   4  10-9.42344 55.8794   1
  -4   4 -11 4504.04 577.082   1
  -4   4 -12 66.9069 99.2863   1
  -4   4 -13 16304.5 1138.26   1
  -4   4 -14 1076.91 299.810   1
  -4   4 -15 2058.61 388.897   1
  -4   4 -16-137.848 101.369   1
  -4   4 -17-21.6230 65.5974   1
  -4   4 -18 450.103 180.286   1
  -4   4 -19 590.641 205.054   1
  -4   4 -20 358.934 174.684   1
  -4   4 -21 92.6561 94.6151   1
  -4   4 -22-42.0027 114.608   1
  -4   4 -23 369.832 190.534   1
  -4   4 -24 171.287 121.715   1
  -4   4 -25 91.4512 83.9680   1
  -4   4 -26 295.852 169.426   1
  -4   4 -27 449.539 232.828   1
  -4   4 -28-0.58871 121.879   1
   4   5 -28 89.0405 106.230   2
   4   5 -27 279.349 176.203   2
   4   5 -26 279.556 167.726   2
   4   5 -25 68.7142 86.6346   2
   4   5 -24 539.496 230.302   2
   4   5 -23 639.285 244.700   2
   4   5 -22 49.4351 75.4302   2
   4   5 -21 681.731 242.079   2
   4   5 -20 863.785 258.096   2
  -4   5  19-227.684 173.533   1
   4   5 -19-195.753 121.012   2
  -4   5  18-424.985 211.885   1
   4   5 -18 67.6788 75.0458   2
  -4   5  17 500.190 223.223   1
   4   5 -17 979.724 252.451   2
  -4   5  16 43.9879 114.899   1
   4   5 -16 226.677 128.063   2
  -4   5  15 135.199 127.819   1
   4   5 -15 76.4764 79.6702   2
  -4   5  14-47.7173 123.596   1
   4   5 -14 101.689 73.5197   2
  -4   5  13 28.5495 71.8597   1
   4   5 -13-24.5658 36.2462   2
   4   5 -12 478.386 172.267   2
  -4   5  12 577.609 233.847   1
  -4   5  11 9585.15 929.695   1
   4   5 -11 10501.7 763.985   2
  -4   5  10 7245.88 791.923   1
   4   5 -10 8235.74 670.596   2
  -4   5   9 218.095 145.798   1
   4   5  -9 158.326 112.895   2
  -4   5   8 91.0991 51.5747   1
   4   5  -8 111.015 45.6885   2
   4   5  -7-63.3633 109.520   2
  -4   5   7 154.092 115.360   1
   4   5  -6 972.697 208.477   2
  -4   5   6 916.938 282.630   1
   4   5  -5 946.218 228.098   2
  -4   5   5 615.429 228.628   1
  -4   5   4 41.7379 108.795   1
   4   5  -4 156.952 90.7586   2
  -4   5   3 434.535 184.677   1
   4   5  -3 1172.74 254.040   2
   4   5  -2 6775.43 571.329   2
  -4   5   2 4502.66 594.934   1
  -4   5   1 1311.70 307.620   1
   4   5  -1 2592.73 346.791   2
  -4   5   0 1356.72 319.904   1
   4   5   1 3250.77 240.124   1
  -4   5  -1 5431.35 638.487   1
  -4   5  -2 20707.5 1289.62   1
   4   5   2 14603.8 624.502   1
  -4   5  -3 7537.03 777.913   1
   4   5   3 6069.79 405.104   1
  -4   5  -4 7681.19 775.640   1
   4   5   4 6039.54 436.186   1
  -4   5  -5 2579.48 435.195   1
   4   5   5 2262.84 276.191   1
  -4   5  -6 379.022 140.781   1
   4   5   6 276.382 89.2533   1
  -4   5  -7 996.936 282.084   1
   4   5   7 1084.48 204.415   1
  -4   5  -8 1511.70 345.064   1
   4   5   8 1752.97 275.071   1
  -4   5  -9 1506.83 350.931   1
   4   5   9 2017.81 310.257   1
  -4   5 -10 136.330 121.196   1
  -4   5 -11 337.854 196.463   1
  -4   5 -12 2088.01 405.791   1
  -4   5 -13 358.289 177.340   1
  -4   5 -14 634.957 227.792   1
  -4   5 -15 279.639 156.965   1
  -4   5 -16 1425.06 331.150   1
  -4   5 -17 33.2703 124.024   1
  -4   5 -18 1297.40 331.824   1
  -4   5 -19 565.817 224.632   1
  -4   5 -20 285.200 171.802   1
  -4   5 -21-46.4594 68.5155   1
  -4   5 -22-35.0143 51.9676   1
  -4   5 -23 20.6309 74.3978   1
  -4   5 -24 137.523 101.971   1
  -4   5 -25 3.32096 105.706   1
  -4   5 -26 610.370 257.763   1
  -4   5 -27 191.501 152.928   1
   4   6 -26-186.534 143.703   2
   4   6 -25 71.4687 94.6391   2
   4   6 -24 161.677 95.2032   2
  -4   6  23 330.703 140.751   1
   4   6 -23 395.277 174.019   2
  -4   6  22 115.910 133.087   1
   4   6 -22-63.2402 80.7402   2
  -4   6  21-110.986 213.539   1
   4   6 -21-168.403 120.046   2
   4   6 -20-168.049 117.763   2
  -4   6  20-12.1757 77.8769   1
  -4   6  19 24.1340 142.145   1
   4   6 -19-186.548 120.229   2
   4   6 -18-57.3610 64.8076   2
  -4   6  18-157.935 144.582   1
  -4   6  17-57.7759 96.8579   1
   4   6 -17 175.716 106.181   2
  -4   6  16 261.191 188.638   1
   4   6 -16 222.448 163.514   2
  -4   6  15 34.6843 138.020   1
   4   6 -15 77.0629 62.3698   2
   4   6 -14 670.201 194.907   2
  -4   6  14 440.742 235.988   1
   4   6 -13 213.901 113.387   2
  -4   6  13 439.616 222.473   1
  -4   6  12 70.6914 102.785   1
   4   6 -12-40.1956 88.9620   2
  -4   6  11 81.3447 107.223   1
   4   6 -11 22.6616 31.7383   2
  -4   6  10 555.626 235.997   1
   4   6 -10 449.686 160.959   2
   4   6  -9 351.051 156.807   2
  -4   6   9 410.642 163.738   1
   4   6  -8 20.2646 84.7488   2
  -4   6   8 115.363 132.069   1
   4   6  -7 6989.53 601.655   2
  -4   6   7 6246.42 770.199   1
  -4   6   6 410.503 196.827   1
   4   6  -6 534.745 168.148   2
  -4   6   5-23.4624 63.9931   1
   4   6  -5-44.3360 32.5212   2
  -4   6   4-9.80356 82.6731   1
   4   6  -4 96.7656 120.245   2
  -4   6   3 386.197 207.377   1
   4   6  -3 455.220 166.154   2
  -4   6   2 953.684 298.860   1
   4   6  -2 1784.30 310.723   2
  -4   6   1 307.201 141.665   1
   4   6  -1 442.248 151.023   2
  -4   6   0-257.331 154.928   1
  -4   6  -1 477.158 212.440   1
  -4   6  -2 506.674 196.554   1
  -4   6  -3 291.714 201.636   1
  -4   6  -4 1051.40 304.546   1
  -4   6  -5 314.576 146.007   1
  -4   6  -6-19.1570 68.7405   1
  -4   6  -7 109.707 126.766   1
  -4   6  -8-48.7330 131.307   1
  -4   6  -9 895.955 281.616   1
  -4   6 -10 829.393 259.778   1
  -4   6 -11 1027.57 297.465   1
  -4   6 -12 444.734 199.599   1
  -4   6 -13 169.091 88.8364   1
  -4   6 -14 55.1105 71.8910   1
  -4   6 -15 1432.21 355.221   1
  -4   6 -16 746.804 266.153   1
  -4   6 -17 559.099 226.989   1
  -4   6 -18 271.323 173.609   1
  -4   6 -19-79.8497 114.266   1
  -4   6 -20 157.734 123.056   1
  -4   6 -21 81.1550 107.387   1
  -4   6 -22-28.4525 70.6014   1
  -4   6 -23 230.467 153.034   1
  -4   6 -24 60.7714 108.511   1
  -4   6 -25 222.716 182.458   1
   4   7 -24-131.580 116.759   2
   4   7 -23-130.967 116.406   2
   4   7 -22 5.81992 51.3352   2
  -4   7  21 67.6724 82.3166   1
   4   7 -21 0.50656 40.5697   2
  -4   7  20 43.6524 79.7548   1
   4   7 -20 438.466 217.038   2
  -4   7  19 54.8515 108.237   1
   4   7 -19 10.2193 80.5769   2
  -4   7  18 124.471 246.066   1
   4   7 -18 117.484 145.359   2
   4   7 -17 80.1913 43.0421   2
  -4   7  17 44.8604 152.460   1
   4   7 -16 22.5022 49.8005   2
  -4   7  16 72.1329 101.857   1
  -4   7  15 86.7805 149.932   1
   4   7 -15 130.795 97.1623   2
  -4   7  14 159.176 161.859   1
   4   7 -14 27.5590 52.3457   2
  -4   7  13 313.717 233.769   1
   4   7 -13 16.5885 81.2124   2
  -4   7  12 85.5971 63.0025   1
   4   7 -12 17.0645 69.2294   2
   4   7 -11 51.4315 71.8697   2
  -4   7  11-14.2108 71.2214   1
   4   7 -10 287.058 140.361   2
  -4   7  10 230.537 203.946   1
   4   7  -9 965.539 258.984   2
  -4   7   9 960.357 330.066   1
   4   7  -8 1455.67 308.764   2
  -4   7   8 1740.54 445.008   1
  -4   7   7 555.412 268.649   1
   4   7  -7 479.345 178.427   2
  -4   7   6 593.734 247.173   1
   4   7  -6 718.445 218.675   2
  -4   7   5 353.358 231.707   1
   4   7  -5 101.054 98.7832   2
  -4   7   4 268.814 141.226   1
   4   7  -4 877.697 239.124   2
  -4   7   3-52.7639 118.705   1
  -4   7   2 68.4453 101.150   1
  -4   7   1 15.2181 76.9109   1
  -4   7   0 95.9525 134.921   1
  -4   7  -1-188.712 141.212   1
  -4   7  -2 197.691 107.255   1
  -4   7  -3-6.02965 85.6134   1
  -4   7  -4 1199.43 340.358   1
  -4   7  -5 2606.06 500.333   1
  -4   7  -6 2876.00 521.721   1
  -4   7  -7 1378.65 368.132   1
  -4   7  -8 2115.03 451.686   1
  -4   7  -9 20.4083 69.5180   1
  -4   7 -10-84.8515 131.826   1
  -4   7 -11 63.3662 68.5581   1
  -4   7 -12 320.881 173.715   1
  -4   7 -13 37.6771 90.3946   1
  -4   7 -14 466.606 243.182   1
  -4   7 -15 111.538 85.5418   1
  -4   7 -16 341.244 192.514   1
  -4   7 -17 139.038 130.979   1
  -4   7 -18-0.54807 72.9776   1
  -4   7 -19 285.422 138.009   1
  -4   7 -20 322.576 203.178   1
  -4   7 -21 1224.72 372.155   1
  -4   7 -22 95.4299 106.022   1
  -4   7 -23 306.778 198.046   1
   4   8 -22 17.9225 59.6083   2
   4   8 -21 322.278 176.209   2
   4   8 -20 233.911 148.499   2
   4   8 -19-135.174 114.215   2
   4   8 -18 276.639 152.773   2
  -4   8  17-272.850 247.469   1
   4   8 -17 246.596 142.825   2
  -4   8  16-331.403 223.289   1
   4   8 -16 60.5050 75.0251   2
  -4   8  15-82.0498 140.793   1
   4   8 -15 37.0244 66.2868   2
  -4   8  14 274.562 224.752   1
   4   8 -14 76.2837 115.285   2
   4   8 -13 152.227 123.225   2
  -4   8  13 358.143 261.357   1
   4   8 -12 320.285 148.231   2
  -4   8  12 295.467 201.784   1
  -4   8  11 186.124 165.291   1
  -4   8  10 1567.98 453.689   1
  -4   8   9 383.454 239.730   1
  -4   8   8 339.612 231.064   1
  -4   8   7-51.6158 97.8299   1
  -4   8   6 118.008 157.232   1
  -4   8   5-4.71480 89.9401   1
  -4   8   4 95.3782 116.747   1
  -4   8   3 177.651 75.4801   1
  -4   8   2 99.0043 118.442   1
  -4   8   1-85.4019 112.252   1
  -4   8   0 116.367 110.031   1
  -4   8  -1 216.794 156.944   1
  -4   8  -2 52.2931 137.459   1
  -4   8  -3-195.648 184.625   1
  -4   8  -4 529.966 235.166   1
  -4   8  -5 142.668 82.8181   1
  -4   8  -6 462.454 233.955   1
  -4   8  -7 331.368 228.068   1
  -4   8  -8 0.59417 144.200   1
  -4   8  -9 124.701 120.956   1
  -4   8 -10 97.0608 135.569   1
  -4   8 -11-130.833 132.615   1
  -4   8 -12-190.730 143.924   1
  -4   8 -13-54.7420 90.3081   1
  -4   8 -14 224.157 155.165   1
  -4   8 -15-80.8659 139.203   1
  -4   8 -16-186.951 140.018   1
  -4   8 -17-72.0115 96.0788   1
  -4   8 -18 62.3877 110.877   1
  -4   8 -19 293.252 159.503   1
  -4   8 -20 45.8096 78.9090   1
  -4   9  12 15.1528 117.563   1
  -4   9  11-31.4422 110.244   1
  -4   9  10 385.833 246.927   1
  -4   9   9 297.209 197.019   1
  -4   9   8 17.4516 154.368   1
  -4   9   7 25.8798 116.146   1
  -4   9   6 71.8725 123.544   1
  -4   9   5 204.257 175.478   1
  -4   9   4 54.1258 197.830   1
  -4   9   3 179.392 162.840   1
  -4   9   2 305.852 156.363   1
  -4   9   1 66.8833 105.881   1
  -4   9   0-86.4205 121.575   1
  -4   9  -1-345.521 209.129   1
  -4   9  -2-154.820 144.278   1
  -4   9  -3 405.559 220.698   1
  -4   9  -4 438.273 226.093   1
  -4   9  -5-328.217 197.094   1
  -4   9  -6 266.226 211.057   1
  -4   9  -7 110.260 149.957   1
  -4   9  -8-39.6010 88.5189   1
  -4   9  -9 24.5553 72.0255   1
  -4   9 -10-104.624 97.6275   1
  -4   9 -11-119.930 122.702   1
  -4   9 -12 90.5093 111.007   1
  -4   9 -13 324.342 188.998   1
  -4   9 -14 313.405 185.056   1
  -4   9 -15-180.792 142.590   1
  -4   9 -16 72.9367 94.2590   1
  -4  10   4 426.561 261.184   1
  -4  10   3-87.1190 135.385   1
  -4  10   2 32.0040 95.1402   1
  -4  10   1-195.286 174.847   1
  -4  10   0 72.9463 114.180   1
  -4  10  -1 192.959 170.352   1
  -4  10  -2 381.952 216.328   1
  -4  10  -3-267.842 191.018   1
  -4  10  -4 181.424 157.322   1
  -4  10  -5 610.131 276.023   1
  -4  10  -6 124.108 123.144   1
   5   0 -29 68.9563 103.185   2
   5   0 -28 12.7076 56.9465   2
   5   0 -27-204.427 154.918   2
   5   0 -26 798.179 295.629   2
   5   0 -25-324.079 189.824   2
   5   0 -24 569.551 245.128   2
   5   0 -23 35.7238 74.6273   2
   5   0 -22-41.2029 130.162   2
   5   0 -21-87.3754 122.918   2
   5   0 -20 1304.12 335.625   2
  -5   0  20 416.267 181.136   1
  -5   0  19-152.185 186.098   1
  -5   0  18 681.568 228.605   1
  -5   0  17-148.299 170.891   1
  -5   0  16 5940.80 710.609   1
  -5   0  15-12.2792 63.2398   1
  -5   0  14 1654.91 366.175   1
  -5   0  13 33.4639 85.0429   1
  -5   0  12 5003.63 634.288   1
  -5   0  11-182.283 122.243   1
  -5   0  10 666.671 236.999   1
  -5   0   9 77.9324 138.754   1
  -5   0   8 9538.53 851.916   1
  -5   0   7-32.6712 68.9290   1
  -5   0   6 2733.25 448.496   1
  -5   0   5-97.7239 65.5018   1
  -5   0   4-17.1553 91.6705   1
  -5   0   3 31.4250 74.6594   1
  -5   0   2 4631.50 558.369   1
  -5   0   1 8.26398 81.6835   1
  -5   0   0 7386.28 701.968   1
  -5   0  -1 36.7682 80.1728   1
  -5   0  -2 329.528 134.210   1
  -5   0  -3-62.1536 82.2207   1
  -5   0  -4 18478.5 1142.35   1
  -5   0  -5 40.7865 74.6272   1
  -5   0  -6 10486.9 833.477   1
  -5   0  -7 148.667 118.830   1
  -5   0  -8 8631.89 757.357   1
  -5   0  -9-56.7502 74.6762   1
  -5   0 -10 715.944 215.996   1
  -5   0 -11-118.252 126.738   1
  -5   0 -12 716.421 213.960   1
  -5   0 -13-32.2291 134.694   1
  -5   0 -14 1157.32 293.950   1
  -5   0 -15-25.2072 123.784   1
  -5   0 -16 80.8496 76.7672   1
  -5   0 -17-8.53427 92.5093   1
  -5   0 -18-9.59292 78.1622   1
  -5   0 -19 100.033 92.6741   1
  -5   0 -20 3136.98 507.603   1
  -5   0 -21-18.3564 73.9308   1
  -5   0 -22 29.6327 79.3121   1
  -5   0 -23-24.3790 64.7603   1
  -5   0 -24 208.728 146.345   1
  -5   0 -25 186.182 120.544   1
  -5   0 -26 334.725 212.902   1
  -5   0 -27 93.5924 143.026   1
  -5   0 -28 282.551 194.872   1
   5   1 -29 352.397 215.498   2
   5   1 -28 179.589 151.754   2
   5   1 -27 227.695 166.368   2
   5   1 -26 340.507 200.267   2
   5   1 -25 670.448 253.535   2
   5   1 -24 611.309 266.157   2
   5   1 -23 256.868 81.6978   2
   5   1 -22-30.4780 75.5930   2
   5   1 -21-4.87334 124.704   2
  -5  -1  21-444.384 197.792   1
  -5  -1  20-402.908 186.440   1
  -5   1  20-564.963 231.487   1
   5   1 -20 3.64993 104.302   2
  -5   1  19-147.507 164.955   1
  -5  -1  19-121.448 143.158   1
   5   1 -19 9.00218 76.7153   2
  -5   1  18 170.429 198.230   1
   5   1 -18 85.7820 82.1444   2
  -5  -1  18 242.411 145.130   1
  -5  -1  17 803.201 265.352   1
   5   1 -17 1158.54 304.756   2
  -5   1  17 1003.82 286.858   1
  -5   1  16 817.310 280.553   1
   5   1 -16 503.635 210.050   2
  -5  -1  16 680.205 236.140   1
  -5  -1  15 4512.11 585.300   1
  -5   1  15 5033.96 651.031   1
   5   1 -15 5539.90 648.103   2
  -5  -1  14 140.128 74.0058   1
  -5   1  14 246.624 166.158   1
  -5  -1  13 1374.34 336.639   1
  -5   1  13 1399.64 346.369   1
  -5  -1  12-6.10537 79.6229   1
  -5   1  12 166.465 112.095   1
  -5  -1  11 7797.22 732.379   1
  -5   1  11 7190.79 761.915   1
  -5  -1  10 113.319 103.833   1
  -5   1  10 100.790 96.6192   1
  -5  -1   9 1529.29 313.900   1
  -5   1   9 1468.23 347.185   1
  -5  -1   8-33.9455 128.959   1
  -5   1   8-22.1931 62.5107   1
  -5  -1   7 648.191 200.381   1
  -5   1   7 862.260 270.283   1
  -5  -1   6-96.5760 150.201   1
  -5   1   6-18.8639 56.5671   1
  -5  -1   5 6762.97 650.999   1
  -5   1   5 6568.81 714.609   1
  -5  -1   4 4565.12 525.808   1
  -5   1   4 4988.81 598.007   1
  -5  -1   3 1960.38 339.467   1
  -5   1   3 1996.57 390.791   1
  -5  -1   2 8169.34 706.007   1
  -5   1   2 8340.83 777.237   1
  -5  -1   1 59.9136 47.4708   1
  -5   1   1-49.2295 128.865   1
  -5  -1   0-126.589 67.5921   1
  -5  -1   0-90.8279 66.7514   2
  -5   1   0 65.8580 70.0999   1
  -5  -1  -1 4389.19 506.767   1
  -5  -1  -1 4684.06 470.710   2
  -5   1  -1 4651.44 584.280   1
  -5  -1  -2 6004.52 582.971   1
  -5  -1  -2 6539.58 543.766   2
  -5   1  -2 5759.75 651.887   1
  -5  -1  -3 2779.43 397.405   1
  -5  -1  -3 2446.14 344.885   2
  -5   1  -3 2796.23 440.253   1
  -5  -1  -4 640.437 185.343   1
  -5   1  -4 721.561 224.975   1
  -5  -1  -4 566.009 158.593   2
  -5   1  -5 30.9829 64.2916   1
  -5  -1  -5 6.10948 43.8857   2
  -5  -1  -5-33.4066 46.3828   1
  -5   1  -6 2164.42 407.859   1
  -5  -1  -6 2262.92 362.373   1
  -5  -1  -7 10939.0 804.223   1
  -5   1  -7 11189.1 901.874   1
  -5   1  -8 41.6332 105.847   1
  -5  -1  -8-15.0774 60.7002   1
  -5  -1  -9-66.7888 102.001   1
  -5   1  -9 26.0362 67.0364   1
  -5  -1 -10 332.614 124.237   1
  -5   1 -10 499.754 198.147   1
  -5  -1 -11 742.075 199.800   1
  -5   1 -11 577.014 202.214   1
  -5  -1 -12 296.358 128.540   1
  -5   1 -12 455.651 165.336   1
  -5  -1 -13 470.412 154.440   1
  -5   1 -13 747.584 230.928   1
  -5  -1 -14-47.4595 93.7016   1
  -5   1 -14 75.2318 70.9118   1
  -5  -1 -15 3201.67 460.016   1
  -5   1 -15 3428.83 496.564   1
  -5  -1 -16 785.325 231.388   1
  -5   1 -16 914.057 240.998   1
  -5  -1 -17 1272.01 298.447   1
  -5   1 -17 888.912 247.788   1
  -5  -1 -18 581.553 218.868   1
  -5   1 -18 634.733 220.350   1
  -5  -1 -19 331.583 165.319   1
  -5   1 -19 83.5036 91.3528   1
  -5  -1 -20 67.2661 77.5746   1
  -5   1 -20 87.6242 105.251   1
  -5  -1 -21 35.9614 104.778   1
  -5   1 -21-61.2198 113.827   1
  -5  -1 -22 298.315 175.024   1
  -5   1 -22 222.680 133.867   1
  -5  -1 -23 950.370 297.655   1
  -5   1 -23 385.561 186.782   1
  -5  -1 -24 297.368 201.192   1
  -5   1 -24 135.826 144.891   1
  -5  -1 -25 174.447 90.6979   1
  -5   1 -25 418.496 216.470   1
  -5   1 -26 169.908 123.131   1
  -5  -1 -26 397.794 224.631   1
  -5   1 -27 46.5974 85.5864   1
   5   2 -28 152.041 197.137   2
   5   2 -27-0.68711 120.994   2
   5   2 -26 46.9579 88.9218   2
   5   2 -25 47.1122 86.5054   2
   5   2 -24-87.6520 53.2235   2
   5   2 -23 365.393 197.052   2
  -5  -2  22-158.561 158.279   1
   5   2 -22 175.794 74.1462   2
  -5   2  21 643.927 251.891   1
   5   2 -21 952.499 306.694   2
  -5  -2  21 240.007 98.6447   1
  -5  -2  20-36.8555 91.7002   1
   5   2 -20 197.789 157.416   2
   5   2 -19 248.054 175.110   2
  -5  -2  19 35.4034 74.5582   1
  -5   2  19-83.5184 123.992   1
  -5   2  18 767.624 268.098   1
  -5  -2  18 806.708 233.211   1
   5   2 -18 875.383 267.744   2
   5   2 -17 221.430 137.624   2
  -5   2  17 227.799 138.924   1
  -5  -2  17 211.175 135.118   1
  -5   2  16 2687.19 507.062   1
   5   2 -16 3070.36 497.164   2
  -5  -2  16 3293.46 461.334   1
  -5   2  15-125.979 112.383   1
  -5  -2  15 26.2283 54.1524   1
   5   2 -15 55.9484 91.5650   2
  -5  -2  14 75.9949 91.9546   1
   5   2 -14 130.107 87.2472   2
  -5   2  14 128.215 131.790   1
   5   2 -13 2570.78 435.085   2
  -5   2  13 1923.99 414.126   1
  -5  -2  13 2511.33 392.514   1
  -5   2  12 6180.03 722.126   1
   5   2 -12 5846.58 649.968   2
  -5  -2  12 5449.36 584.940   1
  -5   2  11 121.299 127.581   1
   5   2 -11-44.3350 144.594   2
  -5  -2  11-31.4536 96.1525   1
  -5   2  10 90.3452 112.730   1
  -5  -2  10-33.6035 99.4881   1
  -5  -2   9 1058.39 248.747   1
  -5   2   9 1195.45 323.305   1
  -5   2   8 1607.83 366.560   1
  -5  -2   8 1380.96 268.754   1
  -5   2   7 320.134 154.047   1
  -5  -2   7 164.723 69.6335   1
  -5   2   6 414.600 204.697   1
  -5  -2   6 376.217 131.400   1
  -5  -2   5 6690.56 584.952   1
  -5   2   5 6899.30 745.732   1
  -5   2   4 1823.15 380.528   1
  -5  -2   4 2212.01 342.148   1
  -5   2   3 534.286 243.484   1
  -5  -2   3 667.318 201.461   1
  -5  -2   2 14806.4 862.531   1
  -5  -2   2 12620.9 736.999   2
  -5   2   2 14363.7 1079.62   1
  -5  -2   1 830.430 205.136   1
  -5  -2   1 689.623 163.695   2
  -5   2   1 744.783 249.436   1
   5   2  -1 983.329 216.495   1
   5   2   0-20.5499 54.0230   1
  -5  -2   0 38.3930 42.5531   1
  -5  -2   0 23.4827 70.8740   2
  -5   2   0-45.7136 88.6158   1
   5   2   1 9088.90 682.024   1
  -5  -2  -1 8584.20 640.583   1
  -5  -2  -1 7492.37 555.013   2
  -5   2  -1 8158.69 795.601   1
   5   2   2 475.658 152.352   1
  -5  -2  -2 321.572 107.525   2
  -5   2  -2 235.611 92.6852   1
  -5  -2  -2 354.244 125.968   1
  -5  -2  -3 2343.76 342.751   1
  -5  -2  -3 2468.42 303.185   2
  -5   2  -3 2907.40 464.512   1
   5   2   3 2925.63 392.461   1
  -5   2  -4 373.779 146.156   1
  -5  -2  -4 262.397 96.8494   2
  -5  -2  -4 375.648 129.943   1
  -5   2  -5 721.966 251.976   1
  -5  -2  -5 910.937 189.500   2
  -5  -2  -5 903.658 225.927   1
  -5  -2  -6 9929.73 716.534   1
  -5   2  -6 10789.9 923.854   1
  -5  -2  -6 10444.4 652.672   2
  -5   2  -7 1228.86 301.347   1
  -5  -2  -7 1007.11 195.143   2
  -5  -2  -7 892.894 225.694   1
  -5   2  -8 33.9425 59.3608   1
  -5  -2  -8-21.5449 77.7316   2
  -5  -2  -8-15.1930 60.4205   1
  -5   2  -9 1552.18 338.507   1
  -5  -2  -9 1464.20 228.453   2
  -5  -2  -9 1522.53 300.619   1
  -5  -2 -10 10957.8 795.566   1
  -5   2 -10 10937.3 941.501   1
  -5  -2 -10 9732.98 600.325   2
  -5  -2 -11 3023.48 414.737   1
  -5   2 -11 3203.60 502.255   1
  -5  -2 -12 6402.88 622.319   1
  -5   2 -12 7238.08 750.310   1
  -5  -2 -13 22.0372 64.5650   1
  -5   2 -13 133.992 88.1186   1
  -5  -2 -14 7.07786 59.5682   1
  -5   2 -14 126.521 111.432   1
  -5  -2 -15 270.873 156.131   1
  -5   2 -15 320.836 145.141   1
  -5  -2 -16 2590.47 418.668   1
  -5   2 -16 2967.38 488.609   1
  -5  -2 -17 8666.88 775.734   1
  -5   2 -17 8838.15 864.707   1
  -5   2 -18 4075.95 583.624   1
  -5  -2 -18 3331.40 488.578   1
  -5  -2 -19 841.020 234.436   1
  -5   2 -19 596.730 224.444   1
  -5  -2 -20 177.550 135.794   1
  -5   2 -20-50.8229 104.132   1
  -5  -2 -21-113.150 142.687   1
  -5   2 -21-44.7070 88.8817   1
  -5  -2 -22 47.0776 117.216   1
  -5   2 -22 51.3204 87.0777   1
  -5   2 -23 74.6803 64.6728   1
  -5   2 -24 181.641 186.978   1
  -5   2 -25 151.868 130.494   1
  -5   2 -26 193.230 152.108   1
  -5   2 -27 160.906 181.846   1
   5   3 -28 217.022 166.903   2
   5   3 -27 806.680 290.917   2
   5   3 -26 120.257 150.500   2
   5   3 -25 130.719 180.416   2
   5   3 -24 444.211 236.784   2
  -5   3  23-23.3375 111.620   1
  -5  -3  23-95.9483 102.012   1
  -5   3  22 631.275 269.615   1
   5   3 -22 863.592 305.542   2
  -5  -3  22 192.260 65.8941   1
  -5   3  21-262.314 195.904   1
  -5  -3  21-117.145 124.355   1
  -5  -3  20 78.8123 121.149   1
   5   3 -20 95.4547 108.262   2
  -5   3  19 189.260 145.778   1
   5   3 -19 322.359 178.680   2
  -5  -3  19 170.188 94.4511   1
   5   3 -18 1214.58 322.157   2
  -5  -3  18 641.013 178.478   1
  -5   3  18 843.246 307.386   1
  -5  -3  17 102.579 121.815   1
  -5   3  17 93.7185 58.7942   1
   5   3 -17 131.731 125.814   2
  -5  -3  16 78.2515 88.8796   1
  -5   3  16-64.9661 106.467   1
   5   3 -16 160.250 145.005   2
   5   3 -15 178.404 122.313   2
  -5  -3  15 437.475 212.003   1
  -5   3  15 210.280 153.552   1
  -5   3  14 4296.29 637.190   1
   5   3 -14 4391.44 579.427   2
  -5  -3  14 3772.27 448.100   1
  -5   3  13 5682.68 721.320   1
   5   3 -13 5659.90 658.122   2
  -5  -3  13 5428.53 526.096   1
  -5   3  12 6357.29 766.380   1
   5   3 -12 7550.34 751.632   2
  -5  -3  12 6003.84 551.361   1
  -5  -3  11 247.222 104.588   1
  -5   3  11 199.622 180.832   1
   5   3 -11 297.964 129.068   2
   5   3 -10-74.8178 109.901   2
  -5  -3  10 90.2671 86.1229   1
  -5   3  10 190.875 122.733   1
   5   3  -9-49.0701 102.793   2
  -5  -3   9-0.24107 73.6376   1
  -5   3   9-36.6551 80.5022   1
  -5  -3   8 56.3913 37.9384   1
  -5   3   8 97.7847 132.422   1
  -5  -3   7 145.052 69.2709   1
  -5   3   7 145.979 125.439   1
  -5  -3   6 101.005 87.3192   1
  -5   3   6 162.210 126.081   1
  -5  -3   5 6661.88 515.313   1
  -5   3   5 6914.36 766.874   1
  -5  -3   4-40.0395 83.2532   1
  -5   3   4-139.882 200.130   1
  -5  -3   4 96.0401 81.6412   2
  -5  -3   3 420.947 101.453   1
  -5   3   3 526.575 169.551   1
  -5  -3   3 520.468 136.103   2
  -5  -3   2 31.3846 70.9539   2
  -5  -3   2-56.0563 92.9819   1
  -5   3   2 9.62647 106.570   1
  -5  -3   1 19064.9 888.107   1
   5   3  -1 17622.9 902.582   1
  -5  -3   1 14216.6 743.728   2
  -5   3   1 17877.2 1243.06   1
  -5  -3   0 24958.0 1051.01   1
   5   3   0 25309.7 1129.45   1
  -5  -3   0 21209.6 910.195   2
  -5   3   0 22486.2 1434.03   1
  -5  -3  -1 9870.70 637.649   1
   5   3   1 10076.6 678.873   1
  -5  -3  -1 9020.83 541.007   2
  -5   3  -1 9789.11 900.170   1
  -5  -3  -2 5458.13 484.660   1
  -5  -3  -2 5538.48 403.968   2
  -5   3  -2 5644.94 679.386   1
   5   3   2 5715.61 517.278   1
  -5  -3  -3 10066.9 642.423   1
  -5  -3  -3 8803.63 514.934   2
  -5   3  -3 9623.99 901.111   1
   5   3   3 10013.9 705.991   1
  -5   3  -4-23.7436 139.987   1
  -5  -3  -4 11.3938 79.4946   1
   5   3   4-66.0459 90.4281   1
  -5  -3  -4 65.5229 56.4966   2
  -5  -3  -5 2007.82 302.488   1
  -5  -3  -5 1613.42 203.269   2
   5   3   5 1922.94 310.253   1
  -5   3  -5 1500.70 340.320   1
  -5   3  -6 1014.48 286.613   1
  -5  -3  -6 1020.18 214.965   1
  -5  -3  -6 876.292 143.100   2
  -5   3  -7 103.175 109.576   1
  -5  -3  -7 337.892 123.222   1
  -5  -3  -7 389.885 87.0695   2
  -5   3  -8-152.382 165.530   1
  -5  -3  -8 73.0431 60.3057   1
  -5  -3  -8 91.5142 41.0216   2
  -5   3  -9 2055.29 406.077   1
  -5  -3  -9 1534.50 180.494   2
  -5  -3  -9 2039.29 312.438   1
  -5   3 -10-67.6245 122.471   1
  -5  -3 -10 92.4453 89.4556   1
  -5  -3 -11 4621.32 491.644   1
  -5   3 -11 4015.77 577.809   1
  -5  -3 -12 25.8952 53.2952   1
  -5   3 -12 40.9270 63.7717   1
  -5  -3 -13 849.749 222.571   1
  -5   3 -13 777.892 247.118   1
  -5  -3 -14 664.150 221.697   1
  -5   3 -14 574.983 224.556   1
  -5  -3 -15 247.212 167.020   1
  -5   3 -15 40.0717 130.790   1
  -5   3 -16 7016.28 778.989   1
  -5  -3 -16 7609.97 714.529   1
  -5  -3 -17 108.555 103.876   1
  -5   3 -17 93.1691 123.989   1
  -5   3 -18 594.699 262.314   1
  -5  -3 -18 260.422 146.058   1
  -5   3 -19 128.292 172.812   1
  -5   3 -20 894.961 298.500   1
  -5   3 -21-6.41191 127.155   1
  -5   3 -22 13.6256 95.6740   1
  -5   3 -23 1879.82 422.410   1
  -5   3 -24 113.645 124.148   1
  -5   3 -25 286.853 217.548   1
  -5   3 -26 244.755 206.680   1
   5   4 -27-133.551 131.601   2
   5   4 -26 733.740 303.804   2
  -5   4  25-139.323 187.909   1
   5   4 -25-69.4680 56.5418   2
   5   4 -24-76.8680 98.3222   2
  -5   4  24-110.846 152.769   1
  -5   4  23-177.394 182.658   1
   5   4 -23-37.8774 76.1271   2
   5   4 -22 16.3516 57.0684   2
  -5   4  22-202.971 219.398   1
  -5   4  21-233.387 211.623   1
   5   4 -21 17.5259 85.0017   2
   5   4 -20 28.7280 61.5699   2
  -5   4  20 51.6200 165.728   1
  -5   4  19 916.092 312.557   1
   5   4 -19 1221.96 332.417   2
  -5   4  18 292.112 206.950   1
   5   4 -18 80.5048 89.7604   2
  -5   4  17 150.056 153.460   1
   5   4 -17-9.46484 98.0470   2
   5   4 -16 600.547 211.539   2
  -5   4  16 48.5780 98.8554   1
   5   4 -15 84.6538 105.514   2
  -5   4  15-30.4418 122.833   1
   5   4 -14 1265.65 330.950   2
  -5   4  14 682.635 265.619   1
  -5   4  13 2021.68 431.040   1
   5   4 -13 2794.12 454.260   2
  -5  -4  13 1649.90 240.098   1
  -5   4  12 368.931 183.140   1
   5   4 -12 704.950 227.333   2
  -5  -4  12 278.652 88.2315   1
  -5   4  11 125.724 177.121   1
   5   4 -11 118.859 83.1096   2
  -5  -4  11-14.6350 34.0702   1
  -5  -4  10 669.922 140.063   1
   5   4 -10 947.253 263.755   2
  -5   4  10 931.715 286.386   1
  -5  -4   9 1924.59 218.578   1
   5   4  -9 2044.18 392.213   2
  -5   4   9 2369.76 481.494   1
  -5  -4   8 796.113 140.955   1
   5   4  -8 1108.60 275.568   2
  -5   4   8 1022.01 286.742   1
   5   4  -7-126.414 96.7719   2
  -5   4   7-81.0027 87.8141   1
  -5  -4   7 15.3478 50.1125   1
  -5   4   6-40.9884 158.819   1
  -5  -4   6 223.649 77.9786   1
  -5  -4   5 5970.23 388.506   1
  -5   4   5 5477.35 708.567   1
  -5   4   4 266.837 109.290   1
  -5  -4   4 107.841 54.6540   1
  -5  -4   4 18.8266 68.0819   2
  -5   4   3 27.1035 72.5183   1
  -5  -4   3 45.8934 32.6307   1
  -5  -4   3 66.8859 66.1650   2
  -5   4   2 999.959 296.507   1
  -5  -4   2 1236.99 175.772   1
  -5  -4   2 665.611 138.194   2
  -5  -4   1 2243.43 235.965   1
  -5  -4   1 949.843 169.634   2
  -5   4   1 1933.13 410.914   1
  -5  -4   0 4.04563 35.3269   1
  -5   4   0 99.4891 141.331   1
  -5  -4   0 43.2614 62.3088   2
  -5  -4  -1 8447.52 490.705   1
   5   4   1 4992.46 445.047   1
  -5   4  -1 7105.33 777.792   1
  -5  -4  -2 970.155 168.069   1
   5   4   2 770.384 169.661   1
  -5   4  -2 855.476 286.492   1
  -5  -4  -2 418.687 101.681   2
  -5  -4  -3 3239.31 323.538   1
  -5   4  -3 2515.97 468.681   1
   5   4   3 2396.70 309.766   1
  -5  -4  -4 31.2204 45.6092   1
   5   4   4 13.5951 34.4230   1
  -5  -4  -5 84.2325 63.2104   1
   5   4   5 108.747 72.7369   1
  -5   4  -5 49.6227 76.3175   1
  -5  -4  -6 447.593 133.993   1
  -5   4  -6 448.863 187.592   1
  -5  -4  -7 1083.00 206.886   1
  -5   4  -7 633.487 211.630   1
  -5  -4  -8 28.3617 71.7960   1
  -5   4  -8 42.2784 60.5550   1
  -5   4  -9 4707.60 646.774   1
  -5  -4  -9 4931.84 478.989   1
  -5   4 -10-15.6583 99.8964   1
  -5  -4 -10-29.6709 59.5561   1
  -5   4 -11-22.2623 82.4012   1
  -5  -4 -11 90.7681 95.5464   1
  -5   4 -12 297.918 169.246   1
  -5   4 -13 11122.8 998.720   1
  -5   4 -14 3521.62 569.330   1
  -5   4 -15 6052.65 739.668   1
  -5   4 -16 1299.04 351.964   1
  -5   4 -17 61.9985 196.272   1
  -5   4 -18 660.649 228.801   1
  -5   4 -19 92.9714 107.837   1
  -5   4 -20-7.82286 68.0413   1
  -5   4 -21-187.684 142.461   1
  -5   4 -22 212.915 120.072   1
  -5   4 -23 142.727 152.057   1
  -5   4 -24-16.6212 118.372   1
   5   5 -25 9.91136 55.5865   2
   5   5 -24 33.3903 60.6159   2
   5   5 -23 160.222 122.538   2
  -5   5  23 9.41603 99.1855   1
   5   5 -22 71.4057 95.6626   2
  -5   5  22 160.289 128.255   1
  -5   5  21 64.6584 87.1699   1
   5   5 -21-159.684 126.681   2
  -5   5  20-28.7608 71.1264   1
   5   5 -20 2.07944 60.2660   2
  -5   5  19-3.49487 82.5284   1
   5   5 -19 248.410 160.297   2
   5   5 -18 148.105 136.438   2
  -5   5  18-77.4225 141.441   1
   5   5 -17-105.089 74.6002   2
  -5   5  17 30.3754 95.2900   1
   5   5 -16-160.499 160.368   2
  -5   5  16 45.7351 64.3826   1
  -5   5  15 24.6689 121.563   1
   5   5 -15 311.477 150.996   2
  -5   5  14 672.484 247.493   1
   5   5 -14 799.230 242.626   2
  -5   5  13-6.73845 70.1012   1
   5   5 -13 21.0559 89.6927   2
  -5   5  12 55.0518 144.166   1
   5   5 -12 55.2399 96.3450   2
   5   5 -11 318.960 189.421   2
  -5   5  11 397.853 238.105   1
   5   5 -10 1933.77 408.948   2
  -5   5  10 1613.16 400.405   1
   5   5  -9 1312.38 335.393   2
  -5   5   9 1229.86 365.110   1
   5   5  -8 233.471 135.950   2
  -5   5   8 269.084 195.923   1
  -5   5   7 1361.22 365.099   1
   5   5  -7 1555.07 344.246   2
  -5   5   6 359.887 254.941   1
   5   5  -6 287.100 146.976   2
  -5   5   5 547.373 226.842   1
  -5   5   4 938.986 297.680   1
  -5   5   3-97.7998 111.548   1
  -5   5   2-45.8819 138.513   1
  -5   5   1 45.5318 60.9571   1
  -5   5   0-28.5579 86.9731   1
  -5   5  -1 248.273 158.349   1
  -5   5  -2 3395.88 554.412   1
  -5   5  -3 1635.49 395.318   1
  -5   5  -4 1567.16 383.761   1
  -5   5  -5 2510.61 496.367   1
  -5   5  -6-75.3773 125.804   1
  -5   5  -7 556.631 247.374   1
  -5   5  -8-227.277 172.142   1
  -5   5  -9 352.416 201.279   1
  -5   5 -10 566.177 240.544   1
  -5   5 -11-10.7278 92.7751   1
  -5   5 -12 2445.21 486.953   1
  -5   5 -13 135.614 168.782   1
  -5   5 -14 304.073 211.846   1
  -5   5 -15 68.1620 92.9013   1
  -5   5 -16 168.204 147.464   1
  -5   5 -17-34.6742 136.274   1
  -5   5 -18-7.83230 110.636   1
  -5   5 -19 824.270 327.751   1
  -5   5 -20 551.385 270.790   1
  -5   5 -21 59.0045 63.3825   1
  -5   5 -22 182.153 131.037   1
  -5   5 -23 246.814 168.260   1
   5   6 -24 181.326 144.179   2
   5   6 -23 536.268 233.202   2
   5   6 -22-190.099 139.807   2
   5   6 -21-226.703 149.310   2
   5   6 -20-72.9827 89.1931   2
  -5   6  20 222.312 219.753   1
   5   6 -19-90.3179 98.3907   2
  -5   6  19 451.553 228.852   1
   5   6 -18-150.486 118.745   2
  -5   6  18 151.460 96.3373   1
  -5   6  17 277.890 159.819   1
   5   6 -17 162.363 128.496   2
  -5   6  16 115.687 67.1776   1
   5   6 -16 122.587 106.202   2
  -5   6  15 22.2961 83.0359   1
   5   6 -15 120.132 102.892   2
  -5   6  14 134.834 133.879   1
   5   6 -14-46.8539 73.1400   2
   5   6 -13 132.585 106.258   2
  -5   6  13 244.047 191.971   1
   5   6 -12-196.508 126.622   2
  -5   6  12 176.702 226.084   1
   5   6 -11-115.989 101.545   2
  -5   6  11 105.805 183.148   1
   5   6 -10 109.320 118.006   2
  -5   6  10 78.2078 172.487   1
   5   6  -9 1461.42 364.459   2
  -5   6   9 890.144 335.227   1
  -5   6   8 137.122 162.386   1
   5   6  -8 0.47462 69.0116   2
  -5   6   7 284.309 262.491   1
   5   6  -7 532.780 208.489   2
  -5   6   6-32.5852 60.7976   1
   5   6  -6-105.921 100.951   2
  -5   6   5 306.313 173.377   1
   5   6  -5 372.344 199.475   2
  -5   6   4 938.514 315.352   1
  -5   6   3-44.2840 127.023   1
  -5   6   2 331.211 194.919   1
  -5   6   1-14.6874 129.008   1
  -5   6   0 848.090 309.632   1
  -5   6  -1 223.963 151.300   1
  -5   6  -2 248.269 166.914   1
  -5   6  -3 838.802 280.790   1
  -5   6  -4 271.439 178.775   1
  -5   6  -5 29.1792 121.689   1
  -5   6  -6-185.638 144.727   1
  -5   6  -7 101.880 66.4785   1
  -5   6  -8 117.419 73.3002   1
  -5   6  -9 779.017 302.358   1
  -5   6 -10 1672.51 411.141   1
  -5   6 -11 367.866 181.048   1
  -5   6 -12 672.526 247.303   1
  -5   6 -13 467.166 219.005   1
  -5   6 -14 38.5331 86.3749   1
  -5   6 -15 241.042 185.705   1
  -5   6 -16 138.854 148.705   1
  -5   6 -17-93.4204 110.854   1
  -5   6 -18-179.216 142.427   1
  -5   6 -19-97.9930 160.037   1
  -5   6 -20-65.8437 102.266   1
   5   7 -22-171.044 138.710   2
   5   7 -21-221.736 151.256   2
   5   7 -20-19.9879 60.6882   2
   5   7 -19 16.0217 59.3313   2
   5   7 -18-123.284 111.835   2
   5   7 -17-82.1200 96.0228   2
  -5   7  16 272.356 202.798   1
   5   7 -16 250.206 188.530   2
   5   7 -15 193.164 134.170   2
  -5   7  15 204.858 236.607   1
   5   7 -14 196.916 133.513   2
  -5   7  14 476.218 258.200   1
   5   7 -13 14.1726 51.2550   2
  -5   7  13 109.481 181.178   1
   5   7 -12-66.6649 83.4174   2
  -5   7  12 287.070 192.150   1
   5   7 -11 25.4425 52.8399   2
  -5   7  11 139.999 163.096   1
  -5   7  10 409.044 268.099   1
  -5   7   9 246.638 161.782   1
  -5   7   8-42.3990 101.339   1
  -5   7   7-32.4090 142.440   1
  -5   7   6-28.3461 150.571   1
  -5   7   5-26.1549 129.245   1
  -5   7   4 1482.38 416.465   1
  -5   7   3 356.324 256.126   1
  -5   7   2 319.162 196.419   1
  -5   7   1 195.974 156.654   1
  -5   7   0 57.7587 58.8245   1
  -5   7  -1-27.5131 77.2997   1
  -5   7  -2-17.2470 72.2755   1
  -5   7  -3 525.959 280.272   1
  -5   7  -4 1143.01 372.238   1
  -5   7  -5 77.4220 121.934   1
  -5   7  -6 582.544 274.705   1
  -5   7  -7 242.350 168.252   1
  -5   7  -8 231.893 213.823   1
  -5   7  -9 121.723 158.222   1
  -5   7 -10-32.3929 56.0030   1
  -5   7 -11 252.725 164.554   1
  -5   7 -12-68.7444 151.325   1
  -5   7 -13-25.6627 74.9302   1
  -5   7 -14 337.572 223.642   1
  -5   7 -15 20.6949 143.158   1
  -5   7 -16 474.003 239.828   1
  -5   7 -17-344.896 196.611   1
  -5   8  10 452.439 290.567   1
  -5   8   9-219.118 187.490   1
  -5   8   8 141.071 138.624   1
  -5   8   7-90.1144 147.031   1
  -5   8   6-82.7167 121.609   1
  -5   8   5 117.225 94.1304   1
  -5   8   4 248.028 239.794   1
  -5   8   3 746.693 322.109   1
  -5   8   2-27.9105 158.093   1
  -5   8   1 218.028 174.282   1
  -5   8   0-54.0037 129.732   1
  -5   8  -1 91.0160 82.9773   1
  -5   8  -2 38.6133 118.133   1
  -5   8  -3 181.624 212.951   1
  -5   8  -4 109.998 119.388   1
  -5   8  -5 10.4158 80.6238   1
  -5   8  -6 292.948 234.062   1
  -5   8  -7 556.873 296.443   1
  -5   8  -8 215.811 160.602   1
  -5   8  -9 106.848 124.277   1
  -5   8 -10 46.1617 98.6334   1
  -5   8 -11 23.0519 81.5214   1
  -5   8 -12-96.0031 119.478   1
  -6   0  30-481.080 258.393   1
  -6   0  29-461.568 252.694   1
  -6   0  28-509.907 260.665   1
  -6   0  27-245.779 240.126   1
  -6   0  26-162.211 146.153   1
  -6   0  25-1.37162 106.320   1
  -6   0  24 286.802 193.101   1
  -6   0  23-7.90217 131.675   1
  -6   0  22 1362.00 409.591   1
  -6   0  21-59.2795 158.490   1
  -6   0  20 564.653 248.403   1
  -6   0  19 82.8764 93.7786   1
  -6   0  18 304.011 225.697   1
  -6   0  17-71.6744 121.954   1
  -6   0  16 400.709 221.140   1
  -6   0  15 29.9568 210.649   1
  -6   0  14 6556.98 821.023   1
  -6   0  13-96.4924 66.1630   1
  -6   0  12 1472.44 372.846   1
  -6   0  11-38.3911 117.442   1
  -6   0  10 2590.43 486.099   1
  -6   0   9-101.885 166.041   1
  -6   0   8 1676.37 388.033   1
  -6   0   7-50.3212 69.7869   1
  -6   0   6 4434.84 621.403   1
  -6   0   5-47.5646 65.5128   1
  -6   0   4 3999.48 595.810   1
  -6   0   3-44.1218 86.0881   1
  -6   0   2 7308.12 782.203   1
  -6   0   1-68.6965 84.9902   1
  -6   0   0 1292.92 339.555   1
  -6   0  -1-135.442 158.003   1
  -6   0  -2-116.617 127.740   1
  -6   0  -3-28.0333 123.431   1
  -6   0  -4 16134.2 1159.99   1
  -6   0  -5 7.73461 134.153   1
  -6   0  -6 50.5725 92.9753   1
  -6   0  -7 152.090 119.634   1
  -6   0  -8 27316.8 1549.34   1
  -6   0  -9 149.776 167.748   1
  -6   0 -10 935.653 290.980   1
  -6   0 -11-97.4373 139.423   1
  -6   0 -12 171.967 110.687   1
  -6   0 -13-34.7078 101.759   1
  -6   0 -14 19.5498 96.8055   1
  -6   0 -15 44.9415 63.3121   1
  -6   0 -16-54.6585 112.785   1
  -6   0 -17-100.409 105.674   1
  -6   0 -18-242.093 175.224   1
  -6   0 -19 81.4462 160.265   1
  -6   0 -20 57.8358 106.018   1
  -6   0 -21 93.2717 138.071   1
  -6   0 -22 76.9768 121.009   1
  -6   0 -23 428.306 234.983   1
  -6   0 -24 440.736 208.754   1
  -6  -1  29-359.801 223.196   1
  -6   1  29-98.9169 157.214   1
  -6   1  28-93.5349 173.688   1
  -6  -1  28-947.195 338.124   1
  -6   1  27-195.171 216.150   1
  -6  -1  27-206.355 145.579   1
  -6  -1  26 149.521 116.015   1
  -6   1  26-24.1815 131.942   1
  -6  -1  25-87.2319 125.995   1
  -6   1  25-100.651 115.849   1
  -6  -1  24-110.494 151.364   1
  -6   1  24 107.059 122.805   1
  -6   1  23 633.209 320.490   1
  -6  -1  23 485.718 255.531   1
  -6   1  22 257.206 233.072   1
  -6  -1  22 26.9362 168.543   1
  -6  -1  21 547.770 261.836   1
  -6   1  21 837.084 337.076   1
  -6  -1  20 48.3020 115.460   1
  -6   1  20 163.182 145.096   1
  -6  -1  19 1671.17 457.921   1
  -6   1  19 1439.19 399.182   1
  -6  -1  18 1292.74 391.972   1
  -6   1  18 1620.13 441.377   1
  -6   1  17 39.3328 198.586   1
  -6  -1  17 1.63733 190.141   1
  -6   1  16 2143.96 485.973   1
  -6  -1  16 1970.65 473.378   1
  -6   1  15 2352.12 523.910   1
  -6  -1  15 2562.06 481.223   1
  -6  -1  14 0.51662 70.2592   1
  -6   1  14 265.545 188.457   1
  -6  -1  13 3779.64 567.774   1
  -6   1  13 3639.28 623.098   1
  -6  -1  12 7.37561 117.559   1
  -6   1  12 130.200 119.047   1
  -6  -1  11-96.2045 144.552   1
  -6   1  11 47.9449 130.563   1
  -6  -1  10 64.6118 132.295   1
  -6   1  10 260.804 139.947   1
  -6  -1   9-224.774 192.880   1
  -6   1   9-129.399 181.402   1
  -6   1   8 359.364 224.888   1
  -6  -1   8 316.547 177.267   1
  -6  -1   7 6172.13 679.285   1
  -6   1   7 5461.58 745.418   1
  -6   1   6 1307.46 371.203   1
  -6  -1   6 650.150 233.873   1
  -6  -1   5 3919.07 536.917   1
  -6   1   5 4132.81 639.703   1
  -6  -1   4 9174.63 821.353   1
  -6   1   4 8783.35 918.656   1
  -6  -1   3 3982.09 554.606   1
  -6   1   3 3854.94 610.904   1
  -6  -1   2 11771.1 936.183   1
  -6   1   2 12851.1 1081.80   1
  -6  -1   1 9392.21 840.379   1
  -6   1   1 10712.3 994.214   1
  -6  -1   0 3124.40 487.115   1
  -6   1   0 2642.44 483.257   1
  -6  -1  -1 4297.24 544.195   1
  -6   1  -1 3663.78 581.487   1
  -6  -1  -2 924.773 275.559   1
  -6   1  -2 1275.08 358.122   1
  -6  -1  -3-68.2602 72.0414   1
  -6   1  -3-103.169 161.607   1
  -6   1  -4 1017.45 311.987   1
  -6  -1  -4 977.567 263.714   1
  -6  -1  -5 4894.75 582.857   1
  -6   1  -5 4995.56 661.693   1
  -6   1  -6 19.9896 82.7603   1
  -6  -1  -6 191.063 140.044   1
  -6   1  -7 3473.91 552.069   1
  -6  -1  -7 3192.73 481.986   1
  -6  -1  -8 1539.04 333.954   1
  -6   1  -8 1835.77 418.198   1
  -6  -1  -9 191.378 145.430   1
  -6   1  -9 15.0918 102.541   1
  -6  -1 -10 68.3591 96.6249   1
  -6   1 -10 212.480 125.326   1
  -6  -1 -11 180.231 106.755   1
  -6   1 -11 70.3206 130.316   1
  -6  -1 -12 2871.68 462.564   1
  -6   1 -12 3006.52 511.694   1
  -6  -1 -13 1135.41 289.091   1
  -6   1 -13 1068.66 304.223   1
  -6  -1 -14 1552.17 349.284   1
  -6   1 -14 2022.49 425.138   1
  -6  -1 -15 264.032 187.075   1
  -6   1 -15 529.816 235.543   1
  -6  -1 -16 115.364 113.730   1
  -6   1 -16 127.567 118.909   1
  -6  -1 -17 5.80236 59.7772   1
  -6   1 -17 3.82884 80.5569   1
  -6  -1 -18 156.405 150.040   1
  -6   1 -18-139.527 95.8805   1
  -6  -1 -19 146.044 144.013   1
  -6   1 -19-170.964 101.782   1
  -6  -1 -20 193.902 177.245   1
  -6   1 -20 318.934 199.582   1
  -6  -1 -21 138.789 137.375   1
  -6   1 -21 96.8731 178.796   1
  -6  -1 -22 192.239 109.399   1
  -6   1 -22 5.93763 121.689   1
  -6  -1 -23 1656.06 437.653   1
  -6   1 -23 1531.45 405.091   1
  -6  -1 -24 140.120 171.074   1
  -6   1 -24 155.691 143.096   1
  -6  -1 -25 99.0291 159.716   1
  -6   2  27-374.143 238.360   1
  -6   2  26-73.3674 135.947   1
   6   2 -25 103.600 107.307   2
  -6   2  25 122.521 189.772   1
  -6   2  24 29.7690 134.237   1
   6   2 -24-350.637 203.416   2
  -6   2  23-2.91519 111.228   1
   6   2 -23 65.4037 97.5315   2
  -6  -2  23-23.7107 103.208   1
  -6   2  22 341.415 200.291   1
  -6  -2  22 203.832 195.309   1
   6   2 -22 282.667 177.830   2
  -6  -2  21 67.9915 101.773   1
   6   2 -21-81.3464 105.405   2
  -6   2  21 112.218 166.018   1
  -6  -2  20 97.6991 126.232   1
   6   2 -20 1.20378 107.258   2
  -6   2  20 234.179 137.641   1
   6   2 -19-243.921 159.447   2
  -6   2  19-26.7612 121.103   1
  -6  -2  19 85.0585 167.551   1
  -6   2  18 460.987 269.178   1
  -6  -2  18 181.428 172.305   1
  -6   2  17 672.738 298.837   1
  -6  -2  17 820.778 255.783   1
  -6   2  16 49.6661 103.529   1
  -6  -2  16 37.8527 77.0775   1
  -6   2  15 471.569 248.548   1
  -6  -2  15 342.344 181.447   1
  -6  -2  14 791.672 245.635   1
  -6   2  14 742.061 278.611   1
  -6  -2  13-104.643 100.054   1
  -6   2  13 55.6332 69.2141   1
  -6  -2  12 402.865 172.952   1
  -6   2  12 506.755 267.302   1
  -6   2  11 221.370 149.400   1
  -6  -2  11 98.0586 95.6306   1
  -6   2  10 1329.63 399.612   1
  -6  -2  10 1520.84 304.800   1
  -6   2   9 1069.79 310.616   1
  -6  -2   9 1155.54 276.959   1
  -6   2   8-153.654 206.663   1
  -6  -2   8 134.548 96.4591   1
  -6   2   7 1416.41 390.606   1
  -6  -2   7 1219.48 290.430   1
  -6   2   6-281.561 230.516   1
  -6  -2   6-74.5070 107.280   1
  -6  -2   5 473.751 162.111   1
  -6   2   5 518.711 253.718   1
  -6  -2   4 26.0978 80.3442   1
  -6   2   4 192.877 145.216   1
  -6  -2   3 475.635 160.337   1
  -6   2   3 565.542 244.166   1
  -6  -2   2 630.837 212.101   1
  -6   2   2 1144.32 300.116   1
  -6  -2   1-56.1415 118.704   1
  -6   2   1-76.6983 169.849   1
  -6  -2   0 35.9558 74.0399   1
  -6   2   0 9.42384 97.6330   1
  -6  -2  -1 4296.18 516.714   1
  -6   2  -1 5325.55 715.181   1
  -6   2  -2 439.897 210.268   1
  -6  -2  -2 428.985 169.376   1
  -6   2  -3 563.095 240.896   1
  -6  -2  -3 122.891 95.2343   1
  -6   2  -4 1567.50 386.890   1
  -6  -2  -4 1484.67 299.118   1
  -6  -2  -5 4292.76 523.836   1
  -6   2  -5 3913.80 607.830   1
  -6   2  -6-47.0792 124.291   1
  -6  -2  -6 82.9972 63.7797   1
  -6   2  -7 1908.88 427.251   1
  -6  -2  -7 1447.97 306.452   1
  -6   2  -8 568.858 246.442   1
  -6  -2  -8 458.057 165.550   1
  -6   2  -9 236.790 197.247   1
  -6  -2  -9 147.570 158.069   1
  -6  -2 -10 1059.03 283.186   1
  -6   2 -10 1220.20 334.644   1
  -6  -2 -11 632.017 214.721   1
  -6   2 -11 1192.12 359.249   1
  -6  -2 -12 873.725 244.504   1
  -6   2 -12 926.210 316.803   1
  -6  -2 -13 410.314 171.136   1
  -6   2 -13 336.118 175.092   1
  -6  -2 -14 76.4518 87.6544   1
  -6   2 -14 130.281 135.665   1
  -6  -2 -15 38.6466 64.5515   1
  -6   2 -15 57.3595 93.4773   1
  -6  -2 -16 129.384 57.0309   1
  -6   2 -16 54.0234 121.489   1
  -6  -2 -17 563.552 223.149   1
  -6   2 -17 708.382 244.859   1
  -6  -2 -18 344.013 179.215   1
  -6   2 -18 338.822 185.622   1
  -6  -2 -19-189.551 148.880   1
  -6   2 -19-38.3240 105.596   1
  -6  -2 -20 231.438 162.487   1
  -6   2 -20 304.919 233.340   1
  -6  -2 -21 143.042 111.413   1
  -6   2 -21-235.759 150.232   1
  -6  -2 -22 29.8250 145.799   1
  -6   2 -22-142.436 133.141   1
  -6  -2 -23 36.1328 115.537   1
  -6   2 -23 69.1500 159.516   1
  -6  -2 -24 37.3398 117.354   1
  -6   3  24 116.963 231.491   1
   6   3 -24-174.281 150.202   2
  -6   3  23 73.5462 130.403   1
   6   3 -23 10.6003 94.2396   2
   6   3 -22-26.9826 73.8902   2
  -6   3  22 17.1935 164.085   1
   6   3 -21 113.628 142.368   2
  -6   3  21 594.604 299.521   1
   6   3 -20-187.634 143.105   2
  -6   3  20 99.9360 141.564   1
   6   3 -19 25.4814 67.7196   2
  -6   3  19 307.470 242.937   1
  -6   3  18 573.438 270.858   1
   6   3 -18 152.929 151.574   2
  -6   3  17 296.002 221.717   1
   6   3 -17 101.025 126.599   2
  -6   3  16 73.5818 69.1126   1
   6   3 -16 74.9525 90.1329   2
  -6   3  15-207.699 160.042   1
   6   3 -15-61.9346 85.1792   2
  -6   3  14 554.498 235.206   1
  -6  -3  14 493.068 147.723   1
  -6   3  13-40.3598 109.073   1
  -6  -3  13-39.3069 87.2075   1
  -6   3  12 1907.44 471.026   1
  -6  -3  12 1385.88 265.359   1
  -6   3  11 404.278 240.772   1
  -6  -3  11 136.427 107.008   1
  -6   3  10 71.3082 62.0383   1
  -6  -3  10 113.794 114.051   1
  -6   3   9 252.096 174.059   1
  -6  -3   9 206.420 104.994   1
  -6   3   8 427.965 209.919   1
  -6  -3   8 311.711 153.548   1
  -6   3   7 75.8648 74.2436   1
  -6  -3   7-166.831 97.5530   1
  -6   3   6 460.737 191.747   1
  -6  -3   6 439.484 151.928   1
  -6   3   5 65.0783 109.881   1
  -6  -3   5 133.953 101.993   1
  -6  -3   4 652.811 159.248   1
  -6   3   4 784.459 292.811   1
  -6   3   3 40.4256 94.0672   1
  -6  -3   3 0.27863 48.5544   1
  -6   3   2 181.003 125.124   1
  -6  -3   2 85.8103 41.3239   1
  -6  -3   1 3370.60 399.661   1
  -6   3   1 3672.07 616.019   1
  -6   3   0 1774.12 415.977   1
  -6  -3   0 1673.07 297.342   1
  -6   3  -1 640.692 264.469   1
  -6  -3  -1 645.392 183.012   1
  -6   3  -2 1722.20 415.397   1
  -6  -3  -2 1736.63 296.234   1
  -6   3  -3 1013.00 318.301   1
  -6  -3  -3 1110.77 231.195   1
  -6   3  -4 562.818 242.922   1
  -6  -3  -4 647.093 172.959   1
  -6   3  -5 317.295 197.078   1
  -6  -3  -5 457.122 158.211   1
  -6   3  -6-111.970 79.6082   1
  -6  -3  -6 0.93880 81.1350   1
  -6   3  -7 224.097 159.815   1
  -6  -3  -7 126.017 108.514   1
  -6   3  -8 582.815 240.019   1
  -6  -3  -8 525.883 193.601   1
  -6   3  -9 127.443 140.263   1
  -6  -3  -9 23.8071 79.2647   1
  -6   3 -10 1497.99 388.404   1
  -6  -3 -10 1518.44 301.899   1
  -6  -3 -11 906.235 235.937   1
  -6   3 -11 889.324 295.247   1
  -6  -3 -12 31.3355 68.9471   1
  -6   3 -12 106.627 132.502   1
  -6  -3 -13 0.78680 69.2867   1
  -6   3 -13 5.18869 118.362   1
  -6  -3 -14 1255.27 305.852   1
  -6   3 -14 1336.38 358.559   1
  -6  -3 -15 344.299 187.204   1
  -6   3 -15 401.303 208.966   1
  -6  -3 -16 446.959 202.273   1
  -6   3 -16 190.773 156.819   1
  -6  -3 -17 525.146 229.306   1
  -6   3 -17 363.916 184.828   1
  -6  -3 -18 133.872 110.867   1
  -6   3 -18 211.060 168.068   1
  -6  -3 -19 24.7341 98.2309   1
  -6   3 -19 124.105 184.907   1
  -6   3 -20 278.258 191.589   1
  -6  -3 -20-110.080 115.806   1
  -6   3 -21 81.0754 74.5958   1
   6   4 -23-260.801 178.319   2
   6   4 -22 122.893 175.770   2
   6   4 -21-134.266 129.994   2
  -6   4  21 190.882 163.733   1
   6   4 -20-255.903 166.932   2
  -6   4  20 113.428 160.821   1
  -6   4  19 248.361 215.252   1
   6   4 -19-171.055 136.351   2
  -6   4  18 272.292 203.767   1
   6   4 -18 168.322 136.326   2
  -6   4  17 30.1381 130.588   1
   6   4 -17-387.455 197.187   2
  -6   4  16-27.6464 117.852   1
   6   4 -16 184.570 122.977   2
   6   4 -15 675.805 246.162   2
  -6   4  15 715.557 346.676   1
   6   4 -14-75.1548 95.6736   2
  -6   4  14 238.173 229.096   1
   6   4 -13 415.168 176.476   2
  -6   4  13 358.265 223.766   1
  -6   4  12 224.234 187.981   1
  -6   4  11 504.180 267.443   1
  -6   4  10-178.766 156.174   1
  -6   4   9 247.860 234.309   1
  -6   4   8 107.289 102.671   1
  -6   4   7 207.769 136.214   1
  -6   4   6 102.348 96.3745   1
  -6   4   5 604.564 271.349   1
  -6   4   4-53.9402 150.842   1
  -6   4   3 136.696 170.861   1
  -6  -4   2 327.135 110.678   1
  -6   4   2 735.306 305.575   1
  -6  -4   1 94.1036 69.3105   1
  -6   4   1 37.8548 89.8357   1
  -6  -4   0 584.255 139.233   1
  -6   4   0 383.436 194.158   1
  -6  -4  -1 84.9204 52.3838   1
  -6   4  -1 185.107 102.367   1
  -6  -4  -2 72.9220 71.1546   1
  -6   4  -2 42.7561 76.1909   1
  -6  -4  -3 241.284 127.048   1
  -6   4  -3 350.148 246.312   1
  -6  -4  -4 295.945 110.099   1
  -6   4  -4 378.548 215.285   1
  -6  -4  -5 20.4796 91.6563   1
  -6   4  -5 42.6723 115.523   1
  -6  -4  -6 88.8931 87.4137   1
  -6   4  -6 306.819 203.077   1
  -6   4  -7 263.016 204.533   1
  -6  -4  -7 269.180 128.783   1
  -6   4  -8-83.8316 144.346   1
  -6  -4  -8 73.6261 82.0618   1
  -6   4  -9 820.484 294.525   1
  -6  -4  -9 525.477 181.886   1
  -6   4 -10 113.611 125.553   1
  -6  -4 -10 232.730 134.813   1
  -6   4 -11 557.298 248.978   1
  -6  -4 -11 276.185 147.783   1
  -6  -4 -12 41.3126 94.3975   1
  -6   4 -12-64.5086 92.6611   1
  -6  -4 -13 356.133 188.950   1
  -6   4 -13 434.665 247.411   1
  -6   4 -14 495.722 251.398   1
  -6  -4 -14 481.061 189.072   1
  -6   4 -15 1482.88 425.592   1
  -6   4 -16 1096.63 359.333   1
  -6   4 -17 271.800 230.805   1
  -6   4 -18 159.327 130.510   1
  -6   4 -19-86.7814 134.994   1
   6   5 -22 208.941 163.650   2
   6   5 -21-100.714 118.092   2
   6   5 -20-72.3891 96.5598   2
   6   5 -19-10.7394 46.7203   2
  -6   5  18 84.9646 194.025   1
   6   5 -18-82.4616 98.7833   2
  -6   5  17 612.941 293.083   1
   6   5 -17 141.252 126.755   2
   6   5 -16 59.8037 136.063   2
  -6   5  16 124.190 134.720   1
   6   5 -15 142.351 105.763   2
  -6   5  15 138.340 197.863   1
   6   5 -14 410.262 172.554   2
  -6   5  14 372.476 223.208   1
   6   5 -13 299.904 173.284   2
  -6   5  13 112.033 87.3616   1
   6   5 -12-43.5790 107.075   2
  -6   5  12-45.6218 139.706   1
   6   5 -11 36.5277 75.7215   2
  -6   5  11 40.0483 158.405   1
  -6   5  10 133.979 216.418   1
  -6   5   9 602.011 301.737   1
  -6   5   8 116.726 149.203   1
  -6   5   7 473.397 236.486   1
  -6   5   6 1221.42 369.058   1
  -6   5   5 412.463 239.583   1
  -6   5   4 967.348 335.103   1
  -6   5   3-98.2408 83.9304   1
  -6   5   2 31.1734 86.9024   1
  -6   5   1 174.291 93.3974   1
  -6   5   0 125.832 131.777   1
  -6   5  -1 468.874 233.708   1
  -6   5  -2 194.803 183.129   1
  -6   5  -3 545.329 251.196   1
  -6   5  -4 401.485 271.053   1
  -6   5  -5-67.0149 71.8868   1
  -6   5  -6-94.7181 143.172   1
  -6   5  -7 10.7682 83.4110   1
  -6   5  -8 551.682 290.915   1
  -6   5  -9 66.9909 113.856   1
  -6   5 -10 150.760 152.790   1
  -6   5 -11-15.8112 83.3113   1
  -6   5 -12 23.5885 70.1869   1
  -6   5 -13 90.2733 156.483   1
  -6   5 -14 540.561 246.126   1
  -6   5 -15 193.491 157.114   1
  -6   5 -16 1.92306 63.9221   1
   6   6 -21 759.899 325.588   2
   6   6 -20 37.9588 83.0565   2
   6   6 -19 235.059 200.587   2
   6   6 -18 346.236 197.229   2
   6   6 -17 260.144 170.603   2
   6   6 -16 125.294 167.963   2
   6   6 -15 975.859 322.014   2
   6   6 -14-146.602 172.083   2
   6   6 -13 48.6490 81.4435   2
  -6   6  13 223.875 252.500   1
   6   6 -12 268.308 173.513   2
  -6   6  12 254.512 252.139   1
  -6   6  11 311.822 227.431   1
  -6   6  10 19.2787 125.909   1
  -6   6   9 41.2083 161.371   1
  -6   6   8 31.6975 92.4190   1
  -6   6   7-141.038 130.382   1
  -6   6   6 1426.38 444.530   1
  -6   6   5 482.608 254.903   1
  -6   6   4 84.6523 112.265   1
  -6   6   3 322.413 244.924   1
  -6   6   2 340.189 236.050   1
  -6   6   1 173.087 129.980   1
  -6   6   0 476.131 233.286   1
  -6   6  -1 82.1000 136.540   1
  -6   6  -2 195.337 148.019   1
  -6   6  -3 258.095 197.726   1
  -6   6  -4 177.497 175.765   1
  -6   6  -5-346.754 203.937   1
  -6   6  -6 226.235 169.914   1
  -6   6  -7 338.134 224.375   1
  -6   6  -8 50.5475 103.678   1
  -6   6  -9-12.1672 132.208   1
  -6   6 -10-14.0216 76.6794   1
  -6   6 -11 960.365 324.380   1
  -6   6 -12 571.249 306.198   1
  -6   6 -13 524.873 265.433   1
  -6   7   5 82.8790 129.693   1
  -6   7   4 196.399 173.219   1
  -6   7   3 387.846 213.961   1
  -6   7   2-119.260 136.141   1
  -6   7   1 385.211 270.442   1
  -6   7   0 140.938 211.701   1
  -6   7  -1-9.61623 153.053   1
  -6   7  -2-131.625 139.873   1
  -6   7  -3 23.6177 118.393   1
  -6   7  -4 233.861 189.882   1
  -6   7  -5 182.777 187.823   1
  -6   7  -6-18.0211 172.262   1
  -7   0  26 237.998 213.250   1
  -7   0  25 9.35325 135.109   1
  -7   0  24-115.517 156.163   1
  -7   0  23 152.685 120.860   1
  -7   0  22 107.232 210.793   1
  -7   0  21 48.0259 179.229   1
  -7   0  20-67.1964 166.896   1
  -7   0  19 67.9614 206.257   1
  -7   0  18 287.737 270.337   1
  -7   0  17 188.530 191.001   1
  -7   0  16 20.0241 123.867   1
  -7   0  15 163.929 187.867   1
  -7   0  14 78.1022 115.009   1
  -7   0  13-19.7076 82.1591   1
  -7   0  12 180.098 132.479   1
  -7   0  11-157.001 205.225   1
  -7   0  10 670.535 256.368   1
  -7   0   9-7.50347 117.508   1
  -7   0   8 280.541 244.318   1
  -7   0   7-23.5708 95.8354   1
  -7   0   6 500.870 246.470   1
  -7   0   5-54.5768 148.946   1
  -7   0   4 193.977 161.262   1
  -7   0   3 30.4252 113.935   1
  -7   0   2 509.138 231.819   1
  -7   0   1-74.8093 148.416   1
  -7   0   0 8.41684 158.567   1
  -7   0  -1-72.7877 83.9002   1
  -7   0  -2 225.316 188.330   1
  -7   0  -3-35.8306 72.6017   1
  -7   0  -4 692.926 266.388   1
  -7   0  -5-101.571 181.617   1
  -7   0  -6 747.970 277.819   1
  -7   0  -7-133.087 141.786   1
  -7   0  -8 2543.49 481.958   1
  -7   0  -9 104.913 143.546   1
  -7   0 -10 85.3224 101.594   1
  -7   0 -11 75.7892 122.018   1
  -7   0 -12 417.950 231.258   1
  -7   0 -13 78.4327 155.170   1
  -7   0 -14 6.98230 74.7015   1
  -7   0 -15 176.482 140.976   1
  -7   0 -16-76.0861 99.8254   1
  -7   0 -17-101.017 130.108   1
  -7   0 -18 123.561 106.458   1
  -7   0 -19 185.237 174.084   1
  -7   0 -20 210.532 160.689   1
  -7   1  24 1.62893 101.399   1
  -7   1  23-47.5164 111.039   1
  -7   1  22-43.7361 146.188   1
  -7  -1  22 393.821 282.341   1
  -7  -1  21 288.125 165.513   1
  -7   1  21 401.627 312.617   1
  -7  -1  20 236.116 260.590   1
  -7   1  20 294.707 266.613   1
  -7  -1  19 642.297 298.506   1
  -7   1  19 416.993 275.009   1
  -7  -1  18 262.366 214.567   1
  -7   1  18 252.847 198.896   1
  -7  -1  17 111.266 153.197   1
  -7   1  17 75.3658 209.187   1
  -7  -1  16 295.192 253.507   1
  -7   1  16 487.876 269.475   1
  -7  -1  15-252.751 174.424   1
  -7   1  15 229.918 182.954   1
  -7  -1  14-201.548 217.474   1
  -7   1  14-125.266 191.905   1
  -7  -1  13-60.7791 100.835   1
  -7   1  13-204.527 205.759   1
  -7   1  12-14.1524 113.116   1
  -7  -1  12 27.0593 104.862   1
  -7   1  11-164.416 185.935   1
  -7  -1  11 185.548 193.494   1
  -7   1  10 419.619 241.705   1
  -7  -1  10 465.787 241.366   1
  -7  -1   9-56.9040 106.938   1
  -7   1   9-60.3031 108.593   1
  -7  -1   8-14.9879 109.433   1
  -7   1   8-168.130 180.221   1
  -7  -1   7-149.854 84.1001   1
  -7   1   7-72.9730 105.546   1
  -7  -1   6 1545.29 384.047   1
  -7   1   6 1611.02 454.152   1
  -7  -1   5 1674.92 403.043   1
  -7   1   5 1468.95 420.873   1
  -7  -1   4 5161.77 683.877   1
  -7   1   4 6587.35 851.865   1
  -7  -1   3 264.330 176.329   1
  -7   1   3 526.943 274.006   1
  -7  -1   2 3571.02 550.709   1
  -7   1   2 4535.58 715.538   1
  -7  -1   1 308.733 183.562   1
  -7   1   1 43.2791 83.5945   1
  -7  -1   0 80.5828 129.283   1
  -7   1   0-97.3056 166.452   1
  -7  -1  -1 20.4190 69.9746   1
  -7   1  -1-73.2597 132.295   1
  -7  -1  -2-18.4398 116.023   1
  -7   1  -2 278.041 189.660   1
  -7   1  -3-42.8589 124.432   1
  -7  -1  -3-43.8653 79.8644   1
  -7   1  -4 299.785 194.355   1
  -7  -1  -4 573.125 238.169   1
  -7   1  -5 196.641 130.396   1
  -7  -1  -5 344.247 164.871   1
  -7   1  -6 269.247 208.742   1
  -7  -1  -6 382.100 186.319   1
  -7  -1  -7 130.042 118.526   1
  -7   1  -7 318.376 189.276   1
  -7  -1  -8 748.981 254.983   1
  -7   1  -8 840.151 307.670   1
  -7  -1  -9 21.1509 94.5391   1
  -7   1  -9 158.121 179.897   1
  -7  -1 -10 394.496 201.563   1
  -7   1 -10 166.230 170.485   1
  -7  -1 -11 2335.93 466.813   1
  -7   1 -11 1706.73 416.667   1
  -7  -1 -12 551.705 238.355   1
  -7   1 -12 619.492 235.972   1
  -7  -1 -13 86.1713 114.667   1
  -7   1 -13 63.1798 129.630   1
  -7  -1 -14 279.842 173.136   1
  -7   1 -14 518.062 239.838   1
  -7  -1 -15 167.407 109.243   1
  -7   1 -15 370.436 188.885   1
  -7  -1 -16 37.7689 138.631   1
  -7   1 -16-12.7126 123.619   1
  -7  -1 -17-10.7761 88.8555   1
  -7   1 -17-105.492 205.288   1
  -7  -1 -18-48.3215 109.420   1
  -7   1 -18 291.220 210.512   1
  -7  -1 -19-44.4763 102.524   1
  -7  -1 -20 263.498 194.658   1
  -7   2  22 641.337 289.934   1
  -7   2  21 383.353 284.304   1
  -7   2  20 698.020 367.688   1
  -7   2  19 473.600 264.540   1
  -7   2  18 505.852 270.807   1
  -7   2  17 809.364 351.680   1
  -7   2  16 236.121 99.5519   1
  -7   2  15 111.557 175.408   1
  -7   2  14-17.5006 155.680   1
  -7  -2  14 12.5069 95.9071   1
  -7   2  13 419.977 247.749   1
  -7  -2  13 264.302 147.246   1
  -7   2  12 242.421 163.966   1
  -7  -2  12 52.4460 124.569   1
  -7   2  11-57.6500 120.037   1
  -7  -2  11 105.361 120.332   1
  -7   2  10-29.1616 115.448   1
  -7  -2  10 19.3822 77.8956   1
  -7   2   9 53.0857 123.089   1
  -7  -2   9 115.708 63.1174   1
  -7  -2   8 7.65619 147.835   1
  -7   2   8 157.653 214.227   1
  -7  -2   7 1151.63 308.950   1
  -7   2   7 1451.99 445.356   1
  -7  -2   6 77.6455 93.1088   1
  -7   2   6 192.747 207.155   1
  -7  -2   5 354.069 177.345   1
  -7   2   5 126.064 120.489   1
  -7  -2   4 315.668 131.670   1
  -7   2   4 59.4078 81.5933   1
  -7  -2   3 1832.04 359.102   1
  -7   2   3 1844.57 467.572   1
  -7  -2   2 151.130 101.178   1
  -7   2   2-5.48062 132.807   1
  -7  -2   1-239.548 137.903   1
  -7   2   1 108.312 108.972   1
  -7   2   0 459.014 231.621   1
  -7  -2   0 165.292 124.062   1
  -7   2  -1 1541.77 425.733   1
  -7  -2  -1 929.236 275.144   1
  -7   2  -2 1364.90 382.608   1
  -7  -2  -2 966.890 272.745   1
  -7   2  -3-97.8361 99.3178   1
  -7  -2  -3 4.57537 55.8282   1
  -7   2  -4-1.96851 132.948   1
  -7  -2  -4 46.9795 75.3931   1
  -7   2  -5 1993.64 499.213   1
  -7  -2  -5 1484.39 324.793   1
  -7   2  -6 1487.05 407.512   1
  -7  -2  -6 1219.37 300.332   1
  -7   2  -7 658.903 256.261   1
  -7  -2  -7 306.169 178.244   1
  -7   2  -8 151.653 133.023   1
  -7  -2  -8 39.9934 115.402   1
  -7  -2  -9 87.6419 112.681   1
  -7   2  -9 259.341 193.590   1
  -7  -2 -10 29.8949 109.079   1
  -7   2 -10 94.5480 68.0789   1
  -7  -2 -11 30.0883 57.9831   1
  -7   2 -11 116.291 159.946   1
  -7  -2 -12 338.874 203.525   1
  -7   2 -12 602.968 275.670   1
  -7  -2 -13 18.8356 80.8139   1
  -7   2 -13 278.673 225.475   1
  -7  -2 -14 442.854 192.357   1
  -7   2 -14 48.8443 132.211   1
  -7  -2 -15 112.077 130.101   1
  -7   2 -15 219.072 183.696   1
  -7  -2 -16-139.529 151.827   1
  -7   2 -16-35.5694 118.218   1
  -7  -2 -17 184.000 103.636   1
  -7   2 -17-26.2144 186.194   1
  -7  -2 -18 145.056 156.000   1
  -7  -2 -19-37.0933 108.545   1
  -7  -2 -20 121.690 116.217   1
  -7  -2 -21 709.023 297.601   1
  -7   3  19 99.9444 137.263   1
  -7   3  18 310.017 239.370   1
  -7   3  17-201.111 184.286   1
  -7   3  16 62.1986 102.543   1
  -7   3  15 207.219 198.530   1
  -7   3  14 426.234 255.426   1
  -7   3  13 107.655 163.660   1
  -7   3  12-6.19513 135.732   1
  -7   3  11 252.448 103.654   1
  -7   3  10-215.004 223.608   1
  -7   3   9 1780.45 471.697   1
  -7   3   8 403.527 284.403   1
  -7   3   7 4689.15 775.274   1
  -7   3   6 200.549 214.206   1
  -7   3   5 1491.89 415.899   1
  -7   3   4-107.368 182.559   1
  -7   3   3 305.045 193.619   1
  -7   3   2-44.4060 155.649   1
  -7  -3   2 243.260 140.412   1
  -7   3   1 713.446 297.736   1
  -7  -3   1 545.926 184.028   1
  -7   3   0 245.727 188.099   1
  -7  -3   0 526.386 195.563   1
  -7   3  -1 219.326 216.141   1
  -7  -3  -1 232.046 100.931   1
  -7   3  -2 514.610 281.992   1
  -7  -3  -2 610.912 180.778   1
  -7   3  -3-176.419 160.225   1
  -7  -3  -3 249.282 145.097   1
  -7   3  -4 65.5212 116.984   1
  -7  -3  -4-9.16657 68.6096   1
  -7   3  -5 316.643 248.355   1
  -7  -3  -5 210.800 131.114   1
  -7   3  -6 90.8715 97.4534   1
  -7  -3  -6 188.736 102.579   1
  -7   3  -7 77.3456 116.088   1
  -7  -3  -7 16.9200 87.7263   1
  -7   3  -8 22.4538 143.202   1
  -7  -3  -8 54.8912 112.995   1
  -7   3  -9 718.689 305.492   1
  -7  -3  -9 880.808 241.752   1
  -7  -3 -10 112.190 119.302   1
  -7   3 -10 44.4081 128.988   1
  -7  -3 -11 134.989 112.659   1
  -7   3 -11 207.935 151.608   1
  -7  -3 -12 232.803 160.906   1
  -7   3 -12 95.2858 93.8619   1
  -7  -3 -13 148.977 160.989   1
  -7   3 -13-122.900 103.034   1
  -7  -3 -14-52.3264 90.1421   1
  -7   3 -14-143.945 161.412   1
  -7  -3 -15 4.90248 103.419   1
  -7   3 -15 85.8575 147.159   1
  -7  -3 -16 77.7444 120.710   1
  -7  -3 -17 232.865 143.842   1
  -7  -3 -18 268.698 168.355   1
  -7  -3 -19 44.7272 149.926   1
  -7  -3 -20-2.92874 85.5917   1
  -7   4  14 17.9536 101.530   1
  -7   4  13 511.856 300.783   1
  -7   4  12-4.80498 151.736   1
  -7   4  11 399.264 234.465   1
  -7   4  10 99.3198 161.821   1
  -7   4   9 119.774 112.862   1
  -7   4   8 372.493 212.259   1
  -7   4   7 246.392 199.617   1
  -7   4   6 1722.18 498.628   1
  -7   4   5-157.489 105.710   1
  -7   4   4-57.6418 169.639   1
  -7   4   3 287.134 210.196   1
  -7   4   2 203.559 211.098   1
  -7   4   1 73.3303 146.503   1
  -7   4   0-233.898 192.351   1
  -7   4  -1 23.6242 217.825   1
  -7   4  -2 478.540 263.573   1
  -7   4  -3 346.715 189.144   1
  -7   4  -4 1101.54 375.811   1
  -7   4  -5 269.207 216.212   1
  -7   4  -6 187.349 199.285   1
  -7   4  -7 34.4954 97.8343   1
  -7   4  -8-66.1939 244.915   1
  -7   4  -9 26.8920 88.1591   1
  -7   4 -10 344.976 222.380   1
  -7   4 -11-40.7591 81.1065   1
  -7   5   8 111.239 138.408   1
  -7   5   7 447.368 296.557   1
  -7   5   6 391.985 301.961   1
  -7   5   5 71.1564 188.759   1
  -7   5   4-3.10664 136.065   1
  -7   5   3-72.5399 120.578   1
  -7   5   2 95.5710 155.584   1
  -7   5   1 49.9554 111.773   1
  -7   5   0-50.6983 168.676   1
  -7   5  -1 311.141 249.946   1
  -7   5  -2 338.866 248.776   1
  -7   5  -3 188.350 225.381   1
  -7   5  -4-38.7949 76.7361   1
  -7   5  -5-106.806 101.767   1
  -8   0  19-63.6662 171.643   1
  -8   0  18-144.782 184.550   1
  -8   0  17-383.080 212.465   1
  -8   0  16 164.131 185.327   1
  -8   0  15 78.0445 146.170   1
  -8   0  14-144.243 225.905   1
  -8   0  13 18.9656 110.214   1
  -8   0  12-18.7715 129.556   1
  -8   0  11-24.3322 107.289   1
  -8   0  10-22.6861 163.729   1
  -8   0   9-76.7636 124.388   1
  -8   0   8 72.6197 197.439   1
  -8   0   7-182.174 168.394   1
  -8   0   6 306.159 234.319   1
  -8   0   5 120.444 115.217   1
  -8   0   4 12.2749 100.153   1
  -8   0   3-117.399 186.017   1
  -8   0   2 56.9963 117.653   1
  -8   0   1-204.686 176.245   1
  -8   0   0 527.219 257.275   1
  -8   0  -1 93.5813 174.666   1
  -8   0  -2-10.3635 89.6263   1
  -8   0  -3-154.949 198.593   1
  -8   0  -4 172.719 105.249   1
  -8   0  -5-139.998 180.150   1
  -8   0  -6 75.8939 132.762   1
  -8   0  -7 54.0630 106.896   1
  -8   0  -8 168.585 161.365   1
  -8   0  -9 309.540 187.716   1
  -8   0 -10 213.802 166.840   1
  -8   0 -11-112.289 169.036   1
  -8   0 -12-70.3957 154.063   1
  -8   0 -13-38.2533 125.249   1
  -8   1  18 598.326 316.694   1
  -8   1  17-82.9184 161.785   1
  -8   1  16-141.483 247.041   1
  -8   1  15 143.443 179.349   1
  -8   1  14 240.875 253.901   1
  -8   1  13-154.597 174.938   1
  -8   1  12 366.295 261.600   1
  -8  -1  11 261.345 224.508   1
  -8   1  11 86.2589 192.194   1
  -8  -1  10 239.272 220.024   1
  -8   1  10 375.964 269.520   1
  -8  -1   9-50.3113 111.328   1
  -8   1   9 92.2353 167.086   1
  -8  -1   8-202.237 164.453   1
  -8   1   8 39.7588 130.212   1
  -8  -1   7 33.3958 112.159   1
  -8   1   7 355.074 309.718   1
  -8  -1   6-91.9469 140.314   1
  -8   1   6-104.322 164.468   1
  -8  -1   5 211.766 209.866   1
  -8   1   5 364.854 281.562   1
  -8  -1   4 256.060 192.636   1
  -8   1   4 466.358 286.523   1
  -8  -1   3 44.6436 144.792   1
  -8   1   3 187.345 219.921   1
  -8  -1   2 197.639 221.914   1
  -8   1   2 332.145 257.469   1
  -8  -1   1 26.9581 134.773   1
  -8   1   1-377.888 232.304   1
  -8  -1   0 61.0817 88.7891   1
  -8   1   0 266.552 238.823   1
  -8   1  -1 271.786 237.569   1
  -8  -1  -1 62.9601 128.244   1
  -8   1  -2 313.949 212.354   1
  -8  -1  -2-33.0772 80.1863   1
  -8   1  -3 41.8406 114.812   1
  -8  -1  -3 188.985 174.128   1
  -8   1  -4-198.502 170.186   1
  -8  -1  -4 242.708 209.495   1
  -8   1  -5 347.305 197.279   1
  -8  -1  -5 305.480 208.581   1
  -8  -1  -6 70.3420 117.065   1
  -8   1  -6 143.821 203.319   1
  -8  -1  -7-4.53511 99.7179   1
  -8   1  -7 147.135 185.759   1
  -8  -1  -8 70.2977 164.278   1
  -8   1  -8-0.70807 137.067   1
  -8  -1  -9 297.786 207.034   1
  -8   1  -9-73.6391 123.489   1
  -8  -1 -10 116.660 102.819   1
  -8   1 -10 270.965 197.191   1
  -8  -1 -11-322.892 195.811   1
  -8   1 -11 18.2626 95.7267   1
  -8  -1 -12 31.7350 116.396   1
  -8  -1 -13-165.796 122.579   1
  -8  -1 -14-347.478 205.086   1
  -8  -1 -15 14.4741 100.249   1
  -8   2  13 16.0509 173.978   1
  -8   2  12 552.560 308.822   1
  -8   2  11 377.541 284.796   1
  -8   2  10 242.965 254.196   1
  -8   2   9 388.876 263.649   1
  -8   2   8 38.2494 106.967   1
  -8   2   7 54.1904 143.919   1
  -8   2   6 6.72673 170.846   1
  -8   2   5-7.53812 206.995   1
  -8   2   4-14.1349 140.671   1
  -8   2   3 147.457 113.504   1
  -8   2   2 94.0327 139.142   1
  -8   2   1-303.461 219.996   1
  -8   2   0 116.137 146.846   1
  -8   2  -1 336.441 255.926   1
  -8  -2  -1 232.181 206.739   1
  -8   2  -2 200.607 107.769   1
  -8  -2  -2 82.9370 104.935   1
  -8   2  -3 55.7437 178.042   1
  -8  -2  -3-25.7093 131.324   1
  -8   2  -4 29.0261 121.610   1
  -8  -2  -4 55.4490 86.0245   1
  -8   2  -5 152.424 162.536   1
  -8  -2  -5-18.7787 75.2079   1
  -8   2  -6 360.827 243.025   1
  -8  -2  -6 453.797 213.923   1
  -8  -2  -7 85.7124 81.8191   1
  -8   2  -7 88.2819 173.735   1
  -8  -2  -8-39.1891 116.858   1
  -8   2  -8 24.4514 158.912   1
  -8  -2  -9 0.52718 93.7068   1
  -8  -2 -10 415.619 157.090   1
  -8  -2 -11-92.3083 138.358   1
  -8  -2 -12-12.1113 90.9135   1
  -8  -2 -13-11.7817 96.7783   1
  -8  -2 -14 160.366 192.183   1
  -8  -2 -15-58.0454 156.585   1
  -8  -2 -16 247.018 126.287   1
  -8   3   5 254.312 241.167   1
  -8   3   4 305.035 234.407   1
  -8   3   3-168.909 147.322   1
  -8   3   2 139.110 213.910   1
  -8   3   1 26.4689 181.020   1
  -8   3   0 17.7181 143.777   1
  -9   0   3 27.0360 134.337   1
  -9   0   2 107.905 124.389   1
  -9   0   1-178.020 197.243   1
  -9   0   0-279.419 235.245   1
   0   0   0    0.00    0.00   0
TITL PSU-1470(R-590) in P2(1)/c
REM P2(1)/c (#14 in standard setting)
CELL 0.71073   6.512538   8.255747  29.052715  90.0000  92.1289  90.0000
ZERR    7.00   0.002067   0.003315   0.010215   0.0000   0.0309   0.0000
LATT  1
SYMM -x, y+1/2,-z+1/2
SFAC C H N O
UNIT 77.00 70.00 7.00 7.00
TREF
HKLF 4
END
;
_shelx_hkl_checksum                47982
_olex2_submission_special_instructions  'No special instructions were received'
