# Supplementary material for: Heterocycle-guided synthesis of m-hetarylanilines via three-component benzannulation
Source: Beilstein J Org Chem. 2024 Sep 2;20:2208–16. doi: 10.3762/bjoc.20.188 (PMC11403807; doi:10.3762/bjoc.20.188)
Supplement: File 2 — xyz files with Cartesian atomic coordinates for all model structures and CIF-files for compounds 1g, 3ab, 3bb and 3ca. [file Beilstein_J_Org_Chem-20-2208-s002.zip › 1g_enol_c4.xyz]

38

 C           0.617888    0.203344    0.030082
 N           0.737661   -1.151432    0.138414
 N           1.980495   -1.469182    0.150305
 N           2.697930   -0.320375    0.051283
 C           1.883002    0.760669   -0.034608
 C          -0.680070    0.894477   -0.019401
 C          -1.873141    0.089939    0.016385
 C          -3.103612    0.689941   -0.015998
 O          -3.241213    2.006554   -0.099659
 O          -0.696160    2.140920   -0.092032
 C           4.118958   -0.392503    0.023872
 C           4.722120   -1.406744   -0.716643
 C           6.109007   -1.494461   -0.737586
 C           6.884281   -0.572529   -0.037114
 C           6.268898    0.433617    0.702260
 C           4.880905    0.523098    0.744881
 C          -4.387504   -0.043391    0.019023
 C          -5.564753    0.632133   -0.319937
 C          -6.784323   -0.034419   -0.307746
 C          -6.842782   -1.378887    0.049640
 C          -5.674858   -2.054546    0.398713
 C          -4.453924   -1.392454    0.385027
 C           2.333260    2.170056   -0.219262
 H           4.098604   -2.110960   -1.255902
 H           6.585927   -2.284127   -1.309091
 H           7.966916   -0.642473   -0.062830
 H           6.867478    1.145036    1.261875
 H           4.392252    1.281299    1.347720
 H          -5.509746    1.679440   -0.594522
 H          -7.691155    0.497854   -0.577255
 H          -7.795649   -1.899224    0.061876
 H          -5.715693   -3.099682    0.688968
 H          -3.554620   -1.923604    0.678912
 H           3.276139    2.210396   -0.770506
 H           2.473822    2.668335    0.745564
 H           1.558224    2.716234   -0.755977
 H          -1.768824   -0.984409    0.051534
 H          -2.317421    2.388978   -0.126394
