# Supplementary material for: Heterocycle-guided synthesis of m-hetarylanilines via three-component benzannulation
Source: Beilstein J Org Chem. 2024 Sep 2;20:2208–16. doi: 10.3762/bjoc.20.188 (PMC11403807; doi:10.3762/bjoc.20.188)
Supplement: File 2 — xyz files with Cartesian atomic coordinates for all model structures and CIF-files for compounds 1g, 3ab, 3bb and 3ca. [file Beilstein_J_Org_Chem-20-2208-s002.zip › 1g_keto.xyz]

38

O       4.445467    2.028335    0.424764
C       3.543734    1.227987    0.533533
C       2.187271    1.651167    1.083663
C       1.121424    1.565416    0.000442
O       1.324811    1.990829   -1.119672
C      -0.174326    0.964001    0.362825
C      -1.316857    0.867716   -0.414160
N      -0.409052    0.365220    1.566059
N      -1.610231   -0.086604    1.590389
N      -2.184247    0.217332    0.398221
C       3.721254   -0.203367    0.129400
C       2.753851   -1.179122    0.383588
C       2.975328   -2.496455   -0.009191
C       4.157889   -2.841464   -0.657229
C       5.126139   -1.869795   -0.911169
C       4.909523   -0.556852   -0.516597
C      -3.530137   -0.179472    0.153475
C      -3.938123   -1.448684    0.556473
C      -5.253268   -1.837429    0.330229
C      -6.144966   -0.972141   -0.300499
C      -5.724878    0.295677   -0.693249
C      -4.415217    0.702917   -0.459709
C      -1.590886    1.291784   -1.816615
H       1.899469    1.062269    1.958564
H       2.277753    2.700728    1.378208
H       1.830578   -0.927302    0.899707
H       2.223990   -3.253286    0.193220
H       4.327662   -3.869381   -0.963806
H       6.047920   -2.140040   -1.416929
H       5.646387    0.219018   -0.697502
H      -3.226067   -2.105363    1.043774
H      -5.580284   -2.823378    0.643746
H      -7.168845   -1.283741   -0.480069
H      -6.419981    0.978555   -1.170665
H      -4.087736    1.701139   -0.730656
H      -2.300137    0.613925   -2.298259
H      -0.649388    1.305857   -2.365455
H      -2.005348    2.304759   -1.848565
