# Supplementary material for: Heterocycle-guided synthesis of m-hetarylanilines via three-component benzannulation
Source: Beilstein J Org Chem. 2024 Sep 2;20:2208–16. doi: 10.3762/bjoc.20.188 (PMC11403807; doi:10.3762/bjoc.20.188)
Supplement: File 2 — xyz files with Cartesian atomic coordinates for all model structures and CIF-files for compounds 1g, 3ab, 3bb and 3ca. [file Beilstein_J_Org_Chem-20-2208-s002.zip › 3ab.cif]

data_psu-1201(r-343)-1
_audit_creation_date               2021-03-13
_audit_creation_method
;
Olex2 1.3
(compiled 2020.11.12 svn.r5f609507 for OlexSys, GUI svn.r6272)
;
_shelx_SHELXL_version_number       '2018/3'
_audit_contact_author_address      ?
_audit_contact_author_email        ?
_audit_contact_author_name         ''
_audit_contact_author_phone        ?
_publ_contact_author_id_orcid      ?
_publ_section_references
;
Dolomanov, O.V., Bourhis, L.J., Gildea, R.J, Howard, J.A.K. & Puschmann, H.
 (2009), J. Appl. Cryst. 42, 339-341.

Sheldrick, G.M. (2008). Acta Cryst. A64, 112-122.

Sheldrick, G.M. (2015). Acta Cryst. C71, 3-8.
;
_chemical_name_common              ?
_chemical_name_systematic
;
 ? 
;
_chemical_formula_moiety           'C24 H21 N3 O2'
_chemical_formula_sum              'C24 H21 N3 O2'
_chemical_formula_weight           383.44
_chemical_melting_point            ?
_chemical_oxdiff_formula           'C H N O'
loop_
  _atom_type_symbol
  _atom_type_description
  _atom_type_scat_dispersion_real
  _atom_type_scat_dispersion_imag
  _atom_type_scat_source
 'C' 'C' 0.0033 0.0016 'International Tables Vol C Tables 4.2.6.8 and 6.1.1.4'
 'H' 'H' 0.0000 0.0000 'International Tables Vol C Tables 4.2.6.8 and 6.1.1.4'
 'N' 'N' 0.0061 0.0033 'International Tables Vol C Tables 4.2.6.8 and 6.1.1.4'
 'O' 'O' 0.0106 0.0060 'International Tables Vol C Tables 4.2.6.8 and 6.1.1.4'

_shelx_space_group_comment
;
The symmetry employed for this shelxl refinement is uniquely defined
by the following loop, which should always be used as a source of
symmetry information in preference to the above space-group names.
They are only intended as comments.
;
_space_group_crystal_system        'monoclinic'
_space_group_IT_number             14
_space_group_name_H-M_alt          'P 1 21/n 1'
_space_group_name_Hall             '-P 2yn'
loop_
  _space_group_symop_operation_xyz
 'x, y, z'
 '-x+1/2, y+1/2, -z+1/2'
 '-x, -y, -z'
 'x-1/2, -y-1/2, z-1/2'

_cell_length_a                     6.6892(16)
_cell_length_b                     10.681(3)
_cell_length_c                     27.077(9)
_cell_angle_alpha                  90
_cell_angle_beta                   89.85(2)
_cell_angle_gamma                  90
_cell_volume                       1934.5(10)
_cell_formula_units_Z              4
_cell_measurement_reflns_used      1240
_cell_measurement_temperature      295(2)
_cell_measurement_theta_max        25.6380
_cell_measurement_theta_min        2.9130
_shelx_estimated_absorpt_T_max     0.996
_shelx_estimated_absorpt_T_min     0.951
_exptl_absorpt_coefficient_mu      0.085
_exptl_absorpt_correction_T_max    1.00000
_exptl_absorpt_correction_T_min    0.69438
_exptl_absorpt_correction_type     multi-scan
_exptl_absorpt_process_details
;
CrysAlisPro, Agilent Technologies,
Version 1.171.37.33 (release 27-03-2014 CrysAlis171 .NET)
(compiled Mar 27 2014,17:12:48)
Empirical absorption correction using spherical harmonics,
 implemented in SCALE3 ABSPACK scaling algorithm.
;
_exptl_absorpt_special_details     ?
_exptl_crystal_colour              'clear colourless'
_exptl_crystal_colour_lustre       clear
_exptl_crystal_colour_modifier     .
_exptl_crystal_colour_primary      colourless
_exptl_crystal_density_diffrn      1.317
_exptl_crystal_density_meas        ?
_exptl_crystal_density_method      'not measured'
_exptl_crystal_description         needle
_exptl_crystal_F_000               808
_exptl_crystal_size_max            0.6
_exptl_crystal_size_mid            0.1
_exptl_crystal_size_min            0.05
_exptl_special_details
;
 ? 
;
_exptl_transmission_factor_max     ?
_exptl_transmission_factor_min     ?
_diffrn_reflns_av_R_equivalents    0.0545
_diffrn_reflns_av_unetI/netI       0.0928
_diffrn_reflns_Laue_measured_fraction_full  0.999
_diffrn_reflns_Laue_measured_fraction_max  0.829
_diffrn_reflns_limit_h_max         9
_diffrn_reflns_limit_h_min         -8
_diffrn_reflns_limit_k_max         14
_diffrn_reflns_limit_k_min         -9
_diffrn_reflns_limit_l_max         37
_diffrn_reflns_limit_l_min         -35
_diffrn_reflns_number              9348
_diffrn_reflns_point_group_measured_fraction_full  0.999
_diffrn_reflns_point_group_measured_fraction_max  0.829
_diffrn_reflns_theta_full          26.000
_diffrn_reflns_theta_max           29.650
_diffrn_reflns_theta_min           2.429
_diffrn_ambient_temperature        295.15
_diffrn_detector                   'CCD plate'
_diffrn_detector_area_resol_mean   10.4752
_diffrn_detector_type              Ruby
_diffrn_measured_fraction_theta_full  0.999
_diffrn_measured_fraction_theta_max  0.829
_diffrn_measurement_details
;
#__ type_ start__ end____ width___ exp.time_
  1 omega  -63.00    0.00   1.0000  100.0000
omega____ theta____ kappa____ phi______ frames
    -      -14.0853  -57.0000 -150.0000 63

#__ type_ start__ end____ width___ exp.time_
  2 omega  -17.00    9.00   1.0000  100.0000
omega____ theta____ kappa____ phi______ frames
    -      -14.0853  -77.0000    0.0000 26

#__ type_ start__ end____ width___ exp.time_
  3 omega  -62.00   47.00   1.0000  100.0000
omega____ theta____ kappa____ phi______ frames
    -       14.0853  -57.0000  120.0000 109
;
_diffrn_measurement_device         'four-circle diffractometer'
_diffrn_measurement_device_type    'New Xcalibur, Ruby'
_diffrn_measurement_method         '\w scans'
_diffrn_orient_matrix_UB_11        0.0019698000
_diffrn_orient_matrix_UB_12        -0.0615327000
_diffrn_orient_matrix_UB_13        0.0100165000
_diffrn_orient_matrix_UB_21        0.0178444000
_diffrn_orient_matrix_UB_22        0.0250970000
_diffrn_orient_matrix_UB_23        0.0237739000
_diffrn_orient_matrix_UB_31        -0.1045045000
_diffrn_orient_matrix_UB_32        0.0031732000
_diffrn_orient_matrix_UB_33        0.0043028000
_diffrn_radiation_monochromator    graphite
_diffrn_radiation_probe            x-ray
_diffrn_radiation_type             'Mo K\a'
_diffrn_radiation_wavelength       0.71073
_diffrn_source                     'Enhance (Mo) X-ray Source'
_reflns_Friedel_coverage           0.000
_reflns_Friedel_fraction_full      .
_reflns_Friedel_fraction_max       .
_reflns_number_gt                  2055
_reflns_number_total               4536
_reflns_odcompleteness_completeness  99.86
_reflns_odcompleteness_iscentric   1
_reflns_odcompleteness_theta       26.32
_reflns_special_details
;
 Reflections were merged by SHELXL according to the crystal
 class for the calculation of statistics and refinement.
 
 _reflns_Friedel_fraction is defined as the number of unique
 Friedel pairs measured divided by the number that would be
 possible theoretically, ignoring centric projections and
 systematic absences.
;
_reflns_threshold_expression       'I > 2\s(I)'
_computing_cell_refinement
;
CrysAlisPro, Agilent Technologies,
Version 1.171.37.33 (release 27-03-2014 CrysAlis171 .NET)
(compiled Mar 27 2014,17:12:48)
;
_computing_data_collection
;
CrysAlisPro, Agilent Technologies,
Version 1.171.37.33 (release 27-03-2014 CrysAlis171 .NET)
(compiled Mar 27 2014,17:12:48)
;
_computing_data_reduction
;
CrysAlisPro, Agilent Technologies,
Version 1.171.37.33 (release 27-03-2014 CrysAlis171 .NET)
(compiled Mar 27 2014,17:12:48)
;
_computing_molecular_graphics      'Olex2 1.3 (Dolomanov et al., 2009)'
_computing_publication_material    'Olex2 1.3 (Dolomanov et al., 2009)'
_computing_structure_refinement    'SHELXL 2018/3 (Sheldrick, 2015)'
_computing_structure_solution      'SHELXS  (Sheldrick, 2008)'
_refine_diff_density_max           0.174
_refine_diff_density_min           -0.257
_refine_diff_density_rms           0.048
_refine_ls_extinction_coef         .
_refine_ls_extinction_method       none
_refine_ls_goodness_of_fit_ref     1.032
_refine_ls_hydrogen_treatment      constr
_refine_ls_matrix_type             full
_refine_ls_number_parameters       262
_refine_ls_number_reflns           4536
_refine_ls_number_restraints       0
_refine_ls_R_factor_all            0.1670
_refine_ls_R_factor_gt             0.0717
_refine_ls_restrained_S_all        1.032
_refine_ls_shift/su_max            0.000
_refine_ls_shift/su_mean           0.000
_refine_ls_structure_factor_coef   Fsqd
_refine_ls_weighting_details      
 'w=1/[\s^2^(Fo^2^)+(0.0635P)^2^] where P=(Fo^2^+2Fc^2^)/3'
_refine_ls_weighting_scheme        calc
_refine_ls_wR_factor_gt            0.1403
_refine_ls_wR_factor_ref           0.1963
_refine_special_details            ?
_olex2_refinement_description
;
1. Fixed Uiso
 At 1.2 times of:
  All C(H) groups, All C(H,H) groups
2.a Secondary CH2 refined with riding coordinates:
 C13(H13A,H13B), C14(H14A,H14B), C15(H15A,H15B), C16(H16A,H16B)
2.b Aromatic/amide H refined with riding coordinates:
 C2(H2), C4(H4), C6(H6), C8(H8), C9(H9), C10(H10), C11(H11), C12(H12),
 C20(H20), C21(H21), C22(H22), C23(H23), C24(H24)
;
_atom_sites_solution_hydrogens     geom
_atom_sites_solution_primary       direct
_atom_sites_solution_secondary     ?
loop_
  _atom_site_label
  _atom_site_type_symbol
  _atom_site_fract_x
  _atom_site_fract_y
  _atom_site_fract_z
  _atom_site_U_iso_or_equiv
  _atom_site_adp_type
  _atom_site_occupancy
  _atom_site_site_symmetry_order
  _atom_site_calc_flag
  _atom_site_refinement_flags_posn
  _atom_site_refinement_flags_adp
  _atom_site_refinement_flags_occupancy
  _atom_site_disorder_assembly
  _atom_site_disorder_group
 O1 O -0.1561(3) 0.87778(17) 0.10075(7) 0.0589(6) Uani 1 1 d . . . . .
 O2 O 0.6975(3) 0.9451(2) 0.27147(8) 0.0698(6) Uani 1 1 d . . . . .
 N1 N 0.4779(3) 0.8101(2) 0.19837(8) 0.0503(6) Uani 1 1 d . . . . .
 N2 N -0.2707(3) 0.6920(2) 0.07828(8) 0.0462(6) Uani 1 1 d . . . . .
 N3 N -0.3349(3) 0.9001(2) 0.07366(9) 0.0609(7) Uani 1 1 d . . . . .
 C1 C 0.3452(4) 0.7292(3) 0.17362(10) 0.0442(7) Uani 1 1 d . . . . .
 C2 C 0.1744(4) 0.7784(3) 0.15079(9) 0.0467(7) Uani 1 1 d . . . . .
 H2 H 0.149143 0.863926 0.152356 0.056 Uiso 1 1 calc R U . . .
 C3 C 0.0432(4) 0.7007(3) 0.12595(9) 0.0412(7) Uani 1 1 d . . . . .
 C4 C 0.0772(4) 0.5732(3) 0.12244(10) 0.0468(7) Uani 1 1 d . . . . .
 H4 H -0.014363 0.522009 0.106380 0.056 Uiso 1 1 calc R U . . .
 C5 C 0.2490(4) 0.5222(3) 0.14308(9) 0.0450(7) Uani 1 1 d . . . . .
 C6 C 0.3790(4) 0.6003(3) 0.16864(10) 0.0478(7) Uani 1 1 d . . . . .
 H6 H 0.492604 0.565774 0.182949 0.057 Uiso 1 1 calc R U . . .
 C7 C 0.2898(4) 0.3867(3) 0.13687(10) 0.0495(7) Uani 1 1 d . . . . .
 C8 C 0.4787(5) 0.3449(3) 0.12426(11) 0.0667(9) Uani 1 1 d . . . . .
 H8 H 0.583176 0.401823 0.121206 0.080 Uiso 1 1 calc R U . . .
 C9 C 0.5131(6) 0.2190(3) 0.11618(13) 0.0799(11) Uani 1 1 d . . . . .
 H9 H 0.641012 0.192241 0.107744 0.096 Uiso 1 1 calc R U . . .
 C10 C 0.3628(6) 0.1331(3) 0.12035(12) 0.0774(11) Uani 1 1 d . . . . .
 H10 H 0.387720 0.048644 0.114631 0.093 Uiso 1 1 calc R U . . .
 C11 C 0.1777(5) 0.1723(3) 0.13287(13) 0.0727(10) Uani 1 1 d . . . . .
 H11 H 0.074553 0.114534 0.136147 0.087 Uiso 1 1 calc R U . . .
 C12 C 0.1407(5) 0.2988(3) 0.14090(11) 0.0580(8) Uani 1 1 d . . . . .
 H12 H 0.012073 0.324512 0.149187 0.070 Uiso 1 1 calc R U . . .
 C13 C 0.3905(4) 0.9128(3) 0.22651(11) 0.0587(8) Uani 1 1 d . . . . .
 H13A H 0.320218 0.879214 0.254948 0.070 Uiso 1 1 calc R U . . .
 H13B H 0.293900 0.956338 0.206094 0.070 Uiso 1 1 calc R U . . .
 C14 C 0.5448(4) 1.0033(3) 0.24356(12) 0.0661(9) Uani 1 1 d . . . . .
 H14A H 0.604135 1.044043 0.215057 0.079 Uiso 1 1 calc R U . . .
 H14B H 0.481166 1.067320 0.263569 0.079 Uiso 1 1 calc R U . . .
 C15 C 0.7872(4) 0.8509(3) 0.24240(13) 0.0736(10) Uani 1 1 d . . . . .
 H15A H 0.891403 0.810545 0.261511 0.088 Uiso 1 1 calc R U . . .
 H15B H 0.849755 0.889391 0.213831 0.088 Uiso 1 1 calc R U . . .
 C16 C 0.6420(4) 0.7533(3) 0.22515(12) 0.0633(9) Uani 1 1 d . . . . .
 H16A H 0.710439 0.694048 0.203884 0.076 Uiso 1 1 calc R U . . .
 H16B H 0.589926 0.707919 0.253411 0.076 Uiso 1 1 calc R U . . .
 C17 C -0.1319(4) 0.7523(3) 0.10124(10) 0.0435(7) Uani 1 1 d . . . . .
 C18 C -0.3932(4) 0.7877(3) 0.06190(10) 0.0465(7) Uani 1 1 d . . . . .
 C19 C -0.5754(4) 0.7631(3) 0.03335(10) 0.0467(7) Uani 1 1 d . . . . .
 C20 C -0.6974(4) 0.8586(3) 0.01752(11) 0.0613(8) Uani 1 1 d . . . . .
 H20 H -0.664152 0.941348 0.024310 0.074 Uiso 1 1 calc R U . . .
 C21 C -0.8690(4) 0.8313(3) -0.00846(12) 0.0667(9) Uani 1 1 d . . . . .
 H21 H -0.952692 0.895711 -0.018714 0.080 Uiso 1 1 calc R U . . .
 C22 C -0.9169(4) 0.7088(3) -0.01928(11) 0.0656(9) Uani 1 1 d . . . . .
 H22 H -1.032904 0.690866 -0.036737 0.079 Uiso 1 1 calc R U . . .
 C23 C -0.7946(4) 0.6140(3) -0.00445(11) 0.0634(9) Uani 1 1 d . . . . .
 H23 H -0.826078 0.531513 -0.012225 0.076 Uiso 1 1 calc R U . . .
 C24 C -0.6236(4) 0.6406(3) 0.02218(10) 0.0533(8) Uani 1 1 d . . . . .
 H24 H -0.540844 0.575806 0.032592 0.064 Uiso 1 1 calc R U . . .

loop_
  _atom_site_aniso_label
  _atom_site_aniso_U_11
  _atom_site_aniso_U_22
  _atom_site_aniso_U_33
  _atom_site_aniso_U_23
  _atom_site_aniso_U_13
  _atom_site_aniso_U_12
 O1 0.0571(12) 0.0393(12) 0.0803(14) -0.0052(11) -0.0282(11) 0.0072(10)
 O2 0.0618(13) 0.0721(16) 0.0757(15) -0.0138(13) -0.0221(12) 0.0005(12)
 N1 0.0430(13) 0.0544(16) 0.0534(14) -0.0069(13) -0.0130(11) -0.0008(11)
 N2 0.0419(12) 0.0417(14) 0.0551(14) 0.0005(12) -0.0110(11) 0.0040(11)
 N3 0.0592(15) 0.0424(15) 0.0811(18) 0.0014(14) -0.0275(14) 0.0087(12)
 C1 0.0396(14) 0.0464(18) 0.0467(15) 0.0015(14) -0.0052(12) 0.0024(13)
 C2 0.0458(15) 0.0417(17) 0.0525(16) -0.0012(14) -0.0075(13) 0.0027(13)
 C3 0.0411(15) 0.0387(16) 0.0439(15) 0.0003(14) -0.0048(12) 0.0051(13)
 C4 0.0454(15) 0.0446(18) 0.0506(16) -0.0045(14) -0.0082(13) 0.0007(14)
 C5 0.0482(16) 0.0411(17) 0.0458(16) 0.0016(14) -0.0061(13) 0.0075(13)
 C6 0.0435(15) 0.0489(18) 0.0509(16) 0.0008(15) -0.0090(13) 0.0078(14)
 C7 0.0550(17) 0.0432(17) 0.0504(17) -0.0013(14) -0.0133(14) 0.0099(15)
 C8 0.068(2) 0.058(2) 0.075(2) -0.0013(19) 0.0023(17) 0.0142(17)
 C9 0.082(3) 0.067(3) 0.091(3) -0.009(2) 0.003(2) 0.027(2)
 C10 0.105(3) 0.050(2) 0.078(2) -0.0085(19) -0.005(2) 0.027(2)
 C11 0.083(2) 0.044(2) 0.092(3) -0.0019(19) -0.018(2) 0.0046(18)
 C12 0.0654(19) 0.0424(18) 0.066(2) 0.0007(16) -0.0117(16) 0.0092(16)
 C13 0.0548(17) 0.0547(19) 0.0665(19) -0.0090(17) -0.0177(15) 0.0043(15)
 C14 0.0589(19) 0.065(2) 0.075(2) -0.0100(18) -0.0202(17) 0.0015(17)
 C15 0.0480(17) 0.089(3) 0.084(2) -0.024(2) -0.0181(17) 0.0033(18)
 C16 0.0471(16) 0.066(2) 0.077(2) -0.0105(18) -0.0229(16) 0.0087(16)
 C17 0.0463(15) 0.0345(16) 0.0499(16) -0.0003(13) -0.0057(13) 0.0059(13)
 C18 0.0456(15) 0.0434(18) 0.0507(16) 0.0014(15) -0.0061(13) 0.0077(14)
 C19 0.0435(15) 0.0476(18) 0.0491(16) -0.0007(15) -0.0074(13) 0.0079(14)
 C20 0.0625(19) 0.054(2) 0.067(2) -0.0041(17) -0.0165(16) 0.0080(16)
 C21 0.0601(19) 0.070(2) 0.071(2) -0.0003(19) -0.0205(16) 0.0179(18)
 C22 0.0514(18) 0.082(3) 0.063(2) -0.004(2) -0.0156(16) 0.0034(18)
 C23 0.0559(18) 0.065(2) 0.070(2) -0.0032(19) -0.0135(16) -0.0065(17)
 C24 0.0473(16) 0.0515(19) 0.0610(19) 0.0012(16) -0.0091(14) 0.0071(14)

_geom_special_details
;
 All esds (except the esd in the dihedral angle between two l.s. planes)
 are estimated using the full covariance matrix.  The cell esds are taken
 into account individually in the estimation of esds in distances, angles
 and torsion angles; correlations between esds in cell parameters are only
 used when they are defined by crystal symmetry.  An approximate (isotropic)
 treatment of cell esds is used for estimating esds involving l.s. planes.
;
loop_
  _geom_bond_atom_site_label_1
  _geom_bond_atom_site_label_2
  _geom_bond_distance
  _geom_bond_site_symmetry_2
  _geom_bond_publ_flag
 O1 N3 1.425(3) . ?
 O1 C17 1.350(3) . ?
 O2 C14 1.416(3) . ?
 O2 C15 1.411(3) . ?
 N1 C1 1.409(3) . ?
 N1 C13 1.457(3) . ?
 N1 C16 1.450(3) . ?
 N2 C17 1.291(3) . ?
 N2 C18 1.384(3) . ?
 N3 C18 1.302(3) . ?
 C1 C2 1.402(3) . ?
 C1 C6 1.402(4) . ?
 C2 H2 0.9300 . ?
 C2 C3 1.384(3) . ?
 C3 C4 1.383(4) . ?
 C3 C17 1.459(3) . ?
 C4 H4 0.9300 . ?
 C4 C5 1.391(3) . ?
 C5 C6 1.392(4) . ?
 C5 C7 1.482(4) . ?
 C6 H6 0.9300 . ?
 C7 C8 1.382(4) . ?
 C7 C12 1.374(4) . ?
 C8 H8 0.9300 . ?
 C8 C9 1.382(4) . ?
 C9 H9 0.9300 . ?
 C9 C10 1.365(4) . ?
 C10 H10 0.9300 . ?
 C10 C11 1.350(4) . ?
 C11 H11 0.9300 . ?
 C11 C12 1.391(4) . ?
 C12 H12 0.9300 . ?
 C13 H13A 0.9700 . ?
 C13 H13B 0.9700 . ?
 C13 C14 1.488(4) . ?
 C14 H14A 0.9700 . ?
 C14 H14B 0.9700 . ?
 C15 H15A 0.9700 . ?
 C15 H15B 0.9700 . ?
 C15 C16 1.500(4) . ?
 C16 H16A 0.9700 . ?
 C16 H16B 0.9700 . ?
 C18 C19 1.469(4) . ?
 C19 C20 1.375(4) . ?
 C19 C24 1.381(4) . ?
 C20 H20 0.9300 . ?
 C20 C21 1.379(4) . ?
 C21 H21 0.9300 . ?
 C21 C22 1.378(4) . ?
 C22 H22 0.9300 . ?
 C22 C23 1.363(4) . ?
 C23 H23 0.9300 . ?
 C23 C24 1.383(4) . ?
 C24 H24 0.9300 . ?

loop_
  _geom_angle_atom_site_label_1
  _geom_angle_atom_site_label_2
  _geom_angle_atom_site_label_3
  _geom_angle
  _geom_angle_site_symmetry_1
  _geom_angle_site_symmetry_3
  _geom_angle_publ_flag
 C17 O1 N3 105.76(19) . . ?
 C15 O2 C14 108.8(2) . . ?
 C1 N1 C13 117.2(2) . . ?
 C1 N1 C16 117.4(2) . . ?
 C16 N1 C13 110.9(2) . . ?
 C17 N2 C18 102.3(2) . . ?
 C18 N3 O1 103.0(2) . . ?
 C2 C1 N1 119.7(3) . . ?
 C6 C1 N1 123.1(2) . . ?
 C6 C1 C2 117.2(3) . . ?
 C1 C2 H2 119.7 . . ?
 C3 C2 C1 120.5(3) . . ?
 C3 C2 H2 119.7 . . ?
 C2 C3 C17 120.5(2) . . ?
 C4 C3 C2 121.3(2) . . ?
 C4 C3 C17 118.2(2) . . ?
 C3 C4 H4 120.2 . . ?
 C3 C4 C5 119.6(3) . . ?
 C5 C4 H4 120.2 . . ?
 C4 C5 C6 118.9(3) . . ?
 C4 C5 C7 119.3(2) . . ?
 C6 C5 C7 121.8(2) . . ?
 C1 C6 H6 118.8 . . ?
 C5 C6 C1 122.4(3) . . ?
 C5 C6 H6 118.8 . . ?
 C8 C7 C5 120.8(3) . . ?
 C12 C7 C5 121.6(3) . . ?
 C12 C7 C8 117.5(3) . . ?
 C7 C8 H8 119.8 . . ?
 C7 C8 C9 120.4(3) . . ?
 C9 C8 H8 119.8 . . ?
 C8 C9 H9 119.4 . . ?
 C10 C9 C8 121.2(3) . . ?
 C10 C9 H9 119.4 . . ?
 C9 C10 H10 120.4 . . ?
 C11 C10 C9 119.1(3) . . ?
 C11 C10 H10 120.4 . . ?
 C10 C11 H11 119.9 . . ?
 C10 C11 C12 120.3(3) . . ?
 C12 C11 H11 119.9 . . ?
 C7 C12 C11 121.5(3) . . ?
 C7 C12 H12 119.3 . . ?
 C11 C12 H12 119.3 . . ?
 N1 C13 H13A 109.2 . . ?
 N1 C13 H13B 109.2 . . ?
 N1 C13 C14 111.9(2) . . ?
 H13A C13 H13B 107.9 . . ?
 C14 C13 H13A 109.2 . . ?
 C14 C13 H13B 109.2 . . ?
 O2 C14 C13 112.5(3) . . ?
 O2 C14 H14A 109.1 . . ?
 O2 C14 H14B 109.1 . . ?
 C13 C14 H14A 109.1 . . ?
 C13 C14 H14B 109.1 . . ?
 H14A C14 H14B 107.8 . . ?
 O2 C15 H15A 108.9 . . ?
 O2 C15 H15B 108.9 . . ?
 O2 C15 C16 113.2(2) . . ?
 H15A C15 H15B 107.7 . . ?
 C16 C15 H15A 108.9 . . ?
 C16 C15 H15B 108.9 . . ?
 N1 C16 C15 110.9(3) . . ?
 N1 C16 H16A 109.5 . . ?
 N1 C16 H16B 109.5 . . ?
 C15 C16 H16A 109.5 . . ?
 C15 C16 H16B 109.5 . . ?
 H16A C16 H16B 108.0 . . ?
 O1 C17 C3 118.4(2) . . ?
 N2 C17 O1 113.8(2) . . ?
 N2 C17 C3 127.8(3) . . ?
 N2 C18 C19 121.9(3) . . ?
 N3 C18 N2 115.1(2) . . ?
 N3 C18 C19 122.9(3) . . ?
 C20 C19 C18 121.6(3) . . ?
 C20 C19 C24 119.7(3) . . ?
 C24 C19 C18 118.7(3) . . ?
 C19 C20 H20 120.1 . . ?
 C19 C20 C21 119.8(3) . . ?
 C21 C20 H20 120.1 . . ?
 C20 C21 H21 119.9 . . ?
 C22 C21 C20 120.2(3) . . ?
 C22 C21 H21 119.9 . . ?
 C21 C22 H22 119.9 . . ?
 C23 C22 C21 120.2(3) . . ?
 C23 C22 H22 119.9 . . ?
 C22 C23 H23 120.0 . . ?
 C22 C23 C24 119.9(3) . . ?
 C24 C23 H23 120.0 . . ?
 C19 C24 C23 120.1(3) . . ?
 C19 C24 H24 119.9 . . ?
 C23 C24 H24 119.9 . . ?

loop_
  _geom_torsion_atom_site_label_1
  _geom_torsion_atom_site_label_2
  _geom_torsion_atom_site_label_3
  _geom_torsion_atom_site_label_4
  _geom_torsion
  _geom_torsion_site_symmetry_1
  _geom_torsion_site_symmetry_2
  _geom_torsion_site_symmetry_3
  _geom_torsion_site_symmetry_4
  _geom_torsion_publ_flag
 O1 N3 C18 N2 -0.2(3) . . . . ?
 O1 N3 C18 C19 179.8(2) . . . . ?
 O2 C15 C16 N1 55.9(4) . . . . ?
 N1 C1 C2 C3 179.4(2) . . . . ?
 N1 C1 C6 C5 -178.4(2) . . . . ?
 N1 C13 C14 O2 -55.7(3) . . . . ?
 N2 C18 C19 C20 179.5(2) . . . . ?
 N2 C18 C19 C24 -0.8(4) . . . . ?
 N3 O1 C17 N2 -0.1(3) . . . . ?
 N3 O1 C17 C3 178.9(2) . . . . ?
 N3 C18 C19 C20 -0.5(4) . . . . ?
 N3 C18 C19 C24 179.2(3) . . . . ?
 C1 N1 C13 C14 -170.2(2) . . . . ?
 C1 N1 C16 C15 170.9(2) . . . . ?
 C1 C2 C3 C4 -0.7(4) . . . . ?
 C1 C2 C3 C17 -178.6(2) . . . . ?
 C2 C1 C6 C5 -1.2(4) . . . . ?
 C2 C3 C4 C5 -1.7(4) . . . . ?
 C2 C3 C17 O1 3.9(4) . . . . ?
 C2 C3 C17 N2 -177.3(3) . . . . ?
 C3 C4 C5 C6 2.6(4) . . . . ?
 C3 C4 C5 C7 -176.7(2) . . . . ?
 C4 C3 C17 O1 -174.1(2) . . . . ?
 C4 C3 C17 N2 4.7(4) . . . . ?
 C4 C5 C6 C1 -1.2(4) . . . . ?
 C4 C5 C7 C8 135.3(3) . . . . ?
 C4 C5 C7 C12 -41.3(4) . . . . ?
 C5 C7 C8 C9 -176.8(3) . . . . ?
 C5 C7 C12 C11 177.1(3) . . . . ?
 C6 C1 C2 C3 2.1(4) . . . . ?
 C6 C5 C7 C8 -44.0(4) . . . . ?
 C6 C5 C7 C12 139.3(3) . . . . ?
 C7 C5 C6 C1 178.2(2) . . . . ?
 C7 C8 C9 C10 0.0(5) . . . . ?
 C8 C7 C12 C11 0.3(4) . . . . ?
 C8 C9 C10 C11 -0.4(6) . . . . ?
 C9 C10 C11 C12 0.7(5) . . . . ?
 C10 C11 C12 C7 -0.6(5) . . . . ?
 C12 C7 C8 C9 0.0(5) . . . . ?
 C13 N1 C1 C2 38.6(3) . . . . ?
 C13 N1 C1 C6 -144.2(3) . . . . ?
 C13 N1 C16 C15 -50.6(3) . . . . ?
 C14 O2 C15 C16 -58.3(3) . . . . ?
 C15 O2 C14 C13 57.9(3) . . . . ?
 C16 N1 C1 C2 174.5(2) . . . . ?
 C16 N1 C1 C6 -8.3(4) . . . . ?
 C16 N1 C13 C14 51.2(3) . . . . ?
 C17 O1 N3 C18 0.2(3) . . . . ?
 C17 N2 C18 N3 0.2(3) . . . . ?
 C17 N2 C18 C19 -179.8(2) . . . . ?
 C17 C3 C4 C5 176.2(2) . . . . ?
 C18 N2 C17 O1 0.0(3) . . . . ?
 C18 N2 C17 C3 -178.9(3) . . . . ?
 C18 C19 C20 C21 -178.9(3) . . . . ?
 C18 C19 C24 C23 179.7(2) . . . . ?
 C19 C20 C21 C22 -1.1(5) . . . . ?
 C20 C19 C24 C23 -0.5(4) . . . . ?
 C20 C21 C22 C23 -0.1(5) . . . . ?
 C21 C22 C23 C24 1.0(5) . . . . ?
 C22 C23 C24 C19 -0.7(4) . . . . ?
 C24 C19 C20 C21 1.4(4) . . . . ?

_shelx_res_file
;
TITL PSU-1201(R-343)-1 in P21/n #14
    psu-1201(r-343)-1.res
    created by SHELXL-2018/3 at 00:19:29 on 13-Mar-2021
REM reset to P21/n #14
CELL 0.71073 6.68925 10.68053 27.07747 90 89.8535 90
ZERR 4 0.00163 0.00266 0.00943 0 0.0249 0
LATT 1
SYMM 0.5-X,0.5+Y,0.5-Z
SFAC C H N O
UNIT 96 84 12 8

L.S. 5
PLAN  10
SIZE 0.05 0.1 0.6
TEMP 22
CONF
BOND
fmap 2
MORE -1
BOND $H
acta 52
REM <olex2.extras>
REM <HklSrc "%.\\PSU-1201(R-343)-1.hkl">
REM </olex2.extras>

WGHT    0.063500
FVAR       1.47590
O1    4   -0.156091    0.877778    0.100755    11.00000    0.05713    0.03930 =
         0.08033   -0.00519   -0.02822    0.00724
O2    4    0.697495    0.945135    0.271474    11.00000    0.06178    0.07206 =
         0.07568   -0.01379   -0.02208    0.00050
N1    3    0.477885    0.810127    0.198367    11.00000    0.04298    0.05444 =
         0.05339   -0.00688   -0.01296   -0.00084
N2    3   -0.270726    0.692008    0.078281    11.00000    0.04195    0.04169 =
         0.05507    0.00046   -0.01099    0.00397
N3    3   -0.334855    0.900070    0.073661    11.00000    0.05921    0.04239 =
         0.08110    0.00140   -0.02750    0.00874
C1    1    0.345166    0.729239    0.173625    11.00000    0.03955    0.04637 =
         0.04673    0.00148   -0.00515    0.00238
C2    1    0.174418    0.778393    0.150789    11.00000    0.04583    0.04170 =
         0.05254   -0.00123   -0.00748    0.00274
AFIX  43
H2    2    0.149143    0.863926    0.152356    11.00000   -1.20000
AFIX   0
C3    1    0.043233    0.700703    0.125946    11.00000    0.04110    0.03870 =
         0.04392    0.00028   -0.00478    0.00505
C4    1    0.077178    0.573237    0.122444    11.00000    0.04540    0.04463 =
         0.05055   -0.00447   -0.00823    0.00068
AFIX  43
H4    2   -0.014363    0.522009    0.106380    11.00000   -1.20000
AFIX   0
C5    1    0.248958    0.522151    0.143082    11.00000    0.04824    0.04109 =
         0.04581    0.00155   -0.00606    0.00752
C6    1    0.379030    0.600323    0.168644    11.00000    0.04355    0.04893 =
         0.05088    0.00075   -0.00904    0.00778
AFIX  43
H6    2    0.492604    0.565774    0.182949    11.00000   -1.20000
AFIX   0
C7    1    0.289841    0.386682    0.136867    11.00000    0.05498    0.04316 =
         0.05042   -0.00128   -0.01333    0.00992
C8    1    0.478675    0.344895    0.124265    11.00000    0.06791    0.05767 =
         0.07458   -0.00133    0.00228    0.01420
AFIX  43
H8    2    0.583176    0.401823    0.121206    11.00000   -1.20000
AFIX   0
C9    1    0.513097    0.218979    0.116181    11.00000    0.08229    0.06673 =
         0.09075   -0.00876    0.00262    0.02707
AFIX  43
H9    2    0.641012    0.192241    0.107744    11.00000   -1.20000
AFIX   0
C10   1    0.362849    0.133086    0.120348    11.00000    0.10480    0.04962 =
         0.07791   -0.00849   -0.00477    0.02697
AFIX  43
H10   2    0.387720    0.048644    0.114631    11.00000   -1.20000
AFIX   0
C11   1    0.177734    0.172325    0.132873    11.00000    0.08256    0.04370 =
         0.09178   -0.00185   -0.01804    0.00464
AFIX  43
H11   2    0.074553    0.114534    0.136147    11.00000   -1.20000
AFIX   0
C12   1    0.140692    0.298816    0.140901    11.00000    0.06544    0.04238 =
         0.06626    0.00073   -0.01170    0.00918
AFIX  43
H12   2    0.012073    0.324512    0.149187    11.00000   -1.20000
AFIX   0
C13   1    0.390493    0.912839    0.226514    11.00000    0.05484    0.05471 =
         0.06652   -0.00902   -0.01768    0.00431
AFIX  23
H13A  2    0.320218    0.879214    0.254948    11.00000   -1.20000
H13B  2    0.293900    0.956338    0.206094    11.00000   -1.20000
AFIX   0
C14   1    0.544790    1.003311    0.243559    11.00000    0.05891    0.06462 =
         0.07487   -0.00997   -0.02019    0.00149
AFIX  23
H14A  2    0.604135    1.044043    0.215057    11.00000   -1.20000
H14B  2    0.481166    1.067320    0.263569    11.00000   -1.20000
AFIX   0
C15   1    0.787222    0.850886    0.242401    11.00000    0.04799    0.08866 =
         0.08413   -0.02386   -0.01808    0.00329
AFIX  23
H15A  2    0.891403    0.810545    0.261511    11.00000   -1.20000
H15B  2    0.849755    0.889391    0.213831    11.00000   -1.20000
AFIX   0
C16   1    0.641975    0.753339    0.225147    11.00000    0.04710    0.06553 =
         0.07743   -0.01047   -0.02293    0.00867
AFIX  23
H16A  2    0.710439    0.694048    0.203884    11.00000   -1.20000
H16B  2    0.589926    0.707919    0.253411    11.00000   -1.20000
AFIX   0
C17   1   -0.131920    0.752250    0.101244    11.00000    0.04631    0.03446 =
         0.04988   -0.00031   -0.00566    0.00588
C18   1   -0.393213    0.787720    0.061900    11.00000    0.04557    0.04336 =
         0.05070    0.00144   -0.00609    0.00771
C19   1   -0.575412    0.763053    0.033348    11.00000    0.04353    0.04762 =
         0.04906   -0.00069   -0.00744    0.00785
C20   1   -0.697351    0.858577    0.017516    11.00000    0.06252    0.05441 =
         0.06694   -0.00408   -0.01652    0.00801
AFIX  43
H20   2   -0.664152    0.941348    0.024310    11.00000   -1.20000
AFIX   0
C21   1   -0.868991    0.831280   -0.008462    11.00000    0.06013    0.06962 =
         0.07053   -0.00032   -0.02049    0.01793
AFIX  43
H21   2   -0.952692    0.895711   -0.018714    11.00000   -1.20000
AFIX   0
C22   1   -0.916855    0.708840   -0.019275    11.00000    0.05144    0.08201 =
         0.06349   -0.00352   -0.01563    0.00337
AFIX  43
H22   2   -1.032904    0.690866   -0.036737    11.00000   -1.20000
AFIX   0
C23   1   -0.794570    0.613985   -0.004447    11.00000    0.05589    0.06472 =
         0.06966   -0.00324   -0.01348   -0.00648
AFIX  43
H23   2   -0.826078    0.531513   -0.012225    11.00000   -1.20000
AFIX   0
C24   1   -0.623573    0.640566    0.022182    11.00000    0.04733    0.05150 =
         0.06104    0.00115   -0.00908    0.00713
AFIX  43
H24   2   -0.540844    0.575806    0.032592    11.00000   -1.20000
AFIX   0
HKLF 4


REM  PSU-1201(R-343)-1 in P21/n #14
REM wR2 = 0.1963, GooF = S = 1.032, Restrained GooF = 1.032 for all data
REM R1 = 0.0717 for 2055 Fo > 4sig(Fo) and 0.1670 for all 4536 data
REM 262 parameters refined using 0 restraints

END

WGHT      0.0635      0.0000

REM Highest difference peak  0.174,  deepest hole -0.257,  1-sigma level  0.048
Q1    1  -0.9139  0.5019  0.0098  11.00000  0.05    0.17
Q2    1   0.4638  0.9162  0.1917  11.00000  0.05    0.17
Q3    1  -0.2926  0.5857  0.0857  11.00000  0.05    0.17
Q4    1   0.2207  0.3590  0.1667  11.00000  0.05    0.16
Q5    1  -0.1441  1.0164  0.0968  11.00000  0.05    0.15
Q6    1   0.7459  0.2838  0.1488  11.00000  0.05    0.15
Q7    1   0.4177 -0.0357  0.1562  11.00000  0.05    0.14
Q8    1   0.1966  0.3519  0.1223  11.00000  0.05    0.14
Q9    1  -0.0935  0.1932  0.1677  11.00000  0.05    0.14
Q10   1  -0.0810  0.0770  0.1105  11.00000  0.05    0.14
;
_shelx_res_checksum                24012
_shelx_hkl_file
;
   0   0  -3-0.13575 1.61399   1
   0   0   3 1.13729 3.62747   1
   0   0  -4 4604.96 135.131   1
   0   0   4 4792.87 133.019   1
   0   0  -5 4.88697 3.61394   1
   0   0   5-2.46652 3.20282   1
   0   0  -6 13.7063 7.33022   1
   0   0   6 26.9895 7.71835   1
   0   0  -7 3.48096 12.8893   1
   0   0   7 66.3589 20.9936   1
   0   0   8 62330.3 1484.42   1
   0   0  -8 65331.5 1493.84   1
   0   0   9 123.949 23.6062   1
   0   0  -9 133.433 27.9486   1
   0   0  10 12.9060 7.82333   1
   0   0 -10 3.54888 7.77777   1
   0   0  11 0.18452 6.94748   1
   0   0 -11 14.3572 10.3062   1
   0   0  12 226.283 31.3313   1
   0   0 -12 174.830 30.4057   1
   0   0 -13-5.77114 4.94630   1
   0   0  13-0.36523 5.58560   1
   0   0 -14 757.848 67.4139   1
   0   0  14 627.745 58.3130   1
   0   0 -15 14.3392 12.1082   1
   0   0  15 1.18186 7.15084   1
   0   0 -16 576.560 64.1838   1
   0   0  16 496.758 54.9831   1
   0   0 -17 9.04470 11.8145   1
   0   0  17-5.10997 10.2113   1
   0   0  18 158.741 32.0497   1
   0   0 -18 164.233 35.0301   1
   0   0 -19 13.1918 7.90977   1
   0   0  19-7.49696 5.53022   1
   0   0  20 1533.87 106.580   1
   0   0 -20 782.000 86.0764   1
   0   0 -21 13.0469 11.8873   1
   0   0  21 11.2502 11.6914   1
   0   0 -22 9.01699 17.7743   2
   0   0 -22 13.2831 14.7902   1
   0   0  22 6.75948 10.3266   1
   0   0  23 8.73086 9.83597   1
   0   0 -23-11.6809 20.1098   2
   0   0  24 105.383 32.4182   1
   0   0 -24 96.9287 39.1474   2
   0   0 -25 6.67061 17.9072   2
   0   0  25 0.93007 12.5414   1
   0   0  26-13.1711 13.0367   1
   0   0 -26-5.96359 11.6498   2
   0   0 -27-3.80650 15.1289   2
   0   0  27 15.2213 15.5128   1
   0   0 -28-42.7332 26.6690   2
   0   0  28 8.66976 11.9598   1
   0   0 -29 47.5611 28.5494   2
   0   0 -30 116.269 59.8933   2
   0   0 -31 20.1043 20.1791   2
   0   0  34-31.1981 44.7831   3
   0   0  35-102.178 46.1967   3
   0   0  36-1.67976 21.0528   3
   0   0  37-11.7962 27.9603   3
   0   1   2 14698.5 352.693   3
   0   1  -2 13158.9 346.475   3
   0  -1  -2 14077.6 351.849   3
   0  -1   2 14450.7 348.224   3
   0  -1   3 2658.70 91.4099   3
   0   1   3 2674.79 95.6999   3
   0   1  -3 2413.70 90.5605   3
   0   1  -3 2610.02 87.8383   1
   0   1  -4 439.208 30.3396   1
   0  -1   4 352.013 33.4703   2
   0  -1   5 359.086 28.8036   1
   0   1  -5 317.889 27.3366   1
   0   1  -5 261.477 31.4097   2
   0  -1   5 265.477 28.1145   2
   0   1  -6 27689.0 672.007   1
   0   1   6 27116.7 670.441   1
   0  -1   6 28600.7 674.209   1
   0   1  -6 26849.2 687.271   2
   0  -1   6 27924.9 688.653   2
   0   1  -7 11755.9 323.578   1
   0  -1   7 11775.4 321.922   1
   0   1   7 11787.3 322.613   1
   0   1  -7 12042.2 340.080   2
   0   1  -8 3265.98 126.748   1
   0   1  -8 3230.85 139.409   2
   0  -1   8 3227.52 125.453   1
   0   1   8 3347.20 126.384   1
   0  -1   9 442.551 42.0209   1
   0   1   9 346.313 35.1402   1
   0   1  -9 378.753 37.8311   1
   0   1  -9 334.960 41.6884   2
   0   1 -10 8277.44 257.100   1
   0  -1  10 7926.03 252.700   1
   0   1  10 8207.79 252.920   1
   0   1 -10 8110.77 280.194   2
   0   1 -11 1261.41 80.0866   1
   0   1  11 1081.30 70.4001   1
   0  -1  11 1165.96 75.1428   1
   0   1 -11 1102.76 88.5160   2
   0   1  12 130.378 24.5031   1
   0  -1 -12 128.528 28.8826   1
   0   1 -12 111.739 30.0678   2
   0  -1  12 155.229 28.3307   1
   0   1 -12 148.677 27.2901   1
   0  -1  13 112.873 26.5292   1
   0  -1 -13 66.4033 23.1796   1
   0   1  13 81.0518 20.0978   1
   0   1 -13 54.5581 22.4016   2
   0   1 -13 88.6596 22.5279   1
   0   1  14 2203.05 114.787   1
   0   1 -14 2399.81 127.620   1
   0  -1 -14 2355.11 127.965   1
   0  -1  14 2219.77 119.760   1
   0   1 -14 2250.36 138.934   2
   0   1  15 112.502 25.1057   1
   0  -1 -15 87.6936 29.6556   1
   0  -1  15 134.828 28.3141   1
   0   1 -15 140.741 35.7770   2
   0   1 -15 107.332 28.2685   1
   0   1 -16 306.219 54.7742   2
   0  -1  16 440.000 52.7160   1
   0   1 -16 353.099 51.2498   1
   0  -1 -16 326.447 50.0359   1
   0   1  16 342.549 44.4415   1
   0   1 -17 23.4961 15.1079   1
   0   1 -17 1.49811 6.50095   2
   0  -1  17-4.05738 4.99797   1
   0   1  17-2.97279 4.77295   1
   0   1  18 280.495 41.9554   1
   0   1 -18 160.606 43.0970   2
   0   1 -18 173.113 41.8511   1
   0  -1  18 222.588 38.6989   1
   0   1 -19 255.329 50.3655   2
   0   1  19 235.623 39.6564   1
   0   1 -19 171.866 36.9948   1
   0  -1  19 185.596 38.8057   1
   0   1 -20-4.74073 6.57695   2
   0   1  20 3.40274 12.2695   1
   0   1 -20-12.9323 16.3145   1
   0  -1  20 3.77158 13.7533   1
   0  -1  21-6.11307 12.1930   1
   0   1 -21 20.4654 14.9622   2
   0   1  21 17.5963 11.7475   1
   0  -1  22 28.1147 18.1075   1
   0   1 -22 35.2749 16.1535   2
   0   1  22 19.3261 13.6640   1
   0  -1  23 248.542 56.7362   1
   0   1  23 362.109 53.7306   1
   0   1 -23 358.859 67.9267   2
   0   1 -24 271.017 60.1682   2
   0   1  24 298.422 50.6715   1
   0  -1  24 106.201 41.3856   1
   0   1 -25 13.7842 21.4120   2
   0   1  25 23.6762 14.1028   1
   0   1 -26 66.3805 37.0502   2
   0   1  26 54.7447 24.2231   1
   0   1 -27 20.1640 21.9550   2
   0   1  27 3.37104 7.49755   1
   0  -1 -28 51.7766 43.7971   2
   0   1  28 98.2859 34.5157   1
   0   1 -28 67.9929 45.6864   2
   0   1  29 40.9932 22.3551   1
   0  -1 -29 10.2443 22.2906   2
   0   1 -29-10.9934 16.0766   2
   0   1 -30 10.3488 22.1439   2
   0   1  30 28.6102 18.7592   1
   0  -1 -30 24.8068 22.4108   2
   0   1  30 16.5209 16.8774   3
   0   1 -31-29.2212 24.7785   2
   0   1  31 2.10147 29.1199   3
   0   1  31-18.5784 9.84407   1
   0  -1 -31 11.9332 17.1636   2
   0   1  32-8.61135 16.3456   3
   0   1  33 16.6166 26.8169   3
   0   1  34 17.8348 22.0380   3
   0   1  35 80.2972 41.8411   3
   0   1  36-7.38139 16.5238   3
   0  -1  37 52.9409 33.4380   3
   0   2   0 44459.2 1009.95   3
   0  -2   0 41342.1 1003.30   3
   0  -2   1 6764.97 199.780   3
   0   2  -1 7357.35 204.928   3
   0  -2  -1 6614.13 201.097   3
   0   2   1 7134.06 203.881   3
   0   2   2 8256.09 238.835   3
   0   2  -2 8765.63 235.381   3
   0  -2  -2 8148.49 235.379   3
   0  -2   2 7802.79 230.365   3
   0  -2  -3 2463.10 102.636   3
   0  -2   3 2421.20 96.7786   3
   0   2  -3 2532.57 102.469   3
   0   2   3 2655.72 107.344   3
   0   2   4 4957.37 170.723   3
   0  -2   4 4887.49 163.196   3
   0   2  -4 5026.05 165.514   3
   0  -2  -4 4631.84 169.055   3
   0  -2   5 11125.0 314.169   3
   0   2  -5 10742.1 314.999   3
   0   2  -5 11159.3 306.197   1
   0   2   5 10866.6 321.758   3
   0   2   6 2007.61 104.226   3
   0   2  -6 2036.13 93.1434   1
   0  -2   6 2016.05 97.4196   3
   0  -2   6 1750.58 98.9806   2
   0   2  -7 1065.90 65.1915   1
   0  -2   7 933.234 68.2125   3
   0  -2   7 943.965 68.3057   2
   0   2   7 945.936 73.8729   3
   0  -2   8 47.9315 18.3724   3
   0   2  -8 87.5943 19.2285   1
   0  -2   8 70.3809 19.1426   2
   0   2   8 73.4242 19.3577   3
   0  -2   9 1.27732 11.6474   3
   0   2  -9 16.3157 11.1908   1
   0  -2   9 0.08245 8.34098   2
   0   2   9-10.8173 15.3483   3
   0   2  10 501.853 58.0086   3
   0  -2  10 504.849 56.3141   2
   0   2  10 489.711 49.7870   1
   0   2 -10 642.705 55.1788   1
   0   2 -11 246.075 36.2383   1
   0   2  11 245.581 34.8307   1
   0   2 -12 369.664 53.3508   2
   0   2  12 422.310 47.5744   1
   0   2 -12 469.842 51.4072   1
   0   2 -13 102.973 23.8826   1
   0   2  13 73.1379 19.4776   1
   0   2 -13 49.2271 18.1869   2
   0   2  14 41.1215 16.8576   1
   0   2 -14 31.3926 20.0208   2
   0   2 -14 61.7141 21.9450   1
   0   2 -15 997.995 97.0321   2
   0   2  15 1191.05 86.2448   1
   0   2 -15 1286.94 94.4458   1
   0   2  16 6.36166 5.20094   1
   0   2 -16 1.10561 8.52934   1
   0   2 -16 14.8307 14.7344   2
   0   2 -17 12.0735 16.6410   2
   0   2 -17 5.82142 7.95976   1
   0   2  17 1.20589 8.30999   1
   0   2  18 71.2187 21.6647   1
   0   2 -18 28.3089 18.4511   1
   0   2 -18 67.3969 29.7020   2
   0   2 -19 485.846 72.3262   2
   0   2  19 456.687 56.6453   1
   0   2  20 36.8000 17.9209   1
   0   2 -20 21.4039 14.9049   2
   0   2  21 291.146 46.3423   1
   0   2 -21 183.785 49.2231   2
   0   2  22 160.091 34.2087   1
   0   2 -22 178.960 47.8940   2
   0   2  23 798.815 81.9870   1
   0   2 -23 802.161 105.211   2
   0   2 -24 29.9236 21.3522   2
   0   2  24-26.0994 15.4928   3
   0   2  24 16.2634 11.3848   1
   0   2 -25 229.367 63.1376   2
   0   2  25 210.902 43.4463   1
   0   2  25 207.634 62.2223   3
   0   2 -26 39.7288 31.0606   2
   0   2  26 13.0466 14.3015   3
   0   2  26 11.7950 10.8004   1
   0   2  27 26.5161 17.6191   3
   0   2  27 4.92101 10.6869   1
   0   2  28 4.62894 12.0200   1
   0   2  28-21.8476 22.1158   3
   0   2  29 1.35878 7.80669   1
   0   2  29 41.9014 25.9924   3
   0   2  30 10.9201 12.0132   1
   0   2  30-31.7726 36.0072   3
   0   2  31 59.5023 24.3940   1
   0   2  31 61.6000 40.1115   3
   0   2  32 58.5070 36.0356   3
   0   2  33 0.43452 20.2554   3
   0   2  34 6.28498 18.4102   3
   0   2  35 42.8093 32.0704   3
   0  -3   0 7.82967 4.86594   3
   0   3   0 15.0074 11.2973   3
   0   3  -1 1362.83 78.5471   3
   0  -3   1 1328.89 72.6098   3
   0   3   1 1298.11 76.1190   3
   0  -3  -1 1339.36 75.5611   3
   0  -3   2 241.896 29.5840   3
   0   3   2 232.292 30.9655   3
   0  -3  -2 213.279 28.7538   3
   0   3  -2 229.064 29.7646   3
   0   3  -3 707.976 54.8226   3
   0  -3  -3 649.226 53.0244   3
   0  -3   3 691.190 52.3320   3
   0   3   3 636.420 53.8768   3
   0   3   4 941.112 69.6231   3
   0   3  -4 858.911 63.4876   3
   0  -3  -4 929.758 65.9790   3
   0  -3   4 773.261 57.4182   3
   0  -3  -5 0.69328 5.15067   3
   0  -3   5 0.82978 4.59103   3
   0   3   5 9.87794 11.5955   3
   0   3  -5-1.17166 7.73247   3
   0   3  -6 388.350 45.9653   3
   0  -3  -6 428.599 48.5207   3
   0   3   6 433.227 50.3246   3
   0  -3   6 390.470 43.4612   3
   0   3  -7 319.315 39.1288   1
   0  -3   7 305.852 39.8286   3
   0   3   7 345.416 45.0144   3
   0   3  -7 225.169 39.9042   3
   0   3   8 36.5000 14.0100   3
   0  -3   8 43.5417 19.4866   2
   0  -3   8 49.3356 18.7424   3
   0   3  -8 61.7570 18.0868   1
   0   3   9 1287.99 97.5720   3
   0  -3   9 1227.29 92.3844   2
   0   3  -9 1267.15 84.8957   1
   0  -3   9 1287.59 94.3562   3
   0  -3  10 61.1530 21.1751   2
   0   3  10 40.7579 23.6059   3
   0   3 -10 47.8757 18.1291   1
   0  -3  10 34.5857 16.4819   3
   0   3  11 43.9186 20.3439   3
   0  -3  11 49.3606 19.9141   2
   0   3 -11 32.3210 15.1329   1
   0  -3  11 20.1650 15.8938   3
   0   3 -12 937.715 78.1857   1
   0   3  12 789.057 86.6075   3
   0  -3  12 891.972 82.6504   2
   0  -3  12 825.905 86.4213   3
   0  -3  13 25.4331 19.7159   3
   0  -3  13 32.4214 17.2269   2
   0   3  13 13.7492 8.80182   1
   0   3  13 30.0152 16.6149   3
   0   3 -13 28.2338 14.0943   1
   0  -3  14 232.692 43.7524   2
   0  -3  14 299.920 53.2374   3
   0   3  14 244.094 39.5468   1
   0   3  14 218.611 48.4635   3
   0   3 -14 231.382 41.7699   1
   0   3  15 0.20754 6.83691   1
   0   3 -15 13.5702 9.52710   1
   0   3  15 25.1849 19.5873   3
   0  -3  15 17.0631 9.96834   3
   0   3  16 79.9761 23.6396   1
   0   3 -16 65.0363 24.8452   1
   0   3  16 76.2845 32.2442   3
   0  -3  16 104.716 33.8059   3
   0   3  17 8.32321 5.61270   1
   0  -3  17 8.16590 14.8877   3
   0   3  17-0.05942 16.5047   3
   0   3  18 83.5882 25.4130   1
   0   3  18 48.9189 26.6776   3
   0  -3  18 50.7042 29.4223   3
   0  -3  19 401.003 71.3509   3
   0   3  19 547.534 83.1761   3
   0   3  19 525.803 62.7556   1
   0   3  20 117.064 29.3145   1
   0   3  20 118.647 42.7866   3
   0   3  21 249.841 60.1584   3
   0   3  21 349.960 51.5932   1
   0   3  22 4.58948 19.6653   3
   0   3  22 10.0061 5.18685   1
   0   3  23 381.181 55.8666   1
   0   3  23 398.090 76.6603   3
   0   3  24 25.2766 15.6712   1
   0   3  24 21.9897 23.9217   3
   0   3  25 8.38517 9.96130   1
   0   3  25-2.72677 10.4170   3
   0   3  26 14.6769 13.0263   1
   0   3  26-38.1351 25.3556   3
   0   3  27 3.58266 10.6592   3
   0   3  27 31.2568 20.0366   1
   0   3  28 17.3198 20.2306   3
   0   3  28 23.7592 14.4708   1
   0   3  29 36.5374 20.0074   1
   0   3  29 29.0712 29.5863   3
   0   3  30-18.4357 21.0606   3
   0   3  31 25.0801 24.6824   3
   0   3  32 57.9783 41.4169   3
   0   3  33 2.49835 19.5535   3
   0   3  34 9.93280 15.7124   3
   0   3  35 33.2232 35.2474   3
   0  -4   0 1693.05 95.8743   3
   0   4   0 1782.40 102.458   3
   0  -4  -1 24.9167 13.6933   3
   0  -4   1-3.65473 8.40429   3
   0   4  -1 4.75588 9.38072   3
   0   4   1 11.2573 11.2846   3
   0  -4   2 3409.26 147.734   3
   0   4   2 3693.68 160.515   3
   0   4  -2 3739.98 159.243   3
   0  -4  -2 3648.86 155.515   3
   0  -4  -3 8.30082 8.40423   3
   0  -4   3 14.0003 5.12495   3
   0   4  -3 12.6636 9.95035   3
   0   4   3 15.0263 12.2958   3
   0   4  -4 32.8599 13.4852   3
   0   4   4 78.0479 22.9788   3
   0  -4  -4 73.1381 20.8278   3
   0  -4   4 40.2121 14.2312   3
   0   4   5 1654.35 109.616   3
   0  -4   5 1598.06 98.3293   3
   0  -4  -5 1797.19 107.716   3
   0   4  -5 1788.70 106.475   3
   0  -4  -6 329.704 46.6702   3
   0   4  -6 358.168 46.4276   3
   0   4   6 342.359 50.6809   3
   0  -4   6 304.854 41.0216   3
   0  -4  -7 3607.74 174.125   3
   0   4   7 3508.12 174.528   3
   0  -4   7 3232.85 154.502   3
   0   4  -7 3533.39 165.555   3
   0   4   8 2434.94 143.346   3
   0  -4   8 2333.21 127.738   3
   0   4  -8 2397.87 132.226   1
   0   4  -8 2460.24 135.550   3
   0   4   9 946.689 88.6720   3
   0   4  -9 685.799 81.6991   3
   0  -4   9 921.425 79.5869   3
   0   4  -9 979.602 78.5616   1
   0  -4  10 1846.58 126.381   3
   0   4 -10 2176.32 125.345   1
   0   4  10 1865.93 134.264   3
   0  -4  10 1877.70 131.457   2
   0   4  11 27.8751 18.7284   3
   0  -4  11 9.11577 11.7521   2
   0  -4  11 6.87681 9.21923   3
   0   4 -11 12.7842 13.0363   1
   0  -4  12 106.799 33.4525   3
   0   4 -12 142.243 32.1553   1
   0   4  12 119.302 33.2552   3
   0  -4  12 108.107 32.1330   2
   0  -4  13 19.9681 15.4545   3
   0   4 -13 52.3759 20.8316   1
   0  -4  13 39.9586 20.7841   2
   0   4  13 23.8562 15.1626   3
   0  -4  14 186.799 43.0391   3
   0  -4  14 164.742 40.1665   2
   0   4  14 198.907 46.6141   3
   0  -4  15 194.853 46.7328   2
   0  -4  15 192.637 45.5284   3
   0   4  15 138.579 34.1382   1
   0   4  15 134.651 42.8885   3
   0  -4  16 589.831 77.7992   2
   0  -4  16 612.322 81.5955   3
   0   4  16 550.694 66.5345   1
   0   4  16 496.363 80.1736   3
   0   4  17-0.06422 15.1157   3
   0  -4  17-30.4245 17.7551   3
   0   4  17-9.48651 10.2476   1
   0  -4  18-11.9572 7.57424   3
   0   4  18-9.78564 19.0536   1
   0   4  18-5.78597 15.3828   3
   0   4  19 772.532 102.239   3
   0  -4  19 360.232 74.2392   3
   0   4  19 811.079 82.2368   1
   0   4  20 226.026 43.0510   1
   0   4  20 227.149 57.5858   3
   0   4  21 881.572 87.8294   1
   0   4  21 825.297 111.835   3
   0   4  22-4.96460 17.8241   3
   0   4  22-1.20724 11.5686   1
   0   4  23 15.3502 18.2318   3
   0   4  23-0.18102 9.93293   1
   0   4  24 140.073 48.8394   3
   0   4  24 176.586 40.3184   1
   0   4  25 27.7422 16.5688   1
   0   4  25-7.94831 12.3993   3
   0   4  26 53.9294 25.1537   1
   0   4  26-8.86269 17.6623   3
   0   4  27 38.8516 12.0539   3
   0   4  27 80.5424 31.1843   1
   0   4  28 198.789 60.3697   3
   0   4  28 77.1313 28.7259   1
   0   4  29 73.4503 49.2700   3
   0   4  30 12.1159 14.3913   3
   0   4  31 20.9024 21.1012   3
   0   4  32-11.8536 16.1624   3
   0   4  33 49.1427 35.2104   3
   0   5   0 1.10726 10.0307   3
   0  -5   0 9.66453 6.81161   3
   0   5   1 277.513 45.6010   3
   0  -5  -1 272.067 40.3545   3
   0  -5   1 258.015 39.1109   3
   0   5  -1 263.778 43.2981   3
   0  -5   2 5963.39 225.809   3
   0   5  -2 6128.53 238.939   3
   0   5   2 5675.67 235.040   3
   0  -5  -2 6096.61 234.091   3
   0   5   3 12.0262 12.2182   3
   0   5  -3 3.11443 15.9781   3
   0  -5   3 5.09703 5.15537   3
   0  -5  -3 14.9651 10.3132   3
   0  -5   4 285.968 43.4076   3
   0   5   4 259.036 44.8111   3
   0  -5  -4 324.222 45.9413   3
   0   5  -4 310.663 45.6694   3
   0   5  -5 2957.35 160.026   3
   0  -5  -5 3449.85 170.220   3
   0   5   5 3128.53 166.857   3
   0  -5   5 3174.42 154.698   3
   0   5  -6 2886.93 157.107   3
   0  -5   6 2951.59 150.563   3
   0   5   6 2718.67 159.797   3
   0  -5  -6 3088.25 163.896   3
   0  -5  -7 708.011 76.8239   3
   0   5  -7 636.150 71.1380   3
   0  -5   7 639.774 67.3713   3
   0   5   7 688.539 76.4427   3
   0   5  -8 916.310 90.9951   3
   0   5   8 1066.56 97.9839   3
   0  -5   8 932.723 82.0362   3
   0  -5  -8 994.493 92.0346   3
   0   5  -9 38.8090 19.6909   3
   0   5  -9 10.9289 14.7735   1
   0   5   9 27.0347 24.8881   3
   0  -5   9 27.2881 9.50344   3
   0   5 -10 254.665 45.0922   1
   0  -5  10 222.249 41.1789   3
   0   5  10 243.187 48.8524   3
   0   5 -10 190.154 44.5153   3
   0  -5  11 46.2424 18.9915   3
   0   5  11 10.3471 7.34734   3
   0   5  12 352.785 61.4064   3
   0  -5  12 278.330 54.9367   2
   0  -5  12 324.404 51.3260   3
   0  -5  13 289.668 54.4424   2
   0   5  13 433.677 70.6827   3
   0  -5  13 382.885 60.4260   3
   0  -5  14 899.150 98.8993   2
   0   5  14 1117.70 115.592   3
   0  -5  14 1088.12 105.665   3
   0   5  15 69.2934 34.2579   3
   0  -5  15 57.0056 23.9685   2
   0  -5  15 46.9129 37.8097   3
   0  -5  16 24.5001 10.3115   3
   0  -5  16 3.11504 8.73153   2
   0   5  16 5.18501 15.3481   3
   0   5  17 224.812 46.0703   1
   0  -5  17 138.253 40.7356   3
   0   5  17 270.488 60.9660   3
   0  -5  18 16.0965 26.8094   3
   0   5  18 0.46761 10.4208   1
   0   5  18 0.29303 14.0491   3
   0   5  19 448.245 63.7473   1
   0   5  19 448.250 79.5413   3
   0   5  20 24.8450 16.1264   3
   0   5  20-14.8140 12.9664   1
   0   5  21 3.39023 10.5545   3
   0   5  21 6.89768 9.15014   1
   0   5  22 138.834 50.9930   3
   0   5  22 166.037 39.1513   1
   0   5  23-2.77174 19.3616   3
   0   5  23 2.99196 9.55940   1
   0   5  24 48.3836 29.7955   3
   0   5  24 99.0302 32.8901   1
   0   5  25 24.9642 29.2228   3
   0   5  25 88.1748 30.4715   1
   0   5  26-17.8424 23.0335   3
   0   5  26 45.0966 21.0069   1
   0   5  27 17.2471 20.3534   3
   0   5  27 54.3677 28.6220   1
   0   5  28 5.70401 25.0163   3
   0   5  29-38.1028 28.5716   3
   0   5  30 45.3264 43.2394   3
   0   5  31 90.9780 49.9449   3
   0   5  32 11.2410 24.1242   3
   0   6   0 356.896 54.4425   3
   0  -6   0 462.057 56.8355   3
   0  -6  -1 359.152 51.0090   3
   0   6   1 382.553 57.0595   3
   0   6  -1 357.153 55.8550   3
   0  -6   1 333.426 48.5160   3
   0  -6  -2 140.850 32.3655   3
   0  -6   2 139.079 31.4185   3
   0   6   2 145.933 35.0484   3
   0   6  -2 138.762 35.9684   3
   0  -6   3 2264.67 135.512   3
   0  -6  -3 2532.44 147.896   3
   0   6  -3 2292.11 145.469   3
   0   6   3 2247.50 146.685   3
   0  -6  -4 80.4055 26.0536   3
   0   6  -4 42.5181 19.7861   3
   0  -6   4 84.9586 26.0553   3
   0   6   4 69.0890 26.7714   3
   0  -6  -5 632.000 71.2048   3
   0  -6   5 575.183 64.8431   3
   0   6  -5 524.697 67.4607   3
   0   6   5 552.397 69.7064   3
   0  -6   6 264.160 45.0502   3
   0   6   6 235.014 48.2400   3
   0  -6  -6 279.063 49.6010   3
   0   6  -6 251.220 46.4393   3
   0  -6   7 4108.39 193.073   3
   0  -6  -7 3191.05 188.865   3
   0   6  -7 3858.09 201.657   3
   0   6   7 3605.95 202.398   3
   0   6  -8 958.695 98.8355   3
   0   6   8 1047.22 104.163   3
   0  -6   8 1019.65 89.7123   3
   0   6   9 149.648 40.9765   3
   0  -6   9 193.964 38.8984   3
   0   6  -9 173.093 40.7465   3
   0   6 -10 26.0733 15.7299   3
   0  -6  10 36.7920 19.8060   3
   0   6  10 42.7798 28.0257   3
   0   6 -11 6.36172 8.18863   3
   0  -6  11 7.37068 16.7464   3
   0   6  11 3.45857 9.86490   3
   0   6  12 2.98163 13.4685   3
   0  -6  12 38.5212 27.1626   3
   0   6  13 80.4794 32.0594   3
   0  -6  13 85.7507 29.6523   3
   0   6  14 125.018 44.4614   3
   0  -6  14 137.543 37.3813   3
   0  -6  15 144.742 37.4840   3
   0   6  15 94.7210 36.5950   3
   0   6  16 956.231 120.547   3
   0  -6  16 1041.17 109.069   3
   0  -6  17 284.416 58.1350   3
   0   6  17 216.100 58.7706   3
   0   6  18 1352.97 147.497   3
   0   6  19 62.9544 42.0002   3
   0   6  19 30.0967 19.8195   1
   0   6  20 232.846 48.2654   1
   0   6  20 289.450 68.0626   3
   0   6  21 185.262 62.1788   3
   0   6  21 124.123 36.9404   1
   0   6  22 127.195 37.6035   1
   0   6  22 109.417 46.4622   3
   0   6  23 0.59824 13.9386   1
   0   6  23-5.88247 26.7761   3
   0   6  24 29.6539 19.0320   1
   0   6  24 9.45074 14.2175   3
   0   6  25 145.324 39.5709   1
   0   6  25 209.159 66.2866   3
   0   6  26 134.904 50.8147   3
   0   6  27 50.3223 32.9403   3
   0   6  28 24.4370 40.9218   3
   0   6  29 42.2874 32.4856   3
   0   6  30 76.6111 50.5248   3
   0   6  31-6.69641 26.3354   3
   0   7   0 13.1012 14.5409   3
   0  -7   0 3.32714 14.6791   3
   0  -7   1 223.593 42.9442   3
   0   7  -1 148.578 42.1316   3
   0  -7  -1 183.767 41.7393   3
   0   7   1 127.833 36.4540   3
   0  -7  -2 1152.29 103.033   3
   0  -7   2 1132.80 97.7351   3
   0   7  -2 1118.59 105.722   3
   0   7   2 1042.60 105.837   3
   0  -7   3 235.961 44.0720   3
   0   7  -3 217.248 45.7376   3
   0   7   3 285.065 55.6164   3
   0   7   4 50.2745 25.6410   3
   0  -7   4 58.9962 22.0836   3
   0   7  -4 48.2118 21.5315   3
   0   7  -5 72.7693 31.2311   3
   0  -7   5 52.9272 22.1562   3
   0   7   5 52.7382 27.6504   3
   0   7   6 142.049 42.4987   3
   0  -7   6 157.804 37.2667   3
   0   7  -6 168.280 43.4781   3
   0  -7   7 117.995 33.7169   3
   0   7  -7 169.163 41.1475   3
   0   7   7 136.811 40.8635   3
   0  -7   8 162.383 38.6071   3
   0   7   8 89.2198 37.4036   3
   0   7  -8 80.9221 30.9418   3
   0   7   9 642.597 87.8743   3
   0  -7   9 681.468 79.5278   3
   0   7  -9 687.845 88.9910   3
   0   7  10 106.552 37.1977   3
   0   7 -10 157.406 43.4107   3
   0  -7  10 127.840 35.3378   3
   0   7  11 97.3038 40.4605   3
   0   7 -11 36.5891 25.6705   3
   0  -7  11 118.781 34.0496   3
   0   7 -12 17.8332 8.18498   3
   0  -7  12-2.74308 14.0358   3
   0   7  12 24.6855 17.2001   3
   0  -7  13 5.21412 10.8472   3
   0   7  13 55.4854 37.7695   3
   0  -7  14 1398.74 125.625   3
   0   7  14 1404.86 148.044   3
   0   7  15 141.500 51.8043   3
   0   7  16 1029.95 129.332   3
   0   7  17 342.892 78.1970   3
   0   7  18 16.3819 15.1530   3
   0   7  19 299.341 76.1865   3
   0   7  20-8.82907 13.8775   1
   0   7  20 37.3317 33.3836   3
   0   7  21 7.26781 9.33433   1
   0   7  21 28.5661 30.4138   3
   0   7  22-4.46403 31.4050   3
   0   7  22 28.4141 19.1212   1
   0   7  23 108.733 35.3775   1
   0   7  23 138.978 57.1418   3
   0   7  24-5.55831 16.4385   1
   0   7  24 81.0184 47.5124   3
   0   7  25-23.0013 12.2693   3
   0   7  26 115.408 60.6263   3
   0   7  27 56.0506 45.0106   3
   0   7  28 67.1776 42.6305   3
   0   7  29-68.2544 42.4014   3
   0   8   0 309.559 62.2560   3
   0   8  -1 33.6242 26.5548   3
   0   8   1 75.1281 37.0356   3
   0   8  -2 202.977 48.8297   3
   0   8   2 277.879 58.5647   3
   0   8  -3 387.573 66.0431   3
   0   8   3 394.078 70.4448   3
   0   8  -4-11.5987 11.3489   3
   0   8   4 6.49632 10.5665   3
   0   8  -5 148.190 41.9829   3
   0   8   5 156.666 45.1561   3
   0   8   6 1.82557 14.2313   3
   0   8  -6 15.2489 8.36763   3
   0   8  -7 94.5649 33.5675   3
   0   8   7 142.541 46.0263   3
   0   8   8 336.884 66.2242   3
   0   8  -8 286.938 61.6457   3
   0   8   9 122.313 41.2857   3
   0   8  -9 108.780 37.4193   3
   0   8  10 31.4671 26.2394   3
   0   8 -10 42.0470 27.9397   3
   0   8 -11 82.2254 38.9744   3
   0   8  11 24.8544 16.5196   3
   0   8  12 316.217 71.7483   3
   0   8 -12 319.241 65.9783   3
   0   8 -13 321.369 75.5160   3
   0   8  13 372.575 74.7763   3
   0   8  14 681.946 106.983   3
   0   8  15 1022.44 132.073   3
   0   8  16 215.828 66.2583   3
   0   8  17 56.1760 34.2134   3
   0   8  18 80.8032 42.5167   3
   0   8  19 214.841 65.3923   3
   0   8  20 120.693 54.7550   3
   0   8  21 124.611 56.9755   3
   0   8  21 36.5993 22.1024   1
   0   8  22 44.7909 41.0505   3
   0   8  22 0.06457 12.7306   1
   0   8  23 267.335 78.4955   3
   0   8  24 99.9114 48.4861   3
   0   8  25 223.523 80.1427   3
   0   8  26 116.704 68.8293   3
   0   8  27 42.1030 35.6895   3
   0   9   0 3.63697 16.3175   3
   0   9  -1 68.7346 32.2410   3
   0   9   1 70.1901 32.6710   3
   0   9   2 56.7931 36.7868   3
   0   9  -2 3.95466 13.4891   3
   0   9  -3 25.0327 23.7222   3
   0   9   3-1.07092 15.4653   3
   0   9  -4-7.60643 21.2329   3
   0   9   4 7.42062 15.6723   3
   0   9  -5 512.021 84.2906   3
   0   9   5 637.877 96.0914   3
   0   9   6 10.3705 12.1577   3
   0   9  -6-27.6273 20.6717   3
   0   9  -7 1191.05 127.614   3
   0   9   7 962.111 122.244   3
   0   9   8 444.212 84.9111   3
   0   9  -8 404.747 80.1035   3
   0   9   9 34.0420 30.5580   3
   0   9  -9 82.0198 37.8902   3
   0   9  10 238.267 64.6757   3
   0   9 -10 271.835 68.2684   3
   0   9  11 104.871 38.9038   3
   0   9 -11 184.044 55.3932   3
   0   9  12 167.016 58.0886   3
   0   9 -12 170.756 53.5128   3
   0   9 -13 14.5460 25.8125   3
   0   9  13-2.38573 11.2631   3
   0   9  14 739.645 116.664   3
   0   9 -14 661.518 104.112   3
   0   9  15 154.442 61.2838   3
   0   9  16-8.89514 22.0578   3
   0   9  17-23.2857 30.0369   3
   0   9  18 371.452 90.9328   3
   0   9  19 59.5602 42.6794   3
   0   9  20 40.6225 33.3840   3
   0   9  21-9.02901 25.2567   3
   0   9  22 264.302 82.1217   3
   0   9  23 181.480 73.3639   3
   0   9  24 144.599 66.6792   3
   0   9  25 9.10235 19.9628   3
   0  10   0 270.293 64.5911   3
   0  10  -1-16.7019 11.1687   3
   0  10   1 13.0229 24.9714   3
   0  10  -2 0.23589 10.0267   3
   0  10   2 41.8266 35.9280   3
   0  10  -3 495.237 86.9815   3
   0  10   3 521.729 92.4286   3
   0  10  -4 259.891 64.4221   3
   0  10   4 250.411 69.0081   3
   0  10   5-3.05259 11.5484   3
   0  10  -5 2.60261 18.5016   3
   0  10  -6-2.69871 12.7457   3
   0  10   6 11.2569 12.9998   3
   0  10   7 37.3592 38.7168   3
   0  10  -7 40.3782 25.9728   3
   0  10   8 164.157 58.1471   3
   0  10  -8 126.101 43.1702   3
   0  10   9 16.2408 17.2750   3
   0  10  -9 74.3703 38.1909   3
   0  10 -10 51.2633 29.1365   3
   0  10  10 47.7032 33.4133   3
   0  10 -11 18.5835 21.1625   3
   0  10  11 10.3256 14.1170   3
   0  10 -12 38.4832 24.1270   3
   0  10  12 72.4507 23.6965   3
   0  10 -13 30.5275 31.8548   3
   0  10  13-3.38159 21.5504   3
   0  10 -14 338.522 79.2429   3
   0  10  14 292.640 81.3611   3
   0  10  15 72.8917 44.2640   3
   0  10  16 185.369 66.4530   3
   0  10  17 19.7960 28.6420   3
   0  10  18 19.3341 28.1262   3
   0  10  19 44.8038 19.0127   3
   0  10  20 25.6992 38.7335   3
   0  10  21 49.4482 46.7625   3
   0  10  22 20.9392 31.0574   3
   0  11   0-7.70339 10.8043   3
   0  11   1 84.2564 45.7816   3
   0  11  -1 71.1451 34.2715   3
   0  11  -2 42.0930 33.7517   3
   0  11   2 69.8354 38.1461   3
   0  11   3-22.1752 27.6326   3
   0  11  -3-7.94565 10.6059   3
   0  11  -4 59.1960 39.4465   3
   0  11   4-16.1047 17.6895   3
   0  11   5 203.050 58.5581   3
   0  11  -5 281.822 74.8441   3
   0  11  -6 12.1925 29.3162   3
   0  11   6 7.24079 24.2197   3
   0  11  -7 67.7191 40.1805   3
   0  11   7 117.205 56.2878   3
   0  11  -8 39.1641 36.9658   3
   0  11   8 35.8969 33.6666   3
   0  11  -9 34.7858 26.5958   3
   0  11   9 39.4708 36.7482   3
   0  11 -10 208.934 65.2340   3
   0  11  10 260.493 81.9908   3
   0  11 -11 17.5980 23.3198   3
   0  11  11 59.8692 43.3200   3
   0  11  12 31.4760 28.1089   3
   0  11 -12 63.5363 32.8120   3
   0  11 -13 30.4412 28.4115   3
   0  11  13 82.6643 49.0199   3
   0  11  14 10.7789 25.1098   3
   0  11 -14-47.0736 31.4431   3
   0  11  15-16.0385 23.8931   3
   0  11  16 37.8122 40.4898   3
   0  11  17 30.4935 29.6056   3
   0  11  18-36.8942 32.1493   3
   0  11  19 14.5110 25.4832   3
   0  12   0 27.8953 23.6783   3
   0  12   1 84.5432 45.0783   3
   0  12  -1 2.26212 18.5681   3
   0  12  -2 7.59109 23.0494   3
   0  12   2 46.5196 36.3114   3
   0  12   3 76.4805 45.5635   3
   0  12  -3-17.7804 29.4003   3
   0  12  -4 108.755 53.5507   3
   0  12   4 20.5802 29.6202   3
   0  12  -5-23.1114 23.2845   3
   0  12   5 3.69263 13.4269   3
   0  12  -6 30.7584 23.5485   3
   0  12   6 18.3159 27.8959   3
   0  12  -7-14.0655 12.5548   3
   0  12   7 19.0330 15.9486   3
   0  12  -8-1.91555 19.8213   3
   0  12   8-8.15036 24.7029   3
   0  12  -9 102.523 47.9523   3
   0  12   9 83.3225 51.5424   3
   0  12  10 22.0384 34.8910   3
   0  12 -10 1.27188 12.3915   3
   0  12 -11 67.6233 41.7977   3
   0  12  11 36.6687 31.1317   3
   0  12  12-22.4590 36.6612   3
   0  12 -12-19.6849 22.6314   3
   0  12  13-15.9751 18.8839   3
   0  12 -13-31.4798 27.6105   3
   0  12  14 51.1821 42.1346   3
   0  12  15 21.4728 17.0838   3
   0  12  16 47.6202 37.0832   3
   0  13   0-31.9757 21.1391   3
   0  13   1 99.4414 47.1000   3
   0  13  -1-18.9941 17.1022   3
   0  13  -2 27.3347 15.4218   3
   0  13   2 43.5631 33.9686   3
   0  13   3 13.0491 28.0875   3
   0  13  -3-31.9940 28.4859   3
   0  13   4 3.17704 14.8978   3
   0  13  -4 10.8636 31.6289   3
   0  13   5 15.0593 32.7939   3
   0  13  -5 30.7672 27.1639   3
   0  13  -6-26.7373 26.0675   3
   0  13   6-18.4408 30.7561   3
   0  13  -7 32.5361 28.3090   3
   0  13   7 38.2569 32.0840   3
   0  13  -8 37.9509 35.0637   3
   0  13   8 74.6618 48.3237   3
   0  13  -9 11.7770 19.5670   3
   0  13   9 62.6299 40.8005   3
   0  13 -10 15.4932 20.2347   3
   0  13  10 20.4140 38.6842   3
   0  13  11 44.3417 45.7552   3
   0  13  12 46.3519 41.9770   3
   0  14   0-129.786 57.4600   3
   0  14  -1 2.49055 14.5873   3
   0  14   1-78.4191 45.3783   3
   0  14   2 88.3911 51.2520   3
   0  14  -2-72.7098 43.6910   3
   0  14   3 106.621 58.8968   3
   0  14  -3-50.0388 36.3731   3
   0  14  -4-96.4328 49.0902   3
   0  14   4 25.0125 15.1981   3
   0  14   5 56.4525 24.3041   3
   0  14  -5 48.0383 35.2055   3
   0  14   6 61.0179 42.1109   3
   0  14  -6-21.7260 25.1993   3
   0  14   7-9.61192 21.7666   3
  -1   0  37 33.4335 27.1396   3
  -1   0  36 36.1643 36.3413   3
  -1   0  35 85.4513 41.7323   3
  -1   0  34-1.87126 12.7917   3
  -1   0  33 74.7497 48.0700   3
   1   0 -33 17.1998 38.1880   2
  -1   0  32 39.6648 25.7616   3
   1   0 -32 2.30268 26.7348   2
   1   0 -31 25.5961 24.5656   2
  -1   0  31-15.1606 18.2500   3
  -1   0  30 3.62869 15.5518   3
   1   0 -30-48.7769 31.6409   2
   1   0 -29 63.3023 44.2899   2
  -1   0  29 46.8079 28.6217   3
  -1   0  28 1.08807 11.7376   3
   1   0 -28 2.36504 20.2437   2
   1   0 -27 35.7299 35.2261   2
  -1   0  27 64.1026 29.1950   3
  -1   0  26-7.32644 19.8120   3
   1   0 -26-6.54310 21.9022   2
  -1   0  25 7.78763 18.2861   3
   1   0 -25-7.19651 8.67556   1
   1   0 -25 7.68963 15.5588   2
  -1   0  24-12.3397 27.8596   3
   1   0 -24-3.42213 9.69264   1
   1   0 -24-16.5236 18.8512   2
   1   0 -23 2.45347 8.73735   2
   1   0 -23-7.07803 9.04218   1
  -1   0  23 35.4507 22.3222   3
   1   0 -22 9.95876 11.2694   1
   1   0 -21 15.3448 14.2453   1
   1   0 -20-3.51953 11.1012   1
   1   0 -19 1.27844 9.10186   1
   1   0 -18-9.02128 10.9106   1
   1   0 -17-5.13650 6.55114   1
   1   0 -16-1.66981 5.28280   1
   1   0 -15 18.2565 11.6541   1
   1   0 -14 10.5193 7.20110   1
   1   0 -13 423.591 46.6952   1
   1   0 -12 4.17330 6.71265   1
   1   0 -11 1406.89 71.1458   1
  -1   0  10-0.06844 15.7315   3
   1   0 -10 9.95497 7.11009   1
  -1   0   9 34538.0 859.122   3
   1   0  -9 36747.4 825.953   1
   1   0  -8 4.45450 3.75738   1
  -1   0   8-0.67512 8.36661   3
  -1   0   7 48590.5 1177.89   3
   1   0  -7 50855.9 1152.85   1
  -1   0   6 18.7826 6.70469   3
  -1   0   5 110156. 2439.98   3
   1   0  -5 104268. 2440.51   3
   1   0  -4-0.32195 3.05812   3
  -1   0   4 4.96337 4.85650   3
   1   0  -3 6396.17 172.684   3
  -1   0   3 6516.44 174.307   3
   1   0  -2-1.53894 2.51962   3
  -1   0   2 5.94155 4.46437   3
   1   0  -1 10.4957 4.83252   3
  -1   0   1 7.61994 5.01470   3
  -1   0   0 1.84174 4.31767   3
   1   0   0-0.35658 3.40569   3
   1   0   1 4247.74 137.760   3
   1   0   2 4.59518 5.89309   1
   1   0   3 132.477 20.6269   1
   1   0   4-4.82454 8.20823   1
  -1   0  -4 3.69940 3.60309   1
   1   0   5 42954.4 1044.61   1
  -1   0  -5 43433.0 1045.78   1
   1   0   6-1.04748 10.6561   1
  -1   0  -6 14.7336 10.2715   1
   1   0   7 17.3827 10.6008   1
  -1   0  -7 43.8714 14.7273   1
   1   0   8 7.29795 10.5410   1
  -1   0  -8 13.2574 11.1297   1
  -1   0  -9 11293.5 352.959   1
   1   0   9 11124.4 347.721   1
  -1   0 -10 24.2917 17.3064   1
   1   0  10 6.88654 7.82272   1
  -1   0 -11 279.695 44.9976   1
   1   0  11 305.442 42.2875   1
  -1   0 -12 15.8575 11.9087   1
   1   0  12 0.36028 7.17918   1
   1   0  13 5983.15 238.413   1
  -1   0 -13 6165.34 248.764   1
   1   0  14 17.4286 13.6129   1
  -1   0 -14 21.6153 14.1952   1
  -1   0 -15 192.643 40.0693   1
   1   0  15 197.077 38.1135   1
   1   0  16 19.3691 17.1920   1
  -1   0 -16-1.91839 7.65750   1
  -1   0 -17 838.041 89.6191   1
  -1   0 -17 864.484 80.7489   2
   1   0  17 974.088 90.8519   1
  -1   0 -18 28.4626 17.6864   1
  -1   0 -18 5.61787 8.67450   2
   1   0  18 10.8410 11.9649   1
  -1   0 -19 1110.76 96.4451   2
   1   0  19 1140.68 101.689   1
  -1   0 -20 14.2676 16.9147   2
   1   0  20 5.27237 13.3298   1
   1   0  21 1929.04 142.748   1
  -1   0 -21 1929.25 138.056   2
  -1   0 -22-9.67893 12.3891   2
   1   0  22-1.59000 8.18527   1
  -1   0 -23 93.3814 29.2908   2
   1   0  23 131.907 39.5717   1
  -1   0 -24 5.06930 7.36241   2
   1   0  24 12.2495 16.9710   1
   1   0  25 292.163 58.3657   1
  -1   0 -25 300.835 61.9330   2
  -1   0 -26 2.73332 8.46462   2
   1   0  26-2.53007 13.9369   1
   1   0  27 93.1957 34.8662   1
  -1   0 -27 100.321 43.6319   2
  -1   0 -28 4.78124 7.12637   2
   1   0  28 16.1463 12.7391   1
   1   0  29-0.61380 16.6241   1
   1   0  30 10.9307 22.5183   1
   1   0  31-5.33118 11.9701   1
   1   0  32-15.3459 23.1240   1
   1   0  33 142.391 51.9143   1
   1   0  34-0.08295 14.8187   1
   1   0  35 54.8775 31.0646   1
  -1   1  37-41.7158 31.2473   3
  -1   1  36 28.0936 23.5418   3
  -1  -1  35 51.9068 37.9155   3
  -1   1  35 13.5422 31.4861   3
  -1  -1  34 18.6106 17.8409   3
  -1   1  34 11.1960 16.4478   3
  -1  -1  33 31.2547 27.7979   3
   1   1 -33 5.55717 25.2544   2
   1  -1 -33 16.3706 26.7367   2
  -1   1  33 1.38217 11.6352   3
  -1   1  32 13.4655 24.2540   3
   1   1 -32 20.8445 29.3254   2
  -1  -1  32 43.4536 28.8401   3
   1  -1 -32 6.97082 28.7680   2
  -1  -1  31 8.75905 24.7962   3
  -1   1  31 45.3124 21.0030   3
   1   1 -31 22.9417 42.4739   2
   1  -1 -31-2.96965 29.0647   2
  -1  -1  30 28.9577 16.8709   3
   1   1 -30 27.2332 32.3961   2
  -1   1  30 44.6887 32.6540   3
   1  -1 -30 19.7639 45.2857   2
  -1  -1  29 130.326 47.5956   3
  -1   1  29 115.403 46.5683   3
   1  -1 -29 113.102 50.6749   2
   1   1 -29 55.6697 51.3747   2
   1   1 -28 257.515 76.4817   2
  -1   1  28 293.132 73.9253   3
  -1   1  27 57.4125 35.5503   3
   1   1 -27 68.6717 41.5724   2
  -1   1  26 3.58817 37.5634   3
   1   1 -26 3.42778 15.1583   2
   1   1 -25-17.7259 16.7714   2
  -1   1  25-19.8718 15.7478   3
   1   1 -24 22.8112 9.96079   2
  -1   1  24 26.6740 23.1920   3
   1   1 -23 8.13711 6.30243   1
   1   1 -23 48.0872 23.9105   2
  -1   1  23 52.4846 25.3590   3
   1   1 -22-0.13155 7.32798   1
   1   1 -22-2.97632 14.7727   2
  -1   1  22 6.27074 12.5112   3
  -1   1  21 184.557 47.2591   3
   1   1 -21 84.2811 25.9863   1
   1   1 -21 154.963 51.5363   2
  -1   1  20 132.222 26.2149   1
   1   1 -20 114.918 29.2728   1
   1  -1 -20 88.6419 24.9655   1
  -1   1  20 129.683 38.4660   3
   1   1 -20 81.5786 31.5377   2
  -1   1  19 77.6950 27.5198   3
   1   1 -19 53.4699 18.4645   1
   1  -1 -19 22.0658 14.1439   1
  -1   1  19 102.008 22.4729   1
   1   1 -19 40.4201 26.1387   2
   1  -1 -18 27.8306 17.7121   1
   1   1 -18 25.4940 17.5820   2
  -1   1  18 68.2660 25.7390   3
  -1   1  18 47.5913 15.3579   1
   1   1 -18 42.4469 17.3444   1
   1   1 -17 521.962 77.2705   2
  -1   1  17 430.471 45.5901   1
   1   1 -17 434.508 54.0113   1
   1  -1 -17 337.066 48.9447   1
  -1   1  17 501.969 69.5779   3
  -1   1  16 771.539 56.9632   1
   1   1 -16 657.038 91.5693   2
   1   1 -16 769.320 66.5279   1
  -1   1  16 753.949 82.4524   3
   1  -1 -16 603.206 61.4762   1
  -1   1  15 524.155 43.7652   1
   1  -1 -15 428.087 48.9710   1
   1   1 -15 497.423 53.5671   1
  -1   1  15 510.061 64.8762   3
   1   1 -15 466.717 72.1434   2
  -1   1  14 12.3979 8.26922   1
  -1   1  14 8.75484 6.53984   3
   1   1 -14-3.04895 4.51406   1
   1   1 -14 14.7183 15.3189   2
   1  -1 -14 11.6762 9.89339   1
   1   1 -13 307.566 36.6662   1
   1  -1 -13 230.784 30.0927   1
   1   1 -13 178.560 46.6124   2
  -1   1  13 248.018 40.4896   3
  -1   1  13 252.248 26.3897   1
  -1   1  12 431.415 52.5482   3
  -1   1  12 446.601 34.5068   1
   1  -1 -12 400.895 37.1718   1
   1   1 -12 464.677 43.7964   1
   1   1 -12 374.133 60.8689   2
   1  -1 -11 41.5815 11.2286   1
   1   1 -11 43.4223 17.9627   2
   1   1 -11 86.7965 17.6182   1
  -1   1  11 61.6532 12.3710   1
  -1   1  11 59.7792 18.0585   3
   1  -1 -10 1326.81 62.8290   1
   1   1 -10 1295.53 72.0769   1
  -1   1  10 1462.39 57.9212   1
   1   1 -10 1206.50 104.680   2
  -1   1  10 1352.05 88.8618   3
  -1   1   9 100.967 21.5844   3
   1  -1  -9 121.513 15.5418   1
   1   1  -9 138.976 32.9976   2
   1   1  -9 136.499 20.9607   1
  -1   1   9 130.730 14.2074   1
  -1   1   8 4219.41 148.089   3
   1   1  -8 3880.45 179.931   2
   1  -1  -8 4175.02 100.749   1
  -1   1   7 77591.2 1849.04   3
   1  -1  -7 78207.8 1849.81   3
   1   1  -7 79376.1 1904.26   2
   1   1  -6 14942.8 437.122   2
   1  -1  -6 14421.3 391.676   3
  -1   1   6 14346.5 393.154   3
  -1   1   5 92085.9 2121.66   3
   1   1  -5 97860.3 2173.46   2
   1  -1  -5 88719.7 2118.15   3
   1  -1  -4 2746.45 107.225   3
  -1  -1   4 3070.26 136.638   2
   1   1  -4 2889.42 132.770   2
  -1   1   4 2795.95 108.769   3
  -1   1   3 124.927 18.2723   3
  -1  -1   3 157.400 26.6643   2
   1  -1  -3 146.020 19.5120   3
   1   1  -3 151.253 23.6608   2
  -1   1   2 537.231 39.3144   3
   1   1  -2 526.818 45.6038   2
  -1  -1   2 554.594 45.8803   2
   1  -1  -2 535.760 38.8830   3
  -1  -1   1 696.759 49.3738   2
  -1   1   1 689.369 45.9225   3
  -1   1   1 683.635 35.5125   1
   1  -1  -1 651.344 44.0179   3
   1   1  -1 663.883 48.7824   2
   1  -1  -1 723.089 33.6022   1
  -1   1   0 5576.79 177.064   3
  -1   1   0 5624.63 157.644   1
   1  -1   0 5380.16 153.707   1
   1  -1   0 5328.81 171.885   3
  -1  -1   0 5389.23 176.200   2
   1  -1   1 868.034 56.9283   3
  -1   1  -1 1030.56 61.8552   3
  -1   1  -1 1058.15 52.8557   1
   1  -1   1 1125.79 52.7032   1
   1  -1   2 13578.3 347.821   1
  -1   1  -2 13487.0 350.725   1
  -1   1  -2 12850.7 369.990   3
   1  -1   2 13321.8 369.490   3
  -1   1  -3 24740.7 637.841   3
   1  -1   3 24830.3 612.847   1
  -1   1  -3 24359.6 615.390   1
   1  -1   3 25611.4 634.994   3
   1  -1   4 710.709 57.7604   3
  -1   1  -4 779.906 53.9621   1
   1  -1   4 756.882 52.4702   1
  -1   1  -5 4515.44 164.508   1
   1  -1   5 4490.07 161.295   1
   1  -1   5 4549.63 182.137   3
   1  -1   6 19.8449 15.2219   3
  -1   1  -6 24.0985 9.94188   1
   1  -1   6 49.7621 16.6082   1
   1  -1   6 17.9175 6.57076   2
  -1   1  -7 5813.09 201.986   1
   1   1   7 5623.09 213.682   1
   1  -1   7 5574.76 197.153   1
   1  -1   7 5431.03 156.513   2
   1  -1   8 15.6003 12.8029   1
   1   1   8 9.37892 7.28679   1
  -1   1  -8 6.22602 11.3301   1
  -1   1  -9 161.139 30.9467   1
   1   1   9 227.559 39.0105   1
   1  -1   9 211.882 34.6227   1
   1  -1  10 923.600 73.7018   1
  -1   1 -10 1040.45 79.9210   1
   1   1  10 983.505 82.5145   1
  -1   1 -11 2107.99 126.289   1
   1  -1  11 2194.95 122.054   1
   1   1  11 2273.01 131.118   1
   1  -1  12 225.179 38.4940   1
  -1   1 -12 212.315 41.6936   1
   1   1  12 262.335 42.3500   1
   1   1  13 539.635 62.8085   1
  -1   1 -13 569.301 66.5814   1
   1  -1  13 551.896 61.3973   1
  -1   1 -13 464.467 46.9974   2
  -1   1 -14 449.755 48.6677   2
   1   1  14 550.479 65.3256   1
  -1   1 -14 642.825 71.7138   1
   1  -1  14 607.356 66.0363   1
   1   1  15 6579.26 264.221   1
  -1   1 -15 6768.55 274.485   1
   1  -1  15 6659.31 260.392   1
  -1   1 -15 5676.61 224.168   2
   1   1  16 118.612 30.9417   1
  -1   1 -16 95.6076 24.2775   2
  -1   1 -16 104.446 32.4742   1
   1  -1  16 97.7889 29.8437   1
  -1   1 -17 163.217 37.9631   1
   1  -1  17 199.719 39.9859   1
  -1   1 -17 202.395 35.7102   2
   1   1  17 193.017 40.0066   1
  -1   1 -18 95.0327 25.0913   2
   1   1  18 74.4436 25.3833   1
   1  -1  18 71.0849 24.4005   1
  -1   1 -19 31.7376 16.7286   2
   1   1  19 14.9013 8.22416   1
   1  -1  19 26.3955 18.3697   1
   1  -1  20 4.86690 8.90911   1
   1   1  20 23.2586 19.5604   1
  -1   1 -20-6.39244 12.2186   2
   1   1  21 163.781 41.2945   1
  -1   1 -21 172.234 37.5538   2
   1  -1  21 135.939 37.1670   1
   1   1  22 82.2656 31.0000   1
   1  -1  22 57.2022 23.4664   1
  -1   1 -22 54.4399 26.8195   2
  -1   1 -23 94.0187 33.3852   2
   1   1  23 79.8775 31.3927   1
   1  -1  23 97.7102 34.1398   1
   1   1  24 6.70187 10.4885   1
   1  -1  24 1.21245 16.0326   1
  -1   1 -24-2.39087 12.0844   2
   1   1  25 87.6073 34.7774   1
   1  -1  25 51.8569 23.3337   1
  -1   1 -25 56.3427 27.9560   2
  -1  -1 -26 116.908 52.5478   2
   1   1  26 164.742 44.9794   1
   1  -1  26 169.255 47.1196   1
  -1  -1 -27 44.8437 30.7474   2
   1   1  27 32.7224 22.4983   1
   1  -1  27 18.0027 13.5875   1
   1   1  28 32.5206 24.2304   1
   1  -1  28 99.5915 36.8881   1
  -1  -1 -28 88.8100 33.3748   2
   1  -1  29 44.2141 26.6312   1
   1   1  29 27.3763 15.7623   1
   1  -1  30 108.579 41.9765   1
   1   1  30 140.838 51.8433   1
   1   1  31 104.405 45.9500   1
   1  -1  31 115.042 44.9571   1
   1   1  32 29.7202 26.6243   1
   1  -1  32 13.5104 25.7566   1
   1   1  33 110.679 43.1097   1
   1   1  34 3.32263 11.4125   1
  -1   2  36 16.0615 21.8497   3
  -1   2  35-51.8648 34.4088   3
  -1  -2  34 21.9754 12.0067   3
  -1   2  34 49.2755 32.7833   3
   1  -2 -34-36.4446 30.4569   2
  -1  -2  33 43.7165 25.8324   3
  -1   2  33 15.0619 25.5054   3
   1   2 -32-41.1038 32.4780   2
  -1   2  32-20.9162 19.1568   3
  -1  -2  32-92.4771 38.6699   3
   1   2 -31-42.1396 35.1999   2
  -1   2  31 46.3190 31.5960   3
  -1   2  30 73.3341 44.2183   3
   1   2 -30 26.1481 43.3830   2
   1   2 -29 7.07626 11.4835   2
  -1   2  29 21.1429 16.2365   3
   1   2 -28 4.97782 14.4575   2
  -1   2  28 35.5835 23.3953   3
   1   2 -27-8.52442 16.0864   2
  -1   2  27 18.8746 19.6253   3
  -1   2  26 63.8822 36.1581   3
   1   2 -26 61.9241 41.1912   2
   1   2 -25 98.6567 43.1429   2
  -1   2  25 33.1562 30.2837   3
  -1   2  25 32.1267 18.7732   1
   1   2 -24 44.4034 29.1896   2
  -1   2  24-2.90206 4.97650   1
  -1   2  24 21.7395 25.4595   3
  -1   2  23 29.9964 24.1920   3
  -1   2  23 18.3311 10.3925   1
   1   2 -23 30.6541 26.6297   2
   1   2 -22 4.38044 21.0281   2
  -1   2  22 0.22287 5.31151   1
  -1   2  22 1.19216 16.5142   3
   1   2 -21 4.36425 20.9770   2
  -1   2  21 9.96816 13.8140   3
  -1   2  21 38.3504 15.6836   1
   1   2 -20 30.0587 29.2262   2
  -1   2  20-2.46043 9.09151   3
   1   2 -20 7.28779 8.67604   1
  -1   2  20 6.03758 7.20867   1
   1   2 -19 11.5123 8.99857   1
  -1   2  19 0.96886 13.3165   3
  -1   2  19 13.3856 6.11161   1
   1   2 -19 18.0559 12.9930   2
  -1   2  18 22.6935 19.2703   3
  -1   2  18 20.0684 9.25113   1
   1   2 -18 10.9479 7.87302   2
   1   2 -18 4.77309 8.05096   1
  -1   2  17 238.880 49.3783   3
  -1   2  17 264.372 31.3886   1
   1   2 -17 322.568 44.7055   1
   1   2 -17 248.504 57.6175   2
   1   2 -16 54.8346 25.1925   2
   1   2 -16 42.6161 16.9118   1
  -1   2  16 50.7948 12.8708   1
  -1   2  16 49.3793 25.5181   3
   1   2 -15 78.9376 34.8596   2
  -1   2  15 123.580 34.9344   3
   1   2 -15 79.6187 20.7159   1
  -1   2  15 67.6035 14.5443   1
   1   2 -14 244.375 51.1652   2
   1   2 -14 289.219 39.2903   1
  -1   2  14 229.056 43.5873   3
  -1   2  14 239.569 26.4689   1
  -1   2  13 1204.46 60.8258   1
  -1   2  13 1233.32 100.281   3
   1   2 -13 1130.97 111.330   2
   1   2 -13 1413.39 88.8706   1
  -1   2  12 1148.49 56.0427   1
  -1   2  12 1104.00 92.3505   3
   1   2 -12 1251.43 81.7519   1
   1   2 -12 1153.03 108.203   2
   1   2 -11 21.7694 19.8179   2
   1   2 -11 8.07065 8.47425   1
  -1   2  11 14.7896 11.8793   3
  -1   2  11 13.3449 5.62291   1
   1   2 -10 125.559 37.0906   2
  -1   2  10 96.2456 24.4239   3
  -1   2  10 87.0240 13.3266   1
  -1   2   9 1245.00 88.7185   3
  -1  -2   9 1309.26 103.688   2
   1   2  -9 1076.05 99.4967   2
  -1   2   9 1046.10 46.7391   1
   1  -2  -9 1260.30 87.4744   3
  -1   2   8 2444.64 125.102   3
  -1   2   8 2267.28 75.8951   1
  -1  -2   8 2599.88 145.328   2
   1  -2  -8 2329.84 121.907   3
   1   2  -8 2538.46 148.076   2
   1  -2  -7 8296.55 272.599   3
  -1   2   7 8506.07 277.018   3
   1   2  -7 8182.05 305.865   2
  -1  -2   7 8134.48 232.359   3
  -1  -2   7 8694.48 300.009   2
  -1   2   6 1497.86 88.9354   3
  -1  -2   6 1537.15 62.6322   3
   1  -2  -6 1392.73 84.9658   3
   1   2  -6 1664.72 110.431   2
  -1  -2   6 1612.22 103.276   2
   1  -2  -5 2433.20 116.891   3
  -1  -2   5 2753.05 137.134   2
  -1   2   5 2540.38 118.853   3
   1  -2  -4 267.852 33.8169   3
  -1  -2   4 270.957 39.5827   2
  -1   2   4 280.157 33.6256   3
  -1   2   3 656.315 33.0238   1
   1  -2  -3 682.704 53.1732   3
  -1   2   3 684.867 54.0420   3
  -1  -2   3 774.674 63.1094   2
  -1   2   2 556.135 30.5211   1
   1   2  -2 520.105 25.7540   3
  -1   2   2 515.007 46.2334   3
  -1  -2   2 477.727 25.8135   3
   1  -2  -2 456.361 42.4629   3
  -1   2   1 82.7143 19.8042   3
  -1   2   1 85.6544 12.5568   1
   1  -2  -1 76.0545 18.1975   3
   1   2  -1 76.6927 10.8189   3
   1   2   0 10999.5 281.445   3
   1  -2   0 10565.2 315.027   3
  -1   2   0 10852.7 284.676   1
  -1   2   0 10727.4 320.420   3
   1  -2   1 169.583 27.3141   3
  -1   2  -1 139.040 18.9039   1
   1  -2   1 170.783 20.9952   1
  -1   2  -1 154.337 27.6351   3
  -1   2  -2 89.3260 26.3124   3
  -1   2  -2 135.205 19.4951   1
   1  -2   2 150.635 20.7143   1
   1  -2   2 126.080 22.4034   3
  -1   2  -3 1511.30 95.7195   3
   1  -2   3 1388.67 88.1495   3
  -1   2  -3 1599.71 77.6921   1
   1  -2   3 1582.98 77.9163   1
   1  -2   4 265.381 31.0822   1
   1  -2   4 217.660 38.3955   3
  -1   2  -4 258.069 41.0571   3
  -1   2  -4 267.004 31.6273   1
  -1   2  -5 797.387 72.5261   3
   1  -2   5 840.411 58.9514   1
  -1   2  -5 856.908 60.7555   1
   1  -2   5 818.367 73.4382   3
  -1   2  -6 2259.36 129.307   3
   1  -2   6 2342.52 126.843   3
   1  -2   6 2273.53 109.440   1
  -1   2  -6 2319.58 110.452   1
   1  -2   7 475.466 47.3766   1
   1  -2   7 406.296 54.5064   3
  -1   2  -7 435.145 46.8301   1
  -1   2  -8 65.3040 17.8649   1
   1  -2   8 2.52232 10.7950   3
   1  -2   8-3.07871 3.90078   1
   1  -2   9 781.288 66.7555   1
  -1   2  -9 795.872 67.6009   1
   1  -2   9 895.723 84.2908   3
   1  -2   9 740.073 55.0351   2
  -1   2 -10 1626.79 103.198   1
   1  -2  10 1589.21 100.526   1
   1  -2  10 1381.68 119.963   3
   1  -2  10 1481.37 81.4486   2
   1  -2  11 74.7701 25.4368   3
  -1   2 -11 73.1938 21.7536   1
   1   2  11 58.1593 20.3778   1
   1  -2  11 73.0727 22.0436   1
   1  -2  11 74.1573 18.1311   2
   1  -2  12 191.728 45.7629   3
   1   2  12 180.012 37.6734   1
   1  -2  12 162.220 32.2459   1
  -1   2 -12 179.098 34.7807   1
  -1   2 -13 1193.73 98.8671   1
   1  -2  13 1148.99 92.0065   1
   1   2  13 1088.02 95.4415   1
  -1   2 -14 6830.34 268.176   1
   1  -2  14 6020.78 250.403   1
   1   2  14 6376.69 268.384   1
   1  -2  15 44.7884 19.5572   1
   1   2  15 32.3753 17.3806   1
  -1   2 -15 28.6942 18.0501   1
   1   2  16 1386.85 115.150   1
  -1   2 -16 1239.94 108.650   1
   1  -2  16 1298.74 104.871   1
   1   2  17 47.6418 21.4928   1
   1  -2  17 61.8028 24.7741   1
   1  -2  18 2078.63 140.781   1
   1   2  18 2052.63 143.939   1
   1   2  19-0.49939 14.0510   1
   1  -2  19 8.39922 6.11520   1
   1  -2  20 106.090 31.7780   1
   1   2  20 143.205 39.2002   1
   1  -2  21 508.356 72.0634   1
   1   2  21 451.750 68.6515   1
   1  -2  22 173.351 44.6944   1
   1   2  22 126.553 38.0118   1
   1  -2  23 0.82004 13.1029   1
   1   2  23 16.9815 12.5024   1
   1  -2  24 1.41447 13.0176   1
   1   2  24 4.61699 6.39332   1
   1  -2  25 29.8701 17.0128   1
   1   2  25 50.7978 27.3817   1
   1  -2  26 13.7222 15.7588   1
   1   2  26 23.7115 15.5052   1
   1  -2  27 17.4496 8.09412   1
   1   2  27 38.3171 18.9374   1
   1   2  28-16.8167 15.9350   1
   1  -2  28-9.50809 12.6878   1
   1  -2  29-18.2116 27.6284   1
   1   2  29 19.3370 17.3223   1
   1   2  30-8.05322 7.98584   1
   1   2  31-2.35651 9.57196   1
   1   2  32 67.6092 42.1074   1
   1   2  33 53.1378 35.1425   3
   1   2  33-13.9858 16.6038   1
   1   2  34 50.3833 34.6524   3
  -1   3  35 65.6023 43.8743   3
  -1   3  34-16.9181 22.3289   3
  -1   3  33-0.11112 28.7971   3
  -1   3  32 61.1205 40.5416   3
  -1   3  31 82.0795 45.3230   3
  -1   3  30 46.1078 33.9556   3
  -1   3  29-1.72005 30.9332   3
  -1   3  28 156.903 56.7562   3
  -1   3  27 24.2953 25.5483   3
  -1   3  27 24.2776 15.6342   1
  -1   3  26-13.1163 17.1384   3
  -1   3  26 5.97460 10.1903   1
  -1   3  25 33.2947 19.3981   1
  -1   3  25 19.1633 12.4426   3
  -1   3  24-4.28172 15.4539   3
  -1   3  24 6.84343 5.06960   1
  -1   3  23 38.8495 20.4527   3
  -1   3  23 25.6582 13.6846   1
  -1   3  22 0.28541 10.6873   3
  -1   3  22-5.58068 9.17531   1
  -1   3  21 13.1633 13.9047   3
  -1   3  21 27.6252 11.8402   1
   1   3 -21 22.1294 25.4128   2
  -1   3  20-20.5129 18.0545   3
  -1   3  20 11.7758 9.19081   1
   1   3 -20-0.64119 17.7557   2
   1   3 -19 142.985 48.6436   2
  -1   3  19 126.152 36.3983   3
  -1   3  19 155.689 25.4973   1
   1   3 -18-14.9478 26.9572   2
  -1   3  18 2.68942 4.55212   1
  -1   3  18-7.47227 17.8770   3
  -1   3  17 25.0255 11.6690   1
   1   3 -17 18.4640 19.9054   2
   1   3 -17 29.5603 17.9488   1
  -1   3  17 29.1614 19.9819   3
  -1   3  16 548.218 77.6030   3
  -1   3  16 545.353 45.0987   1
  -1  -3  16 524.216 73.5342   3
   1   3 -16 627.486 66.3670   1
   1   3 -15 34.0722 14.7714   1
  -1   3  15-0.30574 13.1000   3
  -1  -3  15 46.3357 19.4845   3
  -1   3  15 19.6366 8.11571   1
  -1   3  14 389.962 36.1637   1
  -1  -3  14 442.462 58.9580   3
   1   3 -14 432.403 53.3075   1
  -1   3  14 460.896 66.6207   3
  -1   3  13 2273.74 99.3568   1
   1   3 -13 2580.00 135.717   1
  -1  -3  13 2563.64 139.718   3
  -1   3  13 2424.45 155.650   3
  -1  -3  12 1136.62 108.225   2
  -1   3  12 1103.58 98.9239   3
  -1   3  12 984.987 59.5510   1
  -1  -3  12 1152.94 84.0666   3
   1   3 -12 1097.81 83.1807   1
  -1   3  11 1001.75 58.9994   1
  -1  -3  11 1071.55 78.8596   3
  -1  -3  11 1106.72 102.166   2
  -1   3  11 1133.65 96.3974   3
  -1  -3  10 335.045 40.9344   3
   1  -3 -10 404.803 53.1896   3
  -1   3  10 328.122 49.8177   3
  -1  -3  10 324.165 53.7837   2
  -1   3   9 1293.21 97.4475   3
  -1  -3   9 1094.01 98.1203   2
   1  -3  -9 1291.68 96.6945   3
  -1  -3   9 1151.19 71.2001   3
   1  -3  -8 4417.68 192.336   3
  -1   3   8 4529.24 197.941   3
  -1  -3   8 4493.65 210.729   2
  -1  -3   8 4393.57 154.984   3
   1  -3  -7 1490.70 97.3589   3
  -1  -3   7 1268.97 65.1069   3
  -1   3   7 1442.16 98.7559   3
  -1  -3   7 1437.21 106.864   2
  -1  -3   6 1444.13 65.9719   3
  -1   3   6 1478.07 98.5961   3
   1   3  -6 1570.42 72.4031   3
  -1  -3   6 1569.16 113.611   2
   1  -3  -6 1538.61 98.2945   3
  -1   3   5 2372.04 126.617   3
  -1  -3   5 2147.79 83.8923   3
  -1  -3   5 2551.90 141.826   2
   1   3  -5 2656.02 96.0538   3
   1  -3  -5 2595.78 128.529   3
   1  -3  -4 543.899 52.7894   3
  -1  -3   4 428.631 29.4080   3
   1   3  -4 460.434 34.0865   3
  -1   3   4 420.219 49.3765   3
  -1   3   3 71.8030 19.2410   3
   1  -3  -3 85.2831 21.9673   3
  -1  -3   3 78.2827 12.9179   3
   1   3  -3 72.0307 12.6928   3
   1   3  -2 247.325 24.7045   3
   1  -3  -2 259.003 36.0641   3
  -1   3   2 235.057 36.1798   3
  -1  -3   2 211.468 21.7045   3
   1  -3  -1 6.28819 11.5438   3
   1   3  -1 7.28077 7.74396   3
  -1   3   1 1.52957 9.06026   3
  -1  -3   1-3.03981 4.56036   3
  -1   3   0 272.534 29.2151   1
   1   3   0 235.105 26.8563   3
  -1   3   0 265.147 38.7514   3
   1  -3   0 255.843 35.7073   3
  -1  -3   0 258.720 27.9906   3
  -1   3  -1 641.157 61.4666   3
   1   3   1 671.109 48.4218   3
  -1   3  -1 639.120 47.3620   1
   1  -3   1 647.347 59.9241   3
   1  -3   2 1047.93 79.2115   3
   1   3   2 1080.89 67.5872   3
  -1   3  -2 1062.24 65.0113   1
  -1   3  -2 1124.74 83.8292   3
   1   3   3 1090.22 73.1576   3
  -1   3  -3 1169.56 70.7592   1
  -1   3  -3 1203.39 88.8579   3
   1  -3   3 1090.06 81.7478   3
  -1   3  -4 314.602 36.6880   1
   1   3   4 300.027 40.0451   3
  -1   3  -4 343.119 50.3033   3
   1  -3   4 361.615 46.4883   3
  -1   3  -5 5637.02 229.899   3
   1   3   5 5379.59 208.002   3
   1  -3   5 5436.73 219.073   3
  -1   3  -5 5638.50 200.011   1
  -1   3  -6 5.75494 12.4865   1
   1  -3   6 4.65218 12.9915   3
  -1   3  -6 17.3235 18.7440   3
   1  -3   6 3.40644 8.17551   1
   1  -3   7 130.510 31.4420   3
  -1   3  -7 77.8302 32.7062   3
  -1   3  -7 135.022 25.9401   1
   1  -3   7 125.595 26.9719   1
  -1   3  -8 520.436 63.3718   3
   1  -3   8 443.259 66.0190   3
   1  -3   8 518.661 56.2369   1
  -1   3  -8 560.809 57.5996   1
  -1   3  -9 4325.67 183.681   1
   1  -3   9 4298.84 211.820   3
   1  -3   9 3974.20 180.195   1
   1  -3  10 164.295 34.5250   1
  -1   3 -10 161.283 32.9180   1
   1  -3  10 202.355 40.8678   3
  -1   3 -11 12.2767 14.6713   1
   1  -3  11 3.57137 6.35098   2
   1  -3  11 15.5285 15.9063   3
   1  -3  11 9.65881 10.7675   1
   1  -3  12 1924.16 112.986   2
   1  -3  12 2313.83 153.650   3
  -1   3 -12 2055.61 127.862   1
   1  -3  12 2062.60 128.767   1
   1  -3  13 469.820 59.5777   1
   1   3  13 252.945 51.3930   1
  -1   3 -13 469.292 59.3900   1
   1  -3  13 377.034 67.4176   3
   1  -3  13 351.488 46.6448   2
   1  -3  14 13.4590 12.2794   2
  -1   3 -14 70.2001 26.1641   1
   1  -3  14 21.1944 13.8211   3
   1   3  14 54.3731 20.2308   1
   1  -3  14 24.9664 16.3774   1
   1  -3  15 412.620 59.7547   1
   1   3  15 418.116 62.7730   1
   1  -3  15 444.902 71.2791   3
   1  -3  16 1490.68 136.707   3
   1  -3  16 1584.85 123.888   1
   1   3  16 1559.80 125.349   1
   1   3  17 743.944 86.0481   1
   1  -3  17 698.285 80.0560   1
   1   3  18 57.9277 27.6921   1
   1  -3  18 67.2951 27.0092   1
   1   3  19 3.83758 9.40498   1
   1  -3  19 12.7519 10.6705   1
   1  -3  20-7.22308 12.1827   1
   1   3  20 19.5771 16.0917   1
   1   3  21-0.73039 7.26472   1
   1  -3  21-1.73010 17.5165   1
   1   3  22 93.4799 32.1259   1
   1  -3  22 81.5674 31.0045   1
   1   3  23 4.47980 11.5927   1
   1  -3  23-46.5213 24.2350   1
   1   3  24 106.313 36.5934   1
   1   3  25 34.6565 21.9988   1
   1   3  26 85.6388 33.3143   1
   1   3  27 35.1854 26.5063   1
   1   3  28 112.959 47.8530   3
   1   3  28 32.4406 24.4368   1
   1   3  29 66.4246 32.4231   1
   1   3  29 3.17385 16.6157   3
   1   3  30-11.0247 22.9622   3
   1   3  30 25.6074 19.0823   1
   1   3  31-51.3806 34.1713   3
   1   3  31 32.1917 22.6171   1
   1   3  32 20.3197 32.0172   3
   1   3  32-0.65749 9.04370   1
   1   3  33 64.8814 39.8769   3
   1   3  34 39.4246 38.6448   3
  -1   4  34-16.0831 24.3200   3
  -1   4  33-4.27525 13.5064   3
  -1   4  32 20.9550 33.9256   3
  -1   4  31 39.5919 41.7122   3
  -1   4  30 71.8167 46.1489   3
  -1   4  29-1.13555 13.3920   3
  -1   4  28 6.76677 15.5939   3
  -1   4  27 21.2808 17.9025   3
  -1   4  26 570.552 100.435   3
  -1   4  25 56.8993 35.0477   3
  -1   4  25 44.6044 18.1963   1
  -1   4  24-1.47296 6.14886   1
  -1   4  24 11.7750 20.9802   3
  -1   4  23 14.2224 9.93371   1
  -1   4  23 4.34365 11.5336   3
  -1  -4  22 9.65028 16.2454   3
  -1   4  22 20.2145 16.3677   3
  -1   4  22 23.7825 11.0123   1
  -1   4  21 30.3719 11.7294   1
  -1  -4  21 11.7756 13.3929   3
  -1   4  21 2.41361 20.0369   3
  -1  -4  20-0.23814 9.08227   3
  -1   4  20 3.99388 6.10840   1
  -1   4  20 31.9408 27.8445   3
  -1   4  19 790.266 61.7877   1
  -1  -4  19 515.083 81.4452   3
  -1   4  19 774.139 102.203   3
  -1   4  18 28.2675 15.7151   3
  -1  -4  18 39.6067 26.2376   3
  -1   4  18 11.5644 9.05953   1
  -1  -4  17 130.783 36.4690   3
  -1   4  17 138.167 39.4017   3
  -1   4  17 161.042 27.2272   1
  -1   4  16 105.364 36.3036   3
  -1  -4  16 66.2570 22.9108   3
  -1   4  16 68.8108 18.9378   1
  -1  -4  15 146.173 36.0118   3
  -1   4  15 152.678 26.2617   1
  -1   4  15 137.240 40.0003   3
  -1  -4  15 139.695 43.7900   2
   1   4 -14 17.2029 19.3912   1
  -1   4  14 40.5315 24.4753   3
  -1  -4  14 37.3001 22.1172   2
  -1   4  14 37.5121 13.0049   1
  -1  -4  14 24.4269 17.9687   3
  -1  -4  13 62.4442 25.9494   2
  -1  -4  13 52.3916 19.6969   3
   1   4 -13 11.7125 19.3385   1
  -1   4  13 103.882 31.5005   3
  -1   4  12 678.856 82.6758   3
  -1  -4  12 653.501 64.6001   3
  -1  -4  12 664.358 82.4306   2
   1  -4 -11 870.475 86.1317   3
  -1   4  11 886.146 90.9406   3
  -1  -4  11 855.957 69.1853   3
  -1  -4  11 894.766 94.6417   2
  -1  -4  10 11.3566 9.48257   2
   1  -4 -10-0.94512 12.1776   3
  -1   4  10 27.3395 21.8581   3
  -1  -4  10-1.97862 8.58901   3
  -1  -4   9 502.808 70.4788   2
   1  -4  -9 622.204 68.9301   3
  -1   4   9 589.116 71.2509   3
  -1  -4   9 508.132 46.0242   3
   1   4  -8 68.8634 17.7467   3
   1  -4  -8 60.1655 21.6787   3
  -1  -4   8 40.4163 12.7356   3
  -1  -4   8 63.7173 27.9956   2
  -1   4   8 38.0298 18.6078   3
   1   4  -7 1814.08 92.8117   3
  -1  -4   7 1920.78 135.906   2
  -1  -4   7 1557.95 81.9633   3
  -1   4   7 1819.30 121.939   3
   1  -4  -7 1913.46 120.828   3
   1  -4  -6 929.600 80.9068   3
   1   4  -6 811.077 58.7308   3
  -1  -4   6 740.282 50.8407   3
  -1   4   6 803.239 77.9656   3
   1  -4  -5 1215.34 92.5370   3
  -1   4   5 1163.36 92.8330   3
  -1  -4   5 939.586 57.8892   3
   1   4  -5 1320.13 74.4537   3
   1   4  -4 1292.60 72.0033   3
  -1   4   4 1286.27 95.2663   3
  -1  -4   4 1083.40 62.2708   3
   1  -4  -4 1224.18 91.8017   3
   1   4  -3 8.19656 9.79713   3
  -1   4   3 0.63102 8.50365   3
   1  -4  -3 28.4292 13.8691   3
  -1  -4   3 3.56636 5.82284   3
   1   4  -2 190.989 26.9796   3
   1  -4  -2 203.057 35.9373   3
  -1   4   2 198.294 37.9137   3
  -1  -4   2 176.521 24.1460   3
   1  -4  -1-8.73753 8.66244   3
   1   4  -1-1.86945 6.02592   3
  -1   4   1 2.82457 7.16636   3
  -1  -4   1-9.71319 7.78602   3
   1   4   0 4610.58 170.954   3
   1  -4   0 4941.17 200.380   3
  -1   4   0 4864.06 207.143   3
  -1  -4   0 4512.59 167.617   3
  -1   4  -1 581.140 64.0818   3
   1  -4   1 621.218 62.6236   3
  -1  -4  -1 568.839 50.3244   3
   1   4   1 565.628 51.3173   3
   1   4   2 265.627 36.5944   3
  -1   4  -2 239.503 32.9186   1
  -1   4  -2 238.607 40.5819   3
   1  -4   2 271.612 41.4395   3
   1  -4   3 792.839 73.4994   3
   1   4   3 775.705 66.1654   3
  -1   4  -3 878.041 65.5929   1
  -1   4  -3 766.364 76.6011   3
  -1   4  -4 37.7871 14.4983   1
   1  -4   4 15.8625 13.4505   3
   1   4   4 36.2621 16.1291   3
  -1   4  -4 21.8459 15.5514   3
   1   4   5 6.04597 11.5185   3
  -1   4  -5 11.2582 11.7396   1
   1  -4   5 6.46674 12.2446   3
  -1   4  -5 3.00877 13.0663   3
  -1   4  -6 987.346 92.2748   3
   1  -4   6 951.287 84.0753   3
  -1   4  -6 950.215 75.2981   1
   1   4   6 892.308 79.0926   3
  -1   4  -7 399.530 61.8603   3
  -1   4  -7 438.391 52.1813   1
   1   4   7 421.859 56.7167   3
   1  -4   7 456.158 59.2647   3
  -1   4  -8 90.3302 27.4285   3
   1   4   8 111.418 30.4048   3
   1  -4   8 82.4772 29.6652   3
  -1   4  -8 77.5249 22.6463   1
   1  -4   9 721.418 82.3604   3
   1   4   9 629.937 77.1272   3
  -1   4  -9 755.016 71.6176   1
  -1   4  -9 546.538 80.9485   3
   1   4  10 178.724 44.5394   3
  -1   4 -10 202.029 38.8711   1
   1  -4  10 178.234 48.6828   3
  -1   4 -10 185.928 52.1772   3
  -1   4 -11 1134.85 93.5981   1
   1  -4  11 1185.97 109.539   3
   1   4  11 953.387 99.1916   3
   1  -4  12 428.487 57.2865   2
   1   4  12 489.833 72.8852   3
   1  -4  12 536.371 73.9301   3
  -1   4 -12 518.974 64.6685   1
   1  -4  13 11.5878 15.6336   3
   1  -4  13 43.5084 19.4435   2
   1   4  13 54.5456 32.3274   3
   1  -4  14 2660.20 196.663   3
   1  -4  14 2944.02 161.473   2
   1   4  14 2889.92 190.791   3
   1   4  15 85.2136 34.5621   3
   1  -4  15 56.7124 32.6010   3
   1  -4  15 67.2506 23.3644   2
   1   4  16 194.735 50.3709   3
   1   4  16 110.557 38.3916   1
   1  -4  16 93.1154 26.5895   2
   1  -4  17 4.03370 9.50278   2
   1   4  17 8.79653 15.4638   3
   1   4  17 9.48172 15.2994   1
   1   4  18 44.8726 23.2631   1
   1   4  18-22.6393 23.9374   3
   1   4  19 201.437 52.8858   3
   1   4  19 205.596 50.6766   1
   1   4  20-2.72408 13.6625   1
   1   4  20 11.1412 13.2917   3
   1   4  21 232.535 51.3244   1
   1   4  21 210.253 56.3475   3
   1   4  22 33.0559 28.3382   3
   1   4  22-4.00995 7.24738   1
   1   4  23-49.5663 36.1756   3
   1   4  23 7.28937 10.7763   1
   1   4  24 49.6698 40.8447   3
   1   4  24-9.72274 17.4937   1
   1   4  25 48.7751 27.8991   3
   1   4  25-41.0176 23.1515   1
   1   4  26 23.0188 17.9990   1
   1   4  26 1.08179 13.8037   3
   1   4  27 10.3945 21.4625   1
   1   4  27 14.5961 24.9293   3
   1   4  28 135.897 45.3750   1
   1   4  28 113.789 52.5588   3
   1   4  29 413.830 73.0173   1
   1   4  29 315.864 80.6880   3
   1   4  30 14.9930 21.0340   3
   1   4  30 49.5755 27.3111   1
   1   4  31 109.227 59.4230   3
   1   4  32 96.4577 61.2453   3
   1   4  33 31.5832 29.6170   3
  -1   5  33 26.4347 28.1552   3
  -1   5  32 26.1033 25.8881   3
  -1   5  31 14.6570 18.5893   3
  -1   5  30 1.61349 12.5592   3
  -1   5  29 5.68117 21.5714   3
  -1   5  28-9.89959 16.9736   3
  -1   5  27 19.6955 19.1319   3
  -1   5  26 77.4079 42.8003   3
  -1   5  25-17.3573 22.9767   3
  -1   5  24 75.2215 21.2931   1
  -1   5  24 129.993 51.0950   3
  -1   5  23 36.2637 16.0297   1
  -1   5  23 16.1400 23.4392   3
  -1   5  22 31.0010 15.7516   1
  -1   5  22-6.04037 20.6846   3
  -1   5  21 115.528 26.4758   1
  -1   5  21 113.693 44.1318   3
  -1  -5  21 40.7549 18.9281   3
  -1   5  20 160.554 29.9381   1
  -1   5  20 190.380 53.2240   3
  -1  -5  20 49.6182 29.5490   3
  -1   5  19 98.5594 40.0114   3
  -1   5  19 89.9833 22.3290   1
  -1  -5  19 52.4408 27.9894   3
  -1   5  18 53.9475 17.6713   1
  -1   5  18 76.6513 36.4802   3
  -1  -5  18 39.0372 17.4072   3
  -1  -5  17 24.4762 13.3235   3
  -1   5  17 41.8497 18.4848   3
  -1   5  17 54.1072 18.1621   1
  -1   5  16 88.5299 36.6746   3
  -1  -5  16 40.6521 16.9725   3
  -1   5  16 29.8648 14.8160   1
  -1  -5  15 211.749 41.2166   3
  -1   5  15 216.508 54.9627   3
  -1  -5  14 736.489 72.7331   3
  -1   5  14 723.856 95.5870   3
  -1  -5  13 7.17578 6.92936   3
  -1   5  13 37.4333 28.1633   3
  -1   5  12 804.094 96.4329   3
  -1  -5  12 772.461 69.9977   3
  -1   5  11 2448.29 168.336   3
  -1  -5  11 2705.54 184.640   2
  -1  -5  11 2519.71 131.026   3
  -1  -5  10 675.863 59.6993   3
  -1   5  10 641.032 79.9615   3
  -1  -5  10 692.056 89.2873   2
  -1   5   9 21.1603 21.0696   3
  -1  -5   9-5.52629 9.67425   2
   1  -5  -9 33.3881 24.5249   3
   1   5  -9 21.4015 14.8760   3
  -1  -5   9 17.4772 9.38601   3
   1   5  -8 283.601 39.2802   3
  -1   5   8 283.204 48.5393   3
   1  -5  -8 298.606 51.7974   3
  -1  -5   8 250.364 34.1624   3
  -1   5   7 36.5249 21.2562   3
  -1  -5   7 23.8097 10.3114   3
   1  -5  -7 0.55829 9.05448   3
   1   5  -7 33.6604 16.0930   3
  -1  -5   6 170.555 26.7460   3
  -1   5   6 153.905 35.4239   3
   1   5  -6 202.138 32.8596   3
   1  -5  -6 208.683 42.4766   3
   1   5  -5 78.6765 18.4436   3
  -1   5   5 75.4634 27.3117   3
  -1  -5   5 79.8554 18.8469   3
   1  -5  -5 84.4091 28.0770   3
   1  -5  -4 2188.31 136.017   3
  -1  -5   4 1804.57 96.3865   3
  -1   5   4 2046.93 138.020   3
   1   5  -4 1940.33 105.956   3
   1  -5  -3 9722.69 333.097   3
   1   5  -3 9086.41 292.496   3
  -1   5   3 8847.20 336.472   3
  -1  -5   3 8634.58 277.797   3
   1   5  -2 1221.32 82.6728   3
  -1  -5   2 1192.70 77.9223   3
  -1   5   2 1207.89 102.943   3
   1  -5  -2 1428.53 104.946   3
  -1  -5   1 1089.42 74.8333   3
   1   5  -1 1235.11 83.6830   3
  -1   5   1 1152.53 99.8329   3
   1  -5  -1 1202.96 95.6182   3
  -1   5   0 4638.98 219.125   3
   1  -5   0 5006.00 215.163   3
   1   5   0 4554.55 185.975   3
  -1  -5   0 4489.70 181.858   3
   1  -5   1 17.4228 12.9177   3
  -1   5  -1 4.77162 9.38646   3
  -1  -5  -1 8.58560 4.68969   3
   1   5   1 6.22776 11.6203   3
   1  -5   2 1459.90 109.526   3
  -1  -5  -2 1491.70 96.9490   3
   1   5   2 1381.06 95.5858   3
  -1   5  -2 1426.23 112.896   3
  -1   5  -3 4288.50 216.003   3
  -1  -5  -3 4528.62 193.525   3
   1   5   3 4325.06 193.207   3
  -1   5  -3 4685.68 191.110   1
   1  -5   3 4879.46 218.049   3
   1  -5   4 287.796 47.8727   3
  -1   5  -4 324.836 45.0842   1
  -1   5  -4 204.338 43.3866   3
   1   5   4 279.284 45.7866   3
   1   5   5 2357.75 141.187   3
  -1   5  -5 2565.71 137.437   1
   1  -5   5 2606.94 155.139   3
  -1   5  -5 2385.44 159.450   3
  -1   5  -6 24.0983 15.5451   3
   1  -5   6 15.6761 13.7804   3
   1   5   6 47.2329 24.0082   3
  -1   5  -6 36.8507 15.9080   1
  -1   5  -7 15.9598 15.1617   1
   1  -5   7-2.62999 6.80351   3
   1   5   7-1.53347 15.1972   3
  -1   5  -7-7.93477 11.8618   3
  -1   5  -8 94.5203 26.4847   1
   1   5   8 50.6636 25.4378   3
   1  -5   8 125.330 33.6577   3
  -1   5  -8 134.890 36.9636   3
  -1   5  -9 14.1888 15.2469   1
   1   5   9-2.62786 11.9035   3
   1  -5   9 14.0646 14.9128   3
  -1   5  -9 12.7172 15.6944   3
   1  -5  10 968.484 98.9788   3
   1   5  10 811.555 89.7324   3
  -1   5 -10 911.743 99.3024   3
   1   5  11 1022.93 105.479   3
   1  -5  11 1168.84 110.869   3
  -1   5 -11 1041.64 110.279   3
   1   5  12 138.246 39.5726   3
   1  -5  12 137.471 41.5275   3
   1   5  13 129.980 40.7499   3
   1  -5  13 90.6402 36.4695   3
   1  -5  14 18.4315 14.8244   2
   1   5  14 51.2812 25.8563   3
   1   5  15 20.1685 29.9248   3
   1  -5  15-2.91886 8.77048   2
   1   5  16 263.221 58.8322   3
   1  -5  16 310.607 54.3963   2
   1  -5  17 214.110 45.3085   2
   1   5  17 213.519 55.8038   3
   1  -5  18 189.534 46.2605   2
   1   5  18 275.740 65.6062   3
   1   5  18 259.543 59.3848   1
   1  -5  19 189.468 45.0244   2
   1   5  19 355.884 74.1020   3
   1   5  19 349.418 69.0290   1
   1   5  20 3.47526 14.7628   1
   1   5  20 23.8942 29.0594   3
   1   5  21 536.278 95.4873   3
   1   5  21 376.907 72.1344   1
   1   5  22 523.727 82.4616   1
   1   5  22 433.087 86.0792   3
   1   5  23 54.5738 26.8589   1
   1   5  23 39.4891 30.8155   3
   1   5  24 151.125 58.1220   3
   1   5  24 146.383 46.6698   1
   1   5  25 105.453 39.1526   3
   1   5  25 115.880 39.5236   1
   1   5  26 77.5066 41.9511   3
   1   5  26 39.1232 23.0071   1
   1   5  27 67.4822 34.9827   3
   1   5  27 69.0564 31.9690   1
   1   5  28 79.2740 47.1499   3
   1   5  28 22.2380 13.9051   1
   1   5  29 30.5627 27.4493   3
   1   5  29 13.3789 17.6038   1
   1   5  30 80.6842 48.7252   3
   1   5  31-0.36618 30.2991   3
  -1   6  31-47.5107 35.8349   3
  -1   6  30 117.979 50.6497   3
  -1   6  29 31.9877 32.8830   3
  -1   6  28-9.73405 18.4252   3
  -1   6  27 30.0644 45.2860   3
  -1   6  26 205.335 66.3828   3
  -1   6  25 169.587 58.1492   3
  -1   6  24 3.07095 18.0338   3
  -1   6  23 526.356 102.459   3
  -1   6  22 143.452 30.6424   1
  -1   6  22 153.099 56.2429   3
  -1   6  21-11.6739 21.2529   3
  -1   6  21-6.01096 7.42954   1
  -1   6  20 167.254 56.6558   3
  -1  -6  20 171.928 44.7115   3
  -1   6  20 179.492 34.4541   1
  -1  -6  19-2.89179 21.7108   3
  -1   6  19 18.8549 14.2213   1
  -1   6  19 14.2019 15.3653   3
  -1  -6  18-21.8320 24.9849   3
  -1   6  18 70.1698 39.2069   3
  -1   6  18 3.19266 7.84941   1
  -1  -6  17-63.3390 23.9999   3
  -1   6  17 22.1442 24.8564   3
  -1  -6  16 132.770 33.8257   3
  -1   6  16 112.891 37.9028   3
  -1   6  15 30.4584 19.3879   3
  -1  -6  15 37.2818 19.9411   3
  -1   6  14 413.031 74.9122   3
  -1  -6  14 417.732 55.5260   3
  -1   6  13 4.13549 19.8137   3
  -1  -6  13 6.63328 8.17178   3
  -1  -6  12 1020.45 83.7263   3
  -1   6  12 951.805 110.868   3
  -1  -6  11 135.434 28.8908   3
  -1   6  11 178.482 48.1184   3
  -1  -6  10 487.858 54.5028   3
  -1   6  10 431.187 72.7640   3
   1   6 -10 570.094 64.6083   3
  -1   6   9 424.504 70.0577   3
   1   6  -9 442.877 55.9405   3
  -1  -6   9 445.038 49.9653   3
  -1   6   8 233.183 51.3784   3
  -1  -6   8 293.488 39.7009   3
   1   6  -8 276.205 44.8707   3
   1   6  -7 280.243 44.2046   3
  -1   6   7 254.574 53.9282   3
  -1  -6   7 264.494 37.2937   3
   1   6  -6 54.6679 20.3393   3
  -1  -6   6 27.3774 14.2571   3
  -1   6   6 41.8706 24.0689   3
  -1   6   5 343.189 60.2034   3
   1   6  -5 386.727 50.5342   3
  -1  -6   5 414.711 46.4969   3
  -1   6   4 151.010 38.9220   3
   1  -6  -4 126.848 33.4301   3
  -1  -6   4 131.803 25.9670   3
   1   6  -4 119.659 27.0330   3
   1   6  -3 863.525 78.5709   3
  -1   6   3 862.271 93.4015   3
  -1  -6   3 903.128 72.4573   3
   1  -6  -3 1024.41 95.2871   3
  -1  -6   2 1045.42 80.1394   3
   1   6  -2 1063.82 87.4888   3
   1  -6  -2 1314.67 106.847   3
  -1   6   2 1081.49 104.847   3
   1   6  -1 96.1983 25.7241   3
  -1   6   1 42.3823 19.3570   3
   1  -6  -1 135.132 33.7730   3
  -1  -6   1 82.2129 24.5952   3
  -1  -6   0 579.358 59.6316   3
   1  -6   0 631.590 74.0495   3
   1   6   0 576.301 64.0697   3
  -1   6   0 533.856 74.9173   3
   1  -6   1 49.8676 22.2934   3
   1   6   1 7.43159 12.1213   3
  -1   6  -1 44.8295 24.6253   3
  -1  -6  -1 45.4787 17.5006   3
   1  -6   2 213.038 42.7678   3
  -1  -6  -2 165.114 36.0392   3
  -1   6  -2 153.055 39.8839   3
   1   6   2 165.358 34.7924   3
  -1   6  -3 166.720 41.6421   3
   1   6   3 154.942 35.3995   3
   1  -6   3 200.065 42.7452   3
  -1  -6  -3 232.320 40.8744   3
  -1   6  -4 660.401 69.3557   1
  -1   6  -4 665.413 84.7831   3
   1  -6   4 696.171 79.4048   3
   1   6   4 634.095 73.4081   3
  -1   6  -5 366.101 65.2727   3
   1   6   5 437.405 62.9491   3
   1  -6   5 619.328 74.5405   3
  -1   6  -5 488.597 62.2466   1
   1  -6   6 893.204 91.4130   3
   1   6   6 608.463 75.7326   3
  -1   6  -6 640.272 86.6047   3
  -1   6  -6 781.038 78.7456   1
   1  -6   7 189.338 44.8806   3
  -1   6  -7 250.622 52.7638   3
   1   6   7 140.939 35.4703   3
  -1   6  -8 43.1309 24.6640   3
   1  -6   8 24.3556 15.6024   3
   1   6   8 29.4878 19.6899   3
  -1   6  -9 377.459 65.9277   3
   1  -6   9 430.418 65.1369   3
   1   6   9 326.608 61.8303   3
   1   6  10 462.628 72.8056   3
   1  -6  10 633.457 83.3956   3
  -1   6 -10 538.370 82.0052   3
   1  -6  11 834.335 95.3766   3
   1   6  11 727.824 90.9883   3
  -1   6 -11 661.547 91.2559   3
  -1   6 -12 44.7557 25.6919   3
   1   6  12 44.3200 25.7835   3
   1   6  13 1369.41 134.048   3
   1   6  14 274.936 58.7232   3
   1   6  15 458.812 83.3508   3
   1  -6  15 368.582 63.4908   2
   1   6  16 16.2239 17.0527   3
   1  -6  16-3.34870 7.49577   2
   1   6  17 14.8141 12.6915   3
   1   6  18 20.0096 17.3322   3
   1   6  19 18.2783 18.1506   3
   1   6  20 6.27725 15.7826   3
   1   6  20 9.59237 14.3874   1
   1   6  21 52.9138 31.8488   1
   1   6  21 74.9606 40.5455   3
   1   6  22 8.22189 30.2792   1
   1   6  22 20.3139 20.2246   3
   1   6  23 11.5675 16.9483   1
   1   6  23 33.6377 40.2409   3
   1   6  24 164.905 48.4227   1
   1   6  24 123.067 51.6271   3
   1   6  25 28.8961 33.2072   3
   1   6  25 18.8041 21.9506   1
   1   6  26 22.2014 13.9167   1
   1   6  26 3.51916 29.9179   3
   1   6  27 89.5229 39.6898   1
   1   6  27 51.4239 36.3575   3
   1   6  28 174.081 62.6227   3
   1   6  28 86.5511 34.8173   1
   1   6  29 72.7655 44.3152   3
   1   6  30 24.4602 26.7786   3
  -1   7  29 16.3478 22.4165   3
  -1   7  28 149.483 58.0493   3
  -1   7  27 18.9041 26.1820   3
  -1   7  26 16.8961 30.8423   3
  -1   7  25 224.011 73.9761   3
  -1   7  24 59.6817 44.2099   3
  -1   7  23-7.44668 15.0909   3
  -1   7  22 132.797 47.3236   3
  -1   7  21 658.670 72.0221   1
  -1   7  21 724.968 120.590   3
  -1   7  20 19.6723 39.5029   3
  -1   7  20 55.8584 24.0397   1
  -1   7  19 130.102 33.8024   1
  -1   7  19 189.248 58.6285   3
  -1   7  18 37.9721 21.3384   3
  -1  -7  17 2.03987 13.2934   3
  -1   7  17 0.34693 14.4528   3
  -1  -7  16 56.7010 22.5498   3
  -1   7  16 8.20065 22.7835   3
  -1  -7  15-4.16575 9.40544   3
  -1   7  15-28.1219 22.6306   3
  -1   7  14 256.162 60.3511   3
  -1  -7  14 342.411 52.0209   3
  -1  -7  13 0.35490 9.06872   3
  -1   7  13 48.9382 26.7546   3
  -1   7  12 554.771 89.8150   3
  -1  -7  12 592.296 65.4855   3
  -1  -7  11 8.08452 7.53271   3
  -1   7  11 22.2345 16.3680   3
   1   7 -11 6.09337 12.9991   3
  -1  -7  10-4.26037 11.4111   3
  -1   7  10 12.0313 27.5401   3
   1   7 -10 8.70407 7.28532   3
  -1   7   9 236.822 54.0310   3
  -1  -7   9 192.061 34.1450   3
   1   7  -9 206.276 41.3682   3
   1   7  -8 1006.36 93.9262   3
  -1   7   8 945.614 112.248   3
  -1  -7   8 1075.77 85.2198   3
  -1  -7   7 585.033 62.6667   3
   1   7  -7 658.373 75.4212   3
  -1   7   7 479.699 80.3407   3
  -1   7   6 307.288 64.9020   3
  -1  -7   6 291.835 42.5992   3
   1   7  -6 321.606 51.8237   3
  -1  -7   5 847.554 75.7960   3
   1   7  -5 788.615 80.8251   3
  -1   7   5 836.907 101.028   3
   1   7  -4 145.798 34.2580   3
  -1  -7   4 106.144 26.5354   3
  -1   7   4 151.317 41.1260   3
   1   7  -3 10.9991 7.73788   3
  -1  -7   3 11.9244 9.15243   3
  -1   7   3-12.2143 17.4149   3
   1   7  -2 234.212 45.6478   3
  -1  -7   2 278.261 44.5874   3
  -1   7   2 212.630 52.0658   3
   1   7  -1 76.5095 27.8083   3
  -1  -7   1 113.424 28.7206   3
  -1   7   1 98.5271 38.4689   3
  -1   7   0 2818.10 190.080   3
   1   7   0 2705.07 163.816   3
  -1  -7   0 3197.11 165.301   3
   1   7   1 30.8817 18.5044   3
  -1   7  -1 25.5493 23.9727   3
  -1  -7  -1 60.9378 24.1346   3
  -1   7  -2 381.455 66.0399   3
   1   7   2 266.648 49.5272   3
  -1  -7  -2 449.135 59.7431   3
  -1   7  -3 271.208 57.7433   3
  -1  -7  -3 286.034 51.3422   3
   1   7   3 308.325 51.4810   3
   1   7   4 315.313 55.8588   3
  -1  -7  -4 231.105 47.2314   3
  -1   7  -4 289.336 61.0817   3
  -1   7  -5 3.05306 16.2056   3
   1   7   5 26.2094 20.0123   3
  -1   7  -6 78.1677 37.4476   3
   1   7   6 48.3184 24.1239   3
  -1   7  -7 3.87040 10.9501   3
   1   7   7 16.2136 15.3087   3
   1   7   8 23.0059 16.3008   3
  -1   7  -8 37.8145 27.6771   3
  -1   7  -9 1390.01 139.370   3
   1   7   9 1329.55 129.102   3
  -1   7 -10 419.541 77.1811   3
   1   7  10 469.462 75.4261   3
  -1   7 -11 592.053 89.6231   3
   1   7  11 570.470 89.2634   3
   1   7  12 2007.16 173.001   3
  -1   7 -12 2106.05 180.880   3
  -1   7 -13 7.92382 15.7920   3
   1   7  13 42.6541 32.2294   3
   1   7  14 1269.05 139.836   3
   1   7  15 36.4094 25.4578   3
   1   7  16 109.860 44.2386   3
   1   7  17 86.1065 43.5817   3
   1   7  18 140.002 49.2222   3
   1   7  19 363.128 83.4241   3
   1   7  20 686.180 113.701   3
   1   7  21 7.57626 17.7279   1
   1   7  21 92.5401 45.8526   3
   1   7  22 15.7215 18.7819   1
   1   7  22 46.7564 36.0139   3
   1   7  23 271.843 64.4936   1
   1   7  23 254.411 79.0488   3
   1   7  24 85.1620 50.5829   3
   1   7  24 51.3092 27.4655   1
   1   7  25 37.0105 22.5375   1
   1   7  25 123.748 54.5447   3
   1   7  26 10.2071 15.2464   1
   1   7  26 60.1337 41.6132   3
   1   7  27 36.8489 39.0354   3
   1   7  28 24.2986 33.9551   3
  -1   8  27-23.7561 18.8642   3
  -1   8  26 176.399 65.4950   3
  -1   8  25 70.5412 41.7443   3
  -1   8  24 223.316 75.9082   3
  -1   8  23 121.272 52.5545   3
  -1   8  22 58.7982 33.7888   3
  -1   8  21 13.7165 15.9552   3
  -1   8  20-41.2251 30.5975   3
  -1   8  19 557.920 105.081   3
  -1   8  18 221.549 69.7680   3
  -1   8  17 24.4196 35.9759   3
  -1   8  16 62.1566 46.1200   3
  -1   8  15 61.1756 43.0769   3
  -1   8  14-4.65703 18.1426   3
  -1  -8  14 6.15631 8.66514   3
  -1  -8  13-6.89140 10.7214   3
  -1   8  13 5.70799 11.9964   3
  -1   8  12 580.897 96.9558   3
   1   8 -12 794.034 90.4962   3
  -1  -8  12 640.767 70.6274   3
  -1   8  11 197.349 61.1010   3
  -1  -8  11 190.887 37.8491   3
   1   8 -11 251.454 54.6316   3
   1   8 -10 343.861 59.6948   3
  -1  -8  10 248.352 41.7392   3
  -1   8  10 322.698 72.4748   3
   1   8  -9 33.1565 21.4543   3
  -1  -8   9-14.2641 16.3632   3
  -1   8   9 18.9925 29.5971   3
   1   8  -8 96.1565 35.5876   3
  -1   8   8 98.1103 40.9916   3
  -1  -8   8 145.251 34.2593   3
   1   8  -7-1.95049 7.92098   3
  -1   8   7-20.3254 23.1381   3
  -1  -8   7 12.4397 14.4520   3
  -1  -8   6 254.485 43.7082   3
   1   8  -6 196.452 45.1103   3
  -1   8   6 205.009 51.8503   3
   1   8  -5-14.3994 22.7688   3
  -1   8   5 0.35400 10.7039   3
  -1  -8   5 16.7758 9.13997   3
   1   8  -4-10.0507 6.95237   3
  -1   8   4 1.90251 14.3271   3
  -1  -8   4-1.53710 7.00558   3
  -1   8   3-0.27913 13.1639   3
  -1  -8   3 11.4811 11.8152   3
   1   8  -3-5.01132 10.7120   3
  -1  -8   2 821.259 83.4346   3
  -1   8   2 785.071 106.208   3
   1   8  -2 787.143 89.6988   3
   1   8  -1 213.621 46.5798   3
  -1  -8   1 262.098 47.0301   3
  -1   8   1 261.935 60.8241   3
   1   8   0 9.52006 8.20608   3
  -1   8   0 9.63842 13.6604   3
  -1  -8   0 17.4465 15.8847   3
   1   8   1 146.429 38.4974   3
  -1   8  -1 171.820 53.8535   3
  -1   8  -2 421.101 73.9939   3
   1   8   2 273.205 52.7789   3
  -1   8  -3-0.34752 9.41915   3
   1   8   3 2.92501 7.94006   3
   1   8   4 639.580 85.8491   3
  -1   8  -4 583.291 89.3140   3
  -1   8  -5 72.4588 29.1909   3
   1   8   5 103.565 34.6003   3
   1   8   6 512.290 77.9839   3
  -1   8  -6 585.065 91.4151   3
   1   8   7 2339.31 174.439   3
  -1   8  -7 2371.55 194.132   3
   1   8   8 1333.85 133.599   3
  -1   8  -8 1471.68 151.424   3
   1   8   9 219.043 59.1033   3
  -1   8  -9 207.127 61.1585   3
  -1   8 -10 839.655 113.034   3
   1   8  10 900.001 113.888   3
  -1   8 -11 1306.72 143.432   3
   1   8  11 1320.00 137.980   3
   1   8  12 35.1514 32.3952   3
  -1   8 -12-3.16522 17.8370   3
  -1   8 -13-46.2553 36.1211   3
   1   8  13 19.2631 19.6666   3
   1   8  14 215.859 59.8796   3
  -1   8 -14 213.721 60.2663   3
   1   8  15 158.649 53.5108   3
   1   8  16 78.8130 35.7428   3
   1   8  17 423.666 89.8578   3
   1   8  18 541.819 104.706   3
   1   8  19 293.566 80.0368   3
   1   8  20 146.207 58.0360   3
   1   8  21 312.423 82.8643   3
   1   8  22 28.3550 22.0060   1
   1   8  22 111.004 54.8222   3
   1   8  23-15.6798 16.7869   1
   1   8  23 12.2979 30.4995   3
   1   8  24-8.62357 14.2213   1
   1   8  24 5.44630 22.8931   3
   1   8  25 114.361 51.8515   3
   1   8  25-42.2275 26.6312   1
   1   8  26 77.9082 51.6606   3
   1   8  27 13.7024 36.1962   3
  -1   9  25 15.3709 16.5283   3
  -1   9  24 92.6415 52.6457   3
  -1   9  23 114.759 62.2865   3
  -1   9  22 51.7071 13.5205   3
  -1   9  21 177.934 68.1630   3
  -1   9  20 68.4890 47.2004   3
  -1   9  19 23.5139 28.4099   3
  -1   9  18 8.31891 24.5443   3
  -1   9  17 107.321 52.3343   3
  -1   9  16 64.3870 33.6109   3
  -1   9  15 119.674 56.4443   3
  -1   9  14-17.9322 15.4335   3
   1   9 -13 176.690 50.6976   3
  -1   9  13 138.329 49.3357   3
  -1   9  12 261.891 72.0149   3
   1   9 -12 226.439 53.4608   3
  -1   9  11 37.1433 35.2863   3
   1   9 -11 45.9545 27.0838   3
  -1   9  10 104.430 46.6567   3
   1   9 -10 121.181 37.9424   3
  -1   9   9 49.6061 28.6919   3
   1   9  -9 54.3806 30.7167   3
  -1  -9   9 45.0586 23.7475   3
   1   9  -8 42.0027 27.9247   3
  -1  -9   8-5.23774 6.65030   3
  -1   9   8 35.1087 31.0026   3
   1   9  -7 161.702 44.0217   3
  -1  -9   7 124.936 32.7685   3
  -1   9   7 145.277 47.2729   3
  -1   9   6 74.1664 31.7539   3
  -1  -9   6 80.5964 25.1989   3
   1   9  -6 159.591 43.0375   3
   1   9  -5 0.71147 22.9897   3
  -1   9   5 22.7402 14.0128   3
  -1   9   4 65.0732 32.2555   3
   1   9  -4 94.4680 31.3435   3
  -1   9   3 135.568 48.5471   3
   1   9  -3 137.374 45.2291   3
   1   9  -2 1268.10 124.740   3
  -1   9   2 1422.91 152.426   3
   1   9  -1 27.5355 18.4747   3
  -1   9   1 0.71221 21.0796   3
  -1   9   0 223.076 58.1942   3
   1   9   0 203.308 50.7850   3
  -1   9  -1 775.516 110.237   3
   1   9   1 814.473 100.718   3
  -1   9  -2 66.0115 34.0120   3
   1   9   2 95.1776 37.7882   3
   1   9   3 254.324 61.6263   3
  -1   9  -3 267.430 66.4951   3
  -1   9  -4 92.7259 41.1685   3
   1   9   4 97.6277 36.2800   3
   1   9   5-5.49062 14.5137   3
  -1   9  -5 24.5148 25.6167   3
   1   9   6 27.1187 21.4668   3
  -1   9  -6 26.9644 21.0155   3
   1   9   7 16.4209 15.6683   3
  -1   9  -7-3.61493 17.0290   3
  -1   9  -8 511.988 92.5190   3
   1   9   8 508.439 84.7702   3
  -1   9  -9 1301.28 150.214   3
   1   9   9 1473.58 152.298   3
  -1   9 -10 5.32785 18.2323   3
   1   9  10 78.4249 42.3224   3
   1   9  11 6.14372 14.4028   3
  -1   9 -11 11.3959 30.9360   3
   1   9  12-9.74461 26.9479   3
  -1   9 -12 18.7502 26.7251   3
  -1   9 -13 160.596 63.2329   3
   1   9  13 186.388 60.6028   3
  -1   9 -14 11.9724 21.4157   3
   1   9  14 16.2829 26.2130   3
   1   9  15 313.158 78.4483   3
   1   9  16 309.072 75.8161   3
   1   9  17 316.118 86.2280   3
   1   9  18 97.0014 51.0248   3
   1   9  19 316.904 83.6020   3
   1   9  20 49.0199 33.2117   3
   1   9  21 102.313 53.0555   3
   1   9  22-5.47162 18.6086   3
   1   9  23 17.9638 19.0581   1
   1   9  23 13.4808 17.1182   3
   1   9  24 71.8010 44.6075   3
   1   9  25 78.8201 49.6265   3
  -1  10  22 7.97699 38.5609   3
  -1  10  21-22.6065 28.8978   3
  -1  10  20 16.2520 13.5841   3
  -1  10  19 89.7065 43.6180   3
  -1  10  18 194.851 69.0002   3
  -1  10  17 71.1554 58.5371   3
  -1  10  16 44.6838 29.9539   3
  -1  10  15-17.1630 11.1693   3
  -1  10  14 12.6464 25.3204   3
   1  10 -13 186.165 52.9203   3
  -1  10  13 172.939 65.3662   3
   1  10 -12 146.494 55.3112   3
  -1  10  12 197.964 64.8868   3
  -1  10  11 72.7467 40.1771   3
   1  10 -11 69.6545 40.4332   3
  -1  10  10 564.850 107.911   3
   1  10 -10 484.721 82.0521   3
   1  10  -9 298.224 66.0946   3
  -1  10   9 247.936 78.4697   3
  -1  10   8 93.8361 47.0898   3
   1  10  -8 58.5354 29.3527   3
  -1  10   7 51.6996 38.5015   3
   1  10  -7 67.9815 29.4733   3
  -1  10   6 209.599 69.0798   3
   1  10  -6 355.275 68.3584   3
   1  10  -5 227.118 56.4988   3
  -1  10   5 189.559 61.4290   3
   1  10  -4 5.50860 14.8172   3
  -1  10   4 39.9548 32.5051   3
  -1  10   3 144.168 51.4035   3
   1  10  -3 89.9176 36.6187   3
  -1  10   2 511.985 95.7910   3
   1  10  -2 473.367 80.5891   3
   1  10  -1 237.399 56.7063   3
  -1  10   1 243.465 70.6810   3
   1  10   0 142.003 48.7709   3
  -1  10   0 153.811 55.2003   3
   1  10   1 23.3819 22.5258   3
  -1  10  -1 72.4688 36.2151   3
  -1  10  -2 129.324 52.3441   3
   1  10   2 131.680 43.9155   3
   1  10   3 565.253 92.7164   3
  -1  10  -3 542.923 99.8145   3
   1  10   4 68.6113 37.4034   3
  -1  10  -4 112.495 47.8362   3
  -1  10  -5 218.796 65.5980   3
   1  10   5 147.203 50.3701   3
   1  10   6 35.5871 26.8758   3
  -1  10  -6 89.9185 45.0071   3
   1  10   7 910.976 121.787   3
  -1  10  -7 901.457 132.475   3
   1  10   8-4.73293 15.2643   3
  -1  10  -8 17.5053 17.1901   3
  -1  10  -9-0.20217 21.2166   3
   1  10   9 24.2248 19.6998   3
   1  10  10-20.5843 14.0696   3
  -1  10 -10-25.1741 21.4278   3
   1  10  11 76.3008 42.3145   3
  -1  10 -11 21.3403 20.0595   3
  -1  10 -12 0.61238 10.7309   3
   1  10  12 13.7382 22.1050   3
   1  10  13 80.4432 43.8870   3
  -1  10 -13 1.46827 11.8263   3
   1  10  14-9.12878 13.7269   3
  -1  10 -14 59.7576 29.7705   3
  -1  10 -15 49.0599 18.4374   3
   1  10  15 69.9700 35.1964   3
   1  10  16 3.29323 25.5449   3
   1  10  17 47.4704 35.0969   3
   1  10  18 58.8795 44.4533   3
   1  10  19-2.66638 22.3041   3
   1  10  20 100.310 51.0315   3
   1  10  21 11.4615 22.9935   3
   1  10  22 2.65699 34.9702   3
  -1  11  19 9.18060 23.2052   3
  -1  11  18 35.6957 34.8459   3
  -1  11  17-58.3018 39.9222   3
  -1  11  16 6.24381 17.7124   3
  -1  11  15 67.4575 45.2707   3
  -1  11  14 30.2681 37.2518   3
  -1  11  13 10.8147 27.3371   3
  -1  11  12 44.8822 42.1061   3
   1  11 -12 6.36854 19.4707   3
  -1  11  11 25.1728 35.4608   3
   1  11 -11 19.7398 18.5771   3
  -1  11  10 25.1766 37.0415   3
   1  11 -10 56.9168 28.0699   3
  -1  11   9 42.2176 43.4162   3
   1  11  -9 32.2270 22.4447   3
  -1  11   8 41.9579 39.5190   3
   1  11  -8 18.7759 19.5081   3
   1  11  -7 63.8102 37.0480   3
  -1  11   7 30.7853 34.4538   3
   1  11  -6 55.0033 31.5960   3
  -1  11   6 49.0476 35.7840   3
   1  11  -5 38.7602 21.4746   3
  -1  11   5 88.9700 50.4125   3
  -1  11   4-16.1675 12.1233   3
   1  11  -4 13.5677 18.1992   3
   1  11  -3-20.5634 28.5094   3
  -1  11   3-37.5061 28.7704   3
   1  11  -2 73.9132 35.4138   3
  -1  11   2 92.4371 42.3975   3
   1  11  -1 31.9770 16.8002   3
  -1  11   1 11.2045 27.8557   3
   1  11   0 62.5479 32.5446   3
  -1  11   0 11.6512 21.5549   3
  -1  11  -1 72.0531 46.0702   3
   1  11   1 76.8660 35.1296   3
  -1  11  -2 58.2043 29.5101   3
   1  11   2 100.058 45.2715   3
  -1  11  -3 63.2818 39.5488   3
   1  11   3 54.7066 33.4585   3
   1  11   4 34.2499 28.2587   3
  -1  11  -4 6.09765 15.4463   3
  -1  11  -5 77.4755 43.2906   3
   1  11   5 14.5666 15.3546   3
  -1  11  -6 47.2224 31.8818   3
   1  11   6 39.4593 22.0618   3
   1  11   7 26.4176 33.5534   3
  -1  11  -7 33.6826 37.7287   3
   1  11   8 41.4292 29.1764   3
  -1  11  -8 32.9799 29.2715   3
   1  11   9 54.0665 32.0716   3
  -1  11  -9 100.601 49.2007   3
   1  11  10 12.9342 25.4721   3
  -1  11 -10-17.0624 21.3779   3
  -1  11 -11 11.9336 16.7028   3
   1  11  11 20.1712 20.5486   3
   1  11  12 38.9757 18.0287   3
  -1  11 -12 57.2937 35.4561   3
  -1  11 -13-36.1720 25.0063   3
   1  11  13-5.06943 25.8524   3
  -1  11 -14-85.5587 44.3715   3
   1  11  14-14.9136 21.8608   3
  -1  11 -15 4.34993 20.3165   3
   1  11  15 19.7255 32.6472   3
   1  11  16 67.7827 40.2208   3
   1  11  17 19.8589 16.0637   3
   1  11  18 100.429 56.2764   3
   1  11  19-78.1551 45.0779   3
   1  11  20 14.7586 23.1951   3
  -1  12  15 35.8618 43.1735   3
  -1  12  14 59.6365 41.8212   3
  -1  12  13 44.1737 35.6620   3
  -1  12  12 61.6933 42.4373   3
  -1  12  11 89.3519 53.2436   3
  -1  12  10-12.7750 36.3305   3
  -1  12   9 20.7579 39.7683   3
  -1  12   8 2.91243 21.1236   3
   1  12  -8 2.56566 20.4257   3
   1  12  -7-23.1295 27.2011   3
  -1  12   7 19.1411 35.7296   3
   1  12  -6-19.0700 19.9138   3
  -1  12   6 77.8624 45.3335   3
   1  12  -5 21.8136 10.1831   3
  -1  12   5-8.08126 34.9105   3
  -1  12   4-70.6353 40.7952   3
   1  12  -4-9.29524 15.3455   3
   1  12  -3 3.25636 18.0170   3
  -1  12   3-2.79484 28.8001   3
   1  12  -2 35.0779 24.7668   3
  -1  12   2-22.7713 27.4246   3
  -1  12   1-2.75490 14.0205   3
   1  12  -1 14.9733 28.8624   3
   1  12   0 13.6033 10.9669   3
  -1  12   0-7.72177 22.8735   3
  -1  12  -1-0.80662 29.1816   3
   1  12   1 10.0345 20.4726   3
   1  12   2 72.6407 43.9823   3
  -1  12  -2 75.7842 45.4080   3
  -1  12  -3 13.3320 18.1522   3
   1  12   3-2.67528 14.1549   3
   1  12   4 27.8432 28.0701   3
  -1  12  -4 64.0698 42.8473   3
   1  12   5 104.873 55.8733   3
  -1  12  -5 92.1733 48.0365   3
   1  12   6 72.0052 42.3781   3
  -1  12  -6 33.5062 29.4667   3
  -1  12  -7 23.7616 25.7729   3
   1  12   7 30.0114 34.9008   3
   1  12   8 43.4215 31.3482   3
  -1  12  -8-17.7214 25.6505   3
   1  12   9-6.97885 16.3416   3
  -1  12  -9 51.1928 43.8754   3
   1  12  10 24.5984 25.7054   3
  -1  12 -10 48.2796 38.8854   3
   1  12  11 25.7331 33.3373   3
  -1  12 -11 13.1543 21.1800   3
   1  12  12 68.7071 48.5493   3
  -1  12 -12 24.8042 25.9232   3
  -1  12 -13 73.2630 42.9543   3
   1  12  13 13.6670 33.9127   3
  -1  12 -14 36.3211 15.2596   3
   1  12  14 21.3790 28.0102   3
   1  12  15 83.6730 52.9504   3
  -1  12 -15-35.9740 32.5187   3
   1  12  16 3.06239 15.2302   3
  -1  13  10-24.2512 30.5072   3
  -1  13   9 28.9445 30.4608   3
  -1  13   8 31.7952 32.2217   3
  -1  13   7 125.547 62.4433   3
  -1  13   6 30.1904 20.5047   3
   1  13  -5 23.0709 35.5911   3
  -1  13   5 19.7092 25.4949   3
   1  13  -4 57.2224 41.5304   3
  -1  13   4-15.1895 23.4728   3
   1  13  -3 48.9646 22.8094   3
  -1  13   3-13.4923 19.3052   3
   1  13  -2-27.6202 35.9662   3
  -1  13   2 5.82383 23.3196   3
   1  13  -1 48.0439 35.8803   3
  -1  13   1-68.5058 42.1096   3
   1  13   0 11.8852 17.9478   3
  -1  13   0-78.9960 45.1612   3
   1  13   1 73.9458 43.1513   3
  -1  13  -1 71.4246 42.9267   3
   1  13   2 7.01323 26.8573   3
  -1  13  -2 19.2796 24.4571   3
   1  13   3 14.2163 19.7899   3
  -1  13  -3 87.5278 47.3539   3
   1  13   4 112.590 60.1862   3
  -1  13  -4-29.9268 16.2236   3
   1  13   5 19.6979 23.7138   3
  -1  13  -5 19.2386 45.9029   3
   1  13   6 38.8808 20.1942   3
  -1  13  -6 133.543 59.6667   3
   1  13   7 81.9719 43.1596   3
  -1  13  -7 23.5120 27.4039   3
   1  13   8 46.1316 38.4071   3
  -1  13  -8-20.7018 26.4596   3
  -1  13  -9 45.4131 55.9917   3
   1  13   9 49.5608 38.7418   3
  -1  13 -10-74.2157 42.8530   3
   1  13  10-4.07120 27.0776   3
   1  13  11 40.8426 37.5891   3
  -1  13 -11 11.6011 20.1959   3
   1  13  12-107.369 53.1097   3
  -1  13 -12-5.17386 16.4077   3
   1  13  13-46.7428 37.0721   3
  -1  13 -13 21.0110 25.6179   3
  -1  13 -14 108.973 47.1325   3
  -1  14   3-62.4988 42.8204   3
  -1  14   2-34.6438 33.2239   3
  -1  14   1-149.742 64.5860   3
   1  14   0-156.315 59.0529   3
  -1  14   0 23.4712 28.7177   3
   1  14   1 40.3198 31.5447   3
  -1  14  -1 0.88300 14.2953   3
  -1  14  -2 62.5203 49.0551   3
   1  14   2 72.5768 60.3716   3
   1  14   3 53.4033 32.7141   3
  -1  14  -3-98.9157 52.4786   3
   1  14   4-24.7008 26.6805   3
  -1  14  -4 35.7387 44.0183   3
   1  14   5 63.7679 40.3025   3
  -1  14  -5-44.6061 36.6778   3
   1  14   6 16.9058 23.5870   3
  -1  14  -6-58.4098 42.4591   3
   1  14   7-96.3746 50.3661   3
  -1  14  -7 78.3512 48.3296   3
   1  14   8 55.7796 48.6740   3
  -1  14  -8 14.3785 25.2067   3
  -1  14  -9 51.5893 38.6292   3
  -1  14 -10 31.0524 29.0112   3
   2   0 -35-27.4891 28.9590   2
   2   0 -34 37.6628 32.2903   2
  -2   0  33 4.42686 18.5127   3
   2   0 -33-71.3893 42.4618   2
   2   0 -32 5.00915 14.8935   2
  -2   0  32 38.0448 26.0279   3
   2   0 -31-36.8779 30.3094   2
  -2   0  31 6.64370 14.8099   3
   2   0 -30-21.0236 17.7082   2
  -2   0  30 29.9594 26.7203   3
  -2   0  29-7.72212 14.5517   3
   2   0 -29-3.30671 12.8361   2
   2   0 -28 30.2964 32.4737   2
  -2   0  28 1.51744 14.9232   3
   2   0 -27-39.3153 29.1017   2
  -2   0  27 17.5847 10.2652   3
  -2   0  26-60.9307 28.1633   3
   2   0 -26-54.1050 32.9508   2
   2   0 -25 1.35706 14.3714   2
  -2   0  25-9.38091 13.2498   3
   2   0 -24 18.6065 24.3368   2
  -2   0  24 26.4037 23.4430   3
   2   0 -24 4.03298 11.4831   1
  -2   0  23 8.31571 9.27928   3
   2   0 -23 10.5058 15.1629   1
   2   0 -22 275.313 42.6555   1
  -2   0  22 644.168 81.8833   3
  -2   0  21-4.57597 9.20607   3
   2   0 -21-1.14910 6.91410   1
  -2   0  20 272.660 51.5789   3
   2   0 -20 236.942 36.6297   1
  -2   0  19-8.51758 13.9673   3
   2   0 -19 9.21964 9.28888   1
   2   0 -18 19.5219 12.7882   1
  -2   0  18 20.1811 16.7256   3
  -2   0  17 13.2937 13.6786   3
   2   0 -17 6.51270 6.72587   1
  -2   0  16 3159.24 162.244   3
   2   0 -16 2991.27 126.139   1
   2   0 -15 20.0776 11.4552   1
  -2   0  15 33.6645 22.2820   3
   2   0 -14 17446.9 448.313   1
  -2   0  14 16704.7 496.383   3
   2   0 -13 10.7844 6.96064   1
  -2   0  13 44.9872 26.0647   3
  -2   0  12 37416.3 951.388   3
   2   0 -12 38399.4 905.419   1
   2   0 -11 5.71678 4.12934   1
  -2   0  11 9.23984 11.6309   3
  -2   0  10 474.558 45.3203   3
  -2   0   9 0.36701 6.47689   3
   2   0  -8 458.351 40.7153   3
  -2   0   8 460.250 40.3355   3
  -2   0   7 10.6576 6.19807   3
   2   0  -7-1.34005 6.01690   3
  -2   0   6 4449.11 155.422   3
   2   0  -6 4612.99 152.811   3
  -2   0   5 8.05990 5.90467   3
   2   0  -5 0.58024 3.06689   3
  -2   0   4 95.0887 17.3857   3
   2   0  -4 94.4731 15.8874   3
   2   0  -3 3.04444 3.68694   3
  -2   0   3 13.1114 9.20180   3
  -2   0   2 604.026 51.4250   3
   2   0  -2 654.893 46.8557   3
   2   0  -1 9.90043 9.58241   3
  -2   0   1 1.93631 7.28212   3
   2   0   0 3678.68 143.260   3
  -2   0   0 3572.01 149.017   3
  -2   0  -1-4.60113 9.74824   3
   2   0   1-5.45375 10.6633   3
   2   0   2 163.814 27.9596   3
   2   0   3 14.0622 5.02348   2
   2   0   3 3.30327 12.0662   1
   2   0   3 14.3677 7.97013   3
   2   0   4 293.067 27.2620   2
   2   0   4 346.776 45.4296   3
   2   0   4 291.815 42.5184   1
   2   0   5 3.30604 3.68408   2
   2   0   5-3.44038 9.91181   1
   2   0   6 6942.79 263.880   1
   2   0   7-11.7248 10.5604   1
   2   0   8 123.246 32.3421   1
   2   0   9 5.19139 9.58328   1
   2   0  10 7545.12 294.996   1
   2   0  11 10.5078 14.6815   1
   2   0  12 2846.39 168.195   1
   2   0  13 5.92469 7.24600   1
   2   0  14 179.206 39.8293   1
   2   0  15-2.53294 12.1774   1
   2   0  16 24.5061 12.4488   1
  -2   0 -17 4.37073 7.11297   2
   2   0  17-3.08750 7.05866   1
  -2   0 -18 34.4995 11.8933   2
   2   0  18 18.0916 12.1752   1
  -2   0 -19-4.83096 5.53645   2
   2   0  19 19.1720 19.4703   1
   2   0  20 102.208 33.7403   1
  -2   0 -20 65.9291 18.1685   2
   2   0  21-1.24453 12.2690   1
   2   0  22 234.659 58.1682   1
   2   0  23 6.74678 16.4521   1
   2   0  24 923.026 116.660   1
   2   0  25 9.68436 15.5009   1
   2   0  26-1.04666 15.1909   1
   2   0  27 23.5370 20.3593   1
   2   0  28 875.389 116.593   1
   2   0  29 19.1955 17.6713   1
   2   0  30 55.8265 38.2305   1
   2   0  31 7.12219 18.2825   1
   2   0  32 472.863 98.1989   1
   2   0  33 38.9357 32.6145   1
   2   0  34 63.1840 36.5448   1
   2   0  35-21.5633 22.6381   1
   2   0  36-3.35276 12.9985   1
   2   1 -35 61.1278 41.1905   2
   2  -1 -35-46.3042 35.3857   2
  -2   1  35 21.1476 23.2656   3
   2  -1 -34-32.7208 30.3179   2
   2   1 -34-40.8496 34.4550   2
  -2   1  34-2.00951 21.1785   3
   2  -1 -33 101.740 49.6387   2
   2   1 -33 149.311 61.0568   2
  -2   1  33 56.6453 33.6425   3
   2   1 -32 15.3526 22.0913   2
   2  -1 -32-20.3387 23.8745   2
  -2   1  32 36.5268 19.1021   3
  -2  -1  32 6.93458 13.0773   3
   2   1 -31-58.4137 38.0649   2
  -2  -1  31-12.4918 20.8565   3
  -2   1  31 0.62620 13.6184   3
   2  -1 -31-61.2073 38.0779   2
   2   1 -30 25.3753 25.8676   2
  -2  -1  30 3.75690 9.01174   3
  -2   1  30 19.4153 25.2072   3
   2  -1 -30 1.71935 13.1516   2
  -2  -1  29 81.8041 31.8483   3
  -2   1  29 35.3158 22.2470   3
   2   1 -29 18.4606 26.4983   2
  -2   1  28 11.3699 13.4146   3
  -2  -1  28 2.87200 13.9394   3
   2   1 -28-0.11009 11.8290   2
  -2  -1  27 23.2285 20.9958   3
   2   1 -27 2.11855 17.9468   2
  -2   1  27 6.36182 16.4663   3
  -2  -1  26 77.4667 34.1622   3
   2   1 -26 53.1659 38.5966   2
  -2   1  26 99.1139 39.9927   3
   2   1 -25 9.37946 15.4844   2
  -2  -1  25 6.03626 9.41995   3
  -2   1  25 6.40533 10.8539   3
  -2  -1  24-10.1121 14.0806   3
   2   1 -24-9.64130 9.17757   1
  -2   1  24 9.99349 11.9352   3
   2   1 -24-3.31877 16.3848   2
   2   1 -23 20.1865 5.48551   1
  -2   1  23-2.09821 14.6555   3
  -2  -1  23-18.3448 19.8888   3
   2   1 -23-10.0204 19.5933   2
   2   1 -22 48.7567 33.1051   2
   2   1 -22 25.9100 14.4834   1
  -2  -1  22 16.4748 16.6256   3
  -2   1  22 41.6643 21.2775   3
   2   1 -21 195.256 60.3723   2
   2  -1 -21 79.2898 20.3023   1
  -2   1  21 307.553 57.9989   3
   2   1 -21 182.287 36.0427   1
  -2  -1  21 262.193 49.3060   3
   2   1 -20 25.0355 23.7009   2
  -2  -1  20 15.7531 16.2287   3
   2  -1 -20 13.4333 4.58751   1
  -2   1  20 26.3280 20.4376   3
   2   1 -20 15.6423 13.1050   1
  -2  -1  19 7.63089 8.99998   3
   2   1 -19 8.13377 20.0347   2
  -2   1  19 9.25247 14.5615   3
   2  -1 -19-2.16686 6.72497   1
   2   1 -19 15.6978 12.4074   1
   2   1 -18 234.307 61.0079   2
   2  -1 -18 254.396 31.6947   1
   2   1 -18 287.369 40.6761   1
  -2   1  18 329.713 54.5781   3
  -2  -1  18 332.713 48.0141   3
   2   1 -17 10.0996 16.0032   2
   2  -1 -17 3.71789 5.76137   1
  -2  -1  17 21.9229 15.9314   3
   2   1 -17 12.3039 5.35527   1
  -2   1  17 15.7133 14.2035   3
  -2   1  16 970.168 89.7765   3
  -2  -1  16 894.361 76.0864   3
   2   1 -16 1058.83 72.6383   1
   2  -1 -16 804.226 53.6592   1
   2   1 -16 880.698 114.613   2
  -2   1  15 413.912 59.0501   3
  -2  -1  15 360.757 47.7937   3
   2   1 -15 411.612 75.7845   2
   2  -1 -15 323.820 32.2580   1
   2   1 -15 440.716 45.1173   1
   2  -1 -14 9440.13 268.148   1
  -2  -1  14 10166.8 312.892   3
   2   1 -14 10565.8 302.540   1
  -2   1  14 10759.3 351.026   3
   2   1 -14 9201.55 403.666   2
  -2   1  13 1631.68 109.511   3
  -2  -1  13 1558.11 88.9782   3
   2   1 -13 1168.42 86.1650   1
   2  -1 -13 1659.91 66.6397   1
   2   1 -13 1272.41 132.389   2
   2   1 -12 4.14010 14.0268   2
   2  -1 -12 4.22970 3.04282   1
  -2  -1  12 1.72507 4.93193   3
  -2   1  12-2.60375 16.4914   3
  -2  -1  11 3614.93 137.670   3
  -2   1  11 3606.02 163.170   3
   2  -1 -11 3488.74 103.965   1
   2   1 -11 3737.29 215.908   2
  -2  -1  10 1077.95 61.6684   3
  -2   1  10 1091.34 79.9045   3
   2  -1 -10 1102.05 80.9378   3
   2  -1 -10 1146.23 41.7436   1
   2   1 -10 1009.99 107.422   2
   2   1  -9-0.20350 12.5628   2
  -2   1   9 3.25610 9.25463   3
  -2  -1   9 7.43126 6.21868   3
   2  -1  -9 6.11644 5.64768   3
   2   1  -8 10.1447 18.6123   2
  -2   1   8 4.18518 8.63243   3
  -2  -1   8 5.23852 3.75479   3
   2  -1  -8 16.2792 8.94676   3
  -2  -1   7 1776.11 70.9692   3
  -2   1   7 1835.94 98.8716   3
   2   1  -7 1754.13 131.068   2
   2  -1  -7 1726.95 94.1627   3
   2   1  -6 1044.54 94.9066   2
   2  -1  -6 998.062 68.1152   3
   2   1  -6 1002.48 45.4815   3
  -2   1   6 998.420 69.6561   3
  -2  -1   6 976.684 47.5675   3
   2   1  -5 2854.29 157.407   2
  -2   1   5 2592.00 121.195   3
   2   1  -5 2703.39 86.7096   3
   2  -1  -5 2808.20 93.0980   1
  -2  -1   5 2633.46 91.9892   3
   2  -1  -5 2437.77 115.977   3
   2  -1  -4 5046.20 149.812   1
  -2  -1   4 5086.83 149.633   3
  -2   1   4 4498.66 177.485   3
   2   1  -4 4715.08 138.964   3
   2  -1  -4 4924.06 175.605   3
   2   1  -4 4911.66 214.299   2
  -2   1   3 897.468 66.2793   3
   2   1  -3 897.235 45.9980   3
   2  -1  -3 953.688 53.3839   1
   2  -1  -3 892.817 63.8641   3
  -2  -1   3 1022.92 51.5536   3
   2   1  -3 910.882 78.7088   2
   2   1  -2 3889.12 129.287   3
  -2   1   2 3916.66 160.779   3
   2  -1  -2 3662.01 154.018   3
   2  -1  -2 4125.94 139.000   1
   2   1  -2 3937.90 176.684   2
   2   1  -1 24.7389 7.46242   3
   2  -1  -1 23.0062 7.16035   3
   2   1  -1 34.7798 17.9065   2
  -2   1   1 52.3897 17.4658   3
   2  -1  -1 26.5038 9.44905   1
  -2   1   0 304.303 41.2624   3
   2   1   0 260.443 37.0005   2
   2  -1   0 294.952 36.9871   3
   2   1   0 277.664 30.2069   3
   2  -1   0 322.658 34.4048   1
  -2  -1   0 299.471 39.5719   2
   2  -1   1 79.7937 20.6722   3
  -2   1  -1 99.2274 25.1192   3
   2  -1   1 73.5520 18.9643   1
   2   1   1 88.8290 20.0258   2
  -2   1  -1 81.7307 19.1231   1
  -2  -1  -1 70.8398 19.8847   2
   2  -1   2 14.2912 12.0816   1
  -2   1  -2 3.57250 9.56227   1
  -2  -1  -2 7.07328 5.91803   2
  -2   1  -2 7.31435 11.0766   3
   2  -1   2 1.68307 6.26219   3
   2  -1   3 0.04942 7.62572   1
  -2  -1  -3 3.73288 4.53044   2
  -2   1  -3-6.04656 15.2611   3
   2  -1   3-7.53156 6.39049   3
  -2   1  -3 1.51346 7.16796   1
   2  -1   4 361.407 47.8990   3
  -2   1  -4 369.515 54.0899   3
  -2  -1  -4 372.564 36.7387   2
   2  -1   4 394.461 46.7620   1
  -2   1  -4 386.133 46.2914   1
  -2   1  -5 1118.04 83.0142   1
  -2  -1  -5 1044.63 61.6814   2
   2  -1   5 868.223 83.7093   3
   2  -1   5 1117.71 81.3712   1
  -2  -1  -6 20.1184 9.68880   2
   2  -1   6 15.5675 13.4728   3
   2  -1   6 31.6210 16.4074   1
  -2   1  -6 46.2978 21.4443   1
   2  -1   7 3810.68 186.116   3
  -2   1  -7 3492.38 172.229   1
   2   1   7 3630.14 182.762   1
   2  -1   7 3546.05 169.581   1
  -2   1  -8 481.018 60.0019   1
   2  -1   8 473.962 62.8585   3
   2  -1   8 462.875 56.4165   1
   2   1   8 418.122 59.3916   1
   2  -1   9 14.1928 13.4402   3
  -2   1  -9 4.60938 14.4117   1
   2  -1   9 14.2303 12.6749   1
   2   1   9-14.3016 13.1177   1
  -2   1 -10 240.260 43.5414   1
   2  -1  10 208.937 39.7948   1
   2   1  10 132.635 34.1628   1
   2  -1  11 1135.20 97.2770   1
  -2   1 -11 1117.26 98.9916   1
   2   1  11 1050.14 99.5772   1
  -2   1 -12 30.9656 22.5745   1
   2  -1  12 46.4122 22.0325   1
   2   1  12 19.2218 16.9294   1
  -2   1 -13 1323.61 117.089   1
   2  -1  13 1452.36 113.246   1
   2   1  13 1319.52 119.021   1
   2  -1  14 639.474 77.1365   1
  -2   1 -14 678.116 81.7185   1
   2   1  14 611.106 82.4352   1
   2   1  15 88.3216 29.3809   1
   2  -1  15 76.0167 29.4743   1
   2   1  16 1671.28 139.330   1
   2  -1  16 1710.77 134.248   1
   2  -1  17 231.294 50.6845   1
   2   1  17 177.956 46.1588   1
   2   1  18 34.5478 20.0176   1
   2  -1  18 86.9343 31.1425   1
   2  -1  19 21.0719 19.1001   1
   2   1  19 33.6652 15.3657   1
   2  -1  20 436.772 73.4297   1
   2   1  20 465.481 77.1833   1
   2   1  21 655.985 91.1699   1
   2  -1  21 673.305 91.6672   1
  -2  -1 -22 42.3871 21.7327   2
   2  -1  22 71.3258 31.9943   1
   2   1  22 86.7781 33.9955   1
  -2  -1 -23-2.93542 10.6611   2
   2  -1  23 16.1741 22.9426   1
   2   1  23 47.1415 26.2430   1
  -2  -1 -24 66.5351 28.6954   2
   2   1  24 66.8783 34.8109   1
   2  -1  24 90.8315 37.7043   1
   2   1  25 9.10423 20.4686   1
  -2  -1 -25-0.18659 12.1303   2
   2  -1  25 20.4823 21.0187   1
   2   1  26 356.567 73.6172   1
   2  -1  26 413.577 79.0925   1
   2  -1  27 243.204 60.9673   1
   2   1  27 284.400 64.3381   1
   2  -1  28 313.068 74.0365   1
   2   1  28 233.076 63.7961   1
   2   1  29 63.3985 34.3222   1
   2  -1  29 104.805 46.5176   1
   2  -1  30 402.614 81.0250   1
   2   1  30 338.008 81.1117   1
   2  -1  31 25.6285 28.8216   1
   2   1  31 21.2259 24.0649   1
   2  -1  32 340.562 82.9420   1
   2   1  32 311.998 80.3186   1
   2  -1  33 0.76057 17.6615   1
   2   1  33-32.4949 25.5237   1
   2   1  34-45.8755 30.1089   1
   2  -1  34-19.1440 21.6801   1
   2  -1  35 89.3661 46.6963   1
   2   1  35 114.300 56.7085   1
   2  -1  36 40.4983 23.0072   1
  -2   2  36 4.98462 15.0123   3
   2  -2 -35-52.8140 37.8860   2
   2   2 -35-37.0687 34.2088   2
  -2   2  35-47.7343 33.0926   3
   2  -2 -34-27.7850 28.5727   2
   2   2 -34-29.8092 30.9650   2
  -2   2  34 37.1529 27.5713   3
   2   2 -33 1.65807 13.9381   2
  -2   2  33 30.2211 26.1705   3
   2   2 -32 28.0429 29.2048   2
  -2   2  32 7.07604 21.2599   3
   2   2 -31 14.5904 37.5872   2
  -2   2  31 63.3411 43.1755   3
   2   2 -30 8.66219 17.7506   2
  -2   2  30-56.7452 32.3959   3
  -2  -2  30 17.3817 22.3962   3
   2   2 -29 22.1284 40.9308   2
  -2   2  29 28.1747 33.0254   3
  -2  -2  29 11.6691 19.6853   3
   2   2 -28 34.4621 36.7108   2
  -2  -2  28 26.8442 21.2162   3
  -2   2  28-19.1791 25.9418   3
   2   2 -27 7.89829 14.0046   2
  -2   2  27-12.6089 19.1046   3
  -2  -2  27 7.70069 16.4484   3
   2   2 -26-0.21707 22.4652   2
  -2   2  26 17.3725 17.7374   3
  -2  -2  26 9.04837 10.5746   3
   2   2 -25 3.12753 22.9494   2
  -2   2  25 10.5836 14.5547   3
  -2  -2  25 8.89487 19.9397   3
  -2  -2  24 0.60894 7.05258   3
   2   2 -24 5.64766 13.6007   2
  -2   2  24-3.06304 23.1884   3
   2   2 -23 37.3218 28.4414   2
  -2   2  23 37.6086 28.2637   3
  -2  -2  23 27.8697 16.1046   3
   2   2 -22 15.8804 18.5845   2
  -2   2  22 45.4647 27.9026   3
  -2  -2  22 16.8016 10.3023   3
   2   2 -22 36.2688 21.9574   1
   2   2 -21 74.3082 38.7336   2
   2   2 -21 85.1911 23.4767   1
  -2   2  21 117.463 37.9872   3
  -2  -2  21 123.717 32.0963   3
  -2  -2  20 0.03889 8.98783   3
  -2   2  20 27.4699 26.4217   3
   2   2 -20 22.3369 14.8667   2
   2   2 -20 10.3667 9.84806   1
   2   2 -19 188.593 56.2241   2
   2   2 -19 181.744 34.4890   1
  -2   2  19 176.460 42.8427   3
  -2  -2  19 192.205 35.9883   3
   2   2 -18 1.11300 4.83634   1
   2   2 -18 1.59998 14.2215   2
  -2   2  18 5.38175 14.4416   3
  -2  -2  18 12.5068 8.67565   3
  -2  -2  17-14.7381 11.9775   3
   2   2 -17 2.79700 5.22131   1
   2   2 -17 0.69265 18.8302   2
  -2   2  17 19.1943 16.3991   3
   2   2 -16 51.5451 27.1644   2
  -2  -2  16 75.3354 21.5588   3
   2   2 -16 108.378 26.2327   1
  -2   2  16 109.203 33.6177   3
   2   2 -15 35.5563 24.0949   2
  -2   2  15 50.7373 21.9842   3
   2   2 -15 34.9263 15.0625   1
  -2  -2  15 36.6031 12.0328   3
   2   2 -14-0.34005 14.1121   2
   2   2 -14 24.2344 12.9077   1
  -2   2  14 25.6653 23.2380   3
  -2  -2  14 11.2720 8.01714   3
  -2   2  13 662.154 72.8012   3
  -2  -2  13 694.415 52.3858   3
   2   2 -13 621.306 89.0469   2
  -2   2  12 16353.8 494.929   3
   2  -2 -12 17095.9 496.902   3
  -2  -2  12 15460.6 415.185   3
   2   2 -12 15788.1 559.921   2
  -2   2  11 423.058 55.1471   3
   2   2 -11 443.280 75.2749   2
   2  -2 -11 447.471 58.0872   3
  -2  -2  11 372.671 30.9819   3
   2   2 -10 461.436 71.7135   2
   2  -2 -10 452.864 54.9032   3
  -2  -2  10 431.924 30.0963   3
  -2   2  10 505.261 57.8634   3
  -2  -2   9 881.939 40.4365   3
   2  -2  -9 1052.29 81.0671   3
  -2   2   9 975.688 79.4495   3
   2   2  -9 1144.23 109.961   2
   2   2  -8-3.59475 11.0812   2
  -2   2   8 10.2532 9.08441   3
   2  -2  -8-2.54508 8.57472   3
  -2   2   7 155.786 31.0426   3
   2  -2  -7 186.613 33.3826   3
   2   2  -7 204.950 43.7366   2
  -2   2   6 226.853 36.9837   3
   2   2  -6 208.155 42.9173   2
   2  -2  -6 243.723 37.1599   3
  -2  -2   6 250.733 46.8777   2
   2   2  -5 1058.39 95.5837   2
   2  -2  -5 757.637 34.1138   1
  -2   2   5 844.294 71.6750   3
  -2  -2   5 871.890 87.3402   2
   2  -2  -5 902.934 69.9597   3
  -2   2   4 1745.21 73.0589   1
  -2   2   4 1864.64 109.580   3
  -2  -2   4 1886.95 124.178   2
   2  -2  -4 1724.21 64.5519   1
   2   2  -4 1822.79 126.392   2
   2  -2  -4 1775.21 101.692   3
  -2  -2   3 145.449 33.7478   2
  -2   2   3 140.424 18.8098   1
  -2   2   3 145.291 30.4451   3
   2   2  -3 105.230 31.2707   2
   2  -2  -3 142.640 28.8790   3
   2  -2  -3 144.060 17.4528   1
   2  -2  -2 1465.33 94.7093   3
   2  -2  -2 1479.88 68.3231   1
  -2   2   2 1515.43 74.9675   1
  -2   2   2 1532.06 98.6384   3
  -2  -2   2 1426.76 101.923   2
  -2   2   1 1428.39 76.1574   1
   2  -2  -1 1415.06 70.8058   1
  -2   2   1 1418.66 97.0946   3
   2  -2  -1 1414.31 94.2376   3
  -2  -2   1 1381.55 96.6274   2
   2  -2   0 1632.96 101.981   3
  -2   2   0 1578.37 84.6755   1
   2  -2   0 1585.65 79.5091   1
  -2   2   0 1608.07 108.652   3
  -2  -2   0 1559.10 100.998   2
  -2  -2  -1 1202.99 86.0526   2
  -2   2  -1 1136.74 73.1170   1
   2  -2   1 1171.90 69.7352   1
  -2   2  -1 1180.48 91.6682   3
   2  -2   1 1158.68 86.5468   3
   2  -2   2 57.4045 19.6664   3
   2  -2   2 41.7515 17.1281   1
  -2   2  -2 22.5758 13.6867   3
  -2   2  -2 28.9248 11.8204   1
  -2  -2  -2 43.3688 15.4942   2
  -2   2  -3 738.864 62.0475   1
   2  -2   3 790.803 61.0187   1
  -2   2  -3 759.147 76.3430   3
   2  -2   3 791.732 74.2799   3
  -2   2  -4 907.012 71.9916   1
   2  -2   4 905.382 68.1967   1
  -2   2  -4 806.206 83.5513   3
   2  -2   4 888.372 82.0323   3
   2  -2   5 58.7381 27.9336   3
  -2   2  -5 71.7180 21.5403   1
   2  -2   5 90.9714 23.6933   1
  -2   2  -5 66.1721 24.4382   3
  -2   2  -6 1922.45 116.072   1
   2  -2   6 1834.85 109.419   1
  -2   2  -6 1829.59 132.075   3
   2  -2   6 2008.04 133.122   3
  -2   2  -7 3070.38 154.783   1
   2  -2   7 2916.91 147.358   1
   2  -2   7 2890.68 170.288   3
   2  -2   8 1356.41 110.060   3
  -2   2  -8 1199.10 95.8890   1
   2  -2   8 1208.86 93.2201   1
  -2   2  -9 18955.2 564.146   1
   2  -2   9 18412.7 548.867   1
   2  -2   9 19054.4 595.122   3
   2  -2  10 43.3639 23.3136   1
  -2   2 -10 25.8416 21.1217   1
   2  -2  10 27.0956 22.4348   3
   2  -2  10 2.18337 2.38519   2
   2  -2  11 605.408 40.0097   2
   2   2  11 673.958 81.7122   1
  -2   2 -11 668.085 75.9461   1
   2  -2  11 678.784 73.2920   1
   2  -2  11 692.430 87.4669   3
   2   2  12 1155.77 111.620   1
  -2   2 -12 1255.44 106.728   1
   2  -2  12 1047.53 95.3137   1
   2  -2  12 1017.77 114.541   3
  -2   2 -13 37.9257 23.0010   1
   2   2  13 13.2831 11.5870   1
   2  -2  13 21.7426 14.4623   1
   2  -2  13 24.7876 22.2309   3
   2   2  14 236.803 54.1367   1
   2  -2  14 203.457 42.5150   1
   2   2  15 73.0797 27.3199   1
   2  -2  15 79.4340 27.5222   1
   2   2  16-10.1020 12.1853   1
   2  -2  16-6.57745 12.8746   1
   2   2  17 16.1541 19.0770   1
   2  -2  17-18.4399 13.2464   1
   2   2  18 0.37946 12.4575   1
   2  -2  18 2.53047 12.5551   1
   2   2  19 33.9934 25.9285   1
   2  -2  19 50.5370 17.3648   1
   2  -2  20 1.27992 8.19126   1
   2   2  20 3.50510 16.4189   1
   2   2  21 384.724 73.9811   1
   2  -2  21 392.675 68.9003   1
   2  -2  22 13.4240 7.85182   1
   2   2  22-2.64842 9.92613   1
   2  -2  23 169.115 45.6328   1
   2   2  23 166.135 49.1879   1
   2  -2  24 146.645 47.7929   1
   2   2  24 140.678 41.3888   1
   2  -2  25 1.60586 16.5196   1
   2   2  25 15.9883 21.4940   1
   2  -2  26 51.6860 31.4321   1
   2   2  26 64.9723 35.0342   1
   2  -2  27 13.9101 26.6019   1
   2   2  27 58.5749 36.1658   1
   2   2  28 204.300 59.8135   1
   2  -2  28 174.496 49.0626   1
   2  -2  29-4.02538 13.4126   1
   2   2  29 5.86253 11.1771   1
   2   2  30 197.663 62.8473   1
   2  -2  30 291.135 74.5555   1
   2   2  31 40.2043 33.7582   1
   2  -2  31 16.7659 24.5119   1
   2  -2  32-0.38672 10.9679   1
   2   2  32 15.6993 18.7912   1
   2  -2  33-28.5589 25.4053   1
   2   2  33 14.1778 18.5361   1
   2   2  34-25.4462 23.3391   1
   2  -2  34 12.3799 11.6921   1
   2   2  35-0.09539 13.6146   1
  -2   3  36-4.94561 14.3195   3
  -2   3  35-61.8400 38.4567   3
  -2   3  34-33.7593 29.0997   3
  -2   3  33-8.59010 16.9651   3
  -2   3  32 5.81280 18.6281   3
  -2   3  31 1.14161 19.9179   3
  -2   3  30 13.9972 13.6750   3
   2   3 -29-23.5554 25.9765   2
  -2   3  29 46.7064 31.0761   3
   2   3 -28 16.4318 37.7026   2
  -2   3  28-1.20172 20.0451   3
  -2  -3  28 4.65477 7.90950   3
   2   3 -27-26.9148 26.5561   2
  -2   3  27 7.46324 21.9432   3
  -2  -3  27 37.0290 19.3166   3
   2   3 -26 8.46264 17.7350   2
  -2   3  26 9.21561 12.1568   3
  -2  -3  26 10.3096 11.0799   3
   2   3 -25 38.2927 21.1823   2
  -2   3  25 53.4720 28.9715   3
  -2  -3  25 4.13904 9.24517   3
   2   3 -24 32.7163 36.7954   2
  -2   3  24 30.2303 25.0936   3
  -2  -3  24 17.3566 14.9688   3
  -2  -3  23-21.6212 9.85543   3
  -2   3  23 27.7254 25.7918   3
   2   3 -23-34.4371 27.7340   2
   2   3 -22 30.3448 27.9795   2
  -2   3  22 105.594 40.8619   3
  -2  -3  22 62.0160 23.1672   3
   2   3 -21 30.1934 26.0681   2
  -2   3  21 13.1777 19.4966   3
   2   3 -20 0.18924 10.7392   2
  -2   3  20 5.80764 8.16143   3
   2   3 -19 293.088 75.6877   2
  -2   3  19 440.562 73.6509   3
   2   3 -18 260.818 70.2681   2
  -2   3  18 391.090 67.9094   3
   2   3 -18 407.494 53.6674   1
   2   3 -17 113.989 47.8107   2
  -2   3  17 127.647 42.5633   3
   2   3 -17 97.2440 25.9702   1
  -2   3  16 793.116 92.8843   3
   2   3 -16 592.589 100.259   2
   2   3 -16 750.528 75.6722   1
  -2   3  15 479.220 69.1153   3
   2   3 -15 292.791 69.9014   2
   2   3 -15 254.628 54.2118   1
  -2  -3  15 453.618 51.6735   3
   2   3 -14 493.363 82.1415   2
  -2  -3  14 664.599 57.9558   3
  -2   3  14 578.943 75.2476   3
  -2   3  13 467.462 66.0346   3
   2   3 -13 346.241 73.7633   2
   2  -3 -13 431.715 62.9014   3
  -2  -3  13 495.114 46.1405   3
   2   3 -12 56.2290 20.0613   2
  -2   3  12 47.9912 23.5251   3
   2  -3 -12 29.7300 23.2601   3
  -2  -3  12 28.6916 10.3929   3
   2   3 -11 856.828 105.011   2
  -2  -3  11 845.888 50.0932   3
   2  -3 -11 984.534 88.8498   3
  -2  -3  11 851.622 43.5919   3
  -2   3  11 993.566 91.9074   3
  -2  -3  10 30.7964 20.2965   2
   2   3 -10 4.07217 9.68041   2
  -2   3  10-1.83421 6.77982   3
   2  -3 -10 8.29661 12.3196   3
   2   3  -9 569.215 82.0940   2
   2  -3  -9 831.504 77.8321   3
  -2   3   9 680.734 73.4420   3
  -2  -3   9 727.033 89.1236   2
  -2  -3   8 369.529 60.0489   2
   2  -3  -8 409.194 52.7149   3
  -2   3   8 403.966 54.5890   3
  -2  -3   7 20.7120 15.9103   2
  -2   3   7 4.47254 8.08128   3
   2  -3  -7 1.67592 7.23728   3
  -2   3   7-0.21066 1.62273   1
  -2  -3   6 126.016 34.9284   2
  -2   3   6 156.471 34.5696   3
  -2   3   6 128.117 14.8867   1
   2  -3  -6 141.856 31.5174   3
  -2  -3   5 203.771 43.3861   2
  -2   3   5 171.081 33.7069   3
   2  -3  -5 190.164 34.9607   3
  -2   3   5 173.976 19.2072   1
  -2  -3   4 927.865 89.9048   2
  -2   3   4 853.830 49.0692   1
  -2   3   4 942.628 84.3936   3
   2  -3  -4 830.285 75.5650   3
   2   3  -3 1622.39 60.0690   3
  -2   3   3 1702.03 115.573   3
  -2   3   3 1721.66 77.7422   1
  -2  -3   3 1881.38 128.876   2
   2  -3  -3 1750.69 111.588   3
  -2   3   2 25.7591 10.8672   1
  -2   3   2 5.90070 8.99104   3
  -2  -3   2 21.9993 17.4836   2
   2  -3  -2 16.8050 12.7669   3
   2   3  -2 17.5004 6.30729   3
  -2  -3   1 2154.94 135.257   2
  -2   3   1 1957.90 125.894   3
   2  -3  -1 2229.27 128.410   3
   2   3  -1 2258.11 88.1662   3
  -2   3   1 2018.20 95.3755   1
   2  -3  -1 1854.18 91.9345   1
   2  -3   0-2.59726 7.92504   3
  -2   3   0-3.29243 8.60174   3
   2  -3   0 10.8990 7.68115   1
  -2   3   0 6.52434 6.88585   1
  -2   3  -1 84.4177 20.5673   1
   2  -3   1 66.0194 19.2838   3
   2  -3   1 75.9077 18.3415   1
  -2   3  -1 4.48601 9.88778   3
  -2   3  -2 1835.66 128.118   3
   2  -3   2 1772.09 94.4446   1
  -2   3  -2 1711.93 96.4392   1
   2  -3   2 1823.02 120.239   3
   2  -3   3 243.307 33.7827   1
  -2   3  -3 216.070 33.5122   1
  -2   3  -3 238.919 44.8518   3
   2  -3   3 208.595 40.4781   3
  -2   3  -4 6092.27 225.158   1
  -2   3  -4 5820.72 268.977   3
   2  -3   4 5954.46 219.330   1
   2  -3   4 6401.79 259.270   3
  -2   3  -5 1478.58 96.8904   1
   2  -3   5 1417.75 111.369   3
   2  -3   5 1502.85 95.3676   1
  -2   3  -5 1191.09 115.504   3
   2  -3   6 180.932 44.1670   3
  -2   3  -6 164.537 48.2096   3
  -2   3  -6 192.562 37.5697   1
   2  -3   6 224.216 38.9721   1
   2  -3   7 13188.0 441.073   3
  -2   3  -7 12299.2 398.759   1
   2  -3   7 12135.9 390.865   1
  -2   3  -7 12537.5 447.868   3
  -2   3  -8 19.7544 24.6236   3
  -2   3  -8 26.3250 16.8225   1
   2  -3   8 42.2770 25.7511   3
   2  -3   8 71.1333 28.0902   1
  -2   3  -9 642.329 70.0058   1
   2  -3   9 596.092 66.2402   1
   2  -3   9 741.065 85.2958   3
   2  -3  10 560.918 81.4827   3
   2  -3  10 544.163 66.2170   1
  -2   3 -10 601.933 70.3396   1
   2  -3  11 4368.28 237.558   3
  -2   3 -11 4277.09 211.798   1
   2  -3  11 4030.36 200.354   1
   2  -3  12 743.850 58.2226   2
   2  -3  12 787.295 98.8351   3
  -2   3 -12 924.771 91.3439   1
   2  -3  12 844.576 85.1026   1
   2  -3  13 13.5760 12.1334   1
   2  -3  13 6.59844 7.63108   2
   2  -3  14 84.1496 19.1378   2
   2   3  14 58.7324 31.2779   1
   2  -3  14 111.907 33.3860   1
   2  -3  15 102.304 30.0068   1
   2   3  15 75.2892 29.4171   1
   2  -3  16 100.294 32.6054   1
   2   3  16 73.3569 35.6529   1
   2   3  17 181.947 47.2691   1
   2  -3  17 146.463 39.0506   1
   2   3  18-3.86873 13.8310   1
   2  -3  18 6.98403 11.2001   1
   2   3  19-23.8386 21.7174   1
   2  -3  19 13.2960 15.7306   1
   2   3  20-12.9293 9.91146   1
   2  -3  20-16.3669 16.7023   1
   2   3  21-24.5970 23.2419   1
   2  -3  21-26.1261 22.3602   1
   2   3  22 30.7603 20.7205   1
   2  -3  22 21.8359 16.4466   1
   2  -3  23 76.9236 32.5057   1
   2   3  23 48.2111 27.4045   1
   2   3  24 404.015 76.8830   1
   2  -3  24 405.067 76.0811   1
   2   3  25 61.8248 31.4407   1
   2  -3  25 124.682 38.0791   1
   2   3  26 33.7301 22.1053   1
   2  -3  26 4.88999 10.9321   1
   2   3  27 209.779 55.8108   1
   2  -3  27 184.988 65.8252   1
   2   3  28 427.471 83.7108   1
   2  -3  28 289.437 80.3873   1
   2  -3  29 72.5007 45.2931   1
   2   3  29 65.3963 37.9626   1
   2   3  30 40.5147 44.7765   1
   2  -3  30 12.7453 19.9488   1
   2   3  31 84.6106 43.2850   1
   2   3  32-1.78687 18.9572   1
   2   3  33-15.6140 19.5141   1
   2   3  34 34.4168 26.7670   1
  -2   4  34-35.2936 30.8666   3
  -2   4  33-12.1797 16.9868   3
  -2   4  32-43.7570 32.4486   3
  -2   4  31 16.0061 19.0341   3
  -2   4  30 7.45665 21.7266   3
  -2   4  29-56.7209 34.6056   3
  -2   4  28 7.43942 14.3962   3
  -2   4  27 11.6244 15.6763   3
  -2  -4  26-13.0330 7.86946   3
  -2   4  26-8.86176 18.6602   3
  -2   4  25 25.9435 12.9655   3
  -2   4  24 57.7593 34.4401   3
  -2   4  23-20.3442 26.2310   3
  -2   4  22 25.8185 25.8174   3
  -2  -4  21 102.619 35.2929   3
  -2   4  21 273.115 63.9897   3
  -2   4  20 185.522 49.9198   3
  -2  -4  20 61.4969 26.1556   3
  -2   4  19 22.7027 26.7633   3
  -2  -4  19 10.6455 15.1919   3
  -2   4  18 36.2946 23.3003   3
  -2  -4  18 17.5565 16.6635   3
  -2   4  17-1.52461 15.2715   3
  -2  -4  17 4.07408 11.9736   3
  -2  -4  16 194.588 36.8144   3
  -2   4  16 244.000 52.2983   3
  -2  -4  15 30.2318 16.7037   3
  -2   4  15 111.844 37.2995   3
  -2  -4  14 9.98800 8.03515   3
  -2   4  14 4.60373 11.6683   3
  -2   4  13 802.358 93.0461   3
  -2  -4  13 776.699 51.4804   3
  -2  -4  12 55.8444 11.0073   3
  -2   4  12 116.502 37.2105   3
   2  -4 -11 1055.57 99.5251   3
  -2   4  11 1075.98 103.034   3
  -2  -4  11 946.915 46.0938   3
   2  -4 -10 2716.90 158.683   3
  -2   4  10 2083.54 69.2347   1
  -2   4  10 2595.56 161.807   3
  -2  -4  10 2481.08 174.854   2
   2  -4  -9 2460.66 149.195   3
  -2   4   9 2182.59 147.673   3
  -2   4   9 1960.97 70.0325   1
  -2  -4   9 2283.14 164.678   2
   2  -4  -8 884.622 86.9463   3
  -2   4   8 736.943 39.7450   1
  -2   4   8 776.870 83.5809   3
  -2  -4   8 790.903 94.4072   2
  -2  -4   7 190.207 44.2735   2
  -2   4   7 177.607 40.2305   3
   2  -4  -7 155.331 35.1411   3
  -2   4   7 135.594 17.0102   1
   2  -4  -6 646.329 71.0907   3
  -2   4   6 564.020 71.0174   3
  -2   4   6 501.121 36.9067   1
  -2  -4   6 564.818 75.8236   2
   2   4  -5 70.8865 13.3315   3
  -2  -4   5 125.603 36.1295   2
   2  -4  -5 68.9493 25.3418   3
  -2   4   5 104.878 17.0065   1
  -2   4   5 74.7841 27.7389   3
  -2  -4   4 403.770 61.8026   2
  -2   4   4 377.511 57.3841   3
   2   4  -4 326.906 27.7966   3
  -2   4   4 313.650 32.3431   1
   2  -4  -4 384.244 54.3356   3
  -2  -4   3 434.518 64.6821   2
  -2   4   3 391.318 57.1532   3
  -2   4   3 330.827 35.0923   1
   2   4  -3 336.015 29.4541   3
   2  -4  -3 361.605 51.5727   3
   2   4  -2 4421.01 150.414   3
   2  -4  -2 4893.12 217.375   3
  -2   4   2 4673.10 166.890   1
  -2   4   2 4461.27 219.420   3
   2   4  -1 917.701 58.3050   3
  -2   4   1 892.664 63.7995   1
   2  -4  -1 938.112 88.8801   3
  -2   4   1 932.609 91.2184   3
   2   4   0 2926.26 125.952   3
   2  -4   0 3388.81 176.181   3
  -2   4   0 3065.90 176.624   3
  -2   4   0 3227.14 137.297   1
   2   4   1 3340.51 140.699   3
  -2   4  -1 3227.20 143.934   1
  -2   4  -1 3290.18 186.074   3
   2  -4   1 3673.36 186.394   3
   2   4   2 68.6843 18.7555   3
  -2   4  -2 67.2096 20.5733   1
  -2   4  -2 61.6859 24.4361   3
   2  -4   2 45.7914 21.2141   3
  -2   4  -3 14.0303 10.2802   1
   2  -4   3 13.9315 6.90355   3
   2   4   3 16.2168 14.6852   3
  -2   4  -3 6.82524 13.0262   3
   2   4   4 2908.84 148.078   3
  -2   4  -4 2696.08 182.078   3
  -2   4  -4 3094.35 149.953   1
   2  -4   4 3145.73 149.763   1
   2  -4   4 3537.85 186.438   3
  -2   4  -5 3772.50 172.879   1
  -2   4  -5 3216.92 215.675   3
   2  -4   5 3834.46 172.589   1
   2  -4   5 3946.45 204.122   3
  -2   4  -6 238.125 40.4480   1
   2  -4   6 250.793 48.9995   3
   2  -4   6 183.271 34.9468   1
  -2   4  -6 173.246 46.7328   3
   2  -4   7 280.547 44.4540   1
   2  -4   7 305.451 53.5220   3
  -2   4  -7 265.401 55.3848   3
  -2   4  -7 321.216 47.4910   1
  -2   4  -8 1454.68 107.769   1
  -2   4  -8 1491.23 138.620   3
   2  -4   8 1320.30 102.707   1
   2  -4   8 1740.73 137.086   3
  -2   4  -9 198.410 38.5356   1
   2  -4   9 236.788 53.3025   3
  -2   4  -9 178.660 47.2631   3
   2  -4   9 205.375 40.8737   1
  -2   4 -10 1077.14 116.635   3
   2  -4  10 1057.27 95.2587   1
  -2   4 -10 1143.12 98.7452   1
   2  -4  10 1088.15 111.645   3
   2  -4  11 338.257 53.2865   1
   2  -4  12 535.482 69.5118   1
   2  -4  13 445.939 63.9557   1
   2  -4  14 807.295 72.0195   2
   2  -4  14 854.982 92.0533   1
   2  -4  15 49.5499 21.6412   1
   2  -4  15 34.1037 14.2723   2
   2   4  16 106.008 45.1500   1
   2  -4  16 233.772 48.9910   1
   2  -4  16 183.630 34.6215   2
   2   4  17 678.226 94.8166   1
   2  -4  17 731.314 93.2497   1
   2  -4  17 596.950 65.9909   2
   2  -4  18 333.736 62.4881   1
   2   4  18 222.001 63.8492   1
   2  -4  19 168.832 46.5622   1
   2   4  19 281.286 62.2367   1
   2   4  20 30.9079 21.7230   1
   2  -4  20 67.3511 31.4507   1
   2   4  21-22.0357 23.1429   1
   2  -4  21-5.73244 15.9838   1
   2   4  22 382.197 75.3472   1
   2  -4  22 389.757 73.6306   1
   2   4  23 7.05605 18.5275   1
   2  -4  23 21.1141 16.2723   1
   2  -4  24 20.6843 24.4635   1
   2   4  24 6.18051 15.7385   1
   2   4  25 96.1869 39.7620   1
   2  -4  25 99.8654 49.3329   1
   2   4  26 64.7855 35.2313   1
   2   4  27 107.685 49.0149   1
   2   4  28 25.4897 21.7342   1
   2   4  29 24.7501 18.5038   3
   2   4  29 34.3350 24.6793   1
   2   4  30 107.964 46.9563   1
   2   4  30 11.6282 28.5603   3
   2   4  31 57.5374 37.9316   3
   2   4  31 118.181 51.7018   1
   2   4  32 5.92031 52.6147   1
  -2   5  33 143.355 59.5378   3
  -2   5  32 66.5645 40.0974   3
  -2   5  31 269.537 81.0421   3
  -2   5  30 44.6713 53.5567   3
  -2   5  29-0.99938 28.3151   3
  -2   5  28 111.925 53.7099   3
  -2   5  27-2.07293 12.0400   3
  -2   5  26 88.6474 38.3142   3
  -2   5  25 19.9828 30.6637   3
  -2   5  24-24.6701 21.2678   3
  -2   5  23 21.9644 10.6338   3
  -2   5  22 8.63768 25.1130   3
  -2   5  21-6.67686 12.5109   3
  -2   5  20 1.28563 17.3894   3
  -2  -5  19 29.7029 14.8438   3
  -2   5  19 33.9851 28.3183   3
  -2   5  18 259.332 61.4743   3
  -2  -5  18 280.140 40.0790   3
  -2  -5  17 219.397 33.7091   3
  -2   5  17 283.976 65.5635   3
  -2  -5  16 68.5725 17.7339   3
  -2   5  16 66.4481 29.8914   3
  -2   5  15 208.629 51.7955   3
  -2  -5  15 219.105 30.3800   3
  -2   5  14 18.0619 6.62051   1
  -2  -5  14 18.4805 9.60383   3
  -2   5  14 33.5739 21.1562   3
  -2   5  13 10.4072 13.8921   3
  -2  -5  13 17.6217 7.42741   3
  -2   5  12 31.1041 9.03130   1
  -2  -5  12 35.0816 9.81350   3
  -2   5  12 53.2570 24.7058   3
  -2   5  11 526.277 38.5939   1
  -2   5  11 725.082 90.4138   3
  -2  -5  11 603.520 38.5843   3
  -2  -5  10 998.574 49.3261   3
  -2   5  10 1001.79 54.1256   1
  -2   5  10 1129.29 112.009   3
  -2   5   9 33.4777 21.3638   3
  -2  -5   9 24.0922 6.21201   3
  -2   5   9 26.0351 9.40234   1
  -2  -5   8 721.551 41.0335   3
  -2   5   8 839.302 51.6288   1
  -2   5   8 861.098 97.0891   3
  -2  -5   7 4574.34 143.245   3
  -2   5   7 4669.92 158.067   1
   2   5  -7 4661.22 154.299   3
  -2   5   7 4661.15 241.838   3
   2  -5  -6 1193.38 107.225   3
   2   5  -6 1158.82 63.4913   3
  -2   5   6 1110.74 109.233   3
  -2  -5   6 1012.48 55.0426   3
  -2  -5   6 1183.09 123.205   2
  -2   5   6 1092.33 65.3608   1
   2   5  -5 4.16593 6.77402   3
  -2   5   5 22.6919 29.5260   3
  -2  -5   5 23.3798 24.5544   2
  -2   5   5-1.54769 6.33913   1
   2  -5  -5 4.14059 5.94216   3
  -2   5   4 4.39232 3.13690   1
   2   5  -4 9.25283 6.35006   3
  -2   5   4 8.76161 12.2279   3
   2  -5  -4 21.7922 17.3966   3
  -2   5   3 256.596 50.4351   3
  -2   5   3 272.412 34.3254   1
   2   5  -3 231.755 31.2991   3
   2  -5  -3 374.756 57.0111   3
   2   5  -2 266.803 33.1633   3
  -2   5   2 289.276 53.3225   3
   2  -5  -2 340.430 54.7992   3
  -2   5   2 291.839 37.0428   1
  -2   5   1 955.677 71.4274   1
  -2   5   1 904.122 96.5265   3
   2   5  -1 949.665 67.9223   3
   2  -5  -1 1111.17 101.106   3
   2   5   0 294.422 38.2428   3
   2  -5   0 336.534 54.4723   3
  -2   5   0 310.200 56.9281   3
  -2   5   0 324.555 41.0418   1
  -2   5  -1 65.2153 18.9727   1
  -2   5  -1 62.2346 25.1851   3
   2  -5   1 66.2324 25.8702   3
   2   5   1 50.7380 18.8004   3
  -2   5  -2 306.811 60.3411   3
   2  -5   2 306.928 53.7492   3
  -2   5  -2 281.400 42.1604   1
   2   5   2 275.676 39.8097   3
  -2   5  -3 153.459 41.0026   3
   2   5   3 107.300 26.7860   3
  -2   5  -3 118.414 28.9138   1
   2  -5   3 164.350 41.8360   3
   2  -5   4 2056.29 145.791   3
   2   5   4 1658.15 112.309   3
  -2   5  -4 1682.32 111.722   1
  -2   5  -4 1530.93 140.645   3
   2   5   5 749.050 75.1405   3
  -2   5  -5 728.521 73.0051   1
   2  -5   5 919.838 95.9475   3
  -2   5  -5 834.086 97.5066   3
   2  -5   6 23.6082 15.1934   3
  -2   5  -6 17.7164 17.0731   1
   2   5   6 7.25256 13.4145   3
  -2   5  -6 2.15445 10.1121   3
   2   5   7 532.260 67.3931   3
  -2   5  -7 561.925 66.2011   1
  -2   5  -7 668.065 89.9930   3
   2  -5   7 578.442 79.5269   3
   2   5   8 33.6984 20.6914   3
  -2   5  -8 11.6766 8.90483   1
  -2   5  -8 15.0456 15.3366   3
  -2   5  -9 269.836 69.0133   3
   2   5   9 229.159 48.2438   3
   2   5  10 39.3700 27.0342   3
  -2   5 -10 30.7376 25.8137   3
  -2   5 -11 11.1197 14.3309   3
   2   5  11 47.9195 23.5518   3
   2   5  12 12.8954 16.3394   3
   2   5  13 76.6837 33.5341   3
   2   5  14 449.733 81.1176   3
   2  -5  15 135.844 33.9521   2
   2   5  15 140.650 48.2008   3
   2  -5  16 372.637 56.1044   2
   2   5  16 372.200 73.4939   3
   2  -5  17 60.6347 20.5370   2
   2   5  17 62.7897 31.5379   3
   2  -5  18 32.6178 18.5771   2
   2   5  18 6.86520 10.6272   1
   2   5  18 1.75861 23.8401   3
   2  -5  19 71.6911 28.4340   2
   2   5  19 184.540 51.1817   1
   2   5  19 150.526 48.9212   3
   2   5  20 13.7157 18.5408   3
   2   5  20 8.65434 15.7617   1
   2   5  21 130.153 52.8773   3
   2   5  21 66.4005 30.5222   1
   2   5  22 92.8010 41.2095   1
   2   5  22 140.878 47.4979   3
   2   5  23 316.392 72.8271   1
   2   5  23 250.479 69.4508   3
   2   5  24 310.488 71.5616   1
   2   5  24 286.049 88.9234   3
   2   5  25 175.634 65.5033   3
   2   5  25 78.1805 44.5283   1
   2   5  26-33.2893 24.7780   1
   2   5  26 26.1893 25.4692   3
   2   5  27-12.4761 16.5649   1
   2   5  27 116.346 56.9971   3
   2   5  28 47.9171 41.2988   3
   2   5  28 87.6173 44.6109   1
   2   5  29 0.85025 24.5792   3
   2   5  29 11.5603 35.2598   1
   2   5  30 102.644 48.1089   3
   2   5  30 61.7318 33.0473   1
   2   5  31 47.6697 33.3611   1
  -2   6  31 154.312 62.0323   3
  -2   6  30 94.6342 52.7260   3
  -2   6  29 58.3566 41.6644   3
  -2   6  28 138.312 57.6061   3
  -2   6  27 81.4428 49.2904   3
  -2   6  26 39.0165 33.3823   3
  -2   6  25 149.239 60.1006   3
  -2   6  24 81.2565 46.5215   3
  -2   6  23 76.9244 41.2550   3
  -2   6  22 8.03376 16.0801   3
  -2   6  21 144.306 53.8120   3
  -2   6  20 127.283 47.3588   3
  -2   6  19 776.722 115.060   3
  -2   6  18 31.3085 18.5512   3
  -2  -6  17 169.316 29.8429   3
  -2   6  17 234.120 61.3919   3
  -2   6  17 201.552 22.9521   1
  -2   6  16 122.862 42.6965   3
  -2  -6  16 82.4524 19.6274   3
  -2   6  16 100.955 18.4001   1
  -2  -6  15 209.766 29.6210   3
  -2   6  15 216.138 58.6658   3
  -2  -6  14 124.115 20.3745   3
  -2   6  14 113.128 39.6350   3
  -2   6  13 30.2196 17.3208   3
  -2  -6  13 17.5281 9.78012   3
  -2   6  12 25.5715 19.1826   3
  -2  -6  12 97.3990 24.4585   3
  -2   6  11 112.986 38.9523   3
  -2  -6  11 92.0254 16.8767   3
  -2   6  10-6.70902 14.4072   3
  -2  -6  10 3.83527 5.27602   3
  -2   6   9 21.2237 21.9503   3
   2   6  -9 1.64718 7.96620   3
  -2  -6   9 4.94010 5.16148   3
   2   6  -8 2.10469 7.31967   3
  -2  -6   8 6.46458 3.93083   3
  -2   6   8 9.14305 5.76839   1
  -2   6   8-6.17593 18.5825   3
  -2  -6   7 399.250 38.1242   3
  -2   6   7 322.243 62.2929   3
  -2   6   7 358.292 40.0403   1
   2   6  -7 426.788 44.5700   3
   2   6  -6 10.3868 9.20945   3
  -2   6   6 21.7108 22.4135   3
  -2   6   6 4.21650 3.61806   1
  -2  -6   6-0.60001 7.11374   3
  -2   6   5 729.091 94.3799   3
  -2  -6   5 612.839 51.2982   3
  -2   6   5 631.571 57.2808   1
   2   6  -5 689.589 58.5205   3
  -2   6   4 107.648 24.2585   1
   2   6  -4 143.781 27.1380   3
  -2   6   4 145.041 41.1111   3
   2   6  -3 789.901 65.4323   3
  -2   6   3 738.106 64.6984   1
  -2   6   3 684.205 90.4757   3
  -2   6   2 35.5283 15.2139   3
   2   6  -2 56.6448 19.4641   3
  -2   6   2 52.3797 16.5717   1
  -2   6   1 49.5640 31.2952   3
   2   6  -1 49.8105 18.2938   3
  -2   6   1 50.9660 18.0553   1
   2   6   0 2.50513 9.31287   3
  -2   6   0-13.2226 19.1726   3
  -2   6   0 8.30280 8.04447   1
  -2   6  -1 90.4102 30.1932   3
  -2   6  -1 83.8342 23.3443   1
   2   6   1 67.6016 21.4375   3
   2   6   2 1136.41 90.3184   3
  -2   6  -2 1143.39 90.5922   1
  -2   6  -2 1041.27 115.222   3
  -2   6  -3 46.2957 29.3620   3
   2   6   3 32.8888 18.3870   3
  -2   6  -3 18.2765 10.3605   1
   2   6   4 386.047 55.0340   3
  -2   6  -4 384.128 53.5816   1
  -2   6  -4 435.314 74.8969   3
  -2   6  -5-9.27913 10.7845   3
  -2   6  -5 6.94185 16.3372   1
   2   6   5 7.20344 8.22262   3
   2   6   6-1.57579 13.9445   3
  -2   6  -6 24.2014 31.4019   3
   2   6   7 916.270 96.0196   3
  -2   6  -7 1207.50 130.055   3
   2   6   8 42.9132 30.2750   3
  -2   6  -8 22.7079 14.9802   3
   2   6   9 659.671 81.9292   3
  -2   6  -9 517.769 92.8450   3
   2   6  10 174.950 44.3598   3
  -2   6 -10 166.794 55.5865   3
   2   6  11 23.6621 17.2873   3
  -2   6 -11 5.43424 24.4664   3
   2   6  12 0.19595 11.4201   3
  -2   6 -12 11.7618 21.8879   3
   2   6  13 604.032 91.4116   3
   2   6  14 26.4423 28.0635   3
   2   6  15 473.257 86.1340   3
   2  -6  16 512.336 72.6201   2
   2   6  16 625.537 98.0502   3
   2  -6  17 183.294 44.5834   2
   2   6  17 252.752 63.4740   3
   2  -6  18 238.465 49.2838   2
   2   6  18 329.507 74.0459   3
   2  -6  19-26.6602 16.5602   2
   2   6  19 46.6144 31.4123   3
   2   6  20 165.739 57.1788   1
   2   6  20 311.556 77.8770   3
   2   6  21 714.218 114.598   3
   2   6  21 563.129 96.4183   1
   2   6  22 42.1651 19.7814   1
   2   6  22 66.3188 47.4534   3
   2   6  23-10.4441 20.3334   1
   2   6  23-10.9522 19.9009   3
   2   6  24 67.6738 41.1828   3
   2   6  24 22.8377 24.4775   1
   2   6  25 99.5321 54.1855   3
   2   6  25 76.0781 36.6362   1
   2   6  26 22.1764 23.9294   1
   2   6  26 39.2801 35.7332   3
   2   6  27-20.3477 20.7338   1
   2   6  27 38.1345 36.4765   3
   2   6  28 47.3353 41.3219   1
   2   6  28 168.899 66.8446   3
   2   6  29 40.5473 33.1242   1
   2   6  29 178.537 72.1078   3
   2   6  30 12.5422 17.0487   1
  -2   7  29 18.4941 24.3604   3
  -2   7  28 12.4753 15.2482   3
  -2   7  27-17.1877 33.7342   3
  -2   7  26 72.4184 53.3596   3
  -2   7  25-24.7529 19.5325   3
  -2   7  24-4.84166 12.6964   3
  -2   7  23 13.8841 23.2385   3
  -2   7  22-24.8775 28.9139   3
  -2   7  21 45.3309 29.9643   3
  -2   7  20 7.44554 26.1241   3
  -2   7  19 130.263 50.2106   3
  -2   7  18 219.194 63.5423   3
  -2   7  17 21.7774 20.6820   3
  -2   7  17-0.41105 2.96881   1
  -2   7  16 16.1033 23.0952   3
  -2  -7  15 21.4658 8.03883   3
  -2   7  15 19.2672 22.4325   3
  -2   7  14 430.680 86.1189   3
  -2  -7  14 355.033 38.3225   3
  -2   7  13 3.96468 13.3998   3
  -2  -7  13 22.3674 12.6771   3
  -2   7  12-13.8272 20.3145   3
  -2  -7  12 17.4614 7.46214   3
  -2   7  11 5.75680 20.5999   3
  -2  -7  11 30.6812 10.4890   3
  -2  -7  10 349.051 37.2491   3
  -2   7  10 283.369 65.1515   3
   2   7 -10 388.946 47.5255   3
  -2   7   9 30.3757 25.8349   3
  -2  -7   9 37.8296 15.9456   3
   2   7  -9 48.3476 20.2224   3
  -2   7   8 247.189 63.0117   3
  -2  -7   8 224.017 32.0866   3
   2   7  -8 266.766 40.6772   3
   2   7  -7 125.045 28.1110   3
  -2   7   7 132.361 45.3809   3
  -2   7   7 81.3951 21.9619   1
  -2  -7   7 115.162 22.3508   3
   2   7  -6 57.1161 17.0375   3
  -2   7   6 52.8877 36.4774   3
  -2   7   6 53.5290 17.9068   1
  -2  -7   6 61.3978 15.2268   3
  -2   7   5 35.1256 15.3382   1
  -2   7   5 50.3333 28.2569   3
  -2  -7   5 51.4547 15.4819   3
   2   7  -5 63.2869 22.3229   3
   2   7  -4 179.309 35.8459   3
  -2   7   4 157.438 46.2978   3
  -2   7   4 199.042 35.4090   1
  -2  -7   4 178.066 32.5614   3
  -2   7   3 123.392 39.7268   3
  -2   7   3 148.530 31.1567   1
   2   7  -3 96.8039 25.2852   3
  -2   7   2 99.0851 25.8458   1
  -2   7   2 76.2061 36.1765   3
   2   7  -2 84.4470 25.0196   3
  -2   7   1 244.153 56.6987   3
  -2   7   1 289.863 44.5516   1
   2   7  -1 272.860 44.7314   3
  -2   7   0 432.464 77.6397   3
  -2   7   0 429.362 55.6934   1
   2   7   0 441.255 57.6996   3
   2   7   1 37.7323 18.8206   3
  -2   7  -1 25.7855 17.8686   3
  -2   7  -1 55.2322 17.3398   1
   2   7   2 99.6183 30.6044   3
  -2   7  -2 73.6532 31.2012   3
  -2   7  -2 90.0268 26.4150   1
   2   7   3 54.5740 21.8119   3
  -2   7  -3 21.1056 8.52590   3
  -2   7  -4 97.5117 38.2556   3
   2   7   4 133.234 34.6851   3
   2   7   5 28.9420 18.0325   3
  -2   7  -5 1.12040 20.7407   3
  -2   7  -6 10.5290 11.2508   3
   2   7   6 31.3297 21.2250   3
  -2   7  -7 810.004 121.324   3
   2   7   7 884.818 98.7527   3
  -2   7  -8 311.850 72.9817   3
   2   7   8 327.585 62.0508   3
   2   7   9 768.120 98.7254   3
  -2   7  -9 879.288 119.135   3
  -2   7 -10 335.663 73.8885   3
   2   7  10 320.580 64.7730   3
   2   7  11 415.316 72.6434   3
  -2   7 -11 417.479 81.2570   3
   2   7  12 448.074 81.5687   3
  -2   7 -12 414.869 86.9941   3
  -2   7 -13 174.864 65.2025   3
   2   7  13 201.599 56.3817   3
   2   7  14 1316.41 140.878   3
   2   7  15 117.886 44.1770   3
   2   7  16 563.450 94.8704   3
   2   7  17 189.647 57.2747   3
   2   7  18 245.448 66.7963   3
   2   7  19 126.860 47.9415   3
   2   7  20 55.4216 35.9034   3
   2   7  21 245.783 70.5643   3
   2   7  21 223.128 69.4832   1
   2   7  22-9.10657 15.2878   1
   2   7  22 38.9327 23.2411   3
   2   7  23 65.9359 40.9175   3
   2   7  23 34.5758 25.7192   1
   2   7  24 18.6554 20.3074   3
   2   7  24-17.2881 19.2723   1
   2   7  25-6.21295 13.6828   1
   2   7  25 80.5983 48.3806   3
   2   7  26-50.3355 31.3961   1
   2   7  26 33.1186 26.8242   3
   2   7  27-9.08766 23.9003   1
   2   7  27 9.43265 19.1624   3
   2   7  28-40.0237 28.4197   1
  -2   8  27 3.10766 15.9824   3
  -2   8  26 51.3016 49.4810   3
  -2   8  25 27.7239 32.7496   3
  -2   8  24 54.9516 31.8999   3
  -2   8  23-18.5754 23.6369   3
  -2   8  22 22.5906 30.7358   3
  -2   8  21 11.6973 12.9751   3
  -2   8  20 5.84137 12.1870   3
  -2   8  19 24.9472 27.1223   3
  -2   8  18-4.05088 19.8526   3
  -2   8  17 41.4793 30.8121   3
  -2   8  16 42.8986 30.2646   3
  -2   8  15 4.04663 25.0765   3
  -2   8  14 8.38203 19.9519   3
  -2   8  13 20.3200 19.2731   3
  -2   8  12 42.0252 38.5217   3
  -2  -8  11-4.76748 8.75432   3
  -2   8  11 2.93971 30.5817   3
  -2   8  10 371.859 84.9195   3
  -2  -8  10 238.340 34.4328   3
   2   8 -10 425.229 55.8670   3
   2   8  -9 377.520 53.0900   3
  -2   8   9 380.517 81.8610   3
  -2  -8   9 249.527 34.7792   3
  -2  -8   8 359.803 44.7359   3
   2   8  -8 406.753 56.8972   3
  -2   8   8 470.109 91.6461   3
  -2   8   7 322.639 76.4822   3
   2   8  -7 328.584 49.1536   3
  -2   8   7 326.989 49.1234   1
  -2  -8   7 286.053 40.9539   3
   2   8  -6 93.9982 29.0877   3
  -2   8   6 20.4201 24.7591   3
  -2   8   6 40.6842 25.3119   1
  -2  -8   6 61.1029 21.0423   3
  -2   8   5 1236.90 98.1771   1
  -2  -8   5 1224.59 91.7929   3
  -2   8   5 1208.74 141.370   3
   2   8  -5 1159.36 97.6470   3
   2   8  -4 34.8700 17.2016   3
  -2   8   4 22.9896 20.9522   3
  -2  -8   4 46.1571 16.0788   3
  -2   8   4 35.6591 19.7684   1
   2   8  -3 10.1480 12.8175   3
  -2   8   3 14.8456 16.1137   3
  -2   8   3 2.95450 10.0188   1
  -2   8   2 1522.38 155.780   3
   2   8  -2 1510.72 117.147   3
  -2   8   1 241.051 62.7301   3
   2   8  -1 228.529 46.7849   3
  -2   8   0 315.975 70.2205   3
   2   8   0 299.601 53.4847   3
  -2   8  -1 3.91482 16.5938   3
   2   8   1 56.8340 24.7521   3
   2   8   2 1281.83 112.083   3
  -2   8  -2 1143.47 135.153   3
  -2   8  -3 1527.34 161.776   3
   2   8   3 1902.72 140.073   3
  -2   8  -4 816.863 117.433   3
   2   8   4 919.871 99.7858   3
   2   8   5 835.504 95.9725   3
  -2   8  -5 743.387 111.313   3
   2   8   6 2465.79 173.292   3
  -2   8  -6 2495.57 211.191   3
   2   8   7 30.1384 20.0345   3
  -2   8  -7-14.3733 11.8119   3
   2   8   8 11.3151 13.9939   3
  -2   8  -8 10.5643 14.5103   3
   2   8   9 1894.76 164.225   3
  -2   8  -9 2049.55 192.861   3
   2   8  10 34.8628 34.2950   3
  -2   8 -10 21.9390 28.2154   3
   2   8  11-10.3122 18.4491   3
  -2   8 -11 48.2741 36.8025   3
   2   8  12 1122.09 130.919   3
  -2   8 -12 1093.83 143.382   3
   2   8  13 1218.87 138.743   3
  -2   8 -13 1228.70 167.146   3
   2   8  14 80.1678 45.9384   3
  -2   8 -14 48.8213 14.4094   3
   2   8  15 29.7736 34.2392   3
   2   8  16 68.2998 36.6578   3
   2   8  17 2.79019 28.2471   3
   2   8  18 27.0908 35.8038   3
   2   8  19 32.7435 36.9669   3
   2   8  20 37.5064 28.4248   3
   2   8  21-20.7143 27.1002   3
   2   8  22 25.2427 14.3703   1
   2   8  22 14.4144 16.5205   3
   2   8  23 44.0255 43.4825   3
   2   8  23-23.3283 22.3492   1
   2   8  24 31.8246 39.7880   3
   2   8  24 32.2757 27.7077   1
   2   8  25 30.0748 39.1899   3
   2   8  25 8.46778 15.5260   1
   2   8  26-8.08733 14.7906   1
   2   8  26 72.0956 46.8284   3
   2   8  27 63.6069 36.0121   1
  -2   9  24 25.3578 42.5500   3
  -2   9  23-35.9314 28.1666   3
  -2   9  22 205.243 80.2686   3
  -2   9  21 71.2596 54.4402   3
  -2   9  20 7.75712 23.2830   3
  -2   9  19 23.9147 39.6394   3
  -2   9  18 24.8818 22.4521   3
  -2   9  17 106.759 57.1840   3
  -2   9  16 0.11268 18.7280   3
  -2   9  15 58.7335 38.7864   3
  -2   9  14 2.70572 30.1277   3
  -2   9  13-8.84822 27.5402   3
  -2   9  12 40.8102 40.0612   3
   2   9 -11 554.861 71.2954   3
  -2   9  11 369.685 93.1812   3
  -2   9  10 17.1552 30.8833   3
   2   9 -10 95.0386 33.9590   3
  -2   9   9 40.5104 34.8212   3
   2   9  -9 45.5462 20.6578   3
  -2   9   8 13.8941 26.1219   3
  -2   9   8 4.55331 8.52568   1
   2   9  -8 25.6322 15.3030   3
  -2  -9   7 442.933 57.5606   3
   2   9  -7 1038.40 97.1934   3
  -2   9   7 1000.55 138.268   3
  -2   9   6 2.81479 18.3828   3
   2   9  -6 37.5997 21.4050   3
  -2  -9   6-18.7640 12.9494   3
   2   9  -5-10.6930 7.40962   3
  -2   9   5-15.0711 25.3481   3
  -2  -9   5 22.3828 17.2986   3
   2   9  -4 237.328 47.8887   3
  -2   9   4 269.466 70.6518   3
  -2  -9   4 146.420 32.6240   3
  -2   9   3 69.9350 45.6263   3
   2   9  -3 13.6933 17.7709   3
  -2   9   2 157.714 54.3179   3
   2   9  -2 235.410 47.5190   3
  -2   9   1 287.917 68.5257   3
   2   9  -1 386.305 63.8110   3
  -2   9   0 217.040 58.8342   3
   2   9   0 233.756 50.9287   3
  -2   9  -1 25.1777 19.1308   3
   2   9   1 15.3841 12.8904   3
  -2   9  -2 1513.72 167.300   3
   2   9   2 1810.79 145.209   3
  -2   9  -3 31.7066 38.6386   3
   2   9   3 11.6002 14.3064   3
  -2   9  -4 360.945 82.7537   3
   2   9   4 265.323 56.2599   3
   2   9   5 7.25717 20.5836   3
  -2   9  -5-5.02142 23.3124   3
  -2   9  -6 223.574 67.8345   3
   2   9   6 240.638 55.3361   3
  -2   9  -7 23.0930 18.4459   3
   2   9   7 1.65775 17.8708   3
   2   9   8-5.12038 14.9693   3
  -2   9  -8-6.81168 15.3460   3
  -2   9  -9 40.7933 17.2558   3
   2   9   9 13.2425 13.4063   3
   2   9  10 847.280 114.240   3
  -2   9 -10 885.538 134.453   3
   2   9  11 117.120 44.7554   3
  -2   9 -11 162.051 55.2107   3
  -2   9 -12 40.6084 28.0006   3
   2   9  12 15.6393 32.0057   3
   2   9  13 163.561 55.3907   3
  -2   9 -13 118.758 55.7577   3
  -2   9 -14 595.508 112.162   3
   2   9  14 471.700 94.2012   3
   2   9  15 36.2405 24.4642   3
  -2   9 -15 45.6403 31.9715   3
   2   9  16-0.60905 22.1060   3
   2   9  17-12.3134 23.5926   3
   2   9  18 2.29286 22.7860   3
   2   9  19 255.453 76.4239   3
   2   9  20 33.3808 35.4461   3
   2   9  21 18.6030 34.5273   3
   2   9  22 58.7179 38.5849   3
   2   9  23 54.3244 40.0945   1
   2   9  23 63.2562 34.5881   3
   2   9  24 61.5958 40.7063   3
   2   9  24 12.7002 32.3134   1
   2   9  25 30.4260 25.9933   1
  -2  10  21 11.6841 22.5743   3
  -2  10  20-17.2334 17.1532   3
  -2  10  19 61.9824 44.5055   3
  -2  10  18 95.4877 45.0922   3
  -2  10  17 42.7166 31.4077   3
  -2  10  16 58.9664 40.7678   3
  -2  10  15 61.7251 49.2278   3
  -2  10  14 78.5198 52.6973   3
  -2  10  13-10.5405 27.7799   3
  -2  10  12 34.7425 46.4693   3
  -2  10  11 33.0339 33.5007   3
  -2  10  10-5.88419 24.9906   3
   2  10 -10 33.4077 25.1099   3
   2  10  -9 58.7366 31.5088   3
  -2  10   9 60.8058 47.3906   3
  -2  10   8 96.1485 49.3135   3
   2  10  -8 42.8125 28.5386   3
   2  10  -7 27.3426 18.0170   3
  -2  10   7-2.15096 26.2303   3
   2  10  -6 59.7712 28.3045   3
  -2  10   6 83.3870 46.9798   3
   2  10  -5 29.2524 16.3341   3
  -2  10   5 3.43886 13.2499   3
   2  10  -4 847.315 97.8480   3
  -2  10   4 861.435 134.807   3
   2  10  -3 185.198 45.6609   3
  -2  10   3 201.439 66.5835   3
  -2  10   2 15.2343 20.4899   3
   2  10  -2 42.8906 27.0116   3
  -2  10   1 88.7301 42.4281   3
   2  10  -1 87.3164 35.4061   3
  -2  10   0 85.3249 41.6492   3
   2  10   0 29.5501 25.8848   3
  -2  10  -1 16.9772 28.9355   3
   2  10   1 5.07047 15.1768   3
  -2  10  -2 684.430 119.615   3
   2  10   2 769.197 103.841   3
   2  10   3 369.754 72.9675   3
  -2  10  -3 428.406 97.2723   3
  -2  10  -4 83.5753 48.1184   3
   2  10   4 57.7344 32.1813   3
  -2  10  -5 28.2625 32.8301   3
   2  10   5 21.2117 26.4733   3
  -2  10  -6 1.29912 20.4000   3
   2  10   6 34.7029 32.9870   3
   2  10   7 66.5929 37.0584   3
  -2  10  -7 35.5599 24.5264   3
   2  10   8 86.9437 40.4221   3
  -2  10  -8 24.4124 17.7351   3
   2  10   9 49.6155 32.8173   3
  -2  10  -9 70.2302 52.8934   3
   2  10  10-22.6778 20.7207   3
  -2  10 -10 38.6945 25.6402   3
   2  10  11 195.158 59.9202   3
  -2  10 -11 280.763 85.6470   3
   2  10  12-4.69614 16.4944   3
  -2  10 -12 41.7583 41.0224   3
   2  10  13 9.36122 23.1080   3
  -2  10 -13 52.2047 39.9755   3
   2  10  14 136.291 50.5939   3
  -2  10 -14 90.0593 48.1923   3
  -2  10 -15 146.032 62.8136   3
   2  10  15 69.1262 34.3613   3
   2  10  16 41.1964 27.5589   3
   2  10  17 7.72357 23.8149   3
   2  10  18 97.7568 52.3269   3
   2  10  19 30.6659 21.3798   3
   2  10  20-2.67383 18.6614   3
   2  10  21 88.4454 40.5374   3
   2  10  22 105.769 55.6785   3
  -2  11  17 64.0667 51.9488   3
  -2  11  16 6.57359 25.5046   3
  -2  11  15-29.6179 20.0849   3
  -2  11  14 201.714 71.6270   3
  -2  11  13-2.63800 35.5657   3
  -2  11  12 25.2357 29.6062   3
  -2  11  11-4.73118 15.6638   3
  -2  11  10 21.2450 23.3486   3
  -2  11   9 29.8624 34.1105   3
  -2  11   8-18.2620 36.4720   3
  -2  11   7 56.3502 57.9867   3
   2  11  -6 13.0081 15.3237   3
  -2  11   6-15.5364 19.9498   3
   2  11  -5 15.6148 8.26187   3
  -2  11   5 2.91994 19.0034   3
   2  11  -4-11.8470 19.8748   3
  -2  11   4 10.1544 26.8692   3
   2  11  -3 39.7832 17.6408   3
  -2  11   3 86.3426 44.6290   3
  -2  11   2 193.268 63.9488   3
   2  11  -2 94.5457 34.9119   3
   2  11  -1 4.18621 10.2539   3
  -2  11   1 2.17635 29.8596   3
  -2  11   0 5.51048 15.6164   3
   2  11   0 49.3838 33.2195   3
   2  11   1 2.70811 23.2223   3
  -2  11  -1 41.1584 45.2120   3
  -2  11  -2 61.5497 46.1568   3
   2  11   2 132.684 45.7010   3
  -2  11  -3 58.6694 36.7379   3
   2  11   3 56.2468 27.8949   3
  -2  11  -4 68.9174 32.7099   3
   2  11   4 24.4813 18.9124   3
   2  11   5 12.2425 21.9426   3
  -2  11  -5 43.6543 27.0466   3
  -2  11  -6-22.8511 31.2727   3
   2  11   6-36.3355 25.5947   3
   2  11   7 35.1058 21.4218   3
  -2  11  -7 56.3288 47.7109   3
   2  11   8 44.6190 24.8597   3
  -2  11  -8-54.8047 37.2440   3
   2  11   9-22.1711 21.2748   3
  -2  11  -9 2.25231 22.0681   3
   2  11  10-35.1300 24.1888   3
  -2  11 -10 32.5865 35.7043   3
   2  11  11 16.2955 23.0751   3
  -2  11 -11 35.5248 25.5250   3
   2  11  12 11.3866 19.8350   3
  -2  11 -12 51.3794 19.1310   3
   2  11  13-21.1350 39.8698   3
  -2  11 -13 20.9096 25.5391   3
  -2  11 -14 32.7673 40.9826   3
   2  11  14 63.4671 40.7399   3
   2  11  15 31.3469 15.2848   3
  -2  11 -15 116.239 64.2683   3
   2  11  16-20.6747 26.5045   3
   2  11  17 117.602 47.7874   3
   2  11  18-52.0472 36.7680   3
   2  11  19 21.8161 22.5049   3
  -2  12  13 23.1081 17.2874   3
  -2  12  12 102.964 66.8281   3
  -2  12  11 111.807 48.0632   3
  -2  12  10-42.5301 35.5861   3
  -2  12   9 9.73812 40.5367   3
  -2  12   8 3.83126 34.8714   3
  -2  12   7 37.1156 32.7478   3
  -2  12   6 48.4929 20.5384   3
  -2  12   5 19.7060 38.4107   3
  -2  12   4 42.6654 37.6077   3
  -2  12   3 19.1297 17.5643   3
   2  12  -3 10.7567 15.3417   3
  -2  12   2 10.4481 36.3627   3
   2  12  -2 40.1309 34.6482   3
   2  12  -1 56.9996 34.6477   3
  -2  12   1-51.0972 36.6834   3
  -2  12   0 63.7367 47.0924   3
   2  12   0 32.6300 26.9253   3
  -2  12  -1 38.7425 35.0552   3
   2  12   1 57.7395 30.2209   3
  -2  12  -2 7.75349 17.8377   3
   2  12   2 1.58279 13.7837   3
  -2  12  -3 24.2172 41.8963   3
   2  12   3 11.8817 17.4765   3
  -2  12  -4-1.17674 22.7824   3
   2  12   4 24.0809 21.9294   3
  -2  12  -5-20.1189 37.0806   3
   2  12   5 56.7094 39.5315   3
  -2  12  -6 36.2935 14.8146   3
   2  12   6-19.3744 28.3727   3
   2  12   7-53.7177 33.0124   3
  -2  12  -7 23.9316 27.5966   3
   2  12   8 64.0017 40.9544   3
  -2  12  -8 10.2124 25.6286   3
   2  12   9 11.9313 20.6997   3
  -2  12  -9-79.3051 46.4162   3
   2  12  10 43.4010 38.5191   3
  -2  12 -10 31.8176 50.7384   3
  -2  12 -11 17.0291 36.4937   3
   2  12  11-7.07815 16.4774   3
   2  12  12-87.0553 43.8992   3
  -2  12 -12 1.69871 33.8210   3
   2  12  13-24.1166 24.0433   3
  -2  12 -13-105.134 54.5710   3
   2  12  14-42.2323 32.8613   3
  -2  12 -14 9.32428 36.1014   3
   2  12  15-32.9300 30.1298   3
  -2  12 -15-106.152 56.2355   3
   2  12  16 82.9243 55.4823   3
  -2  13   7 52.2986 47.2462   3
  -2  13   6 84.1544 58.1647   3
  -2  13   5 42.8908 17.4257   3
  -2  13   4 139.164 62.1506   3
  -2  13   3 69.0509 44.6967   3
  -2  13   2 25.5930 15.7700   3
  -2  13   1 107.368 57.5073   3
  -2  13   0 47.2037 39.2243   3
  -2  13  -1 57.6913 46.1753   3
  -2  13  -2-69.7061 44.9337   3
   2  13   2 50.9600 38.3513   3
  -2  13  -3-54.2292 40.2518   3
   2  13   3 17.6378 20.4345   3
  -2  13  -4-3.02007 16.8677   3
   2  13   4 63.8322 35.2315   3
  -2  13  -5 59.5907 42.4349   3
   2  13   5 57.6640 36.0735   3
   2  13   6 45.0487 31.3902   3
  -2  13  -6 58.5096 54.1003   3
   2  13   7 3.75999 25.0347   3
  -2  13  -7-72.8528 47.0572   3
   2  13   8 63.4615 32.1347   3
  -2  13  -8 81.4726 54.7209   3
   2  13   9 8.59459 18.9526   3
  -2  13  -9-48.7006 39.1613   3
   2  13  10-26.9111 27.4541   3
  -2  13 -10 11.3523 21.8339   3
   2  13  11 50.9585 27.2058   3
  -2  13 -11 89.0865 51.4024   3
   2  13  12 73.1101 53.3483   3
  -2  13 -12 60.3781 43.5861   3
   2  13  13 47.0769 46.1058   3
  -2  13 -13 30.8001 34.0304   3
  -2  13 -14 57.7706 18.5869   3
  -2  13 -15-1.14151 31.9772   3
   2  14   7 6.77046 13.8298   3
   2  14   8 91.7903 46.3235   3
   2  14   9 23.0117 23.5409   3
   3   0 -34-29.3226 30.0773   2
   3   0 -33 25.4156 28.9006   2
   3   0 -32 60.1891 48.7092   2
   3   0 -31 14.2618 21.5252   2
   3   0 -30-28.1633 14.3963   2
  -3   0  30 9.43144 14.4923   3
   3   0 -29 21.5145 33.1912   2
  -3   0  29 37.6551 22.4173   3
   3   0 -28 6.95081 25.2962   2
  -3   0  28 14.4677 20.5534   3
   3   0 -27 10.9877 40.6267   2
  -3   0  27 34.7563 21.5581   3
   3   0 -26 11.1063 21.5281   2
  -3   0  26 4.18017 14.6192   3
  -3   0  25 99.4961 28.7975   3
   3   0 -25 17.7695 21.7298   2
   3   0 -24 6.35324 22.4493   2
  -3   0  24 3.85179 21.9819   3
   3   0 -23 100.263 50.4878   2
  -3   0  23 121.894 39.4896   3
   3   0 -22 51.0927 22.2296   1
  -3   0  22 36.9497 29.3367   3
  -3   0  21 4290.57 204.857   3
   3   0 -21 1963.08 108.319   1
  -3   0  20 20.3409 21.1847   3
   3   0 -20 5.19973 9.91042   1
  -3   0  19 65.4521 25.7882   3
   3   0 -19 70.2739 16.1543   1
  -3   0  18-0.71371 7.49740   3
   3   0 -18 10.4726 8.12824   1
   3   0 -17 65.5503 16.0138   1
  -3   0  17 66.7058 22.7347   3
  -3   0  16 5.67292 10.0195   3
   3   0 -16 11.4958 6.54520   1
  -3   0  15 221.449 37.5101   3
   3   0 -15 248.429 29.1325   1
   3   0 -14 4.64622 3.20255   1
  -3   0  14 11.7005 10.5588   3
  -3   0  13 28.3173 9.84698   3
  -3   0  12-11.7287 12.4872   3
   3   0 -11 251.395 35.8993   3
  -3   0  11 275.512 37.8529   3
  -3   0  10 10.2546 9.65585   3
   3   0 -10-0.18850 5.07704   3
   3   0  -9 3501.59 143.442   3
  -3   0   9 3352.54 150.355   3
  -3   0   8-12.3822 11.7333   3
   3   0  -8 7.83186 5.79678   3
   3   0  -7 678.843 53.8227   3
  -3   0   7 632.895 56.7718   3
  -3   0   6-8.63100 10.1368   3
   3   0  -6-8.81843 6.81397   3
  -3   0   5 128.360 28.8719   3
   3   0  -5 110.507 24.5825   3
   3   0  -4 4.71812 5.39125   3
  -3   0   4-4.06271 7.90089   3
  -3   0   3 816.813 71.1828   3
   3   0  -3 693.456 59.8778   3
   3   0  -2 4.25794 6.84924   3
  -3   0   2-1.78696 8.82605   3
  -3   0   1 906.010 79.4272   3
   3   0  -1 764.232 67.7030   3
   3   0   0-3.50790 4.87243   3
  -3   0   0-1.02026 12.9805   3
   3   0   1 2992.35 151.097   3
   3   0   2-0.31093 7.64472   2
   3   0   2 5.38934 6.23983   1
   3   0   2-5.55232 7.35051   3
   3   0   3 1661.39 116.624   1
   3   0   3 1777.45 117.625   3
   3   0   3 1701.99 102.073   2
   3   0   4-3.94820 9.15717   2
   3   0   4-0.61372 11.8105   1
   3   0   4 0.35011 12.3079   3
   3   0   5 46.4801 12.5505   2
   3   0   5 28.8899 10.5442   3
   3   0   5 37.0310 14.6964   1
   3   0   6 6.39191 7.09753   2
   3   0   6 22.6815 11.9997   1
   3   0   6 7.96127 12.7152   3
   3   0   7 1025.76 99.0499   1
   3   0   7 1065.20 100.249   3
   3   0   8 7.41300 10.4224   1
   3   0   8 9.19877 12.0551   3
   3   0   9 3794.73 216.228   1
   3   0   9 4521.34 233.618   3
   3   0  10-3.50571 12.3851   1
   3   0  11 118.677 33.9626   1
   3   0  12-6.13595 8.64347   1
   3   0  13 146.024 38.9864   1
   3   0  14-2.81801 9.69636   1
   3   0  15 399.680 70.9733   1
   3   0  16 9.31114 11.1060   1
   3   0  17 192.757 48.8787   1
   3   0  18 9.70113 16.3150   1
   3   0  19 1842.67 163.828   1
   3   0  20 17.6172 20.6246   1
   3   0  21 184.934 55.6791   1
   3   0  22 48.5363 34.5050   1
   3   0  23 2223.49 189.995   1
   3   0  24 62.7828 38.0044   1
   3   0  25 67.0609 35.8805   1
   3   0  26-21.9428 26.3309   1
   3   0  27 423.329 93.2408   1
   3   0  28-5.74703 21.2068   1
   3   0  29-38.6045 27.9397   1
   3   0  30 25.6794 24.1141   1
   3   0  31 25.7791 25.3299   1
   3   0  32 29.8267 27.1133   1
   3   0  33 38.0857 29.9042   1
   3   0  34 29.9394 33.0103   1
   3  -1 -34 34.6517 44.2892   2
   3   1 -34-24.3237 15.1325   2
   3  -1 -33 27.0954 35.0396   2
   3   1 -33 17.7248 26.0541   2
   3   1 -32 23.2109 33.4916   2
   3  -1 -32 30.1080 45.4816   2
   3  -1 -31-52.9683 37.4849   2
   3   1 -31 114.413 54.0441   2
  -3   1  31 58.2636 28.1033   3
   3  -1 -30 2.64139 15.4764   2
   3   1 -30 47.2051 35.1881   2
  -3   1  30 30.7684 25.3590   3
   3   1 -29-51.2345 36.5234   2
  -3   1  29 27.5784 11.6162   3
   3  -1 -29-0.85272 12.0083   2
   3   1 -28 2.93312 15.0671   2
  -3   1  28-26.7799 15.5745   3
  -3  -1  28 1.51471 13.5199   3
   3   1 -27 30.6317 12.6613   2
  -3   1  27-19.4235 38.8783   3
  -3  -1  27 13.3503 17.6339   3
   3   1 -26 18.5398 33.7482   2
  -3   1  26 13.5494 15.6015   3
  -3  -1  26-12.1285 22.8269   3
   3   1 -25 6.57422 14.3398   2
  -3   1  25-9.67906 16.8813   3
  -3  -1  25 4.81821 7.04644   3
   3   1 -24 3.61202 21.5583   2
  -3   1  24-10.2892 18.4636   3
  -3  -1  24 5.44899 9.94961   3
   3   1 -23 35.2151 32.6776   2
  -3   1  23 86.9585 32.1393   3
  -3  -1  23 50.5153 24.7087   3
   3   1 -22 118.189 53.8398   2
  -3   1  22 186.869 48.7186   3
  -3  -1  22 200.516 39.8030   3
   3   1 -22 60.9176 17.7672   1
   3   1 -21 37.0026 13.1323   1
   3   1 -21 16.9174 11.7247   2
  -3   1  21 53.8774 27.8459   3
  -3  -1  21 58.3144 27.6604   3
  -3  -1  20 774.933 78.2691   3
   3   1 -20 442.373 100.771   2
   3   1 -20 560.238 55.0208   1
  -3   1  20 705.049 87.9498   3
  -3   1  19 5044.84 221.936   3
  -3  -1  19 5012.23 187.764   3
   3   1 -19 4796.65 160.288   1
   3   1 -19 4333.48 275.322   2
   3   1 -18 4.09884 27.3531   2
  -3   1  18 41.4412 23.7572   3
  -3  -1  18 23.1119 18.6475   3
   3   1 -18 20.4858 10.9115   1
   3  -1 -18 10.3409 5.42088   1
   3   1 -17 655.069 105.102   2
   3  -1 -17 608.726 37.3425   1
   3   1 -17 954.432 67.6280   1
  -3   1  17 816.367 85.3025   3
  -3  -1  17 814.862 70.6603   3
   3   1 -16 55.9570 22.1167   1
   3   1 -16 104.399 40.1884   2
  -3   1  16 140.278 34.0702   3
  -3  -1  16 119.327 26.9362   3
   3  -1 -16 93.3976 13.1734   1
   3   1 -15 33.2459 29.6998   2
  -3   1  15 84.3358 27.1194   3
  -3  -1  15 94.6057 22.0972   3
   3  -1 -15 80.1847 11.0488   1
   3   1 -14 134.955 46.8310   2
  -3  -1  14 132.100 25.1782   3
  -3   1  14 152.327 31.1352   3
   3  -1 -14 144.988 14.6650   1
   3   1 -13-0.65981 9.01334   2
   3  -1 -13 3.01027 2.39609   1
  -3  -1  13 1.04286 4.03438   3
  -3   1  13-3.95677 5.63298   3
   3  -1 -13 4.85316 6.69224   3
   3   1 -12 477.530 81.5495   2
  -3  -1  12 538.247 46.5619   3
  -3   1  12 529.864 59.1598   3
   3  -1 -12 590.232 61.5395   3
  -3  -1  11 3.78328 3.50133   3
  -3   1  11-5.91169 13.1854   3
   3  -1 -11 10.6444 12.7405   3
   3   1 -11 11.9582 18.1929   2
   3   1 -10 38.1224 21.4969   2
  -3  -1  10 31.9411 12.6595   3
  -3   1  10 13.2058 11.3114   3
   3  -1 -10 8.84330 7.62233   3
   3   1  -9 512.345 78.7740   2
   3  -1  -9 483.326 55.6060   3
   3   1  -9 528.925 43.1817   3
  -3   1   9 575.798 61.1071   3
  -3  -1   9 604.616 47.5666   3
   3   1  -8 19.2210 14.0528   2
  -3  -1   8 4.56480 6.73322   3
  -3   1   8 4.61164 9.74814   3
   3  -1  -8 5.97722 4.41984   3
   3   1  -8-3.86654 8.14341   3
  -3  -1   7-9.29218 10.0793   3
   3   1  -7 11.2070 11.7584   2
   3  -1  -7-5.39943 7.32048   3
   3   1  -7 2.58501 4.51448   3
  -3   1   7 5.57253 6.38024   3
   3  -1  -6 558.479 57.2544   3
  -3  -1   6 556.769 51.7690   3
   3  -1  -6 567.330 46.0866   1
  -3   1   6 539.050 58.7477   3
   3   1  -6 532.197 40.4106   3
   3   1  -6 618.268 80.4549   2
   3   1  -5 361.029 58.9590   2
  -3   1   5 349.156 47.8198   3
  -3  -1   5 364.307 39.6218   3
   3  -1  -5 373.967 38.7840   1
   3   1  -5 329.200 32.8391   3
   3  -1  -5 336.231 44.4450   3
  -3   1   4 198.452 38.7270   3
   3   1  -4 176.879 25.3061   3
   3  -1  -4 198.078 34.4052   3
   3   1  -4 205.674 44.0147   2
  -3  -1   4 240.900 33.8088   3
   3  -1  -4 197.038 29.1489   1
  -3   1   3 97.3726 26.9341   3
   3   1  -3 140.363 37.1222   2
   3   1  -3 115.496 21.2279   3
   3  -1  -3 107.857 28.0571   3
   3  -1  -3 132.271 25.5478   1
   3   1  -2 4.61262 5.19951   3
   3   1  -2-5.68126 14.6032   2
   3  -1  -2 6.45033 7.24999   3
  -3   1   2-16.5076 16.6826   3
   3  -1  -2 5.01388 8.49255   1
   3  -1  -1 123.589 28.1362   3
   3   1  -1 136.170 31.6842   2
   3   1  -1 144.276 24.8872   3
   3  -1  -1 146.056 28.1235   1
  -3   1   1 123.509 35.3046   3
   3  -1   0 114.350 26.4407   1
   3  -1   0 87.8599 23.9839   3
   3   1   0 95.5678 28.6735   2
  -3   1   0 56.7299 24.4890   3
   3   1   0 77.4478 19.7100   3
   3   1   1 5712.44 221.396   3
   3  -1   1 6010.88 231.312   1
   3  -1   1 5661.37 240.005   3
  -3   1  -1 6119.42 253.005   3
   3   1   1 5873.94 238.740   2
   3  -1   2 1173.03 90.4445   1
   3   1   2 1224.78 91.3444   2
  -3   1  -2 1157.11 102.156   3
   3   1   2 1154.58 87.7205   3
   3  -1   2 1140.91 95.6084   3
   3   1   3 554.436 56.8094   2
   3  -1   3 556.940 62.9755   1
  -3   1  -3 514.465 74.3728   3
   3   1   3 599.997 64.3553   3
   3  -1   3 542.785 65.3524   3
   3  -1   4 2979.58 159.709   1
   3  -1   4 2895.59 168.142   3
   3   1   4 2912.67 158.260   3
   3  -1   5 2100.00 134.687   1
   3  -1   5 2182.57 146.255   3
   3  -1   6 59.9701 21.9260   1
   3  -1   6 41.2904 17.7790   3
   3   1   7 861.016 93.4383   1
   3  -1   7 788.670 82.6601   1
   3  -1   7 784.322 88.6652   3
   3   1   8 144.012 38.2671   1
   3  -1   8 202.676 42.1971   1
   3  -1   8 174.626 42.2360   3
   3  -1   8 175.902 19.2452   2
  -3   1  -9 1507.79 127.151   1
   3   1   9 1430.79 124.874   1
   3  -1   9 1480.40 120.086   1
   3  -1   9 1571.15 132.427   3
   3  -1  10 0.98231 10.8555   3
  -3   1 -10-5.62115 7.13221   1
   3  -1  10 2.98634 11.0116   1
   3   1  10 9.64417 14.9697   1
   3   1  11 18.1556 16.3804   1
  -3   1 -11 39.2136 24.1300   1
   3  -1  11 28.7157 19.3581   1
   3   1  12 242.629 52.0177   1
   3  -1  12 163.668 42.4224   1
   3   1  13 401.022 72.4928   1
   3  -1  13 386.410 66.1245   1
   3   1  14 1587.55 146.399   1
   3  -1  14 1512.96 133.934   1
   3   1  15 56.7876 28.7151   1
   3  -1  15 68.1811 27.9418   1
   3   1  16 31.5761 18.5689   1
   3  -1  16 55.5184 28.3549   1
   3   1  17 266.459 65.6827   1
   3  -1  17 253.649 56.4063   1
   3   1  18 879.427 111.637   1
   3  -1  18 1019.62 115.985   1
   3   1  19 504.472 84.8842   1
   3  -1  19 479.298 80.9723   1
   3   1  20 43.3761 27.5701   1
   3  -1  20 81.0161 35.9103   1
   3   1  21 2041.52 178.526   1
   3  -1  21 2178.66 180.937   1
   3  -1  22 53.2712 34.1945   1
   3   1  22 46.8170 31.9852   1
   3  -1  23 47.3877 31.8547   1
   3   1  23 30.2377 30.0184   1
   3  -1  24 70.8175 34.5390   1
   3   1  24 99.1425 44.2675   1
   3   1  25 680.122 108.025   1
   3  -1  25 665.916 107.766   1
   3   1  26 744.635 114.211   1
   3  -1  26 687.277 109.158   1
   3   1  27 28.4978 28.0333   1
   3  -1  27 17.3410 19.7432   1
   3   1  28-3.68078 25.6936   1
   3  -1  28 36.9241 27.6498   1
   3   1  29-3.99130 13.5276   1
   3  -1  29 12.5714 19.1287   1
   3   1  30 27.2073 29.1342   1
   3  -1  30 50.1849 36.7074   1
   3  -1  31 21.3661 22.6654   1
   3   1  31 11.1665 20.8256   1
   3  -1  32 20.2039 24.6834   1
   3   1  32 10.1023 18.1395   1
   3  -1  33 66.7582 40.1285   1
   3   1  33 86.0043 54.6083   1
   3   1  34 21.9009 24.4222   1
   3  -2 -34-94.3841 51.1705   2
   3   2 -34 10.9822 23.1024   2
   3   2 -33 25.7989 30.3609   2
  -3   2  33-84.9711 41.2303   3
   3  -2 -33 6.82349 18.4671   2
   3   2 -32 104.101 54.3845   2
  -3   2  32 17.3583 31.7559   3
   3   2 -31-11.1053 21.2317   2
  -3   2  31-15.9567 19.9072   3
   3   2 -30-3.59912 16.4662   2
  -3   2  30 2.99701 16.0364   3
   3   2 -29 1.06862 21.2755   2
  -3   2  29 14.2261 12.8011   3
   3   2 -28 15.2079 41.0525   2
  -3   2  28-5.44701 27.1424   3
   3   2 -27 14.3940 46.8817   2
  -3   2  27 58.5265 30.1488   3
   3   2 -26 125.163 67.1303   2
  -3   2  26 193.118 52.8238   3
  -3  -2  26 198.034 44.5149   3
   3   2 -25 3.24950 13.0923   2
  -3   2  25 6.05241 13.5168   3
  -3  -2  25 9.40456 11.8278   3
   3   2 -24 36.7072 19.7930   2
  -3   2  24 83.5127 35.7162   3
  -3  -2  24 98.5551 29.5436   3
   3   2 -23 29.8860 35.1558   2
  -3   2  23-1.75835 10.4838   3
  -3  -2  23 13.9879 13.5448   3
   3   2 -22-6.58289 6.79290   1
  -3   2  22 96.2893 35.4226   3
  -3  -2  22 72.4722 26.2075   3
   3   2 -22 31.1900 28.3721   2
  -3  -2  21 450.234 55.1478   3
   3   2 -21 350.650 83.8914   2
  -3   2  21 356.970 67.3300   3
   3   2 -21 302.468 45.1690   1
  -3  -2  20 379.479 49.7548   3
   3   2 -20 270.284 75.1315   2
  -3   2  20 344.576 68.4248   3
   3   2 -20 327.953 47.0314   1
  -3  -2  19 1699.91 102.646   3
   3   2 -19 1699.10 107.291   1
  -3   2  19 1435.44 132.069   3
   3   2 -19 1307.49 159.208   2
   3   2 -18-27.8835 31.2732   2
  -3   2  18 15.3120 19.5858   3
  -3  -2  18 2.06177 10.8844   3
   3   2 -18 17.8594 12.2886   1
  -3   2  17 1320.05 116.012   3
   3   2 -17 1130.12 139.967   2
   3   2 -17 989.643 89.8872   1
  -3  -2  17 1346.25 81.8997   3
  -3   2  16 341.202 59.9343   3
   3   2 -16 345.434 76.3839   2
  -3  -2  16 410.338 41.3791   3
  -3  -2  15 193.150 25.9105   3
  -3   2  15 182.175 39.0100   3
   3   2 -15 163.846 57.0950   2
  -3  -2  14 102.922 17.5181   3
  -3   2  14 87.9285 27.8574   3
   3   2 -14 72.6054 29.4469   2
   3  -2 -14 85.1982 28.6581   3
   3   2 -13 106.351 42.5928   2
  -3  -2  13 76.1479 15.1761   3
  -3   2  13 41.2650 15.8049   3
   3  -2 -13 112.609 33.8979   3
   3   2 -12 490.493 84.3377   2
   3  -2 -12 533.732 68.0897   3
  -3  -2  12 540.181 38.1441   3
  -3   2  12 493.383 64.7492   3
   3   2 -11 116.331 41.8819   2
  -3   2  11 118.160 28.8478   3
   3  -2 -11 123.050 33.1294   3
  -3  -2  11 143.660 16.9047   3
   3   2 -10 195.835 52.6547   2
  -3   2  10 170.754 36.9984   3
   3  -2 -10 161.639 37.9205   3
  -3  -2  10 83.7097 14.1887   3
   3   2  -9 44.6848 25.3628   2
  -3   2   9 20.9878 14.8107   3
   3  -2  -9 1.36089 4.87876   3
   3   2  -8 71.0672 26.6432   2
  -3   2   8 96.1178 26.1898   3
   3  -2  -8 55.6507 23.2702   3
   3  -2  -8 71.4303 9.64905   1
   3  -2  -7 735.348 71.5112   3
   3  -2  -7 652.864 37.1899   1
  -3   2   7 654.364 72.6906   3
   3   2  -7 699.469 91.6093   2
   3   2  -6 522.267 28.8687   3
   3  -2  -6 565.250 37.4186   1
  -3   2   6 583.466 68.5453   3
   3   2  -6 557.378 79.3524   2
   3  -2  -6 591.620 64.9571   3
  -3   2   5 167.043 35.0125   3
   3   2  -5 147.672 40.7426   2
   3  -2  -5 106.763 30.4949   3
   3  -2  -5 169.432 21.9241   1
   3   2  -5 126.226 16.5105   3
   3   2  -4 692.484 85.1292   2
   3  -2  -4 638.284 70.2960   3
   3  -2  -4 667.798 48.6366   1
  -3   2   4 678.721 72.4526   3
   3   2  -4 579.905 40.9623   3
   3   2  -3 1015.23 103.689   2
   3  -2  -3 1161.87 92.0637   3
   3  -2  -3 1093.47 67.1355   1
   3   2  -3 1028.25 60.9896   3
  -3   2   3 1067.32 95.2606   3
  -3   2   2 36.7916 22.7645   3
   3  -2  -2 41.3927 17.8268   3
   3   2  -2 43.0808 26.8171   2
   3  -2  -2 46.8169 12.0134   1
   3   2  -2 41.0937 14.5432   3
  -3   2   1 140.171 44.1705   3
   3  -2  -1 180.280 38.8254   3
   3   2  -1 204.109 45.5839   2
   3  -2  -1 242.288 34.0154   1
  -3  -2   1 180.791 42.8260   2
   3   2  -1 233.066 30.9194   3
   3  -2   0 991.058 73.6133   1
   3   2   0 1063.56 73.2784   3
  -3   2   0 842.139 98.7316   3
   3  -2   0 1053.96 89.9046   3
  -3  -2   0 1068.67 96.5495   2
  -3   2  -1 1378.05 98.3260   1
   3  -2   1 1395.53 90.9523   1
  -3   2  -1 1343.58 115.468   3
   3  -2   1 1313.22 104.126   3
  -3  -2  -1 1337.92 106.880   2
   3  -2   2 9115.90 330.469   3
  -3   2  -2 8697.13 311.092   1
   3  -2   2 8383.30 292.013   1
  -3   2  -2 8892.42 343.785   3
  -3  -2  -2 8336.37 313.868   2
   3  -2   3 243.605 51.3091   3
  -3  -2  -3 294.950 44.4054   2
   3  -2   3 240.664 41.1159   1
  -3   2  -3 279.894 44.8401   1
  -3   2  -3 202.626 55.1250   3
  -3   2  -4 9128.79 327.227   1
   3  -2   4 8579.26 308.930   1
  -3   2  -4 8987.05 357.612   3
   3  -2   4 8903.58 348.901   3
  -3  -2  -4 8600.37 308.261   2
  -3   2  -5 3132.75 168.785   1
   3  -2   5 2846.29 155.631   1
   3  -2   5 3130.81 182.708   3
  -3   2  -5 2902.36 185.143   3
  -3  -2  -5 2719.37 144.967   2
   3  -2   6 110.381 35.4444   3
  -3   2  -6 81.6430 32.6079   3
  -3  -2  -6 75.2611 22.3425   2
   3  -2   6 109.586 31.2289   1
  -3   2  -6 69.7542 23.9196   1
  -3   2  -7 2275.73 148.234   1
   3  -2   7 2157.62 137.019   1
   3  -2   7 2112.16 155.727   3
  -3  -2  -7 1891.18 114.256   2
   3  -2   8 1108.76 112.436   3
  -3   2  -8 1153.73 106.509   1
   3  -2   8 824.593 85.0130   1
  -3  -2  -8 993.884 77.3299   2
   3  -2   9 210.987 44.6396   1
  -3  -2  -9 182.614 32.2157   2
   3  -2   9 145.890 43.5686   3
  -3   2  -9 210.152 47.5666   1
  -3  -2 -10 279.603 39.0987   2
   3   2  10 249.904 53.3249   1
   3  -2  10 325.370 53.7076   1
  -3   2 -10 319.481 56.9337   1
   3  -2  11 46.8362 23.4736   1
  -3  -2 -11 41.4383 15.3573   2
   3   2  11 42.6020 25.5337   1
   3  -2  12 189.874 45.6971   1
   3   2  12 186.140 48.9438   1
   3   2  13 660.695 90.6126   1
   3  -2  13 581.004 79.5390   1
   3  -2  14 2.99866 7.21767   1
   3   2  14 12.3505 16.2762   1
   3   2  15 380.568 71.7673   1
   3  -2  15 392.059 68.1288   1
   3   2  16 578.469 91.1718   1
   3  -2  16 525.365 78.5380   1
   3   2  17 65.0906 29.8395   1
   3  -2  17 81.1918 31.4161   1
   3   2  18 302.314 71.5413   1
   3  -2  18 342.888 66.2600   1
   3   2  19 376.527 75.1577   1
   3  -2  19 374.653 72.8127   1
   3   2  20 528.152 89.5141   1
   3  -2  20 561.720 90.1455   1
   3   2  21-1.89191 13.8416   1
   3  -2  21 23.1404 22.6321   1
   3   2  22 154.754 57.1642   1
   3  -2  22 176.472 52.2755   1
   3   2  23 687.247 107.123   1
   3  -2  23 857.057 116.742   1
   3   2  24 5.56373 12.5793   1
   3  -2  24 9.21714 17.7833   1
   3   2  25 20.9445 25.2648   1
   3  -2  25 41.4394 26.3320   1
   3   2  26 37.3150 30.7448   1
   3  -2  26 62.2118 33.0158   1
   3  -2  27 14.8463 20.3615   1
   3   2  27 97.8553 43.3289   1
   3  -2  28 100.368 46.2733   1
   3   2  28 115.823 51.3483   1
   3  -2  29 67.7325 41.2065   1
   3   2  29 153.386 61.3406   1
   3   2  30 104.901 48.9201   1
   3  -2  30 128.465 52.0897   1
   3   2  31-17.6059 16.3279   1
   3  -2  31-39.8572 29.8482   1
   3   2  32-35.2355 28.4587   1
   3  -2  32 24.6091 25.8987   1
   3   2  33 2.04538 33.1837   1
   3   2  34-8.36642 17.1806   1
  -3   3  34 70.2444 39.9034   3
  -3   3  33-23.1490 25.0627   3
   3   3 -32-105.535 56.6230   2
  -3   3  32 0.85172 11.7991   3
   3   3 -31-56.9944 41.5166   2
  -3   3  31 31.0268 29.8734   3
  -3   3  30 105.105 47.5960   3
   3   3 -30 1.45719 14.4165   2
   3   3 -29 7.22937 18.5849   2
  -3   3  29 15.1761 19.3830   3
   3   3 -28-38.8643 33.5687   2
  -3   3  28 3.85973 12.6639   3
   3   3 -27 78.6486 50.5426   2
  -3   3  27 87.1847 44.0077   3
   3   3 -26-28.7187 28.6743   2
  -3   3  26 4.42129 12.2919   3
   3   3 -25 6.43139 15.3180   2
  -3   3  25 5.80140 10.6756   3
   3   3 -24 14.3245 17.8021   2
  -3   3  24 40.9240 29.1493   3
   3   3 -23-58.1044 37.4144   2
  -3   3  23-11.6885 18.2258   3
  -3  -3  23 4.82740 10.0256   3
   3   3 -22-36.0389 30.0405   2
  -3   3  22-5.43467 14.2114   3
  -3  -3  22 43.0539 16.1071   3
   3   3 -21 60.1346 35.6738   2
  -3   3  21 110.668 39.9602   3
  -3  -3  21 79.4603 20.8834   3
   3   3 -20 4.83957 28.7282   2
  -3   3  20 78.5963 36.0603   3
  -3  -3  20 51.2205 14.8927   3
   3   3 -19 46.0541 29.9484   2
  -3   3  19 45.1546 27.1281   3
  -3  -3  19 72.1019 16.0170   3
   3   3 -18-6.65882 37.8434   2
  -3   3  18 15.9029 15.4280   3
  -3  -3  18 0.82935 7.66021   3
   3   3 -17 169.388 50.2809   2
  -3   3  17 235.364 51.4473   3
  -3  -3  17 161.086 28.8596   3
  -3  -3  17 242.638 27.3540   3
   3   3 -16 69.1996 34.6351   2
  -3  -3  16 95.2286 15.7801   3
  -3   3  16 201.596 48.7082   3
  -3  -3  16 95.1279 20.4259   3
   3   3 -15 492.645 92.7392   2
  -3  -3  15 376.136 34.5846   3
  -3  -3  15 501.845 32.1973   3
  -3   3  15 586.263 79.3774   3
   3   3 -14-15.8486 18.5267   2
  -3   3  14 16.4493 11.6589   3
   3   3 -13 31.8385 28.1815   2
  -3   3  13 13.9265 14.2561   3
   3   3 -12 8.23944 12.1970   2
  -3   3  12 33.4268 17.0658   3
   3  -3 -12 29.7885 20.7006   3
   3   3 -11 38.4387 29.1117   2
  -3   3  11 36.2243 16.5372   3
   3  -3 -11 31.2628 23.0283   3
   3   3 -10-4.49505 23.0900   2
  -3   3  10-6.92032 15.7772   3
   3  -3 -10 11.5425 11.3403   3
  -3   3   9 18.3941 18.7259   3
   3   3  -9 1.31700 16.3544   2
   3  -3  -9 7.42168 11.6155   3
  -3   3   8 237.096 47.5449   3
   3   3  -8 243.532 57.0971   2
   3  -3  -8 198.547 41.0385   3
   3  -3  -7 803.468 83.6460   3
   3   3  -7 662.146 95.9421   2
  -3   3   7 709.096 82.9204   3
  -3  -3   6 3.87895 20.5730   2
  -3   3   6 5.34644 9.27565   3
   3  -3  -6 13.5687 14.4369   3
   3  -3  -5 1886.30 82.9974   1
  -3   3   5 2253.00 147.572   3
   3  -3  -5 2533.80 153.694   3
  -3  -3   5 2397.27 173.816   2
   3   3  -4 272.702 22.1138   3
  -3  -3   4 346.312 61.8767   2
  -3   3   4 281.163 35.4005   1
  -3   3   4 316.564 55.1446   3
   3  -3  -4 307.662 30.8947   1
   3  -3  -4 328.141 55.2889   3
  -3  -3   3 408.859 66.2188   2
  -3   3   3 434.767 62.0648   3
  -3   3   3 377.622 43.4130   1
   3  -3  -3 388.716 37.2019   1
   3   3  -3 438.663 34.8750   3
   3  -3  -3 414.330 62.3825   3
   3  -3  -2 404.679 60.7590   3
  -3  -3   2 354.871 57.6354   2
  -3   3   2 414.145 47.2402   1
  -3   3   2 378.617 60.6033   3
   3  -3  -2 414.223 40.6535   1
   3   3  -2 431.351 39.4755   3
  -3   3   1 74.7799 21.8694   1
  -3  -3   1 62.5858 28.3802   2
  -3   3   1 103.561 37.2229   3
   3  -3  -1 77.0903 27.2979   3
   3  -3  -1 96.9557 21.2912   1
  -3   3   0 3811.59 171.167   1
   3  -3   0 3849.41 157.345   1
   3  -3   0 4287.54 210.350   3
  -3  -3   0 3894.26 205.386   2
  -3   3   0 2464.69 211.614   3
  -3   3  -1 110.587 33.4268   3
  -3   3  -1 162.838 32.9649   1
  -3  -3  -1 158.870 38.4354   2
   3  -3   1 181.085 40.8730   3
   3  -3   1 162.394 30.7911   1
  -3   3  -2 3527.78 213.469   3
  -3   3  -2 3624.02 174.625   1
   3  -3   2 3338.73 157.440   1
   3  -3   2 3911.12 202.180   3
  -3  -3  -2 3524.48 189.452   2
  -3   3  -3 2919.23 158.699   1
   3  -3   3 2849.14 145.651   1
   3  -3   3 3085.56 179.693   3
  -3   3  -3 2720.79 183.853   3
  -3  -3  -3 2877.14 166.666   2
  -3  -3  -4 1423.22 111.351   2
  -3   3  -4 1502.77 130.628   3
  -3   3  -4 1417.56 108.448   1
   3  -3   4 1419.52 100.902   1
   3  -3   4 1556.18 124.780   3
  -3   3  -5 254.586 47.1396   1
   3  -3   5 460.428 69.3493   3
  -3  -3  -5 312.034 49.2879   2
   3  -3   5 331.886 48.8655   1
  -3   3  -5 316.052 61.4810   3
  -3  -3  -6 845.444 82.4040   2
  -3   3  -6 969.379 93.1094   1
   3  -3   6 869.547 83.2164   1
  -3   3  -6 837.769 105.774   3
   3  -3   6 1069.15 108.616   3
   3  -3   7 123.816 38.0695   3
  -3   3  -7 146.982 35.4568   1
  -3   3  -7 96.9400 33.5868   3
   3  -3   7 124.697 32.1948   1
  -3   3  -8 408.793 62.1477   1
   3  -3   8 441.095 61.9881   1
  -3   3  -8 488.837 78.6847   3
  -3   3  -9 77.8261 30.0277   1
   3  -3   9 95.1245 29.8531   1
   3  -3  10 956.741 95.6732   1
   3  -3  11 783.491 89.1901   1
   3  -3  12 7.37880 12.9265   1
   3  -3  13 268.276 28.0743   2
   3   3  13 242.167 57.4310   1
   3  -3  13 283.033 55.8125   1
   3  -3  14 30.6311 9.80201   2
   3  -3  14 57.1960 27.6916   1
   3   3  14 26.5504 19.7140   1
   3   3  15 415.234 77.3995   1
   3  -3  15 513.172 77.0066   1
   3   3  16 957.885 118.969   1
   3  -3  16 1197.27 122.353   1
   3   3  17 247.743 61.3119   1
   3  -3  17 218.358 55.1520   1
   3  -3  18 93.8541 35.0153   1
   3   3  18 54.5448 25.5548   1
   3   3  19 15.7015 14.9398   1
   3  -3  19 84.9670 37.4192   1
   3   3  20 1.46175 21.7291   1
   3  -3  20-6.80229 14.8147   1
   3  -3  21 125.952 43.5352   1
   3   3  21 80.2222 32.5316   1
   3  -3  22 20.9640 10.7586   1
   3   3  22-12.0385 23.6945   1
   3  -3  23 13.7464 11.5413   1
   3   3  23 13.4876 16.9869   1
   3  -3  24 95.6406 44.7655   1
   3   3  24 99.4714 42.6563   1
   3   3  25 250.887 68.4643   1
   3  -3  25 230.308 62.7780   1
   3   3  26 41.5363 28.4045   1
   3  -3  26 19.7950 18.1064   1
   3   3  27 12.7099 19.6826   1
   3  -3  27-7.01240 14.1453   1
   3  -3  28 64.7771 44.1824   1
   3   3  28 51.8795 33.2386   1
   3  -3  29-12.6142 25.6161   1
   3   3  29 26.4139 29.5085   1
   3  -3  30 129.844 52.1537   1
   3   3  30 18.6972 25.7427   1
   3  -3  31 41.0347 41.0115   1
   3   3  31 91.3648 46.8494   1
   3   3  32 95.4744 49.2837   1
   3   3  33-39.6155 30.3230   1
   3   3  34 5.65278 16.8034   1
  -3   4  34-49.3077 35.0529   3
  -3   4  33-24.8367 34.5795   3
  -3   4  32-54.5498 36.2536   3
  -3   4  31-2.23549 36.3221   3
  -3   4  30-19.8770 22.6064   3
  -3   4  29 3.65182 24.1135   3
  -3   4  28-6.74787 23.3132   3
  -3   4  27-7.19014 15.1129   3
  -3   4  26 9.93138 24.0791   3
  -3   4  25-0.45152 10.5814   3
  -3   4  24 11.5996 12.6232   3
  -3   4  23 88.3703 40.7077   3
  -3   4  22 34.1582 30.5786   3
  -3   4  21 27.2753 21.2744   3
  -3  -4  21 56.3262 14.7923   3
  -3   4  20 8.79519 18.2613   3
  -3  -4  20-1.21991 3.76201   3
  -3  -4  19-5.34384 3.90668   3
  -3   4  19 7.39545 10.1296   3
  -3  -4  19 0.43270 2.94136   3
  -3  -4  18 18.4208 7.67493   3
  -3   4  18 1.04769 11.0760   3
  -3  -4  18 10.0293 4.34501   3
  -3   4  17 258.269 59.4203   3
  -3   4  16 553.004 82.4498   3
  -3   4  15 16.1497 22.2953   3
  -3   4  14 923.242 106.165   3
  -3   4  13 61.9899 30.6571   3
  -3   4  12 160.929 41.5746   3
  -3   4  11 426.836 68.6593   3
  -3   4  10 103.625 33.2526   3
  -3   4   9 13.2343 10.6733   3
  -3   4   8 242.033 52.0815   3
  -3   4   7 44.9826 23.5687   3
   3  -4  -7 27.6694 17.7341   3
  -3   4   7 29.9106 9.89320   1
  -3   4   6 212.041 47.8701   3
  -3   4   6 239.217 30.0135   1
   3  -4  -6 267.306 47.7373   3
  -3   4   5 2.61250 4.94910   1
  -3  -4   5-15.5020 14.5955   2
  -3   4   5-3.12076 12.9662   3
   3  -4  -5 32.9859 21.0271   3
  -3   4   4 835.907 62.9774   1
  -3   4   4 839.550 93.4816   3
  -3  -4   4 795.706 95.5217   2
   3   4  -4 613.851 37.4725   3
   3  -4  -4 972.116 94.3809   3
   3   4  -4 711.892 36.2136   3
  -3   4   3 67.9718 24.0926   3
  -3   4   3 90.3981 20.7971   1
   3  -4  -3 81.7154 32.0813   3
   3   4  -3 77.3172 13.3200   3
  -3  -4   3 112.758 33.4455   2
  -3   4   2 265.702 52.4332   3
   3  -4  -2 157.976 29.9423   1
  -3  -4   2 305.250 58.8596   2
   3   4  -2 240.683 26.4896   3
  -3   4   2 211.635 34.2442   1
   3  -4  -2 239.936 50.4787   3
  -3  -4   1 3067.69 193.351   2
   3   4  -1 2753.26 118.228   3
   3  -4  -1 2540.77 125.193   1
  -3   4   1 2680.38 137.897   1
   3  -4  -1 3406.15 187.388   3
  -3   4   1 2829.69 185.373   3
  -3   4   0 646.370 87.0849   3
  -3  -4   0 614.648 83.3228   2
   3  -4   0 540.540 53.3384   1
  -3   4   0 561.524 60.0409   1
   3  -4   0 721.665 84.6049   3
  -3   4  -1 428.594 53.1801   1
   3  -4   1 410.668 48.7093   1
   3  -4   1 512.800 72.6458   3
  -3  -4  -1 497.327 71.7941   2
  -3   4  -1 321.437 67.1486   3
  -3  -4  -2 1999.40 148.896   2
  -3   4  -2 1988.16 124.614   1
   3  -4   2 1934.89 114.819   1
  -3   4  -2 1581.09 154.085   3
   3  -4   2 2408.28 161.162   3
   3  -4   3 197.201 46.1723   3
  -3  -4  -3 165.079 42.8132   2
  -3   4  -3 146.099 33.2739   1
   3  -4   3 163.756 33.3099   1
  -3   4  -3 150.924 49.1395   3
  -3   4  -4 102.757 28.7948   1
   3  -4   4 64.3612 20.0413   1
  -3   4  -4 69.0289 32.6406   3
   3  -4   5 235.534 43.6731   1
  -3   4  -5 260.397 46.9146   1
  -3   4  -5 223.794 53.4861   3
  -3   4  -6 603.817 74.0914   1
   3  -4   6 584.954 66.8838   1
  -3   4  -6 583.979 90.4085   3
  -3   4  -7 991.524 97.9940   1
   3  -4   7 1031.55 92.5723   1
  -3   4  -7 957.394 119.257   3
   3  -4   8 30.1761 18.3474   1
  -3   4  -8 15.8618 25.0942   3
   3  -4   9 738.918 82.2650   1
  -3   4  -9 817.932 113.889   3
   3  -4  10 336.334 56.3335   1
   3  -4  11 37.2277 23.0211   1
   3  -4  12 126.183 34.4868   1
   3  -4  13 5.75360 8.90072   1
   3  -4  14 9.82857 17.6966   1
   3  -4  15 44.2878 14.3690   2
   3  -4  15 51.3670 22.9451   1
   3  -4  16 61.1323 18.4390   2
   3   4  16 73.3194 42.5229   1
   3  -4  16 130.822 40.7579   1
   3  -4  17 222.158 52.6629   1
   3   4  17 202.298 58.7322   1
   3  -4  18 31.0021 19.9780   1
   3   4  18-9.53447 16.2970   1
   3   4  19 452.143 88.2734   1
   3  -4  19 521.976 84.7335   1
   3   4  20 440.340 91.5639   1
   3  -4  20 691.055 99.1653   1
   3   4  21 300.788 81.8777   1
   3  -4  21 336.508 73.3712   1
   3   4  22 1.50891 21.6583   1
   3  -4  22 5.50387 16.1471   1
   3  -4  23 432.822 82.5488   1
   3   4  23 239.771 68.8941   1
   3   4  24 525.467 102.746   1
   3  -4  24 617.157 103.790   1
   3  -4  25 8.48866 23.6252   1
   3   4  25-0.58683 9.66061   1
   3   4  26 23.0954 39.4919   1
   3  -4  26-8.71055 20.5863   1
   3  -4  27 17.3029 22.0352   1
   3   4  27 89.4616 36.4855   1
   3  -4  28 26.7076 31.3098   1
   3   4  28-18.1153 27.7470   1
   3  -4  29 1.05853 10.4759   1
   3   4  29-19.2979 21.1954   1
   3  -4  30 17.9854 26.2240   1
   3   4  30 6.11781 14.6313   1
   3   4  31 73.2000 33.7297   1
   3   4  32 51.8680 42.0209   1
   3   4  33 101.897 49.4810   1
  -3   5  32 23.0833 18.2561   3
  -3   5  31 22.7382 31.4933   3
  -3   5  30 30.0339 46.0138   3
  -3   5  29 23.1458 27.8314   3
  -3   5  28 76.0107 40.7358   3
  -3   5  27 19.7380 27.8677   3
  -3   5  26 79.9337 38.6175   3
  -3   5  25 118.945 43.9689   3
  -3   5  24 95.6152 36.1258   3
  -3   5  23 46.0363 33.9988   3
  -3   5  22 29.4823 25.6129   3
  -3   5  21 26.3036 24.2612   3
  -3   5  20 133.568 47.1801   3
  -3   5  19 63.3744 28.1354   3
  -3   5  18 34.8020 28.3503   3
  -3   5  17 320.316 69.8398   3
  -3   5  16 213.300 54.6551   3
  -3   5  15 174.439 50.2526   3
  -3   5  14 2.30327 9.96893   3
  -3   5  13 328.164 66.7528   3
  -3   5  12 639.794 91.8036   3
  -3   5  11 152.685 44.0599   3
  -3   5  10 24.3918 14.5739   3
  -3   5  10 18.7131 6.45456   1
  -3   5   9 223.830 50.9584   3
  -3   5   9 275.722 27.0571   1
  -3   5   8 210.845 50.4211   3
  -3   5   8 236.785 27.7132   1
  -3   5   7 907.689 60.7720   1
  -3   5   7 851.034 103.669   3
  -3   5   6 81.2178 33.4408   3
  -3   5   6 80.2837 18.5022   1
  -3   5   5 207.188 50.0488   3
  -3   5   5 160.695 28.0240   1
   3   5  -5 116.587 14.6817   3
  -3   5   4 580.093 54.4592   1
  -3   5   4 580.332 85.2156   3
   3   5  -4 504.426 36.9717   3
  -3   5   3 1682.29 101.559   1
  -3   5   3 1823.41 150.432   3
   3   5  -3 1655.50 78.4870   3
  -3   5   2 95.6964 31.3410   3
   3   5  -2 165.355 25.2628   3
  -3   5   2 128.326 27.4873   1
   3   5  -1 665.560 54.6082   3
  -3  -5   1 834.453 103.753   2
  -3   5   1 610.526 62.4703   1
  -3   5   1 598.943 86.3570   3
  -3   5   0 2341.77 178.810   3
  -3  -5   0 2558.69 186.281   2
   3   5   0 2314.14 116.737   3
  -3   5   0 2260.46 130.851   1
   3   5   1 1076.01 79.9212   3
  -3   5  -1 1081.55 89.0825   1
  -3   5  -1 1124.18 122.566   3
  -3   5  -2 363.678 71.4715   3
  -3   5  -2 352.494 51.3300   1
   3   5   2 292.774 42.3153   3
  -3   5  -3 488.715 82.1704   3
   3   5   3 573.028 62.1288   3
  -3   5  -3 497.859 62.1626   1
   3  -5   4-1.33418 11.5598   1
  -3   5  -4-2.23753 9.84569   1
   3   5   4 14.7349 7.18623   3
  -3   5  -4-11.1851 10.9872   3
   3  -5   5 71.3308 24.0392   1
  -3   5  -5 47.0120 32.1647   3
  -3   5  -5 64.8758 21.7228   1
   3   5   5 44.0023 16.4593   3
   3  -5   6 31.3518 15.0080   1
  -3   5  -6 65.4876 26.4920   1
  -3   5  -6 16.9541 23.3343   3
   3  -5   7 83.5978 25.4012   1
  -3   5  -7 113.102 45.8403   3
   3  -5   8 543.757 72.1447   1
  -3   5  -8 619.395 98.0300   3
  -3   5  -9 153.275 51.0048   3
   3  -5   9 268.657 51.6602   1
  -3   5 -10 106.040 40.1295   3
   3  -5  10 148.536 39.4434   1
   3  -5  11 94.9689 34.0388   1
  -3   5 -11 107.643 47.6413   3
   3  -5  12 1288.00 121.921   1
   3  -5  13 815.330 97.9252   1
   3  -5  14 243.852 54.2384   1
   3  -5  15 251.457 55.3976   1
   3  -5  16 230.579 39.7442   2
   3  -5  16 255.537 56.5513   1
   3  -5  17 162.596 33.1585   2
   3  -5  17 212.507 55.2993   1
   3  -5  18 266.511 62.4175   1
   3   5  18 119.499 46.8425   1
   3  -5  19 10.8133 18.7205   1
   3   5  19-10.0675 9.21210   1
   3  -5  20 8.71719 10.2917   1
   3   5  20-7.58994 21.2424   1
   3  -5  21 566.622 103.686   1
   3   5  21 394.344 89.4362   1
   3   5  22 10.4417 20.5409   1
   3  -5  22 86.4497 37.8825   1
   3   5  23 38.0063 37.5110   1
   3  -5  23 52.1913 34.4011   1
   3   5  24 35.3733 36.8754   1
   3  -5  24 75.8279 41.3480   1
   3   5  25-10.2622 13.2242   1
   3  -5  25-8.79082 22.6439   1
   3   5  26 161.641 63.6561   1
   3   5  27-18.9067 21.4960   1
   3   5  28-3.92652 27.6091   1
   3   5  28-22.1026 25.0821   3
   3   5  29 40.0182 25.4024   1
   3   5  29 34.2478 25.8724   3
   3   5  30-14.2728 19.7331   1
   3   5  31 26.0418 25.2828   1
   3   5  32 7.03776 19.9089   1
  -3   6  30-8.98716 18.8193   3
  -3   6  29-3.98596 25.1981   3
  -3   6  28 17.7561 21.0429   3
  -3   6  27-29.2707 36.1523   3
  -3   6  26-23.9468 17.4816   3
  -3   6  25 24.9554 20.7715   3
  -3   6  24 27.7875 29.0448   3
  -3   6  23 60.1860 38.9618   3
  -3   6  22 32.5838 23.0545   3
  -3   6  21 4.09013 13.3826   3
  -3   6  20 16.6673 17.7328   3
  -3   6  19 51.1746 30.7379   3
  -3   6  18 87.3330 39.5867   3
  -3   6  17 81.7919 36.4540   3
  -3   6  16 8.04069 15.5342   3
  -3   6  15 96.7464 40.6484   3
  -3   6  14-45.7082 30.9821   3
  -3   6  13 67.5135 36.5310   3
  -3   6  12 679.718 102.085   3
  -3   6  11 108.610 17.3911   1
  -3   6  11 108.582 43.8634   3
  -3   6  10 134.270 45.4292   3
  -3   6  10 172.128 22.9509   1
  -3   6   9 257.847 63.6377   3
  -3   6   9 231.147 28.7319   1
  -3   6   8 472.047 84.3803   3
  -3   6   8 442.313 43.1080   1
  -3   6   7 155.477 49.5102   3
  -3   6   7 193.915 29.3677   1
  -3   6   6 780.840 63.2001   1
   3   6  -6 736.905 43.9673   3
  -3   6   6 793.535 105.513   3
  -3   6   5 142.171 41.4719   3
   3   6  -5 158.242 23.3707   3
  -3   6   5 182.004 31.1382   1
  -3   6   4 622.497 60.7162   1
  -3   6   4 628.518 94.1012   3
   3   6  -4 696.403 51.7463   3
  -3   6   3 1191.57 87.4870   1
  -3   6   3 1045.68 121.017   3
   3   6  -3 1171.59 72.3890   3
  -3   6   2 72.7734 33.3611   3
   3   6  -2 59.6977 18.4080   3
  -3   6   2 67.4663 20.6633   1
  -3   6   1 258.324 60.1013   3
   3   6  -1 224.220 34.5400   3
  -3   6   1 233.526 40.2236   1
  -3   6   0 42.9520 29.8498   3
   3   6   0 42.2566 16.3047   3
  -3   6   0 44.8937 21.6579   1
  -3   6  -1 8.53638 23.8884   3
   3   6   1 12.1366 11.3009   3
  -3   6  -1-0.11590 12.7380   1
  -3   6  -2 491.808 88.6757   3
   3   6   2 571.502 63.1471   3
  -3   6  -2 582.826 67.4115   1
  -3   6  -3 96.8547 38.8295   3
   3   6   3 80.5404 25.1473   3
  -3   6  -3 96.2923 28.6815   1
  -3   6  -4 336.710 78.7937   3
   3   6   4 296.797 47.7626   3
   3   6   5 147.588 36.7227   3
  -3   6  -5 105.476 48.7313   3
   3   6   6 38.8747 15.9700   3
  -3   6  -6 46.3238 34.7622   3
   3   6   7 219.362 48.2390   3
  -3   6  -7 141.000 51.7395   3
  -3   6  -8 23.4829 20.1447   3
   3   6   8 3.95560 15.0743   3
   3   6   9 591.624 82.8873   3
  -3   6  -9 655.408 107.262   3
  -3   6 -10 29.6936 26.8227   3
   3   6  10 7.49686 14.1383   3
   3   6  11 104.656 34.3553   3
  -3   6 -11 89.5077 38.5496   3
  -3   6 -12 136.476 56.5911   3
   3   6  12 208.397 53.7764   3
   3   6  13 76.0221 40.7839   3
   3   6  14 20.7058 25.5125   3
   3   6  15 61.7798 28.2796   3
   3   6  16 969.509 127.006   3
   3   6  17 184.138 62.6271   3
   3   6  18 70.8239 35.5211   3
   3   6  19 195.537 70.1093   1
   3   6  19 375.254 83.8890   3
   3   6  20 176.440 58.7622   1
   3   6  20 195.480 64.9272   3
   3   6  21-32.1962 26.1330   1
   3   6  21 102.862 51.2793   3
   3   6  22 97.4034 49.2917   1
   3   6  22 45.4740 33.0292   3
   3   6  23 22.5757 21.3432   1
   3   6  23 109.250 49.3533   3
   3   6  24 10.8720 18.1189   1
   3   6  24 94.7638 46.1567   3
   3   6  25-12.8351 19.8548   1
   3   6  25 57.3366 42.6871   3
   3   6  26 29.3353 14.2452   1
   3   6  26 21.4911 32.4178   3
   3   6  27 1.54141 15.2846   1
   3   6  27 16.2498 23.6843   3
   3   6  28 47.0217 32.5827   1
   3   6  28-28.1135 28.9956   3
   3   6  29 11.7877 18.5162   1
   3   6  30 46.2212 34.9579   1
   3   6  31-78.3517 41.5191   1
  -3   7  28-5.53787 17.6377   3
  -3   7  27-14.1786 34.4766   3
  -3   7  26 60.8306 32.1935   3
  -3   7  25-11.4218 38.9237   3
  -3   7  24 118.208 54.2196   3
  -3   7  23 51.9539 40.1065   3
  -3   7  22 125.097 59.2887   3
  -3   7  21 49.5561 40.5253   3
  -3   7  20 37.2586 32.7704   3
  -3   7  19 144.360 54.0270   3
  -3   7  18 58.2158 41.9412   3
  -3   7  17 34.3971 34.2340   3
  -3   7  16 26.3264 19.7958   3
  -3   7  15 40.4175 38.7929   3
  -3   7  14 509.077 99.8219   3
  -3   7  13 105.338 41.0144   3
  -3   7  12 717.185 49.8920   1
  -3   7  12 790.365 118.764   3
  -3   7  11 72.4686 40.6021   3
  -3   7  11 111.147 22.0043   1
  -3   7  10 10.6786 10.0749   1
  -3   7  10-12.2373 13.2918   3
  -3   7   9 42.7363 15.6915   1
  -3   7   9 14.1329 20.3287   3
  -3   7   8 39.5788 15.7546   1
  -3   7   8 28.2289 24.7676   3
  -3   7   7 199.064 33.0441   1
  -3   7   7 174.294 55.5294   3
   3   7  -7 208.366 27.2829   3
  -3   7   6 18.2400 12.9406   1
  -3   7   6 32.0061 23.8409   3
   3   7  -6 25.7256 13.4278   3
   3   7  -5 106.375 22.0541   3
  -3   7   5 136.324 29.1214   1
  -3   7   5 125.612 43.5186   3
  -3   7   4 723.530 70.1751   1
  -3   7   4 630.023 101.409   3
   3   7  -4 697.015 60.7199   3
  -3   7   3 166.666 53.1068   3
  -3   7   3 191.514 35.5929   1
   3   7  -3 209.917 34.8787   3
  -3   7   2 833.946 112.522   3
  -3   7   2 887.210 82.5063   1
   3   7  -2 854.029 71.4425   3
  -3   7   1 21.8553 18.7160   3
  -3   7   1 33.1893 18.6758   1
   3   7  -1 24.4881 12.7809   3
  -3   7   0-6.22934 20.2006   3
  -3   7   0 16.4576 10.9714   1
   3   7   0 18.6856 12.9449   3
  -3   7  -1 121.274 48.1546   3
   3   7   1 104.363 28.8381   3
  -3   7  -2 506.674 100.265   3
   3   7   2 637.580 71.6755   3
   3   7   3 1869.15 130.031   3
  -3   7  -3 1924.45 182.158   3
  -3   7  -4 414.894 92.4603   3
   3   7   4 457.124 65.2870   3
   3   7   5 478.304 69.2716   3
  -3   7  -5 470.348 93.1641   3
   3   7   6 2891.16 180.141   3
  -3   7  -6 2818.88 237.918   3
   3   7   7 1578.10 134.957   3
  -3   7  -7 1834.99 184.833   3
  -3   7  -8 9.89102 26.1481   3
   3   7   8 58.2024 25.4786   3
   3   7   9 1259.09 124.268   3
  -3   7  -9 1273.53 156.227   3
   3   7  10 183.584 49.0750   3
  -3   7 -10 141.416 52.8738   3
   3   7  11 1281.44 132.437   3
  -3   7 -11 1374.94 168.621   3
   3   7  12 224.125 57.5824   3
  -3   7 -12 199.017 66.2794   3
  -3   7 -13 29.6607 18.3193   3
   3   7  13 21.8153 19.5456   3
   3   7  14 287.292 66.3993   3
   3   7  15 112.819 44.9835   3
   3   7  16 161.522 51.0052   3
   3   7  17 25.2737 28.4580   3
   3   7  18-5.04272 19.5956   3
   3   7  19 2.72294 14.5081   3
   3   7  20 13.9343 24.3112   3
   3   7  21-45.3263 31.0387   1
   3   7  21 31.2069 38.5014   3
   3   7  22-11.1620 26.3828   3
   3   7  22-2.53070 11.5621   1
   3   7  23 109.681 55.0053   3
   3   7  23 18.0843 20.1774   1
   3   7  24 82.8634 51.8821   3
   3   7  24 40.8715 42.5057   1
   3   7  25 87.5476 55.6963   1
   3   7  25 55.3922 49.9734   3
   3   7  26 17.0430 13.5033   1
   3   7  26-3.09461 13.9054   3
   3   7  27 7.38730 16.2631   1
   3   7  28 43.4956 39.9636   1
   3   7  29 3.71453 24.1479   1
   3   7  30 44.5217 32.6942   1
  -3   8  26 29.7971 32.5069   3
  -3   8  25 0.54026 28.1422   3
  -3   8  24 46.6323 35.4077   3
  -3   8  23 90.4366 51.7031   3
  -3   8  22 23.9245 14.4228   3
  -3   8  21 58.6471 36.4011   3
  -3   8  20 20.6657 29.4796   3
  -3   8  19 53.6975 43.9996   3
  -3   8  18 41.2498 26.8062   3
  -3   8  17 37.5873 30.0373   3
  -3   8  16 46.9506 39.4004   3
  -3   8  15 40.6954 21.1827   3
  -3   8  14 43.3766 30.3841   3
  -3   8  13 73.0262 47.7556   3
  -3   8  12-8.45484 22.0470   3
  -3   8  11 105.800 51.6460   3
  -3   8  10 46.8728 35.4515   3
  -3   8   9-27.5079 24.4662   3
  -3   8   8 453.402 91.2507   3
  -3   8   8 376.739 48.4316   1
   3   8  -8 361.383 40.3962   3
  -3   8   7 852.944 77.0188   1
   3   8  -7 974.001 72.0549   3
  -3   8   7 974.988 131.936   3
   3   8  -6 28.6399 16.2334   3
  -3   8   6 12.5053 20.1862   3
  -3   8   6 17.6001 13.3903   1
  -3   8   5 859.891 80.5314   1
   3   8  -5 816.117 71.1391   3
  -3   8   5 858.267 122.286   3
  -3   8   4 14.2900 27.9795   3
   3   8  -4 4.79714 11.4448   3
  -3   8   4 4.68848 10.5800   1
  -3   8   3 275.780 68.1605   3
   3   8  -3 255.449 40.8746   3
  -3   8   3 240.775 43.6244   1
  -3   8   2 86.5896 38.4840   3
   3   8  -2 78.8694 25.8290   3
  -3   8   1 554.294 100.568   3
   3   8  -1 519.540 63.1983   3
  -3   8   0 330.956 80.0889   3
   3   8   0 334.544 52.3394   3
  -3   8  -1 539.814 98.7669   3
   3   8   1 668.920 76.0359   3
  -3   8  -2-22.8946 30.2655   3
   3   8   2 2.19459 7.63702   3
  -3   8  -3 40.0062 32.8993   3
   3   8   3 60.7560 29.4789   3
   3   8   4 1164.40 109.832   3
  -3   8  -4 1279.86 159.434   3
  -3   8  -5 437.750 94.2439   3
   3   8   5 381.806 64.5803   3
   3   8   6 77.9113 34.5673   3
  -3   8  -6 36.1246 40.9785   3
   3   8   7 490.178 76.6682   3
  -3   8  -7 476.572 96.4942   3
   3   8   8 532.627 80.8614   3
  -3   8  -8 561.632 105.383   3
   3   8   9 5.91721 17.3392   3
  -3   8  -9 74.2518 45.1447   3
   3   8  10 293.183 65.4167   3
  -3   8 -10 358.722 87.4214   3
   3   8  11 299.613 67.5675   3
  -3   8 -11 272.280 71.6911   3
   3   8  12 120.828 48.1097   3
  -3   8 -12 92.7671 59.3826   3
   3   8  13 40.8911 24.1372   3
  -3   8 -13 78.6999 35.0723   3
  -3   8 -14 138.828 55.6896   3
   3   8  14 152.987 50.6518   3
   3   8  15 153.811 52.5669   3
   3   8  16 139.773 46.8351   3
   3   8  17 17.8499 23.5732   3
   3   8  18 15.8119 27.9666   3
   3   8  19 210.803 64.7278   3
   3   8  20 40.6138 37.0961   3
   3   8  21 63.1165 40.0505   3
   3   8  22 0.11023 12.3179   1
   3   8  22 47.5357 40.4020   3
   3   8  23-7.16431 15.6543   1
   3   8  23 13.4643 20.2127   3
   3   8  24 70.0273 49.0051   1
   3   8  24 108.873 54.5995   3
   3   8  25 63.8442 48.7497   3
   3   8  25-9.80520 17.9283   1
   3   8  26 54.6902 36.0256   1
   3   8  27-42.7860 32.1186   1
   3   8  28 0.96538 11.9619   1
  -3   9  23 11.9711 22.0483   3
  -3   9  22 32.3167 41.2432   3
  -3   9  21-5.47288 28.5043   3
  -3   9  20 26.1256 28.9777   3
  -3   9  19 22.3185 29.6104   3
  -3   9  18 24.8557 31.3301   3
  -3   9  17 78.9855 56.5462   3
  -3   9  16 173.565 70.6593   3
  -3   9  15 51.5092 49.0252   3
  -3   9  14 54.2239 50.8978   3
  -3   9  13 60.4146 45.0817   3
  -3   9  12 2.58441 12.6346   3
  -3   9  11 58.9210 34.3827   3
  -3   9  10 286.547 82.3581   3
  -3   9   9 190.983 70.8392   3
  -3   9   8 5.09438 24.1017   3
  -3   9   7 253.133 73.4645   3
   3   9  -7 342.570 47.5600   3
   3   9  -6 37.5792 19.1997   3
  -3   9   6-3.09783 13.7243   3
   3   9  -5-1.15927 10.8258   3
  -3   9   5 56.7257 41.0047   3
  -3   9   4 116.883 56.2828   3
   3   9  -4 152.492 32.8187   3
   3   9  -3 1037.48 94.7734   3
  -3   9   3 1160.33 150.803   3
  -3   9   2 132.118 46.0545   3
   3   9  -2 142.226 36.1055   3
  -3   9   1-7.59958 28.6429   3
   3   9  -1 27.4610 19.8194   3
  -3   9   0 130.820 52.9297   3
   3   9   0 122.373 33.4175   3
  -3   9  -1 601.262 108.981   3
   3   9   1 482.605 68.7524   3
  -3   9  -2 210.476 69.5064   3
   3   9   2 213.619 46.2293   3
  -3   9  -3 50.5314 31.1096   3
   3   9   3 40.7043 24.3202   3
  -3   9  -4 128.711 62.3879   3
   3   9   4 117.460 34.9033   3
  -3   9  -5 234.682 70.3258   3
   3   9   5 145.963 43.7442   3
   3   9   6 15.3592 11.4971   3
  -3   9  -6-14.1885 25.8316   3
   3   9   7 383.603 69.8299   3
  -3   9  -7 438.763 99.1101   3
   3   9   8 102.844 44.5965   3
  -3   9  -8 110.576 52.2064   3
   3   9   9 115.326 41.2135   3
  -3   9  -9 88.1314 48.3849   3
   3   9  10 142.781 47.5575   3
  -3   9 -10 149.896 61.2681   3
   3   9  11 9.06328 12.3324   3
  -3   9 -11 51.3645 33.6249   3
   3   9  12 3.12673 20.6808   3
  -3   9 -12 62.5949 40.7678   3
  -3   9 -13 14.8897 12.6315   3
   3   9  13 9.03456 18.0238   3
   3   9  14 215.454 61.7185   3
  -3   9 -14 156.952 59.3461   3
   3   9  15-9.52671 10.9734   3
   3   9  16 55.2224 26.1457   3
   3   9  17 70.2020 35.2392   3
   3   9  18 13.0812 27.2628   3
   3   9  19-20.3680 23.2471   3
   3   9  20 2.97425 15.0999   3
   3   9  21 118.702 58.5986   3
   3   9  22 60.6079 48.5297   3
   3   9  23-16.7313 22.0808   1
   3   9  23 3.03521 26.7532   3
   3   9  24 2.60619 21.7220   1
   3   9  25-5.73685 14.4456   1
   3   9  26 186.560 65.1031   1
  -3  10  19 54.9879 49.8428   3
  -3  10  18 41.3997 41.2342   3
  -3  10  17-4.41551 13.4428   3
  -3  10  16 35.8618 26.9188   3
  -3  10  15 51.1385 52.4286   3
  -3  10  14-16.0704 37.5259   3
  -3  10  13 96.6341 53.2659   3
  -3  10  12 5.74253 45.6284   3
  -3  10  11 5.13032 35.6821   3
  -3  10  10-5.41174 21.9530   3
  -3  10   9 88.4139 52.6037   3
  -3  10   8 22.0136 22.2687   3
  -3  10   7 57.9871 40.9001   3
  -3  10   6-16.9058 14.1945   3
  -3  10   5 480.387 105.709   3
   3  10  -4 41.8118 21.3861   3
  -3  10   4 49.3890 31.6674   3
  -3  10   3-7.59699 18.2944   3
   3  10  -3 1.92073 13.4261   3
  -3  10   2 66.2446 43.2629   3
   3  10  -2 111.452 34.7992   3
  -3  10   1 83.0707 50.3918   3
   3  10  -1 84.2238 31.2817   3
  -3  10   0 30.8350 32.9705   3
   3  10   0 3.78919 14.3620   3
  -3  10  -1 25.1243 37.0797   3
   3  10   1 2.42708 9.39161   3
  -3  10  -2 131.559 57.7286   3
   3  10   2 90.9945 31.8245   3
  -3  10  -3 3.20383 24.3352   3
   3  10   3 33.0426 27.9380   3
  -3  10  -4 56.5201 37.0851   3
   3  10   4 2.02593 14.9498   3
  -3  10  -5 16.9524 32.7500   3
   3  10   5 54.8953 30.6108   3
   3  10   6 44.1208 26.1048   3
  -3  10  -6 63.0931 40.0106   3
   3  10   7 14.7927 8.21676   3
  -3  10  -7 85.7840 52.1190   3
   3  10   8 47.4687 27.1248   3
  -3  10  -8 52.9588 44.7693   3
   3  10   9 93.0772 48.0391   3
  -3  10  -9 141.089 64.3994   3
   3  10  10 20.0593 26.1018   3
  -3  10 -10 72.1841 52.0432   3
   3  10  11 24.6440 24.3297   3
  -3  10 -11 14.5698 28.1475   3
   3  10  12 60.9620 36.3789   3
  -3  10 -12 47.2226 40.1819   3
   3  10  13 28.7692 20.6255   3
  -3  10 -13 16.9927 24.1186   3
   3  10  14 125.330 47.3125   3
  -3  10 -14 34.6296 40.9076   3
   3  10  15 57.0510 44.9703   3
  -3  10 -15 128.031 65.3307   3
   3  10  16 54.3236 34.8213   3
   3  10  17 70.2285 39.1262   3
   3  10  18 42.8496 25.6473   3
   3  10  19 8.30389 18.5405   3
   3  10  20 46.4832 35.1481   3
   3  10  21 20.0705 48.3842   3
   3  10  24 10.8792 17.7430   1
  -3  11  15 33.9119 32.7053   3
  -3  11  14-55.4752 40.5956   3
  -3  11  13 89.0754 46.3835   3
  -3  11  12-41.1872 34.5763   3
  -3  11  11 47.8684 35.1328   3
  -3  11  10 35.8796 32.5778   3
  -3  11   9-17.1024 20.9712   3
  -3  11   8-13.9009 20.1436   3
  -3  11   7 7.45704 33.2937   3
  -3  11   6 42.8869 40.1394   3
  -3  11   5 25.2514 35.6012   3
  -3  11   4 53.0354 39.2888   3
  -3  11   3-27.0742 43.0059   3
  -3  11   2 37.2107 24.3741   3
  -3  11   1-2.99115 16.5193   3
  -3  11   0 25.0985 39.9396   3
   3  11   0 2.83873 7.87646   3
  -3  11  -1 97.8264 42.6269   3
   3  11   1 32.4126 22.1729   3
   3  11   2 48.9616 34.7968   3
  -3  11  -2 87.0849 46.5544   3
  -3  11  -3 31.4299 39.8438   3
   3  11   3 28.0837 18.4926   3
  -3  11  -4-16.9553 23.9109   3
   3  11   4 21.3959 29.3748   3
  -3  11  -5 32.2937 32.8893   3
   3  11   5 22.7173 25.6172   3
  -3  11  -6 84.6564 54.0077   3
   3  11   6 13.1644 18.7953   3
   3  11   7 48.2056 33.7126   3
  -3  11  -7-4.39585 19.0582   3
   3  11   8 8.11129 28.1844   3
  -3  11  -8 22.1035 26.1488   3
   3  11   9-37.4953 26.3716   3
  -3  11  -9 89.1903 49.5542   3
   3  11  10 49.8279 30.7209   3
  -3  11 -10 7.81945 20.5227   3
   3  11  11-11.1784 33.3184   3
  -3  11 -11 27.1995 37.3719   3
   3  11  12 175.278 59.3975   3
  -3  11 -12 65.8156 57.3357   3
   3  11  13 27.3446 19.5798   3
  -3  11 -13 3.02937 29.6287   3
  -3  11 -14 17.6262 26.9414   3
   3  11  14-8.74191 18.7396   3
   3  11  15 79.7227 42.3309   3
  -3  11 -15 73.2344 18.1850   3
   3  11  16 66.8843 42.5218   3
   3  11  17 16.4809 16.1386   3
   3  11  18-32.0213 29.8821   3
  -3  12   9-31.0271 16.4192   3
  -3  12   8 9.91727 32.4317   3
  -3  12   7 36.5868 39.2429   3
  -3  12   6-70.2329 53.0903   3
  -3  12   5 13.5203 16.1499   3
  -3  12   4-31.0734 26.0749   3
  -3  12   3-35.9866 34.2314   3
  -3  12   2 105.913 62.0899   3
  -3  12   1 69.3667 57.6622   3
  -3  12   0-14.6374 15.2678   3
  -3  12  -1 31.0458 28.8198   3
  -3  12  -2 50.9298 41.9605   3
  -3  12  -3-42.4150 36.1380   3
  -3  12  -4-23.8107 34.7931   3
   3  12   4 36.6469 25.9843   3
   3  12   5 7.80273 10.7938   3
  -3  12  -5 24.2637 30.1814   3
   3  12   6 47.7121 32.3232   3
  -3  12  -6 1.22855 30.7800   3
   3  12   7 123.169 47.0241   3
  -3  12  -7 79.0715 58.7152   3
   3  12   8 16.0833 15.4555   3
  -3  12  -8 33.3462 32.3880   3
   3  12   9 42.0990 28.8722   3
  -3  12  -9 67.0330 45.4071   3
   3  12  10 17.6784 19.8899   3
  -3  12 -10-4.35447 24.5369   3
   3  12  11 22.5011 27.0682   3
  -3  12 -11-11.6723 22.7706   3
  -3  12 -12 41.5162 37.7473   3
   3  12  12 55.0506 38.2842   3
  -3  12 -13 29.6000 64.6932   3
   3  12  13 134.953 54.9933   3
   3  12  14 50.7082 35.2435   3
  -3  12 -14 90.4430 62.9527   3
   3  12  15-10.4256 12.8401   3
  -3  12 -15 57.8254 43.0546   3
   3  12  16-13.4830 42.7224   3
   3  13   9-29.0103 27.1583   3
   3  13  10 132.714 53.8051   3
   3  13  11 1.39706 11.6811   3
   3  13  12-61.3744 37.8420   3
   3  13  13 5.34528 13.5721   3
   4   0 -31-10.3643 20.2566   2
   4   0 -30 0.82285 18.9257   2
   4   0 -29 25.1850 27.5580   2
   4   0 -28 15.8541 22.5540   2
   4   0 -27 0.62563 33.5918   2
   4   0 -26 198.258 76.7844   2
   4   0 -25 9.70076 32.5840   2
  -4   0  25 18.2691 22.2618   3
   4   0 -24 231.170 85.2428   2
  -4   0  24 539.150 77.4729   3
   4   0 -23 37.5499 32.8248   2
  -4   0  23-10.7644 12.1234   3
   4   0 -22-78.4614 41.0540   2
  -4   0  22 27.9047 18.8154   3
   4   0 -21 5.78514 19.9915   2
  -4   0  21-8.93275 12.4875   3
  -4   0  20 253.224 46.0472   3
   4   0 -20 210.666 63.1216   2
   4   0 -19 8.69266 9.90797   1
  -4   0  19-2.83962 13.2509   3
  -4   0  18 32.3733 16.1986   3
   4   0 -18 23.8555 10.6584   1
  -4   0  17-6.00009 9.51769   3
   4   0 -17 0.27225 2.51517   1
  -4   0  16 2.19265 11.7438   3
   4   0 -16-4.27143 4.36746   1
  -4   0  15 6.30692 7.94939   3
  -4   0  14 93.9252 26.5382   3
  -4   0  13-0.36551 5.98858   3
   4   0 -13 1.06902 8.29686   3
  -4   0  12 79.0599 25.8683   3
   4   0 -12 125.465 27.3878   3
  -4   0  11-2.48745 5.94622   3
   4   0 -11-24.2567 11.7504   3
  -4   0  10 289.022 45.3299   3
   4   0 -10 378.529 46.0245   3
  -4   0   9-2.89625 5.60572   3
   4   0  -9 6.90927 6.50006   3
  -4   0   8 212.804 43.0476   3
   4   0  -8 231.769 34.1915   3
  -4   0   7-6.37418 10.5199   3
   4   0  -7-0.93430 8.91376   3
  -4   0   6 942.534 89.0611   3
   4   0  -6 930.935 76.7309   3
   4   0  -5 0.12486 9.36826   3
  -4   0   5 3.47343 7.47942   3
  -4   0   4 234.715 46.0227   3
   4   0  -4 216.827 40.0277   3
   4   0  -3-0.55459 10.6257   3
  -4   0   3 4.67453 10.9286   3
   4   0  -2 205.424 41.8227   3
  -4   0   2 289.112 49.5029   3
   4   0  -1-1.14365 6.15894   3
  -4   0   1-58.0017 23.4070   3
   4   0  -1-5.71897 6.94714   2
   4   0   0 2385.49 149.646   1
   4   0   0 2637.83 151.327   3
   4   0   0 2324.48 158.275   2
   4   0   1-0.47140 8.45715   3
   4   0   1 2.70964 10.6098   2
   4   0   1 2.49042 7.51975   1
   4   0   2 1204.57 110.008   1
   4   0   2 1284.45 109.559   3
   4   0   2 1368.46 108.959   2
   4   0   3 1.14910 11.6439   3
   4   0   3 7.00175 15.2437   2
   4   0   3 7.12663 17.4852   1
   4   0   4 9.33981 4.84350   2
   4   0   4 7.94165 13.9206   1
   4   0   4-5.00759 11.0075   3
   4   0   5 0.59306 18.5083   1
   4   0   5 11.5579 14.2070   2
   4   0   5 0.26074 12.8207   3
   4   0   6 254.978 53.0071   1
   4   0   6 267.511 39.5677   2
   4   0   6 235.003 51.8881   3
   4   0   7 17.9622 19.8299   1
   4   0   7 9.01957 10.9435   3
   4   0   8 728.838 92.7831   1
   4   0   9 8.09174 12.9326   1
   4   0  10 1665.60 147.937   1
   4   0  11-6.49168 9.66522   1
   4   0  12 719.322 98.8601   1
   4   0  13-3.64474 12.2286   1
   4   0  14 110.191 38.9777   1
   4   0  15-7.60801 13.3712   1
   4   0  16 3831.66 251.429   1
   4   0  17 49.9880 36.2513   1
   4   0  18 3286.79 242.726   1
   4   0  19-1.45877 11.2990   1
   4   0  20 63.0598 33.5206   1
   4   0  21 7.90024 11.9160   1
   4   0  22 115.843 45.7249   1
   4   0  23 12.6698 32.9101   1
   4   0  24 27.8707 34.5354   1
   4   0  25 41.0884 32.8889   1
   4   0  26 18.0844 25.7342   1
   4   0  27 1.38021 14.3552   1
   4   0  28 29.1253 20.1051   1
   4   0  29-53.0983 35.1600   1
   4   0  30 35.2593 40.3851   1
   4   0  31 22.3768 25.7472   1
   4  -1 -31-52.0615 37.9387   2
   4   1 -31 16.1217 43.2118   2
   4  -1 -30 0.13653 45.3199   2
   4   1 -30 10.9322 21.7305   2
   4  -1 -29-43.0088 34.6388   2
   4   1 -29 31.7684 29.8785   2
   4   1 -28 141.402 59.9369   2
   4  -1 -28 36.4295 46.8622   2
   4   1 -27 69.4577 62.5159   2
  -4   1  27 53.7048 39.6638   3
   4  -1 -27 18.6277 29.8255   2
   4   1 -26 460.923 115.542   2
  -4   1  26 488.547 81.9723   3
   4   1 -25 15.8167 38.3579   2
  -4   1  25 18.4147 14.1978   3
   4   1 -24-42.4074 32.6066   2
  -4   1  24 34.4814 12.3074   3
   4   1 -23 8.44930 16.0269   2
  -4  -1  23 37.3721 19.4031   3
  -4   1  23 20.4748 10.2632   3
   4   1 -22 20.5195 27.0750   2
  -4  -1  22 16.9345 17.3418   3
  -4   1  22 13.3235 11.2841   3
   4   1 -21 68.5038 37.9586   2
  -4  -1  21 22.7232 17.0057   3
  -4   1  21 2.37613 7.74560   3
   4   1 -20-0.41684 25.0707   2
  -4  -1  20 25.6883 13.2279   3
  -4   1  20-14.9446 22.1259   3
   4   1 -19 9.21293 22.6369   2
  -4  -1  19 72.5874 23.4878   3
  -4   1  19 14.5455 9.86115   3
   4   1 -19 25.1061 10.7904   1
   4   1 -18 17.7993 28.1444   2
   4   1 -18 2.35939 3.60362   1
  -4  -1  18 19.0605 12.5809   3
  -4   1  18 10.1630 10.7226   3
   4   1 -17-9.25378 16.5962   2
  -4  -1  17 10.4598 15.0520   3
  -4   1  17 83.6016 30.4349   3
   4   1 -16 151.713 62.3977   2
  -4  -1  16 173.488 32.7843   3
  -4   1  16 120.957 35.9281   3
   4  -1 -16 72.4761 8.71421   1
   4   1 -15 214.037 63.7430   2
  -4  -1  15 241.484 36.2486   3
  -4   1  15 228.031 46.3133   3
   4  -1 -15 115.167 14.9174   1
   4   1 -14 15.7853 20.0612   2
  -4  -1  14 19.1988 13.9136   3
  -4   1  14 37.1011 23.0835   3
   4  -1 -14 6.44095 3.50532   1
   4  -1 -14 3.22036 5.47306   3
   4   1 -13 104.356 44.4093   2
  -4  -1  13 94.7110 23.4869   3
  -4   1  13 63.2155 25.0722   3
   4  -1 -13 81.0292 25.4547   3
   4   1 -12 7.21181 23.0853   2
  -4  -1  12 14.1977 7.16387   3
  -4   1  12-10.8977 11.9245   3
   4  -1 -12-3.81152 9.42506   3
  -4  -1  11 49.1097 23.2199   3
   4   1 -11 78.6440 35.9551   2
  -4   1  11 76.7696 25.7125   3
   4  -1 -11 100.517 19.9070   1
   4  -1 -11 105.571 28.2257   3
   4   1 -11 109.499 22.3461   3
  -4  -1  10 22.1871 12.7631   3
   4   1 -10 50.1336 37.7181   2
  -4   1  10 22.2445 14.1383   3
   4  -1 -10 28.6287 10.9121   1
   4  -1 -10 58.1695 24.0771   3
   4   1 -10 18.3718 8.73444   3
   4  -1  -9 422.920 55.6367   3
   4   1  -9 353.512 73.1681   2
  -4   1   9 340.051 52.9500   3
   4   1  -9 377.142 38.6555   3
   4  -1  -9 365.739 40.2032   1
  -4  -1   9 383.257 49.2269   3
   4  -1  -8 401.038 51.8205   3
   4   1  -8 408.184 40.9156   3
   4   1  -8 321.228 67.4038   2
   4  -1  -8 375.257 42.0421   1
  -4  -1   8 331.687 45.5912   3
  -4   1   8 391.747 58.2686   3
  -4   1   7 1.16633 9.44001   3
   4   1  -7 8.07726 8.50223   2
  -4  -1   7 10.0494 11.3385   3
   4  -1  -7 8.87918 13.5751   3
   4   1  -7 9.13479 6.65548   3
   4  -1  -7 21.2545 10.0341   1
  -4  -1   6 1.54315 8.25601   3
  -4   1   6 5.71678 10.6012   3
   4   1  -6 39.6687 29.6571   2
   4   1  -6 1.36399 3.63168   3
   4  -1  -6 6.42083 8.37725   3
   4  -1  -6 22.1047 12.7589   1
   4   1  -5 1402.59 86.9759   3
   4  -1  -5 1287.72 90.3576   1
  -4  -1   5 1512.59 103.467   3
  -4   1   5 1453.65 118.770   3
   4  -1  -5 1343.79 109.118   3
   4   1  -5 1407.13 134.605   2
   4   1  -4 132.358 42.8669   2
   4   1  -4 98.6930 25.8255   3
   4  -1  -4 129.558 33.5703   3
   4  -1  -4 145.239 30.4519   1
  -4   1   4 72.4048 34.4470   3
   4   1  -3 67.5695 27.3249   2
   4   1  -3 44.9779 15.5784   3
   4  -1  -3 44.2172 16.6375   3
  -4   1   3 28.5956 20.0542   3
   4  -1  -3 21.2395 14.1627   1
   4  -1  -2 1150.34 92.6845   1
  -4   1   2 1277.63 113.334   3
   4   1  -2 1073.36 84.8848   3
   4  -1  -2 1229.40 103.043   3
   4   1  -2 1114.65 111.223   2
   4  -1  -1 1806.04 118.731   1
  -4   1   1 1932.65 142.625   3
   4   1  -1 950.841 89.2944   3
   4  -1  -1 2097.17 134.485   3
   4   1  -1 1920.62 144.278   2
   4   1   0 6.64485 8.02499   3
   4  -1   0 2.03691 12.5080   1
   4  -1   0 7.20843 16.3570   3
   4   1   0-7.42083 16.2416   2
  -4   1   0 1.77262 11.4595   3
   4  -1   1 173.132 37.8117   1
  -4   1  -1 98.8200 33.9512   3
   4   1   1 184.284 42.2556   2
   4  -1   1 120.873 36.4465   3
   4   1   1 161.307 37.8426   3
   4   1   2 670.557 76.8085   2
   4  -1   2 632.176 74.6120   1
  -4   1  -2 670.761 89.0493   3
   4   1   2 672.814 76.7673   3
   4  -1   2 747.783 84.0130   3
   4  -1   3 235.868 51.7823   3
   4  -1   3 199.693 41.5893   1
   4   1   3 194.737 41.5032   2
   4   1   3 206.873 43.8846   3
   4  -1   4 749.628 83.8353   1
   4   1   4 771.611 86.4513   3
   4  -1   4 739.356 88.1105   3
   4  -1   5 165.210 41.0395   3
   4  -1   5 97.2184 30.3995   1
   4   1   5 177.083 43.0048   3
   4  -1   6-1.19171 5.10044   2
   4  -1   6 8.16272 7.58234   1
   4   1   6 11.5471 10.2810   1
   4   1   6 24.1709 21.1216   3
   4  -1   6 16.5323 21.2801   3
   4  -1   7 13.3658 11.4532   2
   4  -1   7 2.88916 17.5835   1
   4   1   7 11.6744 14.6489   1
   4   1   7 32.1926 24.5336   3
   4   1   8 1130.19 120.405   1
   4  -1   8 1299.36 120.264   1
   4   1   8 1223.82 122.628   3
   4  -1   8 1304.23 78.4474   2
   4  -1   9 403.417 37.8893   2
   4  -1   9 413.485 69.7009   1
   4   1   9 306.277 61.0078   1
   4  -1  10-7.47282 15.0140   1
   4   1  10-5.88847 19.0801   1
   4   1  11 112.469 36.0521   1
   4  -1  11 150.586 44.0905   1
   4   1  12 3.17284 12.6048   1
   4  -1  12 17.8792 24.1528   1
   4   1  13 2378.41 195.474   1
   4  -1  13 2522.91 190.298   1
   4   1  14 1714.04 163.905   1
   4  -1  14 1529.54 148.926   1
   4   1  15 62.8214 36.5582   1
   4  -1  15 5.63972 16.9861   1
   4   1  16 3106.37 231.619   1
   4  -1  16 3358.01 226.841   1
   4   1  17 13.9529 19.1055   1
   4  -1  17 9.51602 29.6773   1
   4   1  18 43.6427 32.4698   1
   4  -1  18 52.8485 24.4462   1
   4   1  19 126.656 50.8591   1
   4  -1  19 146.537 50.2558   1
   4   1  20 360.461 81.3090   1
   4  -1  20 325.182 75.6590   1
   4   1  21 748.857 119.856   1
   4  -1  21 763.782 116.169   1
   4  -1  22 23.2877 29.1287   1
   4   1  22 14.8188 34.3285   1
   4  -1  23 32.7420 34.6293   1
   4   1  23-3.24227 20.6382   1
   4  -1  24 86.1179 37.9677   1
   4   1  24 15.1019 19.1776   1
   4  -1  25-4.98671 17.3497   1
   4   1  25 1.42191 27.1344   1
   4  -1  26 25.9633 33.3400   1
   4   1  26 104.916 49.9180   1
   4  -1  27 30.0076 31.7632   1
   4   1  27 66.2248 38.8196   1
   4  -1  28 49.8277 39.7986   1
   4   1  28 96.6815 46.6070   1
   4   1  29 120.340 54.7470   1
   4  -1  29 72.2988 42.3077   1
   4   1  30 66.2673 39.1304   1
   4  -1  30 34.3633 31.9868   1
   4   1  31-25.2105 23.2420   1
   4   2 -31 22.2273 45.1294   2
   4   2 -30-10.2202 20.9252   2
   4   2 -29 42.1433 53.0634   2
   4   2 -28 44.8435 54.3239   2
  -4   2  28 129.311 51.9653   3
   4   2 -27-9.15324 25.4641   2
  -4   2  27 3.20725 22.0478   3
   4   2 -26 53.8400 41.1889   2
  -4   2  26 81.5756 39.9856   3
   4   2 -25 138.526 68.0834   2
  -4   2  25 250.453 64.2071   3
   4   2 -24 375.088 104.974   2
  -4   2  24 438.267 83.4766   3
   4   2 -23 32.4903 36.2694   2
  -4   2  23 53.7295 29.9473   3
   4   2 -22 79.6457 45.9640   2
  -4   2  22 62.5824 27.5990   3
   4   2 -21 44.8941 37.3703   2
  -4  -2  21 87.8872 21.4400   3
  -4   2  21 74.1842 25.5989   3
   4   2 -20-44.0065 32.0788   2
  -4  -2  20-4.11959 4.28540   3
  -4   2  20 39.0286 26.4641   3
   4   2 -19-12.5529 9.50357   1
   4   2 -19 46.6485 38.9378   2
  -4  -2  19 29.9939 11.5442   3
  -4   2  19 14.7068 13.7158   3
   4   2 -18-0.52231 21.2878   2
  -4  -2  18 15.6525 10.7650   3
  -4   2  18 18.0007 11.2479   3
  -4  -2  17 110.763 20.9207   3
   4   2 -17 45.1646 23.3200   2
  -4   2  17 105.556 31.0923   3
  -4  -2  16 6.75496 6.57691   3
   4   2 -16-6.11158 17.5225   2
  -4   2  16-2.36385 16.7786   3
  -4  -2  15-2.81706 4.06892   3
   4   2 -15 10.5265 20.5793   2
  -4   2  15 2.53194 11.5348   3
  -4  -2  14 90.4894 20.6665   3
   4   2 -14 182.543 54.3628   2
  -4   2  14 171.618 41.9141   3
   4  -2 -14 153.510 41.3433   3
   4   2 -13 8.28275 20.8584   2
  -4   2  13 9.35048 8.63251   3
   4  -2 -13 4.23104 8.16981   3
  -4  -2  13 4.10258 7.04766   3
   4   2 -12 20.8468 20.1574   2
  -4   2  12 11.1245 13.9659   3
   4  -2 -12 9.18912 13.5710   3
  -4  -2  12 11.3003 7.27138   3
   4   2 -11 139.304 50.3389   2
  -4   2  11 145.789 36.0114   3
   4  -2 -11 78.7048 9.31737   1
   4  -2 -11 155.520 37.8080   3
  -4  -2  11 150.112 20.3697   3
   4   2 -10 96.6698 46.7941   2
  -4   2  10 88.4015 30.8507   3
   4  -2 -10 155.648 34.0051   3
   4  -2 -10 91.2766 12.6200   1
  -4   2   9 77.9975 28.0632   3
   4   2  -9 80.2689 34.2152   2
   4  -2  -9 122.091 35.0474   3
   4  -2  -9 86.6403 15.0264   1
   4   2  -9 87.9140 13.4245   3
  -4   2   8 239.087 46.8068   3
   4   2  -8 261.919 24.8869   3
   4   2  -8 257.629 62.1093   2
   4  -2  -8 271.596 47.5701   3
   4  -2  -8 257.551 28.6631   1
   4   2  -7 352.070 30.8568   3
  -4   2   7 378.674 62.7305   3
   4   2  -7 399.623 74.5217   2
   4  -2  -7 407.460 38.9484   1
   4  -2  -7 327.707 58.8389   3
   4  -2  -6 646.114 53.4012   1
  -4   2   6 733.591 88.4380   3
   4   2  -6 536.253 42.4031   3
   4  -2  -6 689.671 76.0016   3
   4   2  -6 737.659 100.308   2
   4  -2  -5 801.209 62.5211   1
  -4   2   5 363.660 85.2632   3
   4   2  -5 714.554 53.5695   3
   4  -2  -5 865.208 89.0884   3
   4   2  -5 743.040 99.5656   2
  -4   2   4-20.8280 20.4949   3
   4   2  -4-5.37131 9.17063   3
   4   2  -4-7.80944 12.5856   2
   4  -2  -4-1.11488 7.48466   3
   4  -2  -4 8.54057 3.81502   1
   4   2  -3 1108.64 119.825   2
   4  -2  -3 1135.16 82.5382   1
  -4   2   3 725.568 108.051   3
   4   2  -3 1046.77 74.6129   3
   4  -2  -3 1264.67 107.016   3
   4   2  -2 465.729 75.6761   2
   4  -2  -2 479.257 53.9422   1
   4   2  -2 505.191 54.7547   3
   4  -2  -2 573.877 72.5222   3
  -4   2   2 255.333 69.8201   3
   4   2  -1 3.85265 9.08573   3
   4  -2  -1 43.0418 22.6065   3
   4   2  -1 1.79797 11.1380   2
   4  -2  -1 19.0159 13.7813   1
  -4   2   1 0.05858 8.08071   3
   4   2   0 1310.58 121.206   2
   4  -2   0 1233.67 95.5726   1
  -4   2   0 1114.87 119.894   3
   4   2   0 1325.23 100.309   3
   4  -2   0 1398.03 119.600   3
   4  -2   1 339.222 49.9958   1
   4   2   1 354.394 50.2944   3
   4  -2   1 457.949 65.9048   3
  -4   2  -1 308.205 68.3805   3
   4  -2   2 261.065 50.8753   3
   4  -2   2 252.614 43.7323   1
  -4   2  -2 214.226 57.1175   3
   4   2   2 226.108 41.0616   3
   4  -2   3 20.7818 20.1664   3
   4  -2   3 15.4111 11.5279   1
  -4   2  -3 2.61619 9.09235   3
   4   2   3 17.1167 16.6653   3
   4  -2   4 469.468 72.4676   3
  -4   2  -4 380.023 71.7588   3
   4  -2   4 416.050 60.1718   1
   4   2   4 378.211 58.1271   3
   4  -2   5 86.3031 28.3146   1
  -4   2  -5 120.426 44.3452   3
   4   2   5 80.1247 28.1311   3
   4  -2   6 30.1318 16.7885   1
   4  -2   7 830.701 90.9532   1
   4  -2   8 172.099 45.0799   1
   4   2   9 2275.16 178.559   1
   4  -2   9 2343.19 165.234   1
   4   2  10 2623.95 198.339   1
   4  -2  10 3015.44 191.154   1
   4  -2  10 2681.87 111.562   2
   4   2  11 540.786 90.2554   1
   4  -2  11 757.410 96.1588   1
   4  -2  11 605.126 35.2674   2
   4  -2  12 427.118 73.3479   1
   4   2  12 403.584 74.2281   1
   4  -2  13 718.135 96.8531   1
   4   2  13 604.938 97.8505   1
   4   2  14 184.091 53.9171   1
   4  -2  14 219.566 53.8123   1
   4   2  15 537.669 92.0037   1
   4  -2  15 565.424 88.1914   1
   4  -2  16 418.223 78.8014   1
   4   2  16 460.393 86.1081   1
   4  -2  17 198.446 51.4011   1
   4   2  17 154.757 52.8081   1
   4  -2  18 34.3785 35.9625   1
   4   2  18 21.7086 10.0357   1
   4  -2  19 76.1615 34.6944   1
   4   2  19 115.195 47.5414   1
   4  -2  20 377.458 81.9850   1
   4   2  20 398.894 86.5708   1
   4  -2  21 390.993 83.0419   1
   4   2  21 425.020 86.8843   1
   4  -2  22 6.78735 21.0079   1
   4   2  22 12.1956 19.5573   1
   4  -2  23-12.0970 20.7628   1
   4   2  23 54.4884 37.0089   1
   4  -2  24 76.5650 37.6746   1
   4   2  24 88.6427 41.7389   1
   4   2  25 46.7752 33.8679   1
   4  -2  25 44.2169 34.4693   1
   4   2  26 118.312 53.5324   1
   4  -2  26 118.814 51.0520   1
   4   2  27 15.9803 20.3995   1
   4  -2  27 6.51487 22.4989   1
   4   2  28 78.5799 49.5690   1
   4  -2  28 103.580 50.3532   1
   4   2  29 97.6359 51.5440   1
   4  -2  29-13.7923 20.8081   1
   4  -2  30 13.1278 13.9172   1
   4   2  30 3.35166 13.6572   1
   4   2  31 113.867 58.7236   1
   4   3 -30 84.6853 68.4963   2
  -4   3  30 21.1492 22.2709   3
   4   3 -29 0.15541 21.2777   2
  -4   3  29 22.3030 16.8883   3
   4   3 -28-79.9845 48.9369   2
  -4   3  28 4.85854 19.7542   3
   4   3 -27-2.35641 15.6233   2
  -4   3  27 20.2223 26.7499   3
   4   3 -26 147.183 86.9636   2
  -4   3  26 156.143 55.0492   3
   4   3 -25-36.1427 33.3870   2
  -4   3  25 107.383 45.5035   3
   4   3 -24 22.1131 26.5927   2
  -4   3  24 10.3280 18.0772   3
   4   3 -23 0.26250 18.6993   2
  -4   3  23 24.8111 17.8228   3
   4   3 -22 237.086 80.0201   2
  -4   3  22 150.374 50.7191   3
   4   3 -21 38.5328 29.8191   2
  -4   3  21 77.5232 39.5491   3
   4   3 -20 38.0514 36.9200   2
  -4   3  20 5.92729 24.7500   3
   4   3 -19 149.085 60.1560   2
  -4   3  19 115.892 47.5615   3
   4   3 -18-0.45404 11.6253   2
  -4   3  18-2.82943 13.7305   3
   4   3 -17 140.663 62.4889   2
  -4   3  17 246.584 54.6527   3
   4   3 -16-30.3313 19.8335   2
  -4   3  16 25.9701 12.7218   3
   4   3 -15 3.64230 32.8458   2
  -4   3  15 22.4476 17.3778   3
   4   3 -14 111.290 50.6340   2
  -4   3  14 78.6715 33.7015   3
  -4   3  13 37.4074 21.4122   3
   4   3 -13 48.7270 45.8156   2
  -4   3  12 173.571 46.8651   3
   4   3 -12 146.587 51.4033   2
  -4   3  11-9.02798 17.0088   3
   4   3 -11-12.4867 22.5955   2
  -4   3  10-5.26432 8.75352   3
   4   3 -10 62.7868 37.3881   2
  -4   3   9 158.922 43.0319   3
   4   3  -9 87.2130 42.4177   2
  -4   3   8-4.66148 12.8949   3
   4   3  -8 18.3177 21.8512   2
   4  -3  -8 4.79121 4.34655   1
  -4   3   7 16.3764 10.9482   3
   4   3  -7-70.4326 33.3460   2
   4  -3  -7 8.15419 12.3766   3
   4  -3  -7 5.42152 4.15477   1
  -4   3   6 13.4053 19.4729   3
   4   3  -6 19.2214 20.4358   2
   4  -3  -6-1.50807 15.1902   3
   4   3  -6 0.57370 1.52339   3
   4  -3  -6 13.3685 6.03715   1
   4  -3  -5 3061.91 120.658   1
  -4   3   5 3479.00 203.218   3
   4  -3  -5 3653.50 195.545   3
  -4   3   4 91.9168 34.9597   3
   4   3  -4 93.1958 17.1315   3
   4  -3  -4 108.198 21.5138   1
   4  -3  -4 140.531 41.4703   3
   4   3  -3 27.9985 13.2258   3
  -4   3   3 2.45337 8.67318   3
   4  -3  -3 17.1204 4.80564   1
   4  -3  -3 40.7079 26.2096   3
  -4   3   2 55.9116 27.2459   3
   4  -3  -2 103.250 24.0025   1
   4  -3  -2 95.9556 37.8040   3
   4   3  -2 76.1004 22.5162   3
  -4   3   1 482.698 76.9122   3
   4  -3  -1 440.893 52.0023   1
   4   3  -1 455.393 52.8824   3
   4  -3   0 185.098 35.5682   1
   4   3   0 210.751 35.5505   3
  -4  -3   0 188.329 50.8071   2
  -4   3   0 135.420 42.9896   3
  -4  -3  -1 130.000 40.4243   2
   4  -3   1 132.242 29.9973   1
   4   3   1 104.659 27.0178   3
  -4   3  -1 64.2730 41.6205   3
  -4  -3  -2 43.0046 23.5405   2
   4  -3   2 34.8365 15.8069   1
  -4   3  -2 34.5140 18.6485   1
   4   3   2 42.9726 19.3211   3
  -4   3  -2 19.2374 16.5462   3
  -4  -3  -3 299.190 59.3938   2
   4  -3   3 327.064 50.4049   1
  -4   3  -3 324.503 55.6494   1
  -4   3  -3 303.650 63.9929   3
   4  -3   4 52.4992 23.4658   1
  -4  -3  -4 31.0588 23.7057   2
  -4   3  -4 55.9713 22.4360   1
  -4   3  -4 11.2618 20.9762   3
   4  -3   5 129.606 34.0663   1
  -4  -3  -5 167.703 41.0580   2
  -4   3  -5 165.381 42.3480   1
  -4   3  -5 125.042 39.7368   3
   4  -3   6 19.2097 14.0763   1
  -4  -3  -6 12.0720 20.9297   2
  -4   3  -6-9.79035 24.8987   3
  -4  -3  -7 295.076 51.4974   2
   4  -3   7 254.678 49.9498   1
  -4   3  -7 180.829 63.8941   3
  -4  -3  -8-6.80053 7.65266   2
   4  -3   8-0.98582 8.05864   1
  -4  -3  -9 49.5878 21.2454   2
   4  -3   9 43.2023 21.9212   1
  -4  -3 -10 1.64656 7.17206   2
   4  -3  10-4.28394 13.3486   1
  -4  -3 -11 218.663 42.0374   2
   4  -3  11 190.242 46.3882   1
  -4  -3 -12 177.789 35.5921   2
   4  -3  12 209.805 50.2420   1
   4   3  12 182.162 51.1660   1
   4   3  13 680.195 103.487   1
   4  -3  13 746.405 98.0658   1
  -4  -3 -13 947.233 81.7927   2
   4   3  14 772.288 111.156   1
   4  -3  14 789.119 102.569   1
  -4  -3 -14 949.902 80.2233   2
   4  -3  15 421.664 76.6666   1
   4   3  15 358.550 75.8815   1
  -4  -3 -15 528.800 57.5095   2
   4   3  16 849.245 120.456   1
   4  -3  16 996.946 120.599   1
  -4  -3 -16 1088.96 81.5897   2
   4   3  17 102.005 45.2762   1
  -4  -3 -17 124.536 25.7075   2
   4  -3  17 157.701 46.8001   1
   4   3  18 259.598 69.3550   1
   4  -3  18 305.860 73.0458   1
   4   3  19 203.910 61.1625   1
   4  -3  19 239.157 61.1101   1
   4   3  20 165.198 52.0183   1
   4  -3  20 193.617 60.9304   1
   4   3  21-7.69147 9.61383   1
   4  -3  21 25.6396 23.1498   1
   4   3  22-9.01375 20.1032   1
   4  -3  22 37.8762 25.3310   1
   4   3  23 258.577 68.3605   1
   4  -3  23 242.372 67.8206   1
   4   3  24 19.0132 21.6356   1
   4  -3  24 10.4276 23.4684   1
   4  -3  25 18.9888 23.4798   1
   4   3  25 29.9515 32.5503   1
   4  -3  26-8.05829 15.8795   1
   4   3  26 8.32340 17.0452   1
   4  -3  27 59.3600 45.3622   1
   4   3  27 1.36665 20.4419   1
   4  -3  28 10.3899 28.3170   1
   4   3  28-24.7179 25.1542   1
   4  -3  29 4.52278 28.1283   1
   4   3  29 82.7371 43.5452   1
   4   3  30 46.7524 33.2093   1
  -4   4  31-5.23169 23.6370   3
  -4   4  30 56.3082 50.2792   3
  -4   4  29-17.6619 27.8552   3
  -4   4  28 7.06821 21.7681   3
  -4   4  27-17.0409 15.2377   3
  -4   4  26 48.8605 34.2396   3
  -4   4  25-26.7866 23.8691   3
  -4   4  24-13.7374 24.5566   3
   4   4 -23-48.8824 37.6552   2
  -4   4  23 16.0994 17.9514   3
  -4   4  22 129.919 47.9707   3
   4   4 -22 91.5418 41.9624   2
  -4   4  21 21.2280 13.3097   3
   4   4 -21 8.86834 36.2738   2
  -4   4  20-15.7724 15.1698   3
   4   4 -20 6.69988 29.0266   2
  -4   4  19 19.7742 10.0099   3
   4   4 -19 24.4489 20.7027   2
  -4   4  18 54.8407 32.7387   3
   4   4 -18 58.2984 39.9941   2
  -4   4  17 48.1941 23.6644   3
   4   4 -17 13.8832 41.0850   2
  -4   4  16 93.3706 34.5588   3
   4   4 -16 35.2890 43.1662   2
  -4   4  15 5.15870 11.2124   3
  -4   4  14 57.4778 33.1527   3
  -4   4  13-3.24081 16.6660   3
  -4   4  12 68.8999 34.3613   3
  -4   4  11-3.47861 17.3905   3
  -4   4  10 372.635 69.0938   3
  -4   4   9 64.5471 30.3215   3
  -4   4   8 80.9471 33.1946   3
  -4   4   7 411.106 71.8293   3
  -4   4   6 11.1712 9.21404   3
   4  -4  -5 267.809 34.1052   1
  -4   4   5 797.080 99.6927   3
   4   4  -4 185.813 22.3718   3
  -4   4   4 275.215 62.3501   3
   4  -4  -4 140.877 24.9299   1
   4   4  -4 221.512 21.8669   3
   4  -4  -3 960.944 73.3829   1
   4   4  -3 1517.50 80.9364   3
  -4   4   3 1229.55 132.427   3
  -4   4   2 18.6747 24.0225   3
   4  -4  -2 33.7705 13.1068   1
  -4   4   2 49.8004 23.0802   1
   4   4  -2 50.0588 17.6769   3
  -4   4   1 59.6585 34.3645   3
   4  -4  -1 49.9609 19.5123   1
   4   4  -1 67.7154 20.0080   3
  -4   4   1 63.5945 24.5078   1
  -4   4   0 21.7039 31.3892   3
  -4  -4   0 74.2357 30.5125   2
  -4   4   0 89.9806 27.5736   1
   4  -4   0 59.2982 21.7448   1
  -4  -4  -1 5.34005 18.6030   2
   4  -4   1-7.31514 8.24088   1
  -4   4  -1 11.8740 11.4615   1
  -4   4  -1-6.61065 19.7850   3
  -4  -4  -2 268.549 57.8444   2
   4  -4   2 160.874 34.3455   1
  -4   4  -2 71.0948 56.1404   3
  -4   4  -2 202.306 42.2934   1
  -4   4  -3 159.336 38.5559   1
  -4  -4  -3 229.864 51.9677   2
   4  -4   3 190.413 39.2479   1
  -4   4  -3 185.366 55.0500   3
  -4   4  -4 37.3557 19.6838   1
  -4  -4  -4 32.6706 22.3203   2
   4  -4   4 47.1639 23.2246   1
  -4   4  -4 35.6984 32.2740   3
   4  -4   5 517.728 67.7096   1
  -4   4  -5 453.638 87.6079   3
  -4  -4  -5 558.266 80.1693   2
  -4  -4  -6-0.86696 20.5479   2
   4  -4   6 27.6596 15.6054   1
  -4   4  -6-4.01507 12.6897   3
  -4  -4  -7 20.7839 22.7854   2
   4  -4   7 35.1405 18.3893   1
  -4   4  -7-8.57288 13.5587   3
  -4  -4  -8 357.680 62.7484   2
   4  -4   8 351.378 60.1707   1
  -4   4  -8 165.035 65.1580   3
  -4  -4  -9 40.2543 17.8419   2
   4  -4   9 63.7278 23.8010   1
  -4  -4 -10 1053.79 106.500   2
   4  -4  10 1099.54 113.474   1
  -4  -4 -11 508.748 75.4469   2
   4  -4  11 503.692 77.5824   1
  -4  -4 -12 421.801 65.5415   2
   4  -4  12 378.074 68.2039   1
  -4  -4 -13 124.453 34.6079   2
   4  -4  13 137.938 43.5624   1
  -4  -4 -14 71.4328 27.1149   2
   4  -4  14 125.431 42.9054   1
   4  -4  15 52.5679 15.5143   2
  -4  -4 -15 77.1981 27.5466   2
   4   4  15 21.9333 21.5207   1
   4  -4  15 84.3290 38.1129   1
  -4  -4 -16 94.1535 26.7983   2
   4   4  16 59.8987 31.8059   1
   4  -4  16 116.177 39.0743   1
   4   4  17 17.0515 23.6616   1
   4  -4  17 57.6011 31.4220   1
   4  -4  18 168.229 53.6747   1
   4   4  18 202.285 63.0494   1
   4  -4  19 45.0860 29.7577   1
   4   4  19 60.4509 37.6571   1
   4   4  20-2.06822 11.2368   1
   4  -4  20 1.36798 16.7845   1
   4   4  21 15.9452 15.2767   1
   4  -4  21 9.40027 10.3889   1
   4   4  22 1.52563 19.5173   1
   4  -4  22-23.5311 18.1466   1
   4   4  23 17.6178 17.5302   1
   4  -4  23 34.3161 14.4204   1
   4   4  24 47.5185 31.5091   1
   4  -4  24 48.5232 34.5327   1
   4   4  25 21.3599 26.4063   1
   4  -4  25 12.1911 21.1859   1
   4   4  26 23.4900 25.8736   1
   4  -4  26 21.7201 34.0056   1
   4   4  27 52.6080 47.2683   1
   4  -4  27 5.69677 12.9215   1
   4  -4  28 22.9349 29.6348   1
   4   4  28-8.87495 17.7640   1
   4   4  29-10.0512 11.2601   1
   4   4  30 68.2096 42.2315   1
  -4   5  31 24.6365 18.5820   3
  -4   5  30 1.85867 28.8331   3
  -4   5  29-44.8413 33.9604   3
  -4   5  28 14.3015 32.3439   3
  -4   5  27 8.02068 26.0716   3
  -4   5  26 9.66133 17.9241   3
  -4   5  25 33.1209 32.1945   3
  -4   5  24 33.2501 24.5137   3
  -4   5  23-36.4971 35.9907   3
  -4   5  22 30.4027 28.4444   3
  -4   5  21 41.5907 18.7316   3
  -4   5  20 19.4954 18.9587   3
  -4   5  19 26.9996 25.7112   3
  -4   5  18 6.66465 11.2564   3
  -4   5  17 79.6840 35.3450   3
  -4   5  16-9.57744 24.1435   3
  -4   5  15 10.1038 21.9339   3
  -4   5  14 26.2243 27.1408   3
  -4   5  13 172.868 53.6441   3
  -4   5  12 40.7052 26.3997   3
  -4   5  11 161.680 50.7384   3
  -4   5  10 56.6822 33.4213   3
  -4   5   9 335.639 69.9127   3
  -4   5   8 917.701 117.232   3
  -4   5   7 116.145 38.6057   3
  -4   5   6 396.455 77.1036   3
  -4   5   5 810.963 72.1298   1
  -4   5   5 762.040 106.847   3
  -4   5   4 255.360 62.0652   3
   4   5  -4 252.464 26.2377   3
  -4   5   4 250.742 42.1674   1
   4   5  -4 268.117 23.8898   3
  -4   5   3 31.4330 33.5835   3
   4   5  -3 22.0777 9.18866   3
   4   5  -3 21.9423 11.1178   3
  -4   5   3 35.2825 16.7294   1
  -4   5   2 356.242 76.9182   3
   4   5  -2 357.594 37.0995   3
  -4   5   2 381.842 54.8151   1
  -4   5   1 3.21789 10.5157   3
  -4   5   1 29.2460 16.9921   1
   4  -5  -1 17.6283 14.7484   1
   4   5  -1 12.5774 8.28954   3
   4   5   0 683.855 62.2505   3
  -4   5   0 753.276 82.0229   1
   4  -5   0 570.451 62.8285   1
  -4   5   0 663.388 101.359   3
  -4   5  -1 57.3572 34.2342   3
  -4   5  -1 1.09375 12.3882   1
   4  -5   1 10.6298 10.4803   1
   4   5   1 7.80812 9.39750   3
  -4   5  -2-22.9924 15.3209   1
   4  -5   2 10.1247 11.2184   1
  -4   5  -2-4.72444 17.6907   3
  -4   5  -3 163.579 43.7804   1
   4  -5   3 140.750 34.2070   1
  -4   5  -3 192.428 58.0065   3
   4  -5   4 89.0887 28.4389   1
  -4   5  -4 75.3898 42.3825   3
  -4  -5  -5 168.933 50.2298   2
   4  -5   5 183.582 40.6050   1
  -4   5  -5 155.875 53.5769   3
  -4  -5  -6 15.4934 15.8573   2
   4  -5   6 13.1002 8.80826   1
  -4   5  -6 22.1171 28.0259   3
  -4   5  -7-0.09250 20.2204   3
  -4  -5  -7 22.1833 17.7757   2
   4  -5   7 17.2216 14.0519   1
  -4   5  -8 19.0484 18.1239   3
  -4  -5  -8 13.0056 13.8658   2
   4  -5   8 23.7809 20.3235   1
  -4  -5  -9 435.165 77.3104   2
   4  -5   9 412.038 66.9082   1
  -4   5  -9 338.210 90.1518   3
  -4  -5 -10 15.8330 13.0609   2
   4  -5  10 32.4995 16.8531   1
  -4   5 -10 24.7667 17.9972   3
   4  -5  11 151.223 44.9866   1
   4  -5  12 41.0954 23.2302   1
   4  -5  13 11.5689 14.2166   1
   4  -5  14 33.2071 27.3127   1
   4  -5  15 86.0996 32.8851   1
   4  -5  16 825.045 110.285   1
   4   5  17 173.509 59.8012   1
   4  -5  17 403.398 78.7634   1
   4   5  18 12.7809 19.9856   1
   4  -5  18 17.9370 9.97431   1
   4   5  19 69.5507 38.5486   1
   4  -5  19 61.4894 39.7930   1
   4  -5  20 6.36032 14.9656   1
   4   5  20-2.97614 25.6818   1
   4  -5  21 105.004 49.6965   1
   4   5  21 163.592 57.5660   1
   4   5  22-4.81775 16.6516   1
   4  -5  22-8.10207 14.0165   1
   4   5  23 5.97404 11.7662   1
   4  -5  23 19.8687 27.6463   1
   4   5  24 37.8273 30.4383   1
   4  -5  24 75.7841 42.3830   1
   4  -5  25 1.61178 11.6097   1
   4   5  25-12.6288 22.0111   1
   4   5  26 50.9005 35.2409   1
   4  -5  26 112.008 49.2347   1
   4   5  27 11.6643 17.4311   1
   4  -5  27-49.0620 34.6685   1
   4   5  28 70.1167 41.4149   1
   4   5  29-15.1607 21.1149   1
  -4   6  29 16.2525 24.2018   3
  -4   6  28 4.43805 34.3481   3
  -4   6  27-9.89098 15.2921   3
  -4   6  26 54.7363 37.2673   3
  -4   6  25 14.9118 16.6691   3
  -4   6  24 5.01918 15.9229   3
  -4   6  23 33.5504 40.4061   3
  -4   6  22 23.4258 24.7552   3
  -4   6  21 26.8159 24.5292   3
  -4   6  20 24.8595 29.4604   3
  -4   6  19 16.9218 20.1489   3
  -4   6  18 40.3395 34.7923   3
  -4   6  17 232.529 67.6332   3
  -4   6  16 33.4841 28.0172   3
  -4   6  15-5.00366 18.6419   3
  -4   6  14 77.1864 33.3403   3
  -4   6  13 14.1553 19.0054   3
  -4   6  12-5.51167 10.5318   3
  -4   6  11-13.0032 19.9871   3
  -4   6  10 34.1195 30.2241   3
  -4   6   9 254.014 65.8631   3
  -4   6   8-5.44269 12.2945   3
  -4   6   8-8.49085 7.08088   1
  -4   6   7 919.915 74.4319   1
  -4   6   7 795.448 111.218   3
  -4   6   6 55.2789 19.3886   1
  -4   6   6 40.2109 22.1542   3
  -4   6   5 241.770 40.2589   1
  -4   6   5 165.587 50.8100   3
  -4   6   4-1.00977 23.9739   3
  -4   6   4 26.8342 14.5645   1
   4   6  -4 21.7739 8.80280   3
   4   6  -4-0.36692 5.20588   3
  -4   6   3 1262.91 102.456   1
  -4   6   3 1325.62 147.254   3
   4   6  -3 1180.82 68.2197   3
   4   6  -2 1305.66 78.1049   3
  -4   6   2 1401.85 110.353   1
  -4   6   2 912.046 126.073   3
  -4   6   1 81.0086 45.2037   3
  -4   6   1 52.1663 25.0156   1
   4   6  -1 65.0098 19.0560   3
   4   6   0 1752.23 105.143   3
  -4   6   0 1705.23 128.541   1
  -4   6   0 1172.49 172.885   3
   4   6   1 1675.02 108.951   3
  -4   6  -1 1714.81 131.594   1
  -4   6  -1 1596.70 173.409   3
  -4   6  -2 38.9664 38.4480   3
   4   6   2 22.9900 12.3631   3
   4   6   3 226.630 42.8989   3
  -4   6  -3 217.861 63.9027   3
   4   6   4 507.945 67.0886   3
  -4   6  -4 468.968 104.208   3
   4   6   5 13.6566 13.8334   3
  -4   6  -5-8.73113 24.0313   3
   4   6   6 1463.32 125.245   3
  -4   6  -6 1558.40 170.137   3
   4  -6   6 1357.97 122.548   1
   4   6   7 1070.24 107.413   3
  -4   6  -7 1141.12 152.768   3
   4  -6   7 1017.78 106.642   1
   4  -6   8 158.148 44.5910   1
  -4   6  -8 46.1963 53.3840   3
   4   6   8 134.891 46.9413   3
  -4   6  -9 1715.14 189.746   3
   4  -6   9 1447.83 134.141   1
   4   6   9 1433.00 135.492   3
  -4   6 -10-61.8682 37.2385   3
   4  -6  10 14.4052 15.9627   1
   4  -6  11-3.95806 14.9729   1
  -4   6 -11 11.7948 26.7031   3
   4  -6  12 25.0415 21.0608   1
   4  -6  13 308.474 66.0807   1
   4  -6  14 521.576 87.8821   1
   4  -6  15 9.71024 20.0630   1
   4  -6  16-0.48473 9.86640   1
   4  -6  17 121.100 45.2969   1
   4  -6  18-4.94871 11.6355   1
   4  -6  19 32.8120 28.2464   1
   4   6  19 5.61309 17.9400   1
   4  -6  20 37.5121 26.5003   1
   4   6  20 25.7265 24.5068   1
   4  -6  21 30.8063 31.5500   1
   4   6  21 45.2610 27.4332   1
   4  -6  22 8.10970 33.6725   1
   4   6  22 60.7826 40.5602   1
   4   6  23-24.4720 25.2393   1
   4  -6  23 25.6600 32.9186   1
   4   6  24 69.3485 46.0083   1
   4   6  24 58.4738 44.6282   3
   4   6  25 20.3531 28.8661   1
   4   6  25-79.6290 44.5145   3
   4   6  26 14.9052 13.4807   1
   4   6  26-27.7772 27.9466   3
   4   6  27 18.7826 19.3617   1
   4   6  28-17.6114 23.5671   1
  -4   7  27 28.4363 42.1618   3
  -4   7  26-61.3167 41.1362   3
  -4   7  25 22.2873 35.9873   3
  -4   7  24-10.9063 20.5730   3
  -4   7  23 19.8039 37.0908   3
  -4   7  22-61.2038 39.0513   3
  -4   7  21 7.19671 14.7656   3
  -4   7  20 23.7008 24.2971   3
  -4   7  19 40.1979 36.1567   3
  -4   7  18 7.73411 24.3952   3
  -4   7  17-5.19219 20.4783   3
  -4   7  16 14.2065 24.8249   3
  -4   7  15 109.792 46.3108   3
  -4   7  14 34.2724 32.0237   3
  -4   7  13 280.256 79.2850   3
  -4   7  12 154.181 58.2252   3
  -4   7  11-0.68517 13.9521   3
  -4   7  10 68.6233 38.9670   3
  -4   7   9 144.908 57.1570   3
  -4   7   8 449.319 96.6113   3
  -4   7   7 990.229 82.3123   1
  -4   7   7 1043.80 136.612   3
  -4   7   6 108.094 46.8852   3
  -4   7   6 49.5113 17.7333   1
   4   7  -5 16.4249 7.86127   3
  -4   7   5 37.2056 30.8088   3
  -4   7   5 54.6932 17.9498   1
  -4   7   4 29.2780 17.3550   3
   4   7  -4 45.0826 14.3079   3
  -4   7   4 35.1219 16.7413   1
  -4   7   3 428.542 88.4600   3
  -4   7   3 436.967 61.6293   1
   4   7  -3 418.103 43.2886   3
  -4   7   2 758.761 82.1941   1
  -4   7   2 812.555 123.294   3
   4   7  -2 817.876 64.7692   3
  -4   7   1 525.420 113.145   3
  -4   7   1 611.189 76.7198   1
   4   7  -1 586.941 58.2883   3
   4   7   0 389.442 50.1871   3
  -4   7   0 221.638 79.0377   3
   4   7   1 1304.60 99.1866   3
  -4   7  -1 1128.84 152.583   3
   4   7   2 2683.57 153.528   3
  -4   7  -2 2300.42 217.737   3
   4   7   3 702.609 77.5196   3
  -4   7  -3 843.568 128.954   3
   4   7   4 186.112 40.7919   3
  -4   7  -4 257.200 67.8849   3
   4   7   5 99.2855 31.3669   3
  -4   7  -5 125.614 52.1421   3
   4   7   6 168.836 43.3995   3
  -4   7  -6 146.392 61.4642   3
   4   7   7 92.5429 35.4107   3
  -4   7  -7 105.018 65.7716   3
   4   7   8 69.9790 26.9979   3
  -4   7  -8 135.334 53.7164   3
   4   7   9 378.151 69.0137   3
  -4   7  -9 409.930 96.4529   3
   4   7  10 88.4385 38.9595   3
  -4   7 -10 80.2357 40.5307   3
  -4   7 -11 54.1190 42.9611   3
   4   7  11 10.8118 12.3264   3
  -4   7 -12 121.796 57.6543   3
   4   7  12 66.9726 37.1191   3
   4   7  13 64.5455 36.6051   3
   4   7  14 707.766 109.862   3
   4   7  15 32.6418 23.7794   3
   4   7  16 202.846 61.6362   3
   4   7  17 43.3757 29.8810   3
   4   7  18 33.7260 23.3735   3
   4   7  19 36.7989 26.1239   3
   4   7  20 38.3661 31.6464   1
   4   7  20 57.8558 35.7764   3
   4   7  21-76.3885 41.6056   1
   4   7  21 11.1080 27.5453   3
   4   7  22 54.9531 31.1257   3
   4   7  22 27.2460 35.2807   1
   4   7  23 8.67571 18.8504   3
   4   7  23 32.8264 19.2902   1
   4   7  24 136.624 60.7355   3
   4   7  24 148.002 62.2315   1
   4   7  25-32.6050 30.1581   1
   4   7  26 6.59962 16.2679   1
  -4   8  24 37.3742 33.6379   3
  -4   8  23 74.4432 48.6519   3
  -4   8  22 85.1981 57.1833   3
  -4   8  21 41.2940 54.6624   3
  -4   8  20 15.9530 23.3451   3
  -4   8  19 119.588 55.7897   3
  -4   8  18 16.0586 23.3504   3
  -4   8  17 63.5868 40.1517   3
  -4   8  16 172.802 68.8376   3
  -4   8  15 6.50209 19.8286   3
  -4   8  14 168.220 70.2980   3
  -4   8  13 30.3465 33.6525   3
  -4   8  12 36.7437 35.0173   3
  -4   8  11 181.066 63.4164   3
  -4   8  10 272.600 81.8536   3
  -4   8   9 2.54698 21.8184   3
  -4   8   8 33.8694 37.4750   3
  -4   8   7 223.502 70.7572   3
  -4   8   6 19.1036 30.1659   3
  -4   8   5 121.975 48.9960   3
  -4   8   4 31.0786 27.1971   3
   4   8  -4 30.1955 13.0153   3
  -4   8   3 353.265 82.8167   3
   4   8  -3 376.226 46.0991   3
  -4   8   2 68.9412 35.6194   3
   4   8  -2 101.084 26.0210   3
  -4   8   1 12.4537 13.3937   3
   4   8  -1 39.2393 19.1299   3
  -4   8   0 468.055 102.491   3
   4   8   0 411.842 54.9950   3
  -4   8  -1 583.801 108.790   3
   4   8   1 500.721 64.0163   3
  -4   8  -2 91.5270 42.5173   3
   4   8   2 104.544 32.9200   3
  -4   8  -3 4.06511 15.1648   3
   4   8   3 40.8020 22.4285   3
   4   8   4 31.8460 23.6521   3
  -4   8  -4-6.00677 15.0998   3
   4   8   5 315.505 59.7407   3
  -4   8  -5 495.590 106.851   3
   4   8   6 380.521 64.9316   3
  -4   8  -6 158.061 65.0538   3
   4   8   7 69.5842 29.5422   3
  -4   8  -7 63.9790 46.0550   3
   4   8   8 142.762 44.0844   3
  -4   8  -8 175.774 75.7836   3
   4   8   9 62.0173 29.1574   3
  -4   8  -9 89.8077 61.2548   3
   4   8  10 174.602 47.1392   3
  -4   8 -10 196.658 80.9238   3
   4   8  11-58.0436 29.9634   3
  -4   8 -11-13.0077 19.0106   3
   4   8  12 158.938 51.9673   3
  -4   8 -12 70.8142 37.2408   3
  -4   8 -13 76.3003 35.8616   3
   4   8  13 26.9997 25.5069   3
   4   8  14 34.8492 27.6589   3
   4   8  15 19.8682 28.4014   3
   4   8  16-4.12819 15.4862   3
   4   8  17 39.1396 33.3718   3
   4   8  18 242.462 72.4594   3
   4   8  19 10.1566 18.4485   3
   4   8  20 74.3105 43.7274   3
   4   8  21-41.6206 32.5787   1
   4   8  21 1.56373 20.8430   3
   4   8  22 79.1735 48.7338   3
   4   8  22 100.163 52.6278   1
   4   8  23-0.25823 22.4779   3
   4   8  23-51.9158 36.2702   1
   4   8  24-20.0993 18.0032   1
  -4   9  21 75.9312 54.1806   3
  -4   9  20 37.7467 43.9613   3
  -4   9  19 66.3317 43.2895   3
  -4   9  18 129.097 63.0557   3
  -4   9  17 48.5907 43.5350   3
  -4   9  16-26.2571 28.3983   3
  -4   9  15 103.672 54.0438   3
  -4   9  14 53.5964 35.1051   3
  -4   9  13 29.6554 34.3169   3
  -4   9  12 309.673 89.3404   3
  -4   9  11 43.8433 40.1095   3
  -4   9  10 83.0621 52.4806   3
  -4   9   9 17.6764 18.9439   3
  -4   9   8 230.299 72.4288   3
  -4   9   7 15.4321 26.7388   3
  -4   9   6 37.0500 26.0881   3
  -4   9   5 140.212 60.8811   3
  -4   9   4 80.4028 41.0661   3
  -4   9   3 62.4956 42.8228   3
  -4   9   2 63.7866 49.3626   3
  -4   9   1 31.1052 33.3380   3
   4   9  -1 29.8984 17.2584   3
  -4   9   0 30.2259 36.3629   3
   4   9   0 17.0484 13.9368   3
  -4   9  -1 83.9077 44.6034   3
   4   9   1 54.1149 21.7328   3
  -4   9  -2 102.399 50.3119   3
   4   9   2 106.402 30.3419   3
  -4   9  -3 14.3145 29.0307   3
   4   9   3 32.0231 23.3550   3
   4   9   4 5.59603 9.41354   3
  -4   9  -4-34.5725 16.2218   3
   4   9   5 41.6470 25.2367   3
  -4   9  -5 38.6342 47.7803   3
   4   9   6 146.109 42.4970   3
  -4   9  -6 76.8816 56.8816   3
   4   9   7 401.401 72.8015   3
  -4   9  -7 334.899 102.255   3
   4   9   8 53.4227 30.0977   3
  -4   9  -8 48.6863 46.2239   3
   4   9   9 13.5607 20.3240   3
  -4   9  -9 15.7655 22.6979   3
   4   9  10 14.9014 19.4368   3
  -4   9 -10-21.5874 31.6189   3
   4   9  11-13.6838 16.8613   3
  -4   9 -11-3.37143 18.5796   3
   4   9  12 10.0995 18.6012   3
  -4   9 -12 42.4349 33.6411   3
   4   9  13 4.69240 14.4912   3
  -4   9 -13 1.91553 25.0331   3
   4   9  14 5.46925 26.2023   3
  -4   9 -14 33.2054 40.5279   3
   4   9  15 63.7525 36.8923   3
   4   9  16 152.010 64.2346   3
   4   9  17 57.3330 38.3656   3
   4   9  18 39.0557 30.3546   3
   4   9  19-1.64726 21.6157   3
   4   9  20 42.1329 29.3378   3
   4   9  21 35.4879 20.3504   3
  -4  10  16 92.4601 51.0511   3
  -4  10  15 67.9971 63.6848   3
  -4  10  14 56.9957 44.9181   3
  -4  10  13 17.3973 21.0017   3
  -4  10  12 26.0508 16.7303   3
  -4  10  11 55.7852 55.4201   3
  -4  10  10 327.088 89.9968   3
  -4  10   9 120.568 63.3412   3
  -4  10   8 80.8688 56.7330   3
  -4  10   7 61.3027 35.5693   3
  -4  10   6 21.2798 14.2579   3
  -4  10   5-9.93359 28.4018   3
  -4  10   4 20.2735 45.6470   3
  -4  10   3 91.3583 51.0152   3
  -4  10   2 60.0391 48.8841   3
  -4  10   1-16.2175 25.7161   3
  -4  10   0-8.88685 20.2257   3
  -4  10  -1 26.7178 28.8647   3
  -4  10  -2-71.1847 43.7162   3
  -4  10  -3 60.5889 40.8154   3
   4  10   3 14.0055 20.5719   3
   4  10   4 48.4911 26.9123   3
  -4  10  -4 21.2432 42.9814   3
   4  10   5-16.3898 10.3317   3
  -4  10  -5 15.4739 40.8701   3
   4  10   6 24.0159 18.9483   3
  -4  10  -6 65.3064 42.9209   3
   4  10   7 22.2904 11.0904   3
  -4  10  -7 74.6841 57.3877   3
   4  10   8-10.7445 18.1339   3
  -4  10  -8 84.3028 53.1631   3
   4  10   9 15.9725 26.5763   3
  -4  10  -9 39.1173 31.4261   3
   4  10  10 29.2104 29.2184   3
  -4  10 -10 76.9519 45.1494   3
   4  10  11 2.34061 10.4736   3
  -4  10 -11-40.2938 35.9793   3
   4  10  12-46.4952 29.9057   3
  -4  10 -12 3.10665 28.0404   3
  -4  10 -13 64.6124 45.1145   3
   4  10  13 32.0423 25.9313   3
   4  10  14 15.7385 11.3203   3
  -4  10 -14 101.566 60.2301   3
   4  10  15-9.44648 25.2314   3
   4  10  16 32.6381 18.8816   3
   4  10  17 28.9916 19.6627   3
   4  10  18 14.4405 21.5260   3
   4  10  19 73.7490 48.4783   3
  -4  11  11 94.3888 58.4289   3
  -4  11  10 119.996 58.7623   3
  -4  11   9 18.0072 22.6681   3
  -4  11   8-86.4073 50.0995   3
  -4  11   7-25.4425 39.2778   3
  -4  11   6 9.35611 20.6154   3
  -4  11   5-13.2914 20.0874   3
  -4  11   4 62.1724 42.7505   3
  -4  11   3 125.495 59.0291   3
  -4  11   2 99.1021 63.3016   3
  -4  11   1 22.9146 48.2823   3
  -4  11   0 58.3790 41.6795   3
  -4  11  -1 10.4980 21.2353   3
  -4  11  -2-11.0365 20.3385   3
  -4  11  -3 47.8821 42.7519   3
  -4  11  -4 8.28819 20.5067   3
  -4  11  -5 82.1735 50.2047   3
  -4  11  -6 74.1356 56.2855   3
   4  11   7 14.3154 16.4768   3
  -4  11  -7 20.5107 43.1436   3
   4  11   8 62.9195 31.1984   3
  -4  11  -8 171.449 71.1164   3
   4  11   9 88.3644 40.5146   3
  -4  11  -9 28.3532 31.7835   3
   4  11  10 189.860 56.9835   3
  -4  11 -10 41.8321 37.6274   3
   4  11  11 23.5829 19.3614   3
  -4  11 -11 27.4508 40.7467   3
   4  11  12 39.5423 31.7272   3
  -4  11 -12 39.1953 36.9938   3
   4  11  13 86.4876 54.4065   3
  -4  11 -13 19.2162 32.9885   3
   4  11  14-0.21611 11.7407   3
   4  11  15-62.0358 37.7158   3
   4  11  16 36.8653 30.4718   3
   4  11  17 0.86585 32.8703   3
   4  12  13-48.5999 32.4588   3
   4  12  14 53.8135 34.6130   3
   5   0 -28 20.5782 17.2500   2
   5   0 -27 25.7907 13.4152   2
   5   0 -26 3.19054 32.0187   2
   5   0 -25-21.6179 25.4063   2
   5   0 -24-13.0954 20.0956   2
   5   0 -23-42.7418 33.1676   2
   5   0 -22 10.8835 12.5409   2
   5   0 -21-15.3872 30.3330   2
   5   0 -20 12.7141 21.2770   2
  -5   0  20 24.4225 21.5166   3
   5   0 -19-58.2923 36.0112   2
  -5   0  19 22.0121 19.6208   3
   5   0 -18 4.63209 22.9120   2
  -5   0  18 4.14125 20.0501   3
   5   0 -17 53.9240 35.3645   2
  -5   0  17 1.15534 6.44574   3
   5   0 -16-6.93533 20.9614   2
  -5   0  16 15.8936 14.3692   3
  -5   0  15 673.255 79.8849   3
   5   0 -15 403.142 94.6634   2
  -5   0  14 7.41634 21.3238   3
   5   0 -14 7.31547 17.3627   3
   5   0 -14-12.8626 26.2860   2
  -5   0  13 7.55977 11.6350   3
   5   0 -13 0.03485 12.5127   3
   5   0 -13 7.81498 28.2533   2
  -5   0  12-7.94619 17.2173   3
   5   0 -12-0.81455 4.86387   3
   5   0 -12 10.8145 12.2344   2
   5   0 -11 76.7513 19.9198   3
   5   0 -11 21.4028 20.3241   2
  -5   0  11 38.1102 29.4464   3
   5   0 -10 16.0031 9.92315   3
   5   0 -10-13.0974 17.5673   2
  -5   0  10 6.53989 7.83671   3
   5   0  -9 224.534 38.9699   3
   5   0  -9 170.655 52.7786   2
  -5   0   9 236.432 49.2736   3
   5   0  -8-2.68835 11.6536   3
  -5   0   8-6.38595 7.14554   3
   5   0  -8 18.4275 23.7515   2
  -5   0   7 850.124 100.796   3
   5   0  -7 902.047 80.6564   3
   5   0  -7 775.928 112.694   2
   5   0  -6-1.77479 14.7010   2
   5   0  -6-2.45462 10.0238   3
  -5   0   6 9.51680 10.7590   3
   5   0  -5 541.593 89.0696   2
  -5   0   5 715.220 89.4580   3
   5   0  -5 669.538 72.1747   3
   5   0  -4-10.3792 18.9851   2
  -5   0   4-4.99062 22.4650   3
   5   0  -4 7.70882 9.19043   3
   5   0  -3 521.374 82.7456   2
   5   0  -3 467.770 67.3305   1
  -5   0   3 738.405 91.7732   3
   5   0  -3 515.546 70.9157   3
   5   0  -2-2.06570 13.9388   2
   5   0  -2-1.29764 9.16527   3
   5   0  -2-6.87028 11.2190   1
   5   0  -1-0.31859 8.22039   2
   5   0  -1 1.29514 8.46721   3
   5   0  -1-5.98221 12.2661   1
   5   0   0-9.09951 8.91699   2
   5   0   0 8.22543 15.7927   3
   5   0   0-10.3816 6.54381   1
   5   0   1 209.919 44.3740   3
   5   0   1 137.844 38.1295   2
   5   0   1 102.766 34.9626   1
   5   0   2 2.41589 7.84616   3
   5   0   2-14.4137 13.9418   2
   5   0   2 1.49554 9.24681   1
   5   0   3 500.426 74.7988   1
   5   0   3 602.995 78.9213   2
   5   0   4 12.3719 19.1839   1
   5   0   4 14.3444 12.6862   2
   5   0   5 257.700 55.8779   1
   5   0   5 304.388 51.7179   2
   5   0   6-11.0672 12.2175   1
   5   0   6 2.29454 15.9722   2
   5   0   7 69.8782 27.6579   1
   5   0   8-10.8212 20.8626   1
   5   0   9 134.715 40.4653   1
   5   0  10-10.3759 14.8408   1
   5   0  11 3387.63 237.695   1
   5   0  12 2.83710 13.9077   1
   5   0  13 2030.06 183.965   1
   5   0  14-0.85989 12.1067   1
   5   0  15 785.385 116.133   1
   5   0  16 11.3171 25.3656   1
   5   0  17 681.916 108.977   1
   5   0  18-4.81567 16.3221   1
   5   0  19 86.2474 44.1968   1
   5   0  20-16.7873 19.3126   1
   5   0  21 53.1151 32.5736   1
   5   0  22-3.89830 26.3080   1
   5   0  23 114.651 54.5211   1
   5   0  24 12.6453 23.9555   1
   5   0  25 79.7308 41.4723   1
   5   0  26 142.489 53.5112   1
   5   0  27 125.969 55.8164   1
   5  -1 -27-7.49127 27.0313   2
   5   1 -27-70.4102 44.8500   2
   5  -1 -26 7.82471 41.1024   2
   5   1 -26-0.13844 34.6319   2
   5   1 -25 7.90637 32.6354   2
   5  -1 -25 61.0645 39.0843   2
   5   1 -24 12.6671 20.1061   2
   5  -1 -24 6.14252 16.5250   2
   5   1 -23-33.5590 30.7818   2
   5   1 -22 18.3887 22.5830   2
  -5   1  22-4.10880 9.01864   3
   5   1 -21 4.69076 24.5868   2
  -5   1  21 1.99091 12.2162   3
   5   1 -20-3.37647 13.0022   2
  -5   1  20 9.56494 16.8833   3
   5   1 -19 7.82966 26.1991   2
  -5   1  19 15.2869 18.9685   3
  -5  -1  18 66.4876 22.3020   3
   5   1 -18 92.6749 51.1979   2
  -5   1  18 50.2694 24.3929   3
  -5  -1  17 11.5544 12.1662   3
   5   1 -17 1.82151 23.8201   2
  -5   1  17 2.23446 18.4434   3
  -5  -1  16 10.2425 14.9167   3
   5   1 -16 21.8222 22.2608   2
  -5   1  16 31.8495 21.8984   3
   5  -1 -15 27.6702 8.46485   1
   5   1 -15 2.23813 23.8887   2
  -5   1  15 27.9746 8.30332   3
  -5  -1  15 27.7140 15.8081   3
   5  -1 -14 105.532 18.4538   1
   5   1 -14 77.6961 38.4341   2
  -5   1  14 112.488 32.8712   3
   5  -1 -14 115.171 32.9754   3
  -5  -1  14 121.512 33.8730   3
  -5   1  13 338.538 59.2104   3
   5   1 -13 218.502 68.5641   2
   5  -1 -13 239.505 32.2498   1
   5  -1 -13 249.164 48.4623   3
  -5  -1  13 296.602 49.5839   3
  -5   1  12-14.4879 15.5052   3
   5   1 -12 18.1327 24.7960   2
   5  -1 -12 14.9086 16.5399   3
   5   1 -12 15.2854 9.83659   3
  -5  -1  12 10.7423 7.22232   3
   5  -1 -12 8.34457 8.47857   1
  -5   1  11 38.3047 30.9467   3
   5   1 -11 106.587 43.2503   2
   5  -1 -11 112.072 28.4560   3
   5   1 -11 118.741 22.1864   3
  -5  -1  11 125.858 34.1912   3
   5  -1 -11 78.0256 19.3701   1
   5  -1 -10 878.463 88.1378   3
   5   1 -10 673.008 60.2522   3
   5  -1 -10 869.751 70.1690   1
  -5  -1  10 1027.99 90.3580   3
  -5   1  10 744.181 91.8049   3
   5   1 -10 760.029 115.742   2
  -5   1   9 2.14282 18.7637   3
   5   1  -9-11.2911 11.0093   2
   5  -1  -9 13.1393 19.7458   3
   5   1  -9 12.2611 9.53891   3
  -5  -1   9 24.1764 16.7737   3
   5  -1  -9 12.8347 6.57717   1
   5   1  -8-3.87725 21.4535   2
   5  -1  -8 5.09751 5.80149   3
   5   1  -8-1.34903 10.4995   3
  -5  -1   8 5.22545 11.0676   3
   5  -1  -8 2.58684 8.81786   1
  -5   1   8-18.0131 19.1635   3
   5   1  -7 82.6541 35.4642   2
   5   1  -7 91.9641 25.4738   3
   5  -1  -7 147.685 38.0002   3
  -5   1   7 46.7829 37.7581   3
   5  -1  -7 133.126 30.5539   1
   5  -1  -6 25.7194 18.5113   1
   5   1  -6 41.0611 24.6308   2
   5   1  -6 21.7231 12.3525   3
   5  -1  -6 26.5777 16.9677   3
  -5   1   6 14.0344 15.7561   3
   5   1  -5 485.793 86.3185   2
   5  -1  -5 389.930 54.3766   1
   5   1  -5 458.251 54.6316   3
   5  -1  -5 538.067 69.3059   3
  -5   1   5 382.510 68.7380   3
   5  -1  -4 142.937 32.1740   1
   5   1  -4 113.310 44.0049   2
   5   1  -4 89.2918 27.3138   3
   5  -1  -4 156.838 38.9412   3
  -5   1   4 110.550 36.8154   3
   5  -1  -3 179.511 38.5075   1
   5   1  -3 172.721 47.5335   2
   5   1  -3 202.070 39.3570   3
   5  -1  -3 215.766 45.0942   3
  -5   1   3 130.128 44.9379   3
   5  -1  -2 55.1602 19.0676   1
   5   1  -2 52.3109 20.8068   3
   5   1  -2 74.8274 32.6744   2
   5  -1  -2 49.1699 19.4511   3
  -5   1   2 64.3005 31.2408   3
   5  -1  -1 49.1456 23.7187   1
   5   1  -1 36.1925 17.4245   3
   5  -1  -1 35.5538 23.0487   3
   5   1  -1 28.1727 16.3271   2
  -5   1   1 37.7804 19.0301   3
   5   1   0 26.9015 18.4459   3
   5  -1   0 49.8358 20.8694   1
   5  -1   0 61.4771 31.8492   3
   5   1   0 6.54717 14.3288   2
  -5   1   0 55.1998 27.4711   3
   5   1   1 806.657 100.289   2
   5  -1   1 833.097 92.3663   1
   5   1   1 905.702 95.5119   3
   5   1   2 34.5848 15.9952   3
   5  -1   2 47.4328 21.3822   1
   5   1   2 20.0074 10.3106   2
   5   1   3 10.2426 7.11025   3
   5  -1   3 13.9845 13.0880   1
   5   1   3 14.0616 15.7842   2
   5   1   3 7.90644 8.73152   1
   5  -1   3 13.5674 15.0448   2
   5   1   4 1469.44 141.009   1
   5  -1   4 1760.33 143.429   1
   5   1   4 1963.66 152.976   3
   5  -1   4 1641.32 129.951   2
   5  -1   5 310.322 51.8282   2
   5  -1   5 308.289 60.2074   1
   5   1   5 301.757 61.8930   1
   5   1   6 685.110 95.5451   1
   5  -1   6 878.702 104.439   1
   5  -1   6 905.067 86.0033   2
   5  -1   7 6.54423 13.2597   2
   5  -1   7 25.0133 18.1054   1
   5   1   7 30.4061 21.3541   1
   5  -1   8 229.797 38.0917   2
   5  -1   8 239.104 56.4457   1
   5   1   8 255.972 63.3004   1
   5  -1   9 4202.28 173.497   2
   5   1   9 3758.97 251.278   1
   5  -1   9 3919.06 244.187   1
   5   1  10 186.984 53.9308   1
   5  -1  10 229.375 59.2332   1
   5   1  11 583.581 95.1418   1
   5  -1  11 546.595 88.0560   1
   5   1  12 1082.47 136.033   1
   5  -1  12 1187.85 135.032   1
   5   1  13 336.092 80.4101   1
   5  -1  13 316.085 71.4302   1
   5   1  14 155.666 50.8036   1
   5  -1  14 125.856 45.6005   1
   5   1  15 3.53302 13.1252   1
   5  -1  15 51.1924 30.7865   1
   5   1  16 11.9126 11.6806   1
   5  -1  16 0.61355 17.1680   1
   5   1  17 20.9699 17.4224   1
   5  -1  17 41.2203 30.1815   1
   5   1  18 20.5246 25.0656   1
   5  -1  18 2.57732 13.0958   1
   5   1  19 20.7516 22.1366   1
   5  -1  19 14.0780 13.4542   1
   5   1  20 111.882 45.6115   1
   5  -1  20 112.145 50.7868   1
   5   1  21 59.0735 35.2083   1
   5  -1  21 50.5904 42.6610   1
   5   1  22-22.5147 23.3669   1
   5  -1  22 91.8243 42.4421   1
   5  -1  23 51.9350 35.6281   1
   5   1  23-105.459 47.8349   1
   5  -1  24 30.0538 30.4720   1
   5   1  24 21.1574 44.5434   1
   5  -1  25 110.699 52.0351   1
   5   1  25 111.062 49.7793   1
   5  -1  26 8.71977 26.9528   1
   5   1  26 116.558 53.6445   1
   5  -1  27 58.9754 30.1399   1
   5   1  27 96.5877 56.2884   1
   5   2 -27 29.2991 21.6298   2
   5   2 -26 7.62033 17.6276   2
   5   2 -25 43.1150 35.9592   2
   5   2 -24-19.5035 24.8334   2
  -5   2  24 47.8036 27.2149   3
   5   2 -23-7.55477 14.1277   2
  -5   2  23 30.4328 32.0481   3
   5   2 -22 38.2300 57.3354   2
  -5   2  22 46.2115 34.0940   3
   5   2 -21 18.7066 23.5014   2
  -5   2  21 24.1248 27.4303   3
   5   2 -20 21.7193 33.4994   2
  -5   2  20 17.1486 22.3332   3
   5   2 -19-3.73395 26.5260   2
  -5   2  19-13.0435 9.31905   3
   5   2 -18 13.7429 15.8868   2
  -5   2  18 5.77561 16.5531   3
   5   2 -17 56.6932 41.3999   2
  -5   2  17 54.3257 28.0092   3
  -5   2  16 73.4081 29.6034   3
   5   2 -16 74.3631 43.1237   2
  -5   2  15 23.6238 20.9476   3
   5   2 -15 27.0978 34.9710   2
  -5   2  14 112.613 41.5287   3
   5   2 -14 129.148 54.2404   2
  -5   2  13-81.1085 31.9281   3
   5   2 -13 3.30454 23.3016   2
  -5   2  12 221.361 54.8156   3
   5   2 -12 299.694 77.2606   2
   5  -2 -12 208.789 21.2093   1
  -5   2  11-2.50094 19.0305   3
   5   2 -11-4.32297 12.6829   2
   5  -2 -11 12.9294 8.84182   1
  -5   2  10 114.567 42.8623   3
   5   2 -10 67.3168 38.3358   2
   5  -2 -10 101.072 19.2623   1
   5   2 -10 89.3268 15.3068   3
  -5   2   9 285.608 74.6939   3
   5   2  -9 306.148 33.1156   3
   5   2  -9 455.067 90.4889   2
   5  -2  -9 468.344 44.6821   1
  -5   2   8-5.49226 12.9785   3
   5   2  -8 4.62282 11.4655   2
   5  -2  -8 14.5248 9.58352   1
   5   2  -8 22.0832 10.5765   3
  -5   2   7 2.22042 12.9158   3
   5   2  -7 19.4570 23.8401   2
   5  -2  -7 35.1200 15.3662   1
   5   2  -7 24.4884 11.3274   3
  -5   2   6 202.283 64.1272   3
   5   2  -6 407.963 84.4059   2
   5   2  -6 224.174 32.4379   3
   5  -2  -6 329.153 44.5669   1
   5   2  -5 202.255 57.2646   2
   5   2  -5 145.121 29.9277   3
   5  -2  -5 185.474 36.2757   1
  -5   2   5 223.178 57.1722   3
   5   2  -4 152.396 30.7248   3
   5   2  -4 203.775 56.9895   2
   5  -2  -4 186.364 35.9730   1
  -5   2   4 103.770 57.0685   3
   5   2  -3 90.3233 22.0191   3
   5   2  -3 95.0882 39.6244   2
   5  -2  -3 90.1024 25.2218   1
  -5   2   3 122.492 45.0080   3
   5   2  -2 106.989 28.6654   3
   5   2  -2 203.117 56.4110   2
   5  -2  -2 160.419 36.6150   1
  -5   2   2 120.318 48.2248   3
   5   2  -1 23.2055 18.2116   3
   5   2  -1 1.43476 12.2055   2
   5  -2  -1 29.4811 16.5961   1
  -5   2   1 18.9648 26.3585   3
   5  -2   0 446.851 62.8955   1
   5   2   0 519.756 68.5384   3
  -5   2   0 537.879 91.8765   3
   5   2   1 8.85322 12.9075   3
   5  -2   1 10.3085 16.1944   1
  -5   2  -1 3.26292 28.3118   3
   5  -2   2-0.24748 10.7009   1
  -5   2  -2 16.3320 19.7504   3
   5   2   2 12.2112 11.8723   3
   5  -2   3 416.761 68.5211   1
  -5   2  -3 288.752 75.2100   3
   5   2   3 481.490 70.0075   3
   5  -2   4 184.530 44.8782   1
   5   2   4 239.552 51.5941   3
   5  -2   5 1562.24 133.462   1
   5  -2   6 56.5730 20.1502   1
   5   2   7 277.990 64.2275   1
   5  -2   7 437.459 72.5736   1
   5   2   8 2040.91 178.962   1
   5  -2   8 2597.45 184.415   1
   5  -2   8 2447.22 138.508   2
   5  -2   9 454.350 77.8417   1
   5   2   9 310.782 64.5963   1
   5  -2   9 452.112 51.0581   2
   5  -2  10 165.136 27.1617   2
   5  -2  10 195.885 52.6011   1
   5   2  10 136.481 45.6803   1
   5  -2  11 1158.30 66.9994   2
   5   2  11 885.520 120.999   1
   5  -2  11 1063.82 123.644   1
   5  -2  12 160.986 48.4377   1
   5   2  12 132.131 46.8770   1
   5   2  13 111.603 42.0540   1
   5  -2  13 91.2445 37.8993   1
   5   2  14 6.00768 21.3468   1
   5  -2  14-7.54492 13.8709   1
   5   2  15 366.991 81.9273   1
   5  -2  15 404.432 81.3464   1
   5   2  16 750.847 118.936   1
   5  -2  16 729.572 111.854   1
   5  -2  17 108.834 43.4836   1
   5   2  17 45.7864 22.1838   1
   5  -2  18 56.2742 35.1591   1
   5   2  18 11.5662 14.0305   1
   5  -2  19-7.22534 13.7836   1
   5   2  19-41.0747 29.7525   1
   5  -2  20 19.4640 23.1660   1
   5   2  20 12.5088 19.0644   1
   5  -2  21 14.4985 31.0220   1
   5   2  21-22.6955 23.6823   1
   5  -2  22 18.0606 14.3986   1
   5   2  22 54.1695 31.5208   1
   5  -2  23-4.48731 12.3175   1
   5   2  23-10.1164 17.7137   1
   5  -2  24-6.18511 25.0700   1
   5   2  24 35.5512 29.4244   1
   5  -2  25 0.11388 11.7100   1
   5   2  25-4.49459 14.5881   1
   5  -2  26 39.4672 41.4690   1
   5   2  26 6.29266 22.0220   1
   5   2  27-36.2649 30.6952   1
   5   3 -26 48.7842 40.3448   2
  -5   3  25 44.2625 38.4957   3
   5   3 -25 19.1248 45.5183   2
  -5   3  24 25.2826 28.2510   3
   5   3 -24 15.9798 24.4863   2
  -5   3  23 41.5308 27.5327   3
   5   3 -23 14.4314 23.2100   2
  -5   3  22 83.2882 43.8550   3
   5   3 -22 67.7798 65.0646   2
  -5   3  21-5.88272 13.0147   3
   5   3 -21 28.8039 27.5355   2
  -5   3  20 28.4369 24.2344   3
   5   3 -20-0.13450 12.3807   2
  -5   3  19 22.4684 17.7932   3
   5   3 -19 30.0554 43.5783   2
  -5   3  18-11.8737 21.7508   3
   5   3 -18 34.5745 38.8777   2
  -5   3  17 29.6025 21.0849   3
   5   3 -17 15.3643 29.2285   2
  -5   3  16 105.350 41.7347   3
   5   3 -16 59.6908 42.0211   2
  -5   3  15 55.4452 36.5572   3
   5   3 -15 52.8477 43.8261   2
  -5   3  14 309.453 68.7527   3
   5   3 -14 304.940 91.3365   2
  -5   3  13-13.5546 12.8341   3
   5   3 -13 15.3316 28.0715   2
  -5   3  12 22.6476 25.5641   3
   5   3 -12 12.7118 17.1959   2
  -5   3  11 251.332 63.6409   3
   5   3 -11 196.413 65.5444   2
  -5   3  10 562.418 90.6731   3
   5   3 -10 659.991 117.622   2
  -5   3   9 22.2547 18.0325   3
   5   3  -9 17.6813 30.1652   2
   5  -3  -9 1.69457 2.93674   1
  -5   3   8 16.3589 25.2038   3
   5   3  -8 49.7492 39.2552   2
   5  -3  -8 10.3521 6.72161   1
  -5   3   7 10.6218 25.8587   3
   5  -3  -7 11.4318 7.01685   1
   5   3  -7-9.72640 17.6128   2
   5   3  -7 0.01072 2.67668   3
  -5   3   6-8.29751 14.6140   3
   5  -3  -6 9.86147 3.64545   1
   5   3  -6 16.9862 21.4174   2
   5   3  -6 0.06238 2.55813   3
  -5   3   5-1.70646 18.6414   3
   5  -3  -5 6.05614 7.62344   1
   5   3  -5-2.68314 6.98497   3
   5  -3  -4 59.1910 19.1194   1
   5   3  -4 15.1697 10.5721   3
  -5   3   4 11.4601 24.4598   3
   5  -3  -3 31.6625 18.7944   1
   5   3  -3 17.8324 7.76860   3
  -5   3   3 2.20775 10.9155   3
   5   3  -2-16.5826 11.2198   3
  -5   3   2-0.95451 22.1884   3
   5  -3  -2 48.8559 21.2906   1
   5   3  -1 12.9952 14.6910   3
  -5   3   1-14.8401 24.5810   3
   5  -3  -1 28.3763 19.4550   1
  -5   3   0 44.0885 39.2710   3
   5  -3   0 132.296 32.1252   1
   5   3   0 138.731 35.3095   3
  -5   3  -1-21.5692 16.1091   3
   5  -3   1 1.85893 6.46086   1
   5   3   1 4.34164 21.9703   3
   5  -3   2 752.034 81.8890   1
  -5   3  -2 654.114 114.020   3
   5   3   2 924.662 90.6993   3
  -5   3  -3 275.328 74.1727   3
   5   3   3 317.975 53.3397   3
   5  -3   3 257.667 47.9916   1
   5   3   4 485.346 76.2614   3
  -5   3  -4 443.143 91.5782   3
   5  -3   4 409.001 62.1404   1
   5  -3   5 1085.38 107.038   1
  -5   3  -5 954.981 138.497   3
   5   3   5 1097.91 111.610   3
   5  -3   6 1941.20 149.484   1
   5  -3   7 96.5410 38.7443   1
   5  -3   8 57.3621 27.2003   1
   5  -3   9 774.525 97.9630   1
   5  -3  10 259.309 60.1536   1
   5  -3  11 141.093 44.0386   1
   5   3  11 76.3648 34.4902   1
   5  -3  12 39.5483 12.4862   2
   5  -3  12 70.7275 34.7207   1
   5   3  12 44.2086 25.9905   1
   5  -3  13 98.4259 44.1909   1
   5   3  13 75.5999 33.5578   1
   5  -3  14 221.769 60.8487   1
   5   3  14 128.119 45.9112   1
   5  -3  15-5.15240 15.5904   1
   5   3  15 11.2181 12.1092   1
   5   3  16 90.0644 43.2273   1
   5  -3  16 78.4387 35.0159   1
   5   3  17-13.3671 27.6789   1
   5  -3  17 12.1490 16.2641   1
   5   3  18-15.7371 17.7479   1
   5  -3  18-0.45391 19.1636   1
   5   3  19 69.8956 37.9815   1
   5  -3  19 81.4173 41.7938   1
   5   3  20-1.25495 22.8636   1
   5  -3  20 17.7150 17.7229   1
   5   3  21 8.21140 16.7381   1
   5  -3  21 4.14064 27.7602   1
   5   3  22 1.29778 11.7872   1
   5  -3  22 33.6018 31.7335   1
   5   3  23 6.45861 17.2029   1
   5  -3  23 27.4122 28.3179   1
   5   3  24 10.9949 21.5736   1
   5  -3  24 43.8524 31.6618   1
   5   3  25 137.171 60.3449   1
   5  -3  25 155.031 66.0151   1
   5   3  26 26.9468 26.6223   1
   5  -3  26 20.7500 25.8374   1
   5   3  27 86.3016 57.8252   1
  -5   4  27 66.8516 39.4090   3
  -5   4  26 33.8872 28.4974   3
  -5   4  25 70.4200 38.8975   3
  -5   4  24-17.2272 31.7746   3
  -5   4  23 60.8799 35.1261   3
   5   4 -23 56.9233 54.3065   2
  -5   4  22-14.0431 20.9330   3
   5   4 -22-10.0682 21.2484   2
  -5   4  21 9.61475 16.2790   3
   5   4 -21 30.5271 31.4866   2
  -5   4  20 23.0873 24.3525   3
   5   4 -20 12.3183 34.3181   2
  -5   4  19 52.3869 31.9760   3
   5   4 -19 27.2708 29.1136   2
  -5   4  18 44.8694 33.7058   3
   5   4 -18 20.2159 14.9929   2
  -5   4  17 134.397 49.5020   3
   5   4 -17 29.5928 44.5955   2
  -5   4  16-9.79362 25.1634   3
   5   4 -16 25.6188 23.2349   2
  -5   4  15 164.627 56.8256   3
  -5   4  14 6.64416 12.2007   3
  -5   4  13 51.7354 43.8297   3
  -5   4  12-24.0056 21.1534   3
  -5   4  11-1.04079 18.7355   3
  -5   4  10 854.598 117.371   3
  -5   4   9-20.6897 23.5637   3
  -5   4   8 158.080 51.7971   3
  -5   4   7 17.7558 14.7645   3
   5  -4  -7 12.0088 12.5585   1
  -5   4   6 11.8201 25.4190   3
   5  -4  -6 5.35356 4.30294   1
  -5   4   5 11.3510 26.4706   3
   5   4  -5 4.74536 3.22306   3
   5  -4  -5 7.49913 9.06515   1
  -5   4   4 201.244 71.8670   3
   5  -4  -4 145.095 27.3652   1
  -5   4   3-18.9376 10.2928   3
   5   4  -3 4.14238 8.76900   3
   5  -4  -3 21.7008 11.4970   1
   5   4  -2-2.69729 7.06073   3
   5  -4  -2 4.97053 9.96631   1
  -5   4   2-4.88624 17.4300   3
   5  -4  -1 7.23941 8.24302   1
  -5   4   1-21.5520 16.9577   3
   5   4  -1-3.06245 6.58772   3
   5  -4   0 52.0033 22.0386   1
   5   4   0 60.0793 23.3832   3
  -5   4   0 30.8810 12.6376   3
   5  -4   1 21.9801 13.0347   1
   5   4   1 30.3441 19.4618   3
  -5   4  -1 37.1468 20.6405   3
   5  -4   2 29.3328 21.9343   1
   5   4   2 26.9035 13.1419   3
  -5   4  -2 5.20973 24.0825   3
   5  -4   3 69.8210 24.3851   1
   5   4   3 100.632 27.5092   3
  -5   4  -3 74.2859 41.1188   3
   5  -4   4 246.638 47.0493   1
   5   4   4 167.484 42.1059   3
  -5   4  -4 138.779 59.3476   3
   5  -4   5 148.062 41.5299   1
  -5   4  -5 54.6631 54.9228   3
  -5  -4  -5 155.201 50.6997   2
  -5  -4  -6 70.4968 27.2844   2
   5  -4   6 104.883 32.3974   1
  -5   4  -6 10.0935 32.7604   3
  -5  -4  -7-17.4000 16.5164   2
   5  -4   7 42.6175 20.4492   1
  -5   4  -7 36.0522 31.1003   3
  -5  -4  -8 21.1859 14.9945   2
   5  -4   8 26.3339 24.5021   1
   5  -4   9 718.874 95.7424   1
  -5  -4  -9 613.250 87.5987   2
   5  -4  10 722.374 98.2979   1
  -5  -4 -10 674.374 90.9806   2
   5  -4  11 760.294 100.418   1
  -5  -4 -11 668.632 87.6000   2
   5  -4  12 216.330 56.6633   1
   5   4  13 57.1065 33.2790   1
   5  -4  13 32.4336 22.8536   1
   5  -4  14-7.02216 10.7989   1
   5   4  14 1.89524 10.2181   1
   5  -4  15 49.5919 27.7042   1
   5   4  15 43.6581 35.4828   1
   5  -4  16 21.7723 12.8545   1
   5   4  16 21.9951 33.2432   1
   5  -4  17 6.18788 19.3121   1
   5   4  17-11.3226 20.5999   1
   5  -4  18 38.2459 26.2185   1
   5   4  18 46.4789 32.4140   1
   5   4  19 26.3777 25.0600   1
   5  -4  19 57.5210 38.7401   1
   5   4  20 34.5070 19.8498   1
   5  -4  20-0.39157 21.8693   1
   5   4  21 53.5766 31.0077   1
   5  -4  21 36.3480 26.0173   1
   5  -4  22-13.6055 13.3068   1
   5   4  22 39.0669 36.7202   1
   5  -4  23 38.3133 33.1477   1
   5   4  23 28.2497 28.4460   1
   5   4  24 11.3837 10.7786   1
   5  -4  24-41.6695 30.9343   1
   5   4  25-5.01873 15.9606   1
   5  -4  25-36.0513 34.4484   1
   5   4  26 16.8172 21.9150   1
  -5   5  28 37.8947 42.7922   3
  -5   5  27 96.7737 48.1027   3
  -5   5  26 91.4074 46.0545   3
  -5   5  25 80.8196 43.3402   3
  -5   5  24-34.5578 33.9217   3
  -5   5  23 0.66558 18.8053   3
  -5   5  22-39.6197 30.0839   3
  -5   5  21 28.7428 21.7335   3
  -5   5  20 12.3335 20.0389   3
  -5   5  19 11.5266 25.2444   3
  -5   5  18-0.39914 15.6306   3
  -5   5  17 1.16881 12.5919   3
  -5   5  16 4.68495 10.1170   3
  -5   5  15 110.635 44.1632   3
  -5   5  14 24.8847 30.1088   3
  -5   5  13 23.3597 31.9332   3
  -5   5  12 378.592 82.0716   3
  -5   5  11 72.0999 35.2459   3
  -5   5  10 46.4372 33.0248   3
  -5   5   9 194.191 59.6779   3
  -5   5   8 179.864 53.4703   3
  -5   5   7 99.4099 52.4370   3
  -5   5   6 165.475 66.1019   3
  -5   5   5-21.8219 11.8993   3
  -5   5   4 15.9184 26.1257   3
   5   5  -4 21.9489 7.68954   3
  -5   5   3 11.8204 12.5389   3
   5   5  -3 7.79675 8.71217   3
   5  -5  -3 2.66759 10.7737   1
   5   5  -3 36.0972 12.7839   3
  -5   5   2 204.661 65.9535   3
   5  -5  -2 96.0254 25.6707   1
   5   5  -2 200.690 29.3473   3
   5   5  -2 158.483 30.4174   3
   5  -5  -1 213.837 41.4834   1
   5   5  -1 349.196 48.1534   3
  -5   5   1 475.706 97.3555   3
   5  -5   0 68.1586 25.3998   1
   5   5   0 138.393 33.2289   3
  -5   5   0 82.2810 42.5957   3
   5  -5   1 36.1780 16.4248   1
   5   5   1 44.4243 21.8019   3
  -5   5  -1 40.8222 30.7967   3
   5  -5   2 645.040 76.9193   1
   5   5   2 786.624 83.2694   3
  -5   5  -2 774.291 128.693   3
   5  -5   3 187.319 42.7514   1
  -5   5  -3 162.380 59.3649   3
   5  -5   4 42.6570 24.9250   1
  -5   5  -4 56.3201 40.3549   3
   5  -5   5-0.15851 6.46582   1
  -5   5  -5-6.74342 22.4630   3
   5  -5   6 73.4868 29.5331   1
  -5   5  -6 32.1531 43.0205   3
   5  -5   7 434.724 70.0325   1
  -5   5  -7 336.873 96.0149   3
   5  -5   8 219.075 50.0949   1
  -5   5  -8 131.790 67.2057   3
   5  -5   9 145.308 45.9813   1
  -5   5  -9 94.7075 66.6511   3
   5  -5  10 67.1173 30.3347   1
   5  -5  11 115.815 40.4227   1
   5  -5  12 158.171 50.0546   1
   5  -5  13-9.13754 11.4416   1
   5  -5  14 90.4112 37.2601   1
   5  -5  15 27.7381 23.7119   1
   5   5  15 39.1299 28.4118   1
   5  -5  16 87.7896 38.6261   1
   5   5  16 67.5731 38.4086   1
   5  -5  17 3.78606 17.4679   1
   5   5  17-45.5141 32.1038   1
   5  -5  18 7.86461 17.4319   1
   5   5  18 16.5807 13.6445   1
   5  -5  19 32.6516 26.3357   1
   5   5  19 103.135 57.1812   1
   5  -5  20 17.2310 25.8131   1
   5   5  20 38.2931 31.1140   1
   5   5  21-11.5914 18.9236   1
   5  -5  21 64.8523 33.7388   1
   5   5  22 111.175 51.8135   1
   5  -5  22 56.5004 36.4641   1
   5   5  23 9.19104 22.4352   1
   5  -5  23 21.4896 20.6910   1
   5  -5  24 29.2055 29.2975   1
   5   5  24 25.1741 26.9165   1
   5   5  25 2.15021 13.1667   1
  -5   6  27 55.1975 39.1798   3
  -5   6  26 52.6038 44.5087   3
  -5   6  25 63.3318 48.3746   3
  -5   6  24-19.6487 24.0876   3
  -5   6  23 41.4407 39.3571   3
  -5   6  22-8.34658 18.6115   3
  -5   6  21-45.1123 37.3025   3
  -5   6  20-18.7130 25.7847   3
  -5   6  19-8.30269 24.8316   3
  -5   6  18 101.810 45.3006   3
  -5   6  17-12.5196 16.3119   3
  -5   6  16 7.04026 23.8370   3
  -5   6  15-14.6406 32.9366   3
  -5   6  14 11.5878 28.9637   3
  -5   6  13 71.2974 37.1178   3
  -5   6  12 246.106 74.3942   3
  -5   6  11 43.9769 29.5359   3
  -5   6  10-5.05272 20.4422   3
  -5   6   9-30.9322 30.3230   3
  -5   6   8 706.926 117.791   3
  -5   6   7 411.748 92.5903   3
  -5   6   6 36.3476 28.7448   3
  -5   6   5 1640.33 186.925   3
  -5   6   4 254.310 69.9505   3
  -5   6   3 66.1376 32.6310   3
   5   6  -3 79.9421 16.3807   3
  -5   6   2 428.114 100.265   3
   5   6  -2 553.259 49.3450   3
  -5   6   2 422.813 66.7340   1
  -5   6   1 4.72052 17.9876   3
   5   6  -1 30.5333 16.6774   3
  -5   6   1-0.78263 4.77774   1
   5   6   0 300.202 42.1279   3
  -5   6   0 83.2652 61.2789   3
   5   6   1 24.5756 13.4978   3
  -5   6  -1-29.7296 34.9595   3
   5  -6   2 49.2954 24.7006   1
   5   6   2 137.972 31.2623   3
  -5   6  -2 60.0079 34.2280   3
   5  -6   3-1.83521 12.9122   1
   5   6   3-10.9474 7.82958   3
  -5   6  -3-0.54910 17.0437   3
   5   6   4 961.486 95.3104   3
  -5   6  -4 923.676 140.112   3
   5  -6   4 740.487 89.1372   1
   5  -6   5 27.6701 20.0759   1
  -5   6  -5 18.5374 20.6483   3
  -5   6  -6 34.7379 34.2679   3
   5  -6   6 14.1530 14.0476   1
   5  -6   7 73.1269 32.7655   1
  -5   6  -7 114.274 51.5087   3
   5  -6   8 114.262 41.2960   1
  -5   6  -8 126.503 55.3671   3
   5  -6   9-16.0040 12.9896   1
  -5   6  -9-19.7709 37.6318   3
   5  -6  10 29.1217 20.5219   1
  -5   6 -10-0.77019 27.6965   3
   5  -6  11-12.5941 17.7904   1
   5  -6  12 8.72150 14.9287   1
   5  -6  13 40.1060 24.9402   1
   5  -6  14 20.5325 17.9425   1
   5  -6  15 34.1540 20.3594   1
   5  -6  16 13.8203 21.2296   1
   5   6  17 86.7398 44.4737   1
   5  -6  17 36.6660 22.6734   1
   5  -6  18 132.905 57.1452   1
   5   6  18 156.715 58.2294   1
   5  -6  19 87.3680 41.1406   1
   5   6  19 32.3160 28.8114   1
   5   6  20 41.9630 35.7244   1
   5  -6  20 64.6594 37.9142   1
   5  -6  21 96.1408 50.9330   1
   5   6  21 0.88420 11.3012   1
   5   6  22-27.6444 27.9171   1
   5  -6  22 7.17289 31.9963   1
   5   6  23 61.8007 45.3531   1
  -5   7  25 0.28693 24.4018   3
  -5   7  24 112.024 55.3339   3
  -5   7  23 50.8869 34.7209   3
  -5   7  22-21.0043 26.3243   3
  -5   7  21-18.9486 25.0420   3
  -5   7  20 36.0767 31.8575   3
  -5   7  19 1.50992 25.0274   3
  -5   7  18-23.2630 35.4209   3
  -5   7  17 6.76497 24.1113   3
  -5   7  16-57.6902 37.6409   3
  -5   7  15 148.049 59.5059   3
  -5   7  14 82.8830 42.9640   3
  -5   7  13 5.31107 20.5830   3
  -5   7  12 30.5873 36.5056   3
  -5   7  11 99.9141 46.4706   3
  -5   7  10 106.738 41.1529   3
  -5   7   9 134.416 45.0572   3
  -5   7   8-6.13922 13.1662   3
  -5   7   7 351.532 89.9297   3
  -5   7   6 293.712 80.0639   3
  -5   7   5 116.719 56.3957   3
  -5   7   4 12.8502 16.3168   3
  -5   7   3 338.448 86.9305   3
  -5   7   2 487.346 103.036   3
  -5   7   1 35.7450 22.1873   3
   5   7  -1 35.3832 17.6847   3
  -5   7   0 72.9502 45.0236   3
   5   7   0 95.2569 25.1235   3
   5   7   1 640.446 68.1590   3
  -5   7  -1 769.708 128.397   3
   5   7   2 160.679 37.0424   3
  -5   7  -2 106.240 55.5300   3
   5   7   3 88.7631 29.4395   3
  -5   7  -3 66.4942 37.8498   3
   5   7   4 176.480 42.5789   3
  -5   7  -4 155.665 65.1122   3
   5   7   5 256.569 52.7359   3
  -5   7  -5 154.231 74.8008   3
   5   7   6 39.9185 22.1756   3
  -5   7  -6 36.8296 62.4250   3
   5   7   7 192.560 49.9437   3
  -5   7  -7 180.487 73.3488   3
   5   7   8 63.4394 34.6242   3
  -5   7  -8 110.057 58.5801   3
  -5   7  -9 393.699 103.096   3
   5   7   9 322.917 67.2036   3
  -5   7 -10 2.60336 24.3044   3
   5   7  10-13.5173 14.0168   3
  -5   7 -11 39.4502 18.6680   3
   5   7  11 76.7926 36.7117   3
   5   7  12 96.2542 38.3993   3
   5   7  13 23.2303 23.1190   3
   5   7  14 48.5057 29.6871   3
   5   7  15-16.4389 16.6291   3
   5   7  16 74.5233 39.0319   3
   5   7  17 47.1484 31.4755   3
   5   7  18-10.3693 32.7807   3
   5   7  19 32.6310 28.4655   1
   5   7  19 33.0478 14.1589   3
   5   7  20 37.4036 31.0980   1
   5   7  20 28.7969 27.1928   3
   5   7  21 160.819 66.0510   1
   5   7  21 242.698 75.5189   3
   5   7  22 63.9023 37.4249   3
  -5   8  21-10.3056 21.5890   3
  -5   8  20 7.37639 40.2131   3
  -5   8  19-17.5385 15.1496   3
  -5   8  18-87.3717 48.5862   3
  -5   8  17 105.603 56.9114   3
  -5   8  16 35.9256 44.5237   3
  -5   8  15 126.270 64.2990   3
  -5   8  14 77.3296 50.8670   3
  -5   8  13-11.0210 12.6348   3
  -5   8  12 50.8614 42.8472   3
  -5   8  11 100.854 47.8304   3
  -5   8  10 37.0975 25.9682   3
  -5   8   9 16.6057 28.4084   3
  -5   8   8 137.591 50.8480   3
  -5   8   7 32.6556 27.2266   3
  -5   8   6 27.8558 25.8441   3
  -5   8   5 14.4838 43.5007   3
  -5   8   4 41.0577 45.9741   3
  -5   8   3 160.874 61.2646   3
  -5   8   2 19.6191 24.1650   3
  -5   8   1 73.7957 48.3799   3
  -5   8   0 37.8600 40.1587   3
  -5   8  -1 6.73522 19.5909   3
   5   8   2 104.357 27.2806   3
  -5   8  -2 142.806 61.8058   3
   5   8   3 57.8967 28.0038   3
  -5   8  -3 83.8355 46.6134   3
   5   8   4 46.1915 22.3664   3
  -5   8  -4 83.3854 55.5960   3
   5   8   5 36.8579 23.5880   3
  -5   8  -5 25.1632 14.1452   3
   5   8   6 34.1736 22.2972   3
  -5   8  -6 54.4722 46.4819   3
   5   8   7 55.1174 25.6697   3
  -5   8  -7 25.6942 18.5305   3
   5   8   8 179.024 50.4665   3
  -5   8  -8 177.848 67.0209   3
   5   8   9 71.0968 35.8886   3
  -5   8  -9 81.6939 41.4017   3
   5   8  10 59.7599 36.5176   3
  -5   8 -10 97.8638 65.0914   3
   5   8  11 176.625 54.4645   3
  -5   8 -11 156.600 86.4342   3
  -5   8 -12 164.133 72.1527   3
   5   8  12 138.483 54.9108   3
   5   8  13 9.96990 15.6012   3
   5   8  14 24.0523 32.3234   3
   5   8  15 125.093 58.4338   3
   5   8  16-3.83279 22.4124   3
   5   8  17 121.389 49.0576   3
   5   8  18 9.71036 30.1861   3
   5   8  19 40.8907 36.1292   3
   5   8  20 43.8442 35.0471   3
   5   8  21 40.8263 37.4983   3
  -5   9  17 25.7899 29.9095   3
  -5   9  16 108.544 58.2115   3
  -5   9  15 35.9018 46.5085   3
  -5   9  14 52.6184 43.0790   3
  -5   9  13 20.1453 23.9443   3
  -5   9  12 16.3383 41.8908   3
  -5   9  11 68.2772 38.0890   3
  -5   9  10 37.0797 19.8316   3
  -5   9   9-33.3833 31.4685   3
  -5   9   8 26.6935 32.3875   3
  -5   9   7 25.2280 30.6225   3
  -5   9   6 101.723 61.1594   3
  -5   9   5 118.155 64.5299   3
  -5   9   4 86.7240 48.9253   3
  -5   9   3 28.9887 43.2326   3
  -5   9   2 126.324 61.1359   3
  -5   9   1-4.76971 15.8239   3
  -5   9   0 21.0505 35.9252   3
  -5   9  -1-27.3210 29.2933   3
  -5   9  -2 20.9834 25.5301   3
  -5   9  -3 16.7265 15.9934   3
  -5   9  -4 56.5881 63.8949   3
  -5   9  -5 53.5657 39.5433   3
   5   9   6-10.5372 7.67488   3
  -5   9  -6-48.2704 37.8228   3
   5   9   7 113.230 41.4070   3
  -5   9  -7 204.424 77.0163   3
   5   9   8 27.0023 26.0503   3
  -5   9  -8 36.1417 34.6121   3
   5   9   9 20.7843 18.7859   3
  -5   9  -9 115.106 58.5969   3
   5   9  10-2.49419 11.0918   3
  -5   9 -10-32.2208 19.5538   3
   5   9  11-3.63840 10.6289   3
  -5   9 -11 89.7112 48.1435   3
   5   9  12 74.5242 39.8925   3
  -5   9 -12 117.677 62.2139   3
   5   9  13 46.3437 39.0462   3
   5   9  14 24.6876 23.1394   3
   5   9  15 168.863 57.1301   3
   5   9  16-23.6078 31.0933   3
   5   9  17-0.11117 35.5943   3
   5   9  18-20.5052 23.7188   3
   5   9  19 14.3467 21.0161   3
  -5  10  11-1.82168 36.6511   3
  -5  10  10 80.6381 45.5537   3
  -5  10   9 6.43659 23.6009   3
  -5  10   8 5.58874 19.4739   3
  -5  10   7-9.07944 19.5092   3
  -5  10   6 70.7558 38.0385   3
  -5  10   5-36.2647 34.5752   3
  -5  10   4 50.6041 54.1525   3
  -5  10   3 14.4541 23.9133   3
  -5  10   2-18.0875 25.3639   3
  -5  10   1 37.5544 41.6039   3
  -5  10   0 5.65661 17.4328   3
  -5  10  -1 11.5688 19.0985   3
  -5  10  -2 45.1186 38.2493   3
  -5  10  -3 12.5953 18.1362   3
  -5  10  -4 3.61190 16.4191   3
  -5  10  -5-44.6127 38.8461   3
  -5  10  -6-0.15897 14.8400   3
  -5  10  -7 68.7557 46.2965   3
  -5  10  -8 21.2080 26.7799   3
  -5  10  -9 85.3179 47.9593   3
  -5  10 -10 121.420 64.4184   3
   5  10  11 14.5982 15.6956   3
  -5  10 -11 102.964 61.9896   3
   5  10  12-8.55884 15.4179   3
   5  10  13 25.8527 22.2168   3
   5  10  14 196.141 65.1712   3
   5  10  15 39.5819 29.3202   3
   5  10  16 31.0588 27.6038   3
   5  10  17 1.29138 11.6848   3
   5  10  18-25.5173 25.8386   3
   6   0 -24 52.8698 58.3847   2
   6   0 -23 55.3500 38.4780   2
   6   0 -22 4.86468 17.9984   2
   6   0 -21 44.5656 55.8126   2
   6   0 -20 15.8021 17.9608   2
   6   0 -19 10.1554 18.7938   2
   6   0 -18 71.5840 40.7065   2
   6   0 -17 22.9968 17.9021   2
   6   0 -16 93.3959 39.6642   2
   6   0 -15 8.68955 17.0366   2
   6   0 -14 54.7277 33.7930   2
  -6   0  14 58.6215 28.4709   3
   6   0 -13 10.6495 23.0534   2
   6   0 -13 12.5865 14.1944   1
  -6   0  13 33.7465 30.0783   3
   6   0 -12 276.369 76.0179   2
   6   0 -12 198.698 41.7539   1
  -6   0  12 273.615 61.7689   3
   6   0 -11 36.9713 31.8515   2
   6   0 -11 20.1939 15.1960   1
  -6   0  11 16.2914 15.1334   3
   6   0 -10 41.3724 29.2241   2
   6   0 -10 4.66954 6.24574   1
  -6   0  10-9.73487 14.4211   3
   6   0  -9 10.5261 18.8207   2
   6   0  -9-13.8774 11.4448   1
  -6   0   9 24.6427 30.2216   3
   6   0  -8-3.76634 22.6385   2
   6   0  -8 29.8959 16.5074   1
  -6   0   8 2.64281 8.69371   3
   6   0  -7 9.99844 14.8766   2
  -6   0   7 27.0800 32.5277   3
   6   0  -7-4.75851 10.6147   1
   6   0  -6 97.9334 41.6531   2
   6   0  -6 91.6816 34.0398   1
   6   0  -5-17.5397 11.1546   2
   6   0  -5-2.21442 7.36526   3
   6   0  -5-7.35438 9.68585   1
   6   0  -4 35.9494 18.3267   2
   6   0  -4-7.59184 10.1280   3
   6   0  -4 12.5319 12.9278   1
   6   0  -3-12.6231 19.2015   2
   6   0  -3-3.03446 9.19871   1
   6   0  -2-0.79664 7.48071   2
   6   0  -2 8.18262 14.8945   1
   6   0  -1-6.23960 13.4173   2
   6   0  -1 9.24015 14.9449   1
   6   0   0 204.933 53.2951   2
   6   0   0 147.821 46.1957   1
   6   0   1-16.4114 19.2202   1
   6   0   1-36.7371 23.0254   2
   6   0   2 738.081 96.1536   1
   6   0   2 731.276 99.8304   2
   6   0   3-11.5552 15.1172   1
   6   0   3-12.9486 18.0555   2
   6   0   4 510.261 81.9879   2
   6   0   4 457.399 77.1615   1
   6   0   5-5.98666 20.3872   1
   6   0   5 5.42436 14.5862   2
   6   0   6 380.835 74.2113   1
   6   0   7-0.48475 24.8269   1
   6   0   8-13.9095 17.6476   1
   6   0   9 32.2625 19.2538   1
   6   0  10 576.399 99.0268   1
   6   0  11-19.1556 9.67753   1
   6   0  12 183.069 56.8165   1
   6   0  13 0.38021 11.4363   1
   6   0  14 45.7911 39.5970   1
   6   0  15 1.10622 13.7819   1
   6   0  16 75.9013 33.4416   1
   6   0  17 19.5605 22.4372   1
   6   0  18 58.6125 35.3049   1
   6   0  19 40.3624 28.4207   1
   6   0  20 41.9145 41.2719   1
   6   0  21-43.0994 32.0263   1
   6   0  22 263.328 78.4291   1
   6   0  23 84.4531 48.7829   1
   6  -1 -23 8.83989 19.8223   2
   6   1 -23 2.11685 19.4954   2
   6  -1 -22 36.6071 31.9226   2
   6   1 -22 19.3778 23.8057   2
   6  -1 -21-8.16392 21.8354   2
   6   1 -21-45.7932 35.1648   2
   6   1 -20 105.907 59.8218   2
   6  -1 -20 46.5956 50.2901   2
   6   1 -19 17.1993 28.1722   2
   6  -1 -19 43.2904 20.9566   2
   6   1 -18-2.49048 12.9053   2
   6  -1 -18 59.8873 37.4184   2
  -6   1  17-1.03609 18.2891   3
   6   1 -17 4.99039 24.4741   2
  -6   1  16 14.6480 26.4926   3
   6   1 -16 17.2512 24.9470   2
  -6   1  15 34.8631 20.4200   3
   6   1 -15 1.16289 17.0066   2
  -6   1  14 29.9789 29.1838   3
   6   1 -14 67.5093 50.4895   2
   6   1 -13 17.5467 26.2874   2
  -6   1  13 3.62879 22.4203   3
   6   1 -12 11.3912 11.0278   2
   6  -1 -12 14.5864 12.1011   1
  -6   1  12 2.19842 15.2480   3
   6  -1 -11 1.12854 7.23777   1
   6   1 -11 8.05130 24.3637   2
  -6   1  11 39.3734 29.2236   3
   6  -1 -10 105.888 26.2178   1
   6   1 -10 64.5176 36.4245   2
  -6   1  10 73.3100 40.2129   3
   6  -1  -9 33.7856 17.4480   1
   6   1  -9 43.2476 29.2152   2
  -6   1   9 30.3866 23.0683   3
   6  -1  -8 67.8942 24.6203   1
   6   1  -8 55.8923 32.1412   2
  -6   1   8 54.7280 31.7163   3
   6  -1  -7 53.5764 24.5584   1
   6   1  -7 65.2086 34.7936   2
  -6   1   7 48.5403 26.0932   3
   6  -1  -6 5.14523 6.40637   1
   6   1  -6 11.5498 21.1105   2
   6   1  -6 12.4098 20.1398   3
  -6   1   6 19.1715 23.5376   3
   6  -1  -5 63.2177 22.6692   1
   6   1  -5 76.5165 37.6726   2
   6   1  -5 35.7733 17.6809   3
  -6   1   5 106.879 38.1989   3
   6  -1  -4 98.9788 31.2631   1
   6   1  -4 98.7726 41.2088   2
   6   1  -4 39.0013 12.2287   3
  -6   1   4 93.1395 47.2183   3
   6  -1  -4 147.638 50.6204   2
   6  -1  -3 136.654 36.2673   1
   6   1  -3 140.134 49.4912   2
   6   1  -3 75.2808 19.3365   3
  -6   1   3 168.305 50.8725   3
   6  -1  -3 148.513 50.2153   2
   6  -1  -2 0.15717 14.1287   2
   6  -1  -2-6.17488 17.1797   1
   6   1  -2 0.36066 6.11992   3
   6   1  -2 4.12790 16.4195   2
   6  -1  -1 459.512 80.3316   2
   6   1  -1 436.390 65.0555   3
   6   1  -1 533.425 91.0733   2
   6   1  -1 433.478 71.7687   1
   6  -1  -1 520.784 75.1645   1
   6  -1   0 178.997 50.3408   2
   6  -1   0 174.751 45.6658   1
   6   1   0 227.577 61.3149   2
   6   1   0 115.510 38.1047   1
   6  -1   1 90.3173 39.0150   2
   6  -1   1 89.1138 30.4817   1
   6   1   1 136.681 50.2874   2
   6   1   1 80.6824 34.6904   1
   6  -1   2 21.8254 8.22791   2
   6  -1   2-3.87017 10.2223   1
   6   1   2-9.09041 19.1181   2
   6   1   2 6.98249 14.8994   1
   6  -1   3 6.14396 20.0447   2
   6  -1   3 1.98283 13.2442   1
   6   1   3 25.0079 21.7715   1
   6   1   4 1408.19 146.151   1
   6  -1   4 1553.79 146.813   1
   6  -1   4 1682.45 142.659   2
   6  -1   5 250.617 54.2064   2
   6  -1   5 271.115 60.5076   1
   6   1   5 243.883 60.5049   1
   6  -1   6 151.728 41.4285   2
   6  -1   6 133.081 41.7677   1
   6   1   6 123.770 43.9982   1
   6  -1   7 674.019 80.6584   2
   6   1   7 572.581 95.1282   1
   6  -1   7 583.398 91.4978   1
   6   1   8 12.0148 19.1893   1
   6  -1   8 39.8853 18.3953   2
   6  -1   8 45.1087 28.0389   1
   6   1   9 46.4415 30.8727   1
   6  -1   9 60.9289 30.4926   1
   6   1  10 37.9637 28.7822   1
   6  -1  10 58.3586 29.6360   1
   6   1  11 31.4633 21.7529   1
   6  -1  11-7.55917 13.2385   1
   6   1  12 238.620 66.8820   1
   6  -1  12 162.905 53.7176   1
   6   1  13 47.9437 27.1198   1
   6  -1  13 16.2642 21.2185   1
   6   1  14 162.425 61.0100   1
   6  -1  14 205.217 63.4437   1
   6   1  15 67.5590 38.6641   1
   6  -1  15 16.0559 25.0588   1
   6   1  16 28.4986 22.6105   1
   6  -1  16 118.515 50.0381   1
   6   1  17 7.87738 13.0791   1
   6  -1  17 76.3334 36.4676   1
   6   1  18 67.9421 34.8590   1
   6  -1  18 54.8842 34.9870   1
   6   1  19-10.5983 17.7012   1
   6  -1  19 17.8881 23.9610   1
   6   1  20 31.4908 32.6522   1
   6  -1  20 32.0870 35.1625   1
   6   1  21 19.3949 20.9267   1
   6  -1  21 59.9862 36.1203   1
   6   1  22 455.616 108.194   1
   6  -1  22 365.993 95.0835   1
   6  -1  23 273.395 90.4270   1
   6   1  23 180.905 73.2181   1
   6   2 -23 53.1112 42.9006   2
   6   2 -22-103.286 53.8185   2
   6   2 -21-2.13994 22.1142   2
   6   2 -20 94.5591 50.6836   2
  -6   2  19 42.9420 33.5023   3
   6   2 -19 69.1914 59.2823   2
  -6   2  18 22.0111 16.6574   3
   6   2 -18 39.8616 40.5414   2
  -6   2  17 51.9536 33.2290   3
   6   2 -17 22.9250 35.4093   2
  -6   2  16 23.0473 12.4908   3
   6   2 -16-10.1331 24.5684   2
  -6   2  15 37.9777 38.2049   3
   6   2 -15 101.932 60.5676   2
  -6   2  14-13.8745 27.4329   3
   6   2 -14 1.33191 21.1874   2
  -6   2  13 12.0042 10.1436   3
   6   2 -13-3.81618 37.0576   2
  -6   2  12-6.95264 15.3397   3
   6   2 -12 47.8834 34.0005   2
  -6   2  11-32.2535 23.3935   3
   6   2 -11-50.2802 34.0648   2
   6   2 -10-7.32581 23.6889   2
   6  -2 -10 6.70117 7.32654   1
  -6   2  10 25.9194 22.8735   3
   6   2  -9-12.3126 30.3032   2
   6  -2  -9 6.40527 3.93810   1
  -6   2   9-1.96222 24.1911   3
   6   2  -8 84.1132 42.1908   2
   6  -2  -8 51.9302 19.9691   1
  -6   2   8 2.86885 20.3193   3
   6   2  -7 20.0644 32.3588   2
   6  -2  -7 103.524 27.1899   1
  -6   2   7 3.33212 15.0136   3
   6   2  -6 4.98434 20.0945   2
   6  -2  -6-9.95679 9.18492   1
  -6   2   6-6.01993 14.6500   3
   6   2  -5 37.5646 31.1889   2
   6  -2  -5 44.9830 17.0683   1
  -6   2   5 47.5179 31.2104   3
   6   2  -4 215.489 69.5437   2
   6  -2  -4 287.574 49.7880   1
  -6   2   4 324.590 73.4535   3
   6   2  -3 22.6342 14.7526   3
   6   2  -3 126.088 51.5859   2
   6  -2  -3 108.339 30.8518   1
  -6   2   3 139.528 51.9873   3
   6   2  -2 55.6792 25.3501   3
   6   2  -2 254.305 72.8145   2
   6  -2  -2 283.488 51.4910   1
  -6   2   2 238.971 66.9403   3
   6  -2  -1 1935.53 139.075   1
  -6   2   1 2363.29 204.211   3
   6   2   0 16.8468 23.2927   3
   6  -2   0 138.166 39.5560   1
  -6   2   0 123.538 55.0490   3
   6  -2   1 348.726 61.6872   1
   6  -2   2 913.387 103.348   1
   6  -2   3 304.313 60.3811   1
   6   2   4 535.353 89.0713   1
   6  -2   4 709.956 93.3734   1
   6  -2   4 698.810 91.8933   2
   6  -2   5 349.489 64.5074   2
   6  -2   5 306.636 62.6362   1
   6   2   5 265.620 66.2371   1
   6  -2   6 738.960 99.7471   1
   6   2   6 482.774 90.2022   1
   6  -2   6 778.239 91.3552   2
   6  -2   7 642.809 94.5169   1
   6   2   7 578.197 97.6872   1
   6  -2   7 743.361 85.3900   2
   6  -2   8 107.663 31.5116   2
   6  -2   8 103.529 38.4961   1
   6   2   8 160.009 56.1358   1
   6  -2   9 334.253 50.3381   2
   6  -2   9 295.033 67.0019   1
   6   2   9 293.366 68.7242   1
   6  -2  10 0.23792 16.1476   1
   6   2  10 0.37774 23.5337   1
   6   2  11-5.07277 12.5825   1
   6  -2  11-9.64224 21.2763   1
   6   2  12 173.024 57.0816   1
   6  -2  12 229.818 62.6233   1
   6   2  13 32.8562 27.1446   1
   6  -2  13 38.2796 23.6818   1
   6   2  14-3.30360 19.2966   1
   6  -2  14 6.20023 17.2099   1
   6   2  15 44.7518 32.9280   1
   6  -2  15-0.09320 13.0040   1
   6   2  16 52.8207 33.2859   1
   6  -2  16 0.57567 14.4547   1
   6   2  17 16.2509 16.8014   1
   6  -2  17 28.6541 32.6213   1
   6  -2  18 22.4648 28.1265   1
   6   2  18 4.89453 20.0323   1
   6  -2  19 146.759 61.2046   1
   6   2  19 139.616 58.8399   1
   6  -2  20 10.1133 13.9987   1
   6   2  20 34.7301 32.5669   1
   6  -2  21 32.1936 34.9517   1
   6   2  21 19.1870 30.3474   1
   6  -2  22 86.8998 49.9887   1
   6   2  22 113.216 60.6798   1
   6  -2  23 64.5081 44.1698   1
   6   2  23 36.3233 31.3661   1
   6   3 -22 7.04326 16.4174   2
   6   3 -21 9.03756 21.5094   2
  -6   3  20-74.4314 36.8480   3
   6   3 -20 1.04855 14.2780   2
  -6   3  19-19.3372 43.8680   3
   6   3 -19 50.5762 23.0343   2
  -6   3  18 37.8418 33.2908   3
   6   3 -18 45.9081 39.0199   2
  -6   3  17 42.7459 16.9103   3
   6   3 -17 48.8528 43.4950   2
  -6   3  16 5.99477 12.5833   3
   6   3 -16 23.3488 27.6770   2
  -6   3  15-23.3064 39.3265   3
   6   3 -15 4.03361 16.7235   2
  -6   3  14 53.1140 34.8432   3
   6   3 -14 87.9585 55.4417   2
  -6   3  13 10.0703 19.0106   3
   6   3 -13 9.25321 20.9249   2
  -6   3  12 29.1957 22.6439   3
   6   3 -12 0.12556 29.3118   2
  -6   3  11 44.9733 40.4594   3
   6   3 -11 89.0043 55.5136   2
  -6   3  10 30.4113 39.7890   3
   6   3 -10 11.2589 35.6286   2
  -6   3   9 63.1320 29.5365   3
   6   3  -9 34.5537 34.3571   2
   6  -3  -9 27.1473 13.2789   1
   6  -3  -8-1.26880 7.72776   1
   6   3  -8 36.5446 21.0678   2
  -6   3   8-5.95398 25.7878   3
   6  -3  -7 61.2771 18.6423   1
   6   3  -7 52.0401 43.6874   2
  -6   3   7 0.18394 35.7408   3
   6  -3  -6-2.26533 6.05271   1
  -6   3   6-12.1748 14.8171   3
   6  -3  -5 304.343 46.5009   1
  -6   3   5 355.298 81.2863   3
   6  -3  -4 64.2491 22.5260   1
  -6   3   4 67.1088 41.3686   3
  -6   3   3 42.2926 34.4190   3
   6  -3  -3 87.2206 27.7626   1
  -6   3   2-0.19035 11.5791   3
   6  -3  -2 5.89520 12.5638   1
  -6   3   1 59.5584 34.4245   3
   6  -3  -1 34.5319 17.2116   1
  -6   3   0 164.930 75.8095   3
   6  -3   0 273.452 49.1497   1
   6  -3   1 495.392 70.4012   1
  -6   3  -1 564.222 110.572   3
  -6   3  -2 49.3596 27.0269   3
   6  -3   2 89.4565 30.3062   1
  -6   3  -3 89.4935 56.1635   3
   6  -3   3 37.2761 22.8343   1
   6  -3   4 1738.71 143.892   1
   6  -3   5 595.997 83.8459   1
   6  -3   6 48.6976 27.6237   1
   6  -3   7 11.4175 20.1597   1
   6  -3   8 47.2054 22.1767   1
   6   3   8 22.0824 22.9198   1
   6  -3   9 73.3201 32.0071   1
   6  -3   9 61.1554 20.2836   2
   6   3   9 57.3027 36.1884   1
   6  -3  10 117.044 44.3965   1
   6   3  10 190.240 56.0732   1
   6  -3  11-12.0631 8.98376   1
   6   3  11-21.2474 21.7548   1
   6  -3  12-38.4638 25.2927   1
   6   3  12 22.9935 11.6949   1
   6  -3  13 106.553 42.0270   1
   6   3  13 116.529 46.1955   1
   6  -3  14 1.70417 17.3542   1
   6   3  14 18.0070 18.3065   1
   6   3  15-2.01845 14.4943   1
   6  -3  15 48.1382 32.4532   1
   6   3  16-7.48580 20.2390   1
   6  -3  16-9.35403 16.6685   1
   6   3  17 15.4137 16.7374   1
   6  -3  17-24.4818 23.0345   1
   6   3  18 27.4075 17.6673   1
   6  -3  18 35.6877 26.7193   1
   6   3  19-40.1134 32.5822   1
   6  -3  19 2.33795 15.4218   1
   6   3  20 133.655 52.3198   1
   6  -3  20 151.492 61.9994   1
   6   3  21 2.57352 13.5422   1
   6  -3  21-2.15532 21.7860   1
   6   3  22 56.7889 31.4986   1
   6  -3  22 61.3069 39.1815   1
  -6   4  22 14.1020 26.7267   3
  -6   4  21 27.8178 37.6461   3
  -6   4  20 30.5479 27.6659   3
  -6   4  19 20.9737 16.0935   3
  -6   4  18 12.7289 14.1553   3
  -6   4  17-36.1554 27.6743   3
  -6   4  16 11.2627 18.2506   3
  -6   4  15 182.695 60.7267   3
  -6   4  14 25.6831 23.8877   3
  -6   4  13-13.2697 19.7782   3
  -6   4  12 71.9196 39.4976   3
  -6   4  11 48.3286 31.0401   3
  -6   4  10 2.03372 25.7463   3
  -6   4   9 15.4035 11.7401   3
  -6   4   8-14.4715 19.2284   3
  -6   4   7-17.6688 31.5720   3
   6  -4  -7 2.87372 7.84681   1
   6  -4  -6 15.7679 10.4233   1
  -6   4   6 7.77690 32.3977   3
   6  -4  -5 1.71557 4.23293   1
  -6   4   5-14.4207 27.7630   3
   6  -4  -4 28.5248 14.3308   1
  -6   4   4 18.2703 22.4447   3
   6  -4  -3 35.9074 17.2830   1
  -6   4   3 4.48035 19.6441   3
   6  -4  -2 186.344 39.2563   1
  -6   4   2 179.271 69.1762   3
   6  -4  -1 236.095 45.0675   1
  -6   4   1 342.808 83.3703   3
   6  -4   0 115.903 32.4444   1
  -6   4   0 150.835 64.1745   3
   6  -4   1 408.675 64.0288   1
  -6   4  -1 212.595 75.3134   3
   6  -4   2 581.113 77.4927   1
  -6   4  -2 360.209 117.513   3
   6  -4   3 83.0038 30.5070   1
  -6   4  -3 61.8115 49.7236   3
   6  -4   4-6.26119 12.8364   1
  -6   4  -4-81.6551 43.4213   3
   6  -4   5 16.8366 14.0599   1
  -6   4  -5 27.6821 22.2725   3
   6  -4   6 338.708 64.8833   1
   6  -4   7 2.36952 19.5817   1
   6  -4   8 7.42156 13.9973   1
   6  -4   9 171.479 48.8842   1
   6  -4  10 3.99508 8.59857   1
   6   4  11 9.43324 21.7348   1
   6  -4  11 6.61816 23.2183   1
   6  -4  12 2.48913 17.1570   1
   6   4  12-7.54616 28.7628   1
   6  -4  13-14.6678 13.8924   1
   6   4  13-0.10910 19.6846   1
   6  -4  14 29.0677 26.4861   1
   6   4  14 27.2017 31.3072   1
   6  -4  15 107.443 46.5023   1
   6   4  15 87.4570 46.2984   1
   6  -4  16 50.9277 31.4889   1
   6   4  16 43.9543 32.4245   1
   6   4  17-28.8719 27.2097   1
   6  -4  17 18.8786 18.9542   1
   6   4  18 52.9509 31.3612   1
   6  -4  18 80.1674 50.5692   1
   6   4  19-6.13675 33.0569   1
   6  -4  19-22.2453 22.9214   1
   6   4  20 8.65271 27.7725   1
   6  -4  20-12.9963 28.3052   1
   6   4  21 19.5229 23.3410   1
   6  -4  21 33.7222 26.5004   1
  -6   5  23-0.84851 13.7106   3
  -6   5  22 73.3157 52.7919   3
  -6   5  21 33.0323 43.2627   3
  -6   5  20-0.34445 11.7691   3
  -6   5  19 67.5757 38.6958   3
  -6   5  18 43.7373 30.3670   3
  -6   5  17 105.751 62.4872   3
  -6   5  16-65.7104 38.1394   3
  -6   5  15-11.6213 45.4674   3
  -6   5  14 10.7046 14.0619   3
  -6   5  13 270.362 73.7445   3
  -6   5  12 9.92751 11.6593   3
  -6   5  11 56.3395 45.0938   3
  -6   5  10 83.6399 38.1177   3
  -6   5   9 55.9527 51.7572   3
  -6   5   8 31.4286 31.3957   3
  -6   5   7-23.5547 26.2118   3
  -6   5   6-5.14114 16.0657   3
   6  -5  -5 16.8378 15.8269   1
  -6   5   5-5.29873 14.4505   3
   6  -5  -4 17.1789 14.5596   1
  -6   5   4-8.44292 45.8322   3
   6  -5  -3 21.7236 15.4464   1
  -6   5   3 78.1620 39.3046   3
   6  -5  -2 35.7545 15.6470   1
  -6   5   2 37.9788 43.8117   3
   6  -5  -1 56.2726 20.5024   1
  -6   5   1 25.1540 37.8405   3
   6  -5   0 25.4213 21.0414   1
  -6   5   0 52.3284 43.8636   3
   6  -5   1-19.7272 14.2796   1
  -6   5  -1 37.4430 45.0487   3
   6  -5   2 67.8123 27.2636   1
  -6   5  -2 23.3640 26.4304   3
   6  -5   3 19.7760 15.2264   1
  -6   5  -3 24.5295 43.3531   3
   6  -5   4 33.5260 20.6871   1
  -6   5  -4 42.3979 42.7305   3
   6  -5   5 137.759 41.1171   1
  -6   5  -5 159.419 68.6518   3
   6  -5   6 5.60250 12.8270   1
  -6   5  -6 18.6436 35.0875   3
   6  -5   7 19.3264 14.9845   1
  -6   5  -7-7.52331 29.6591   3
   6  -5   8 18.2196 7.68288   1
   6  -5   9 53.1395 29.5978   1
   6  -5  10 28.3852 20.9523   1
   6  -5  11 18.0071 12.0646   1
   6  -5  12-4.39508 11.3115   1
   6  -5  13 96.6836 43.9366   1
   6   5  13 43.0616 31.7314   1
   6  -5  14-17.8394 27.0224   1
   6   5  14 22.4232 23.5537   1
   6  -5  15 22.5521 24.1504   1
   6   5  15-11.2507 18.4702   1
   6  -5  16-0.09595 12.2548   1
   6   5  16 47.6874 32.6524   1
   6  -5  17 50.3796 34.3195   1
   6   5  17 51.5330 34.5270   1
   6  -5  18 70.2775 44.2527   1
   6   5  18 41.2988 33.1709   1
   6   5  19-4.05539 10.9239   1
   6  -5  19-35.3642 28.0721   1
   6  -5  20 19.6157 37.9805   1
  -6   6  24 111.500 52.9109   3
  -6   6  23 63.1691 40.7853   3
  -6   6  22 30.0806 36.3335   3
  -6   6  21-20.1740 39.0292   3
  -6   6  20 98.3826 57.2843   3
  -6   6  19 43.5760 33.3610   3
  -6   6  18 51.1812 30.2499   3
  -6   6  17-83.9778 45.2104   3
  -6   6  16 63.0185 34.3625   3
  -6   6  15 21.9279 27.6834   3
  -6   6  14 33.1308 16.1078   3
  -6   6  13 76.6581 48.6503   3
  -6   6  12 229.266 83.2557   3
  -6   6  11 55.8315 37.2809   3
  -6   6  10-18.9714 22.2701   3
  -6   6   9 13.4331 20.4442   3
  -6   6   8 58.2329 44.6336   3
  -6   6   7 162.159 67.2301   3
  -6   6   6 19.5062 28.9937   3
  -6   6   5 151.131 65.9199   3
  -6   6   4 16.5927 30.8562   3
  -6   6   3 312.364 100.490   3
  -6   6   2-46.5995 35.1211   3
  -6   6   1 23.3352 21.0570   3
   6  -6   0 4.37480 8.48932   1
  -6   6   0 58.5498 39.6523   3
   6  -6   1 8.02049 10.1425   1
  -6   6  -1-42.5754 33.8415   3
   6  -6   2 31.8972 23.5273   1
  -6   6  -2 70.4417 61.7644   3
   6  -6   3 19.1995 22.3002   1
  -6   6  -3-28.2154 40.9747   3
   6   6   3 26.8320 16.9467   3
   6  -6   4 42.3984 23.3392   1
  -6   6  -4-63.1579 40.8781   3
   6  -6   5-11.9238 16.1512   1
  -6   6  -5 26.5043 47.4192   3
   6  -6   6 12.0905 14.2509   1
  -6   6  -6 23.6630 31.6803   3
   6  -6   7 72.4148 33.1182   1
  -6   6  -7 85.3124 41.2714   3
   6  -6   8 8.66644 19.2363   1
  -6   6  -8 34.2981 33.6470   3
   6  -6   9 26.3006 20.8512   1
   6  -6  10 37.1448 25.8483   1
   6  -6  11 5.18977 22.6196   1
   6  -6  12 43.5384 27.1124   1
   6  -6  13 53.4308 30.5644   1
   6  -6  14 54.1540 33.1159   1
   6  -6  15 6.34346 18.3977   1
   6   6  15 20.3866 20.1306   1
   6  -6  16 11.0060 23.9095   1
   6   6  16 14.7958 21.1045   1
   6  -6  17-6.33122 18.0903   1
   6   6  17 50.7903 32.4281   1
   6  -6  18 38.9614 24.8113   1
   6  -6  19 88.8664 50.7144   1
  -6   7  22 63.4922 42.8143   3
  -6   7  21 19.2376 46.6317   3
  -6   7  20 33.5414 26.1668   3
  -6   7  19 48.5285 37.3382   3
  -6   7  18 60.8386 45.0149   3
  -6   7  17-100.280 51.4286   3
  -6   7  16-53.5638 38.0417   3
  -6   7  15 147.548 61.4436   3
  -6   7  14 131.257 57.3268   3
  -6   7  13 69.7518 40.4430   3
  -6   7  12 275.596 83.1653   3
  -6   7  11 1.05479 13.3429   3
  -6   7  10 61.4147 40.4709   3
  -6   7   9 78.0682 32.8519   3
  -6   7   8-8.63333 16.7649   3
  -6   7   7 24.5348 34.7850   3
  -6   7   6 191.471 67.5215   3
  -6   7   5 85.1420 57.1093   3
  -6   7   4 7.09502 21.7734   3
  -6   7   3 49.1577 42.7440   3
  -6   7   2 161.318 63.7297   3
  -6   7   1 8.52898 15.8650   3
  -6   7   0 126.922 63.3759   3
  -6   7  -1 11.1187 33.4312   3
  -6   7  -2 189.746 69.2013   3
  -6   7  -3 26.4196 34.0621   3
  -6   7  -4 35.7030 36.2722   3
  -6   7  -5 93.8502 54.4759   3
   6   7   6 8.80162 19.3985   3
  -6   7  -6 4.10329 27.7644   3
  -6   7  -7-29.3448 31.4902   3
   6   7   7 7.53193 22.3523   3
   6  -7   8 42.1125 24.6391   1
  -6   7  -8 111.672 61.6371   3
   6   7   8-28.6922 20.8546   3
   6  -7   9-40.1955 25.1101   1
  -6   7  -9 67.6486 45.6664   3
   6   7   9 82.7105 34.5855   3
   6  -7  10 1.95504 8.94194   1
   6   7  10 43.6493 26.5582   3
   6  -7  11 17.7196 18.5402   1
   6   7  11 15.2897 17.7880   3
   6   7  12-16.6880 18.4355   3
   6  -7  12-28.2611 23.3596   1
   6  -7  13 22.5577 21.8108   1
   6   7  13 93.3243 40.3350   3
   6  -7  14-19.1254 20.7596   1
   6   7  14 37.9678 27.4554   3
   6  -7  15 25.9067 22.7204   1
   6   7  15 3.63260 15.5649   3
   6  -7  16 32.8478 28.6331   1
   6   7  16-56.9584 34.8169   3
   6  -7  17 38.8908 22.7644   1
   6   7  17-18.7145 22.6100   3
   6   7  18-60.4606 37.3902   3
   6   7  19-23.5219 29.1204   3
   6   7  20 24.4493 33.6381   3
  -6   8  17-56.7574 42.0946   3
  -6   8  16 31.4563 19.2853   3
  -6   8  15-2.18481 25.7033   3
  -6   8  14-76.2129 47.2014   3
  -6   8  13-18.6914 25.6674   3
  -6   8  12 53.2539 45.4131   3
  -6   8  11 46.8532 46.2740   3
  -6   8  10 75.5823 54.1349   3
  -6   8   9 21.8055 43.8134   3
  -6   8   8 2.54713 17.8814   3
  -6   8   7 188.599 69.8995   3
  -6   8   6-48.7659 37.1789   3
  -6   8   5 15.6301 23.9200   3
  -6   8   4 17.6359 24.9306   3
  -6   8   3 61.5231 42.3515   3
  -6   8   2-5.40073 18.1362   3
  -6   8   1 37.1538 18.8996   3
  -6   8   0 59.3113 44.7281   3
  -6   8  -1 63.5454 34.8531   3
  -6   8  -2 29.7608 20.4873   3
  -6   8  -3 32.1139 43.7744   3
  -6   8  -4-25.9856 29.9300   3
  -6   8  -5 6.74416 27.5842   3
  -6   8  -6 47.5992 60.9011   3
  -6   8  -7 131.827 63.0781   3
  -6   8  -8-40.8962 37.5987   3
  -6   8  -9 63.7204 46.4655   3
  -6   8 -10 246.415 85.6338   3
   6   8  10 133.294 48.0335   3
   6   8  11 92.9643 38.8529   3
   6   8  12 38.0631 26.2914   3
   6   8  13-15.7270 19.0931   3
   6   8  14 0.29569 10.1377   3
   6   8  15 24.6934 19.9755   3
   6   8  16-3.14695 29.6885   3
   6   8  17 12.8092 19.7506   3
   6   8  18 216.006 69.4902   3
   6   8  19 29.4293 40.0417   3
  -6   9  11 25.0020 52.8099   3
  -6   9  10 21.4487 41.1868   3
  -6   9   9 62.5459 37.1785   3
  -6   9   8-19.3969 27.5961   3
  -6   9   7 18.3412 24.1903   3
  -6   9   6 59.2166 42.4177   3
  -6   9   5 35.4349 41.6098   3
  -6   9   4-88.3000 51.8516   3
  -6   9   3 11.6962 24.4545   3
  -6   9   2-8.59591 25.4056   3
  -6   9   1 159.344 73.2588   3
  -6   9   0 77.2203 64.6768   3
  -6   9  -1 55.4238 42.6553   3
  -6   9  -2-4.81706 45.4224   3
  -6   9  -3-20.8569 29.9765   3
  -6   9  -4 69.8216 47.5216   3
  -6   9  -5 62.2648 42.7147   3
  -6   9  -6-16.2674 16.3053   3
  -6   9  -7 16.5438 27.6608   3
   6   9  16 3.81883 11.4714   3
   7   0 -19 30.0360 44.7219   2
   7   0 -18 27.5316 28.7404   2
   7   0 -17 37.4928 39.9669   2
   7   0 -16-7.54893 16.0063   2
   7   0 -15-17.9209 23.3036   2
   7   0 -14-2.33224 20.3592   2
   7   0 -13 6.97301 26.2551   2
   7   0 -12 20.0152 25.9899   2
   7   0 -11 20.8647 25.0933   2
   7   0 -10-4.20292 21.7670   2
   7   0  -9 154.716 37.4930   1
   7   0  -9 103.126 47.0648   2
   7   0  -8 5.13007 8.57640   1
   7   0  -8 25.5319 30.4946   2
   7   0  -7 33.1255 22.8653   1
   7   0  -7 8.85234 16.4066   2
   7   0  -6-26.3411 17.6743   1
   7   0  -6 3.95486 20.1033   2
   7   0  -5 389.433 88.1780   2
   7   0  -5 518.292 76.9733   1
   7   0  -4 1.20252 16.4092   1
   7   0  -4-34.1855 18.7365   2
   7   0  -3 367.904 67.3514   1
   7   0  -3 404.183 86.1129   2
   7   0  -2 22.6554 18.0683   1
   7   0  -2-17.9753 28.7375   2
   7   0  -1-15.7686 15.7536   1
   7   0  -1-26.3487 34.5443   2
   7   0   0 2.26890 11.2812   1
   7   0   0 17.3335 22.0604   2
   7   0   1 0.30306 9.08349   1
   7   0   1-1.55196 16.9297   2
   7   0   2-15.2722 18.4618   1
   7   0   2-1.83555 17.2548   2
   7   0   3 10.0732 9.90130   1
   7   0   3 10.2131 22.9920   2
   7   0   4 15.9309 13.6685   1
   7   0   4 5.19307 8.11528   2
   7   0   5 69.2419 27.3601   1
   7   0   6 21.1596 13.8787   1
   7   0   7-2.16041 17.6563   1
   7   0   8 12.0845 9.19970   1
   7   0   9-34.6081 31.5212   1
   7   0  10 39.7564 33.6902   1
   7   0  11 44.4092 37.3293   1
   7   0  12 18.9624 27.8478   1
   7   0  13 64.5644 43.2975   1
   7   0  14-5.36383 15.7193   1
   7   0  15 17.8860 29.5926   1
   7   0  16 5.62793 14.6674   1
   7   0  17 1087.96 158.322   1
   7   0  18 80.1365 48.3071   1
   7  -1 -19 30.1728 30.0625   2
   7   1 -19 35.5983 41.1898   2
   7  -1 -18 52.2273 43.7281   2
   7   1 -18 56.4573 39.5756   2
   7  -1 -17 38.0143 14.7708   2
   7   1 -17-10.2966 37.0209   2
   7  -1 -16 24.3865 25.9490   2
   7   1 -16 64.1776 45.5424   2
   7  -1 -15 22.8875 25.5706   2
   7   1 -15 20.7011 26.5103   2
   7  -1 -14-28.5752 30.8216   2
   7   1 -14-2.97180 20.0078   2
   7  -1 -13-10.3872 28.4676   2
   7   1 -13 41.5243 41.3224   2
   7  -1 -12-11.0931 16.5559   2
   7   1 -12-0.12401 20.3174   2
   7  -1 -11-0.33933 17.1554   2
   7   1 -11-26.9686 26.9817   2
   7  -1 -10-1.77114 16.0015   2
   7   1 -10-7.04678 17.1640   2
   7   1 -10 15.3678 24.0478   1
  -7   1  10 52.8083 29.0618   3
   7  -1  -9 57.4562 28.7101   2
   7   1  -9-29.3236 27.3602   2
   7   1  -9 19.5494 15.3781   1
  -7   1   9 60.8640 32.7798   3
   7  -1  -8 228.984 65.3751   2
   7   1  -8 223.265 74.1949   2
   7   1  -8 197.441 48.9756   1
  -7   1   8 368.112 79.7951   3
   7  -1  -7 1.55123 23.8671   2
   7   1  -7 31.5911 28.4351   2
   7  -1  -7 8.66521 10.0907   1
  -7   1   7 40.2850 27.1058   3
   7   1  -7 25.4283 27.9362   1
   7  -1  -6 46.7776 31.3934   2
   7   1  -6 64.7421 36.9199   2
   7  -1  -6 39.5300 20.1220   1
   7   1  -6 55.2871 26.1875   1
   7  -1  -5 64.3153 33.1688   2
   7   1  -5 101.710 50.5624   2
   7  -1  -5 116.433 35.4958   1
   7   1  -5 28.3943 21.1944   1
   7  -1  -4 42.1951 27.6446   2
   7   1  -4-3.28693 20.1970   2
   7  -1  -4 9.75339 14.9371   1
   7   1  -4-13.7248 14.6282   1
   7   1  -3 621.780 111.017   2
   7  -1  -3 563.933 81.5680   1
   7   1  -3 436.094 76.6275   1
   7  -1  -3 712.759 113.037   2
   7  -1  -2 48.0297 36.6259   2
   7  -1  -2 72.5571 32.2063   1
   7   1  -2 42.9182 29.5537   2
   7   1  -2 59.1364 27.0889   1
   7  -1  -1 215.103 56.2845   2
   7  -1  -1 173.421 48.5870   1
   7   1  -1 194.310 64.7832   2
   7   1  -1 123.709 50.6185   1
   7  -1   0 151.943 51.3314   2
   7  -1   0 78.1958 30.2518   1
   7   1   0 133.750 56.4802   2
   7   1   0 58.3974 36.0599   1
   7  -1   1 55.1801 32.3914   2
   7  -1   1 16.1953 13.1505   1
   7   1   1-17.0200 19.1440   2
   7   1   1 22.3227 28.3797   1
   7  -1   2 23.7509 12.5655   2
   7  -1   2-5.54819 11.2227   1
   7   1   2 22.4773 8.84075   1
   7   1   3 48.8309 26.1590   1
   7  -1   3 110.937 45.1298   2
   7  -1   3 57.6856 32.3420   1
   7   1   4 98.4318 39.1025   1
   7  -1   4 97.7611 39.8285   2
   7  -1   4 75.4219 39.3595   1
   7   1   5-6.25011 17.8578   1
   7  -1   5 39.4566 25.1577   2
   7  -1   5 33.6711 24.8722   1
   7   1   6 28.7756 23.6316   1
   7  -1   6 23.2201 18.1451   2
   7  -1   6 8.34422 19.4647   1
   7   1   7 20.0425 24.4101   1
   7  -1   7 55.3975 29.4311   1
   7   1   8-4.59877 10.8846   1
   7  -1   8 2.12857 14.6006   1
   7   1   9 50.6275 33.8432   1
   7  -1   9 97.5802 42.1115   1
   7   1  10 31.7454 24.4883   1
   7  -1  10-2.99610 18.2884   1
   7   1  11 155.051 57.8862   1
   7  -1  11 136.450 48.4990   1
   7   1  12 20.8990 22.0089   1
   7  -1  12 9.85189 16.1099   1
   7   1  13 74.0674 34.7474   1
   7  -1  13 99.0822 47.6710   1
   7   1  14-20.2591 29.3099   1
   7  -1  14 52.2803 31.0005   1
   7   1  15 133.371 53.9775   1
   7  -1  15 185.838 57.4715   1
   7   1  16 33.8375 29.4641   1
   7  -1  16-3.76867 13.9696   1
   7   1  17 16.8906 26.3771   1
   7  -1  17 145.962 63.4901   1
   7   1  18 98.1565 56.8243   1
   7  -1  18 156.185 63.3510   1
   7   2 -18 12.5949 45.2768   2
   7  -2 -18-2.36172 23.2130   2
   7   2 -17-6.02829 19.2260   2
   7   2 -16-43.3969 36.1227   2
   7   2 -15 7.20953 17.9213   2
   7   2 -14 30.0728 35.0433   2
   7   2 -13 32.5986 47.0607   2
  -7   2  13 6.90108 15.1688   3
   7   2 -12 39.3919 22.4195   2
  -7   2  12 26.2112 23.6246   3
   7   2 -11 58.6886 39.9168   2
  -7   2  11 52.0395 35.0861   3
   7   2 -10 94.0657 58.3835   2
  -7   2  10 148.593 52.0056   3
   7   2  -9 46.2217 37.8478   2
  -7   2   9 50.6664 29.9158   3
   7   2  -8 73.6250 49.0891   2
  -7   2   8 41.9865 50.6450   3
   7   2  -7-8.09854 22.4475   2
  -7   2   7 34.2556 45.6077   3
   7   2  -6 553.717 117.043   2
   7  -2  -6 463.006 63.0728   1
  -7   2   6 599.801 119.763   3
   7   2  -5 99.3160 58.9588   2
   7  -2  -5 76.4749 23.7129   1
  -7   2   5 73.3467 28.0674   3
   7   2  -4-15.4175 20.0937   2
   7  -2  -4 15.2683 14.9477   1
  -7   2   4-0.10553 34.1299   3
   7  -2  -3 144.344 41.6828   1
  -7   2   3 110.613 56.1604   3
   7  -2  -3 129.052 50.5569   2
   7  -2  -2 86.4115 33.0511   1
   7  -2  -2 57.3859 36.5637   2
   7   2  -1 666.959 102.506   1
   7  -2  -1 929.741 102.660   1
   7  -2  -1 833.740 119.124   2
   7  -2   0-14.6796 17.4549   2
   7   2   0-0.64639 25.0767   1
   7  -2   0 21.3423 20.4172   1
   7  -2   1 218.120 57.6819   2
   7  -2   1 293.086 61.9966   1
   7   2   1 190.226 54.0429   1
   7  -2   2 134.332 44.4197   2
   7  -2   2 120.741 39.0620   1
   7   2   2 46.1729 21.6545   1
   7  -2   3-4.13893 10.3173   2
   7  -2   3 0.63278 17.9730   1
   7   2   3 1.48782 9.45977   1
   7  -2   4 13.4885 14.9216   2
   7  -2   4-9.07799 7.77158   1
   7   2   4 13.4887 14.7790   1
   7  -2   5 80.8682 31.1731   2
   7  -2   5 68.4308 30.7147   1
   7   2   5 60.0447 30.5136   1
   7  -2   6-20.2596 18.5604   1
   7   2   6 1.70606 21.1132   1
   7  -2   7 30.5114 23.7952   1
   7   2   7 39.0457 31.2164   1
   7   2   8 46.1099 27.9558   1
   7  -2   8 56.4820 29.4640   1
   7   2   9 18.8327 29.4185   1
   7  -2   9 71.5536 38.8879   1
   7   2  10 7.12277 20.7144   1
   7  -2  10 23.7736 21.0295   1
   7   2  11 77.1532 50.3733   1
   7  -2  11 108.345 49.4918   1
   7   2  12 11.8292 19.3902   1
   7  -2  12 17.5299 24.0528   1
   7   2  13-18.1811 22.1720   1
   7  -2  13 6.15581 18.0643   1
   7   2  14 151.223 59.2917   1
   7  -2  14 129.526 50.8566   1
   7   2  15-7.89135 16.9686   1
   7  -2  15 95.4826 56.2123   1
   7   2  16 73.8172 47.5575   1
   7  -2  16 61.6064 41.3789   1
   7  -2  17 144.820 58.4085   1
   7   2  17 106.231 50.8533   1
   7  -2  18 204.117 67.1970   1
   7   3 -17 19.9774 27.1194   2
   7   3 -16 9.49213 21.8895   2
   7   3 -15-8.71052 19.0912   2
   7   3 -14-12.9610 22.5751   2
  -7   3  14-21.3517 22.8960   3
   7   3 -13-22.2372 27.1113   2
  -7   3  13 3.09918 25.5992   3
   7   3 -12 44.2178 18.2880   2
  -7   3  12 1.94089 12.7334   3
   7   3 -11 55.6638 30.1156   2
  -7   3  11 75.1916 39.7422   3
   7   3 -10 20.3926 27.1045   2
  -7   3  10 39.0886 41.1104   3
  -7   3   9 33.4731 36.0991   3
  -7   3   8 67.7692 37.7016   3
  -7   3   7 29.2080 37.2253   3
  -7   3   6 781.494 125.285   3
  -7   3   5 32.4257 44.8710   3
   7  -3  -4 26.2222 13.2966   1
  -7   3   4 46.1662 32.9540   3
   7  -3  -3 551.146 74.4819   1
  -7   3   3 775.926 138.870   3
   7  -3  -2 125.889 42.6640   1
  -7   3   2 138.663 53.6473   3
   7  -3  -1 254.618 52.6950   1
  -7   3   1 154.086 73.7156   3
  -7   3   0-15.5083 22.7360   3
   7  -3   0 44.0081 25.3076   1
   7  -3   1 149.616 40.3279   1
   7  -3   2 385.276 69.8512   1
   7  -3   3 40.2509 27.0265   1
   7   3   4 13.1372 21.2590   1
   7  -3   4 35.3852 29.4844   2
   7  -3   4 84.7432 34.2284   1
   7  -3   5 5.49909 15.9617   2
   7   3   5 18.1572 20.0486   1
   7  -3   5 16.1607 15.2098   1
   7  -3   6 44.1063 22.0400   1
   7   3   6-19.8000 16.1690   1
   7  -3   7 9.44954 10.0223   1
   7   3   7 6.16340 14.0265   1
   7  -3   8 33.0296 30.9882   1
   7   3   8-39.8037 28.9229   1
   7  -3   9-14.8216 17.1643   1
   7   3   9 18.3368 16.4437   1
   7  -3  10 187.829 58.3124   1
   7   3  10 140.182 50.4022   1
   7  -3  11 43.9659 32.1287   1
   7   3  11-16.3535 33.4802   1
   7   3  12-14.5346 28.8624   1
   7  -3  12-16.9577 19.3261   1
   7   3  13 20.4809 23.2322   1
   7  -3  13 96.1014 44.3986   1
   7   3  14 76.4332 42.4952   1
   7  -3  14 112.809 51.8876   1
   7   3  15 12.1157 20.0552   1
   7  -3  15-22.9181 23.2927   1
   7   3  16 28.5875 19.5581   1
   7  -3  16 42.3015 38.9785   1
   7  -3  17 18.6736 22.6986   1
   7  -3  18 91.8167 45.0185   1
  -7   4  16 37.7184 25.0559   3
  -7   4  15 6.20839 16.3796   3
  -7   4  14 38.0145 35.1171   3
  -7   4  13 46.1859 35.8707   3
  -7   4  12-20.3866 23.4738   3
  -7   4  11-82.7503 43.5082   3
  -7   4  10-18.7189 23.7158   3
  -7   4   9-17.0789 18.1374   3
  -7   4   8 92.2476 45.7564   3
  -7   4   7 85.2914 49.0110   3
  -7   4   6 17.0823 36.6687   3
  -7   4   5 44.5245 33.2455   3
  -7   4   4 34.0169 23.9017   3
   7  -4  -3 31.0218 21.9260   1
  -7   4   3 19.8638 42.0545   3
   7  -4  -2 6.26843 13.3560   1
  -7   4   2-22.1739 13.1625   3
   7  -4  -1 90.7508 34.5782   1
  -7   4   1 27.6103 44.3433   3
   7  -4   0 51.4600 24.0833   1
  -7   4   0 34.8804 34.8647   3
   7  -4   1-0.52578 13.2481   1
  -7   4  -1-31.5245 29.9273   3
   7  -4   2 21.0463 20.6544   1
  -7   4  -2 100.772 51.0993   3
   7  -4   3 51.5634 27.7211   1
   7  -4   4 43.2896 26.1659   1
   7  -4   5 6.42200 17.5626   1
   7  -4   6 32.4074 15.1246   1
   7  -4   7 4.83753 10.8597   1
   7  -4   8 21.7537 17.7803   1
   7   4   8 14.5001 18.9750   1
   7  -4   9 35.9554 24.8344   1
   7   4   9 37.3787 24.5858   1
   7  -4  10-27.6041 21.8318   1
   7   4  10 24.6689 29.6273   1
   7  -4  11-20.4387 20.5077   1
   7   4  11 46.0567 32.9969   1
   7  -4  12 65.1689 36.3476   1
   7   4  12 68.9580 47.8044   1
   7  -4  13 66.5788 41.5829   1
   7   4  13 21.5331 26.4473   1
   7  -4  14 74.0196 45.7271   1
   7   4  14 57.6450 37.9423   1
   7   4  15 39.0965 30.9954   1
   7  -4  15 55.0128 43.6222   1
   7  -4  16 69.3936 44.3894   1
   7  -4  17 99.3190 54.8758   1
  -7   5  17 129.295 56.9856   3
  -7   5  16 41.1892 33.6758   3
  -7   5  15 4.17561 17.1129   3
  -7   5  14-98.4750 49.0907   3
  -7   5  13-1.88157 25.7151   3
  -7   5  12 46.4350 34.9045   3
  -7   5  11 32.7250 27.5084   3
  -7   5  10 2.82536 14.1759   3
  -7   5   9 1.29344 16.0931   3
  -7   5   8-21.0320 25.5260   3
  -7   5   7 28.4104 25.3835   3
  -7   5   6 46.4076 35.3925   3
  -7   5   5 125.631 55.7636   3
  -7   5   4 10.4805 17.3558   3
  -7   5   3-51.7715 37.6775   3
  -7   5   2 66.0548 44.1152   3
   7  -5  -1 23.4018 15.7337   1
  -7   5   1 64.5352 49.0696   3
   7  -5   0 12.5505 15.1829   1
  -7   5   0 60.0229 49.6972   3
   7  -5   1-5.00259 16.5207   1
  -7   5  -1 40.2141 34.4860   3
   7  -5   2 23.3223 19.8863   1
  -7   5  -2 22.4810 14.7859   3
   7  -5   3 15.2012 18.1726   1
  -7   5  -3-15.1476 21.1994   3
   7  -5   4-0.79605 11.3212   1
  -7   5  -4 43.4368 41.4438   3
   7  -5   5 25.1293 21.0407   1
   7  -5   6 6.67483 7.94101   1
   7  -5   7-13.2502 15.3102   1
   7  -5   8-14.7626 22.1403   1
   7  -5   9 48.6866 30.4803   1
   7   5  10 46.5165 33.2647   1
   7  -5  10 63.4785 33.8341   1
   7   5  11 34.3796 29.2747   1
   7  -5  11-7.20438 15.4811   1
   7  -5  12 64.5997 44.5431   1
   7   5  12 99.5201 51.2662   1
   7  -5  13 25.3313 22.7402   1
   7   5  13 30.4867 27.7403   1
   7  -5  14 25.3923 28.2295   1
   7  -5  15 64.7579 46.6990   1
   7  -5  16 74.6005 45.1617   1
  -7   6  18-26.4903 29.0776   3
  -7   6  17 48.2267 38.2311   3
  -7   6  16 15.6141 17.5618   3
  -7   6  15-51.0788 20.8223   3
  -7   6  14 4.28174 18.3019   3
  -7   6  13 62.3451 41.0753   3
  -7   6  12-4.65586 16.8190   3
  -7   6  11-34.1598 32.3724   3
  -7   6  10 24.9195 26.9179   3
  -7   6   9 96.2346 51.4418   3
  -7   6   8 44.4543 34.5343   3
  -7   6   7 11.6811 21.7862   3
  -7   6   6 55.0355 34.6227   3
  -7   6   5 37.0734 33.6640   3
  -7   6   4 31.6380 31.6826   3
  -7   6   3-48.6909 37.7670   3
  -7   6   2-3.68079 46.1204   3
  -7   6   1 64.7425 54.8251   3
  -7   6   0-1.73667 15.1044   3
   7  -6   1-0.69945 15.8275   1
  -7   6  -1 27.5934 27.9553   3
   7  -6   2 9.92988 12.1367   1
  -7   6  -2 14.8620 16.7255   3
   7  -6   3 19.9015 16.3297   1
  -7   6  -3 20.6515 21.8514   3
   7  -6   4 23.5845 18.0830   1
  -7   6  -4 51.9257 45.6067   3
   7  -6   5 19.2425 17.1640   1
  -7   6  -5-0.79212 15.6099   3
   7  -6   6 39.2210 29.8289   1
   7  -6   7-6.63502 18.0606   1
   7  -6   8 2.54527 15.9718   1
   7  -6   9 19.9800 20.9793   1
   7  -6  10-9.45315 14.5960   1
   7  -6  11-14.8366 9.14153   1
   7  -6  12 64.9261 43.3600   1
   7  -6  13 135.530 57.1485   1
   7  -6  14 61.7707 36.1434   1
   7  -6  15 20.8455 22.2751   1
  -7   7  16 100.817 54.7286   3
  -7   7  15 10.3857 21.9708   3
  -7   7  14 101.441 54.6005   3
  -7   7  13 23.5630 27.9847   3
  -7   7  12-23.1322 27.3359   3
  -7   7  11 32.6045 32.0972   3
  -7   7  10 41.0394 35.7227   3
  -7   7   9-5.72112 17.1639   3
  -7   7   8 32.9704 41.4299   3
  -7   7   7 93.7541 52.6728   3
  -7   7   6 32.6826 26.9138   3
  -7   7   5 10.8642 22.5358   3
  -7   7   4-56.4081 41.6726   3
  -7   7   3 1.52089 36.9018   3
  -7   7   2 137.844 72.2612   3
  -7   7   1 53.4735 49.8647   3
  -7   7   0 114.573 58.6109   3
  -7   7  -1 42.5187 42.6544   3
  -7   7  -2 50.0365 48.4913   3
  -7   7  -3 73.9461 60.0109   3
  -7   7  -4 132.181 64.8392   3
  -7   7  -5-17.6438 26.8976   3
  -7   7  -6 88.4939 53.9951   3
   7  -7   7 5.99804 12.1421   1
   7  -7   8-9.21990 14.1207   1
   7  -7   9-8.10073 31.2382   1
   7  -7  10 35.3424 25.0888   1
   7  -7  11 27.9861 32.3824   1
   7  -7  12 5.71942 14.8894   1
   7  -7  13-40.8685 28.8653   1
  -7   8   7-16.0424 43.7618   3
  -7   8   6 59.6174 72.0963   3
  -7   8   5-10.4228 44.9437   3
  -7   8   4-85.3584 53.1483   3
  -7   8   3 75.3470 58.0880   3
  -7   8   2 48.6785 40.6794   3
  -7   8   1 82.8820 51.6594   3
  -7   8   0 68.9082 48.3002   3
   8   0 -14 37.3175 34.2296   2
   8   0 -13-1.50901 13.6002   2
   8   0 -12 33.5213 31.6784   2
   8   0 -11 19.2380 25.2314   2
   8   0 -10 331.012 89.4479   2
   8   0  -9 3.18848 21.0896   2
   8   0  -8-8.78784 13.4862   2
   8   0  -7-27.6445 27.0630   2
   8   0  -6-55.8396 36.9924   2
   8   0  -5-32.4152 28.0061   2
   8   0  -4 26.6653 19.7695   1
   8   0  -4-29.7363 27.0964   2
   8   0  -3-3.63205 9.60306   1
   8   0  -3-7.96413 16.0943   2
   8   0  -2 15.8067 16.4569   1
   8   0  -2 2.33524 15.9282   2
   8   0  -1 3.85423 23.4233   1
   8   0  -1 53.0118 33.8498   2
   8   0   0 43.8511 21.4791   1
   8   0   0 60.8380 42.0048   2
   8   0   1-1.00089 11.1514   1
   8   0   1 4.66624 20.9478   2
   8   0   2-50.6905 29.3611   1
   8   0   3-62.1608 32.7258   1
   8   0   4 5.47231 20.4949   1
   8   0   5 12.5424 26.8409   1
   8   0   6-4.05729 17.8329   1
   8   0   7-1.78214 10.9847   1
   8   0   8 188.293 61.8288   1
   8   0   9 6.48760 15.2956   1
   8   0  10 209.022 66.0107   1
   8   0  11-0.77612 17.4174   1
   8   0  12 322.418 86.1391   1
   8   0  13-12.5935 28.6592   1
   8  -1 -13-1.32201 38.5546   2
   8   1 -13 1.30809 14.8143   2
   8  -1 -12 17.1180 23.7293   2
   8   1 -12 36.0998 42.7827   2
   8  -1 -11 57.7436 39.9915   2
   8   1 -11-11.7624 22.1309   2
   8  -1 -10-78.8161 43.8406   2
   8   1 -10 65.1568 50.5082   2
   8  -1  -9 104.969 50.6683   2
   8   1  -9 141.440 60.4651   2
   8  -1  -8 161.895 58.1166   2
   8   1  -8 191.485 81.1888   2
   8  -1  -7 63.9569 38.3943   2
   8   1  -7 99.9063 49.8565   2
   8  -1  -6 67.8429 14.2788   2
   8   1  -6 68.0824 45.7571   2
   8   1  -5 23.1499 16.5496   1
   8  -1  -5 7.58997 15.1931   2
   8   1  -5 10.9570 28.2043   2
   8   1  -4 12.0859 15.0016   1
   8  -1  -4 65.1867 34.9790   2
   8   1  -4 57.0115 36.7823   2
   8   1  -3 25.9495 20.6885   1
   8  -1  -3-2.71655 30.5182   2
   8   1  -3-20.1862 23.9822   2
   8   1  -2 30.9568 15.5706   1
   8  -1  -2 52.9128 27.6818   2
   8   1  -2 8.47094 28.5108   2
   8  -1  -2 25.4060 24.2800   1
   8   1  -1-0.08414 8.69457   1
   8  -1  -1 0.51617 15.5569   2
   8  -1  -1 36.4939 21.1774   1
   8   1   0 43.9402 24.0996   1
   8  -1   0 62.8268 48.1106   2
   8  -1   0 64.0272 27.4337   1
   8   1   1 29.4193 25.0557   1
   8  -1   1 51.2472 33.1871   2
   8  -1   1 10.3039 14.6372   1
   8   1   2-22.2661 21.0040   1
   8  -1   2 82.3368 35.4684   1
   8   1   3 42.3400 28.4578   1
   8  -1   3 43.2134 30.6184   1
   8   1   4 63.1205 38.5739   1
   8  -1   4 46.3387 23.5983   1
   8   1   5-3.98932 15.7755   1
   8  -1   5 31.4182 13.2268   1
   8   1   6 0.91987 23.5957   1
   8  -1   6 19.6172 23.4017   1
   8   1   7-4.52445 13.7731   1
   8  -1   7-9.29222 19.5290   1
   8   1   8-6.43257 10.5269   1
   8  -1   8-25.1035 22.9428   1
   8   1   9 56.0478 34.7553   1
   8  -1   9 163.849 55.6947   1
   8   1  10 202.475 68.9150   1
   8  -1  10 160.606 59.3356   1
   8   1  11-65.9229 38.8948   1
   8  -1  11-8.47106 20.4381   1
   8   1  12 73.4661 50.9273   1
   8  -1  12 3.50007 11.3996   1
   8  -1  13-32.2453 27.5242   1
   8  -2 -13 203.037 87.9422   2
   8   2 -13 121.617 67.1460   2
   8  -2 -12 43.4130 31.9823   2
   8   2 -12 11.0519 17.3032   2
   8  -2 -11 19.6447 25.7214   2
   8   2 -11 4.75576 26.5180   2
   8  -2 -10 220.713 70.9661   2
   8   2 -10 194.506 69.4409   2
   8  -2  -9 100.527 55.1378   2
   8   2  -9 22.4389 13.5906   2
   8  -2  -8 11.7316 19.1224   2
   8   2  -8-58.0476 40.8136   2
   8  -2  -7 48.1807 31.2780   2
   8   2  -7 78.2020 45.6191   2
   8  -2  -6 161.124 56.1401   2
   8   2  -6 72.9023 40.9805   1
   8  -2  -5 2.87937 19.4041   2
   8   2  -5 18.6041 13.3562   1
   8  -2  -4 40.7983 30.0161   2
   8   2  -4 7.45397 13.7098   1
   8  -2  -3 54.5059 36.8579   2
   8   2  -3-17.2268 18.0019   1
   8  -2  -2 17.6390 19.0396   2
   8   2  -2 17.1537 13.6272   1
   8  -2  -1 136.330 50.5966   2
   8  -2  -1 55.0208 25.4729   1
   8   2  -1 39.1269 34.2882   1
   8  -2   0 74.8723 42.2150   2
   8  -2   0 35.5447 22.0715   1
   8   2   0 18.1954 19.1614   1
   8  -2   1-2.67222 8.32520   1
   8   2   1 65.2014 36.5359   1
   8  -2   2-17.1416 16.6637   1
   8   2   2-7.92480 14.7671   1
   8  -2   3 23.4948 19.6188   1
   8   2   3-12.8760 17.3732   1
   8   2   4-17.2523 23.6363   1
   8  -2   4-30.6676 22.7528   1
   8   2   5-10.9728 17.2306   1
   8  -2   5-10.4172 14.7953   1
   8   2   6 26.4361 22.9901   1
   8  -2   6 20.6614 14.2485   1
   8   2   7 56.5983 34.9063   1
   8  -2   7 34.7058 25.3542   1
   8   2   8 90.0492 50.0462   1
   8  -2   8 120.292 49.1395   1
   8   2   9-23.8242 24.7640   1
   8  -2   9 47.8138 31.1918   1
   8   2  10 22.2243 19.7621   1
   8  -2  10 96.0816 39.0050   1
   8   2  11-24.8875 25.7311   1
   8  -2  11 88.3560 41.2934   1
   8  -2  12 3.33777 20.2383   1
   8  -2  13 92.4338 43.8552   1
  -8   3   7 72.7382 43.2583   3
  -8   3   6-63.6631 41.1922   3
   8  -3  -6-72.1339 39.9108   2
  -8   3   5 4.52484 23.2775   3
   8  -3  -5 37.0537 29.2720   2
   8  -3  -4 72.5036 36.0223   2
   8  -3  -3 20.2465 21.8709   2
   8  -3  -2 8.92656 15.7381   2
   8   3  -2-20.2313 20.1451   1
   8  -3  -1-53.9510 32.7276   2
   8   3  -1 3.72605 15.2649   1
   8   3   0-0.38087 15.3096   1
   8  -3   1 50.3933 27.4171   1
   8   3   1 17.4403 27.9794   1
   8  -3   2 19.9200 21.2841   1
   8   3   2-25.6235 23.3550   1
   8  -3   3 20.6303 19.4911   1
   8   3   3-7.95967 16.0606   1
   8  -3   4 62.4658 36.3626   1
   8   3   4 57.2481 34.0497   1
   8  -3   5-15.2049 16.7440   1
   8   3   5-16.5248 20.3916   1
   8  -3   6 35.5459 19.9830   1
   8   3   6 59.7023 24.7379   1
   8  -3   7 23.1969 25.6775   1
   8   3   7-28.0581 26.1443   1
   8   3   8-0.92296 11.0128   1
   8  -3   8 48.0722 31.7048   1
   8   3   9-19.6199 22.8256   1
   8  -3   9 4.39721 12.2103   1
   8  -3  10 31.2326 25.4760   1
   8  -3  11 63.8007 34.1874   1
   8  -3  12 8.10293 26.6179   1
  -8   4   9 20.6673 26.1974   3
  -8   4   8-43.7670 35.3618   3
  -8   4   7 20.8436 26.2592   3
  -8   4   6 32.4615 33.3264   3
  -8   4   5-49.0478 38.9279   3
  -8   4   4 41.0388 30.0602   3
  -8   4   3 23.9478 42.4574   3
  -8   4   2-31.2341 32.4498   3
   8   4   3 14.1663 19.0023   1
   8  -4   3 51.3503 26.8725   1
   8  -4   4 62.3688 29.4582   1
   8   4   4 44.3688 30.9491   1
   8  -4   5-3.86310 10.1407   1
   8   4   5 3.55685 25.0725   1
   8  -4   6 5.17348 18.1957   1
   8   4   6-28.5189 26.3120   1
   8  -4   7 26.7447 20.2860   1
   8   4   7-22.3052 24.2368   1
   8  -4   8-16.1666 18.9543   1
   8  -4   9 73.2609 38.4024   1
   8  -4  10-32.1003 25.6018   1
   8  -4  11 7.85288 22.4005   1
   8  -4  12-7.21350 15.1386   1
  -8   5  11 41.5932 38.0371   3
  -8   5  10 101.215 53.3018   3
  -8   5   9 23.1993 32.9414   3
  -8   5   8 90.1986 51.1293   3
  -8   5   7 49.0851 37.8546   3
  -8   5   6-79.3619 49.2133   3
  -8   5   5 55.5569 41.7637   3
  -8   5   4-6.73356 18.7609   3
  -8   5   3-55.0009 41.3224   3
  -8   5   2 4.24691 18.1068   3
  -8   5   1 27.2634 39.2213   3
  -8   5   0 122.778 69.1669   3
   8  -5   5 19.7585 25.0879   1
   8  -5   6-29.7851 22.0255   1
   8  -5   7 32.7135 23.8060   1
   8  -5   8 45.7495 31.8221   1
   8  -5   9 15.3433 17.5563   1
   8  -5  10 8.86677 14.3434   1
   8  -5  11 129.658 53.1213   1
  -8   6  11 15.2383 22.5619   3
  -8   6  10 3.30469 16.7775   3
  -8   6   9 91.6170 53.1384   3
  -8   6   8 44.3499 45.4377   3
  -8   6   7 7.15034 35.4659   3
  -8   6   6 55.1995 52.1243   3
  -8   6   5 38.7651 20.8595   3
  -8   6   4-97.5557 55.2276   3
  -8   6   3 34.3373 39.3872   3
  -8   6   2 112.862 62.1537   3
  -8   6   1-47.3467 40.4834   3
  -8   6   0-6.84791 20.6444   3
  -8   6  -1-16.8318 28.0241   3
  -8   6  -2 145.521 75.7111   3
   8  -6   8-34.9691 24.8976   1
   9   0  -7-4.41546 16.1803   2
   9   0  -6 118.960 56.0639   2
   9   0  -5 15.9211 22.6598   2
   9   0   3 120.368 50.1619   1
   9   0   4 24.1556 22.9876   1
   9   0   5 68.5685 34.4561   1
   9   1  -7 17.1412 24.3557   2
   9   1  -6-28.9685 29.5955   2
   9   1   1 86.2429 38.0405   1
   9   1   2-25.9946 23.2682   1
   9   1   3 116.281 46.3164   1
   9   1   4-51.0177 32.2835   1
   9   2   2-18.3320 20.8385   1
   0   0   0    0.00    0.00   0
TITL PSU-1201(R-343)-1 in P2(1)/n
REM P2(1)/n (#14 in standard setting)
CELL 0.71073   6.689248  10.680534  27.077469  90.0000  89.8535  90.0000
ZERR   36.00   0.001633   0.002663   0.009434   0.0000   0.0249   0.0000
LATT  1
SYMM -x+1/2, y+1/2,-z+1/2
SFAC C H N O
UNIT 36.00 36.00 36.00 36.00
TREF
HKLF 4
END
;
_shelx_hkl_checksum                24857
_olex2_submission_special_instructions  'No special instructions were received'
