# Supplementary material for: Heterocycle-guided synthesis of m-hetarylanilines via three-component benzannulation
Source: Beilstein J Org Chem. 2024 Sep 2;20:2208–16. doi: 10.3762/bjoc.20.188 (PMC11403807; doi:10.3762/bjoc.20.188)
Supplement: File 2 — xyz files with Cartesian atomic coordinates for all model structures and CIF-files for compounds 1g, 3ab, 3bb and 3ca. [file Beilstein_J_Org_Chem-20-2208-s002.zip › 3bb.cif]

data_psu-1257(r-386-1r)
_audit_creation_date               2024-05-03
_audit_creation_method
;
Olex2 1.3
(compiled 2020.11.12 svn.r5f609507 for OlexSys, GUI svn.r6408)
;
_shelx_SHELXL_version_number       '2018/3'
_audit_contact_author_address      ?
_audit_contact_author_email        ?
_audit_contact_author_name         ''
_audit_contact_author_phone        ?
_publ_contact_author_id_orcid      ?
_publ_section_references
;
Dolomanov, O.V., Bourhis, L.J., Gildea, R.J, Howard, J.A.K. & Puschmann, H.
 (2009), J. Appl. Cryst. 42, 339-341.

Sheldrick, G.M. (2008). Acta Cryst. A64, 112-122.

Sheldrick, G.M. (2015). Acta Cryst. C71, 3-8.
;
_chemical_name_common              ?
_chemical_name_systematic
;
 ? 
;
_chemical_formula_moiety           'C24 H21 N3 O2'
_chemical_formula_sum              'C24 H21 N3 O2'
_chemical_formula_weight           383.44
_chemical_melting_point            ?
_chemical_oxdiff_formula           'C H N O'
loop_
  _atom_type_symbol
  _atom_type_description
  _atom_type_scat_dispersion_real
  _atom_type_scat_dispersion_imag
  _atom_type_scat_source
 'C' 'C' 0.0033 0.0016 'International Tables Vol C Tables 4.2.6.8 and 6.1.1.4'
 'H' 'H' 0.0000 0.0000 'International Tables Vol C Tables 4.2.6.8 and 6.1.1.4'
 'N' 'N' 0.0061 0.0033 'International Tables Vol C Tables 4.2.6.8 and 6.1.1.4'
 'O' 'O' 0.0106 0.0060 'International Tables Vol C Tables 4.2.6.8 and 6.1.1.4'

_shelx_space_group_comment
;
The symmetry employed for this shelxl refinement is uniquely defined
by the following loop, which should always be used as a source of
symmetry information in preference to the above space-group names.
They are only intended as comments.
;
_space_group_crystal_system        'monoclinic'
_space_group_IT_number             14
_space_group_name_H-M_alt          'P 1 21/n 1'
_space_group_name_Hall             '-P 2yn'
loop_
  _space_group_symop_operation_xyz
 'x, y, z'
 '-x+1/2, y+1/2, -z+1/2'
 '-x, -y, -z'
 'x-1/2, -y-1/2, z-1/2'

_cell_length_a                     6.6905(12)
_cell_length_b                     10.677(2)
_cell_length_c                     27.214(6)
_cell_angle_alpha                  90
_cell_angle_beta                   90.41(2)
_cell_angle_gamma                  90
_cell_volume                       1944.0(7)
_cell_formula_units_Z              4
_cell_measurement_reflns_used      1704
_cell_measurement_temperature      295(2)
_cell_measurement_theta_max        25.7260
_cell_measurement_theta_min        3.6780
_shelx_estimated_absorpt_T_max     0.992
_shelx_estimated_absorpt_T_min     0.951
_exptl_absorpt_coefficient_mu      0.085
_exptl_absorpt_correction_T_max    1.00000
_exptl_absorpt_correction_T_min    0.81786
_exptl_absorpt_correction_type     multi-scan
_exptl_absorpt_process_details
;
CrysAlisPro, Agilent Technologies,
Version 1.171.37.33 (release 27-03-2014 CrysAlis171 .NET)
(compiled Mar 27 2014,17:12:48)
Empirical absorption correction using spherical harmonics,
 implemented in SCALE3 ABSPACK scaling algorithm.
;
_exptl_absorpt_special_details     ?
_exptl_crystal_colour              'clear colourless'
_exptl_crystal_colour_lustre       clear
_exptl_crystal_colour_modifier     .
_exptl_crystal_colour_primary      colourless
_exptl_crystal_density_diffrn      1.310
_exptl_crystal_density_meas        ?
_exptl_crystal_density_method      'not measured'
_exptl_crystal_description         block
_exptl_crystal_F_000               808
_exptl_crystal_size_max            0.6
_exptl_crystal_size_mid            0.4
_exptl_crystal_size_min            0.1
_exptl_special_details
;
 ? 
;
_exptl_transmission_factor_max     ?
_exptl_transmission_factor_min     ?
_diffrn_reflns_av_R_equivalents    0.0508
_diffrn_reflns_av_unetI/netI       0.0682
_diffrn_reflns_Laue_measured_fraction_full  0.952
_diffrn_reflns_Laue_measured_fraction_max  0.781
_diffrn_reflns_limit_h_max         9
_diffrn_reflns_limit_h_min         -7
_diffrn_reflns_limit_k_max         8
_diffrn_reflns_limit_k_min         -13
_diffrn_reflns_limit_l_max         24
_diffrn_reflns_limit_l_min         -37
_diffrn_reflns_number              7421
_diffrn_reflns_point_group_measured_fraction_full  0.952
_diffrn_reflns_point_group_measured_fraction_max  0.781
_diffrn_reflns_theta_full          26.000
_diffrn_reflns_theta_max           29.690
_diffrn_reflns_theta_min           2.245
_diffrn_ambient_temperature        295(2)
_diffrn_detector                   'CCD plate'
_diffrn_detector_area_resol_mean   10.4752
_diffrn_detector_type              Ruby
_diffrn_measured_fraction_theta_full  0.952
_diffrn_measured_fraction_theta_max  0.781
_diffrn_measurement_details
;
#__ type_ start__ end____ width___ exp.time_
  1 omega  -22.00   98.00   1.0000  100.0000
omega____ theta____ kappa____ phi______ frames
    -       14.0072   77.0000  -30.0000 120

#__ type_ start__ end____ width___ exp.time_
  2 omega  -10.00   18.00   1.0000  100.0000
omega____ theta____ kappa____ phi______ frames
    -      -14.5541   57.0000  120.0000 28
;
_diffrn_measurement_device         'four-circle diffractometer'
_diffrn_measurement_device_type    'New Xcalibur, Ruby'
_diffrn_measurement_method         '\w scans'
_diffrn_orient_matrix_UB_11        0.0017881000
_diffrn_orient_matrix_UB_12        0.0652567000
_diffrn_orient_matrix_UB_13        0.0050893000
_diffrn_orient_matrix_UB_21        -0.0111284000
_diffrn_orient_matrix_UB_22        0.0129609000
_diffrn_orient_matrix_UB_23        -0.0253683000
_diffrn_orient_matrix_UB_31        -0.1055184000
_diffrn_orient_matrix_UB_32        -0.0006265000
_diffrn_orient_matrix_UB_33        0.0026254000
_diffrn_radiation_monochromator    graphite
_diffrn_radiation_probe            x-ray
_diffrn_radiation_type             'Mo K\a'
_diffrn_radiation_wavelength       0.71073
_diffrn_source                     'Enhance (Mo) X-ray Source'
_reflns_Friedel_coverage           0.000
_reflns_Friedel_fraction_full      .
_reflns_Friedel_fraction_max       .
_reflns_number_gt                  2984
_reflns_number_total               4261
_reflns_odcompleteness_completeness  94.44
_reflns_odcompleteness_iscentric   1
_reflns_odcompleteness_theta       26.32
_reflns_special_details
;
 Reflections were merged by SHELXL according to the crystal
 class for the calculation of statistics and refinement.
 
 _reflns_Friedel_fraction is defined as the number of unique
 Friedel pairs measured divided by the number that would be
 possible theoretically, ignoring centric projections and
 systematic absences. Completness statistics refer to single and
 composite reflections containing twin component 1 only.
;
_reflns_threshold_expression       'I > 2\s(I)'
_computing_cell_refinement
;
CrysAlisPro, Agilent Technologies,
Version 1.171.37.33 (release 27-03-2014 CrysAlis171 .NET)
(compiled Mar 27 2014,17:12:48)
;
_computing_data_collection
;
CrysAlisPro, Agilent Technologies,
Version 1.171.37.33 (release 27-03-2014 CrysAlis171 .NET)
(compiled Mar 27 2014,17:12:48)
;
_computing_data_reduction
;
CrysAlisPro, Agilent Technologies,
Version 1.171.37.33 (release 27-03-2014 CrysAlis171 .NET)
(compiled Mar 27 2014,17:12:48)
;
_computing_molecular_graphics      'Olex2 1.3 (Dolomanov et al., 2009)'
_computing_publication_material    'Olex2 1.3 (Dolomanov et al., 2009)'
_computing_structure_refinement    'SHELXL 2018/3 (Sheldrick, 2015)'
_computing_structure_solution      'SHELXD  (Sheldrick, 2008)'
_refine_diff_density_max           0.208
_refine_diff_density_min           -0.194
_refine_diff_density_rms           0.052
_refine_ls_extinction_coef         0.0102(13)
_refine_ls_extinction_expression  
 'Fc^*^=kFc[1+0.001xFc^2^\l^3^/sin(2\q)]^-1/4^'
_refine_ls_extinction_method       'SHELXL-2018/3 (Sheldrick 2018)'
_refine_ls_goodness_of_fit_ref     1.095
_refine_ls_hydrogen_treatment      constr
_refine_ls_matrix_type             full
_refine_ls_number_parameters       264
_refine_ls_number_reflns           4261
_refine_ls_number_restraints       0
_refine_ls_R_factor_all            0.0816
_refine_ls_R_factor_gt             0.0556
_refine_ls_restrained_S_all        1.095
_refine_ls_shift/su_max            0.000
_refine_ls_shift/su_mean           0.000
_refine_ls_structure_factor_coef   Fsqd
_refine_ls_weighting_details      
 'w=1/[\s^2^(Fo^2^)+(0.0540P)^2^] where P=(Fo^2^+2Fc^2^)/3'
_refine_ls_weighting_scheme        calc
_refine_ls_wR_factor_gt            0.1198
_refine_ls_wR_factor_ref           0.1518
_refine_special_details
;
 Refined as a 2-component twin.
;
_olex2_refinement_description
;
1. Twinned data refinement
 Scales: 0.6181(17)
 0.3819(17)
2. Fixed Uiso
 At 1.2 times of:
  All C(H) groups, All C(H,H) groups
3.a Secondary CH2 refined with riding coordinates:
 C21(H21A,H21B), C22(H22A,H22B), C23(H23A,H23B), C24(H24A,H24B)
3.b Aromatic/amide H refined with riding coordinates:
 C2(H2), C4(H4), C6(H6), C10(H10), C11(H11), C12(H12), C13(H13), C14(H14),
 C16(H16), C17(H17), C18(H18), C19(H19), C20(H20)
;
_atom_sites_solution_hydrogens     geom
_atom_sites_solution_primary       dual
_atom_sites_solution_secondary     ?
loop_
  _atom_site_label
  _atom_site_type_symbol
  _atom_site_fract_x
  _atom_site_fract_y
  _atom_site_fract_z
  _atom_site_U_iso_or_equiv
  _atom_site_adp_type
  _atom_site_occupancy
  _atom_site_site_symmetry_order
  _atom_site_calc_flag
  _atom_site_refinement_flags_posn
  _atom_site_refinement_flags_adp
  _atom_site_refinement_flags_occupancy
  _atom_site_disorder_assembly
  _atom_site_disorder_group
 O1 O 1.6997(3) 0.9594(2) 0.27192(7) 0.0577(6) Uani 1 1 d . . . . .
 N1 N 1.4757(3) 0.8246(2) 0.19996(8) 0.0441(6) Uani 1 1 d . . . . .
 C1 C 1.3401(4) 0.7462(3) 0.17443(8) 0.0389(6) Uani 1 1 d . . . . .
 N2 N 0.8270(4) 0.9048(2) 0.10219(9) 0.0552(7) Uani 1 1 d . . . . .
 C2 C 1.3716(4) 0.6161(2) 0.16910(9) 0.0421(6) Uani 1 1 d . . . . .
 H2 H 1.484405 0.579716 0.183249 0.051 Uiso 1 1 calc R U . . .
 O2 O 0.7263(3) 0.71607(16) 0.07912(6) 0.0424(4) Uani 1 1 d . . . . .
 C3 C 1.2369(4) 0.5412(3) 0.14303(8) 0.0403(6) Uani 1 1 d . . . . .
 N3 N 0.6494(4) 0.9179(2) 0.07499(9) 0.0559(7) Uani 1 1 d . . . . .
 C4 C 1.0674(4) 0.5946(2) 0.12248(8) 0.0412(6) Uani 1 1 d . . . . .
 H4 H 0.974559 0.544934 0.105995 0.049 Uiso 1 1 calc R U . . .
 C5 C 1.0364(4) 0.7239(2) 0.12663(8) 0.0382(6) Uani 1 1 d . . . . .
 C6 C 1.1710(4) 0.7983(2) 0.15237(9) 0.0411(6) Uani 1 1 d . . . . .
 H6 H 1.148086 0.883936 0.154929 0.049 Uiso 1 1 calc R U . . .
 C7 C 0.8662(4) 0.7860(2) 0.10360(9) 0.0390(6) Uani 1 1 d . . . . .
 C8 C 0.5964(4) 0.8058(3) 0.06209(9) 0.0426(6) Uani 1 1 d . . . . .
 C9 C 0.4204(4) 0.7680(3) 0.03363(8) 0.0431(6) Uani 1 1 d . . . . .
 C10 C 0.3819(4) 0.6422(3) 0.02419(10) 0.0506(7) Uani 1 1 d . . . . .
 H10 H 0.469394 0.580848 0.035563 0.061 Uiso 1 1 calc R U . . .
 C11 C 0.2127(5) 0.6090(3) -0.00223(10) 0.0584(8) Uani 1 1 d . . . . .
 H11 H 0.186646 0.525011 -0.008662 0.070 Uiso 1 1 calc R U . . .
 C12 C 0.0833(5) 0.6988(4) -0.01895(10) 0.0616(9) Uani 1 1 d . . . . .
 H12 H -0.030668 0.675722 -0.036477 0.074 Uiso 1 1 calc R U . . .
 C13 C 0.1217(5) 0.8234(3) -0.00987(11) 0.0639(9) Uani 1 1 d . . . . .
 H13 H 0.033530 0.884279 -0.021291 0.077 Uiso 1 1 calc R U . . .
 C14 C 0.2910(5) 0.8582(3) 0.01622(10) 0.0553(8) Uani 1 1 d . . . . .
 H14 H 0.317459 0.942412 0.021985 0.066 Uiso 1 1 calc R U . . .
 C15 C 1.2759(4) 0.4040(3) 0.13610(9) 0.0439(7) Uani 1 1 d . . . . .
 C16 C 1.4653(5) 0.3597(3) 0.12440(11) 0.0586(8) Uani 1 1 d . . . . .
 H16 H 1.571526 0.415642 0.122629 0.070 Uiso 1 1 calc R U . . .
 C17 C 1.4986(6) 0.2333(3) 0.11530(12) 0.0707(10) Uani 1 1 d . . . . .
 H17 H 1.625474 0.205648 0.106700 0.085 Uiso 1 1 calc R U . . .
 C18 C 1.3433(6) 0.1488(3) 0.11903(11) 0.0680(10) Uani 1 1 d . . . . .
 H18 H 1.365360 0.064001 0.113349 0.082 Uiso 1 1 calc R U . . .
 C19 C 1.1551(6) 0.1909(3) 0.13125(11) 0.0611(9) Uani 1 1 d . . . . .
 H19 H 1.050123 0.134274 0.133775 0.073 Uiso 1 1 calc R U . . .
 C20 C 1.1216(5) 0.3170(3) 0.13979(9) 0.0496(7) Uani 1 1 d . . . . .
 H20 H 0.994107 0.344011 0.148120 0.060 Uiso 1 1 calc R U . . .
 C21 C 1.3904(4) 0.9306(3) 0.22705(10) 0.0534(8) Uani 1 1 d . . . . .
 H21A H 1.320028 0.899594 0.255624 0.064 Uiso 1 1 calc R U . . .
 H21B H 1.294731 0.973988 0.206221 0.064 Uiso 1 1 calc R U . . .
 C22 C 1.5495(5) 1.0199(3) 0.24314(11) 0.0596(8) Uani 1 1 d . . . . .
 H22A H 1.610566 1.057300 0.214425 0.071 Uiso 1 1 calc R U . . .
 H22B H 1.489681 1.086613 0.262257 0.071 Uiso 1 1 calc R U . . .
 C23 C 1.7873(5) 0.8627(3) 0.24385(13) 0.0660(9) Uani 1 1 d . . . . .
 H23A H 1.890494 0.822164 0.263340 0.079 Uiso 1 1 calc R U . . .
 H23B H 1.850316 0.899047 0.215195 0.079 Uiso 1 1 calc R U . . .
 C24 C 1.6376(4) 0.7660(3) 0.22734(10) 0.0557(8) Uani 1 1 d . . . . .
 H24A H 1.703091 0.704435 0.206782 0.067 Uiso 1 1 calc R U . . .
 H24B H 1.584037 0.723098 0.255770 0.067 Uiso 1 1 calc R U . . .

loop_
  _atom_site_aniso_label
  _atom_site_aniso_U_11
  _atom_site_aniso_U_22
  _atom_site_aniso_U_33
  _atom_site_aniso_U_23
  _atom_site_aniso_U_13
  _atom_site_aniso_U_12
 O1 0.0526(13) 0.0594(13) 0.0608(11) -0.0115(10) -0.0144(11) -0.0010(11)
 N1 0.0393(12) 0.0425(14) 0.0502(11) -0.0035(10) -0.0096(11) 0.0005(11)
 C1 0.0371(14) 0.0401(15) 0.0395(12) -0.0013(11) -0.0022(12) 0.0011(12)
 N2 0.0540(15) 0.0435(15) 0.0678(14) -0.0027(12) -0.0235(13) 0.0053(12)
 C2 0.0401(14) 0.0434(16) 0.0427(12) 0.0008(12) -0.0043(13) 0.0021(13)
 O2 0.0391(10) 0.0371(10) 0.0508(9) -0.0010(8) -0.0102(9) 0.0023(8)
 C3 0.0424(14) 0.0388(15) 0.0396(11) 0.0009(12) -0.0006(12) 0.0029(12)
 N3 0.0555(15) 0.0405(14) 0.0713(15) -0.0054(12) -0.0206(14) 0.0083(12)
 C4 0.0418(15) 0.0405(15) 0.0413(12) -0.0025(12) -0.0041(12) 0.0015(12)
 C5 0.0356(13) 0.0399(15) 0.0389(12) 0.0008(11) -0.0024(11) 0.0013(12)
 C6 0.0397(14) 0.0388(15) 0.0446(12) -0.0005(12) -0.0048(12) 0.0017(12)
 C7 0.0375(14) 0.0340(14) 0.0455(12) -0.0029(12) -0.0048(12) -0.0002(12)
 C8 0.0420(15) 0.0403(16) 0.0453(13) 0.0026(12) -0.0081(13) 0.0072(13)
 C9 0.0405(15) 0.0476(17) 0.0410(12) -0.0005(12) -0.0051(13) 0.0060(13)
 C10 0.0472(16) 0.0504(18) 0.0541(14) 0.0027(14) -0.0051(15) 0.0024(15)
 C11 0.0534(18) 0.062(2) 0.0599(16) -0.0038(15) -0.0087(16) -0.0109(17)
 C12 0.0490(18) 0.084(3) 0.0511(16) -0.0012(17) -0.0130(15) -0.0068(18)
 C13 0.057(2) 0.073(2) 0.0614(18) 0.0059(17) -0.0187(17) 0.0103(18)
 C14 0.0547(17) 0.0540(19) 0.0569(16) -0.0019(14) -0.0131(16) 0.0070(16)
 C15 0.0517(17) 0.0397(16) 0.0403(12) -0.0002(12) -0.0054(13) 0.0061(14)
 C16 0.059(2) 0.0463(19) 0.0710(19) 0.0039(16) 0.0005(17) 0.0109(16)
 C17 0.076(2) 0.057(2) 0.080(2) 0.0005(19) 0.0108(19) 0.027(2)
 C18 0.096(3) 0.0408(19) 0.0668(19) -0.0038(15) 0.001(2) 0.013(2)
 C19 0.080(2) 0.0385(18) 0.0650(17) -0.0037(15) -0.0086(19) 0.0026(18)
 C20 0.0563(19) 0.0382(17) 0.0544(15) -0.0022(13) -0.0067(16) 0.0044(14)
 C21 0.0503(17) 0.0470(18) 0.0627(16) -0.0099(14) -0.0147(16) 0.0021(15)
 C22 0.0587(19) 0.0514(19) 0.0684(17) -0.0036(16) -0.0177(17) -0.0040(17)
 C23 0.0495(18) 0.072(2) 0.0761(19) -0.0233(18) -0.0151(17) 0.0053(18)
 C24 0.0465(16) 0.0525(18) 0.0678(17) -0.0113(15) -0.0185(16) 0.0115(15)

_geom_special_details
;
 All esds (except the esd in the dihedral angle between two l.s. planes)
 are estimated using the full covariance matrix.  The cell esds are taken
 into account individually in the estimation of esds in distances, angles
 and torsion angles; correlations between esds in cell parameters are only
 used when they are defined by crystal symmetry.  An approximate (isotropic)
 treatment of cell esds is used for estimating esds involving l.s. planes.
;
loop_
  _geom_bond_atom_site_label_1
  _geom_bond_atom_site_label_2
  _geom_bond_distance
  _geom_bond_site_symmetry_2
  _geom_bond_publ_flag
 O1 C22 1.425(3) . ?
 O1 C23 1.414(3) . ?
 N1 C1 1.413(3) . ?
 N1 C21 1.468(3) . ?
 N1 C24 1.451(3) . ?
 C1 C2 1.413(4) . ?
 C1 C6 1.392(4) . ?
 N2 N3 1.403(3) . ?
 N2 C7 1.296(3) . ?
 C2 H2 0.9300 . ?
 C2 C3 1.395(4) . ?
 O2 C7 1.367(3) . ?
 O2 C8 1.372(3) . ?
 C3 C4 1.384(3) . ?
 C3 C15 1.500(3) . ?
 N3 C8 1.296(3) . ?
 C4 H4 0.9300 . ?
 C4 C5 1.401(3) . ?
 C5 C6 1.387(3) . ?
 C5 C7 1.456(3) . ?
 C6 H6 0.9300 . ?
 C8 C9 1.462(4) . ?
 C9 C10 1.391(4) . ?
 C9 C14 1.376(4) . ?
 C10 H10 0.9300 . ?
 C10 C11 1.383(4) . ?
 C11 H11 0.9300 . ?
 C11 C12 1.367(4) . ?
 C12 H12 0.9300 . ?
 C12 C13 1.376(4) . ?
 C13 H13 0.9300 . ?
 C13 C14 1.384(4) . ?
 C14 H14 0.9300 . ?
 C15 C16 1.391(4) . ?
 C15 C20 1.393(4) . ?
 C16 H16 0.9300 . ?
 C16 C17 1.391(4) . ?
 C17 H17 0.9300 . ?
 C17 C18 1.380(5) . ?
 C18 H18 0.9300 . ?
 C18 C19 1.380(5) . ?
 C19 H19 0.9300 . ?
 C19 C20 1.385(4) . ?
 C20 H20 0.9300 . ?
 C21 H21A 0.9700 . ?
 C21 H21B 0.9700 . ?
 C21 C22 1.493(4) . ?
 C22 H22A 0.9700 . ?
 C22 H22B 0.9700 . ?
 C23 H23A 0.9700 . ?
 C23 H23B 0.9700 . ?
 C23 C24 1.505(4) . ?
 C24 H24A 0.9700 . ?
 C24 H24B 0.9700 . ?

loop_
  _geom_angle_atom_site_label_1
  _geom_angle_atom_site_label_2
  _geom_angle_atom_site_label_3
  _geom_angle
  _geom_angle_site_symmetry_1
  _geom_angle_site_symmetry_3
  _geom_angle_publ_flag
 C23 O1 C22 109.1(2) . . ?
 C1 N1 C21 116.9(2) . . ?
 C1 N1 C24 118.1(2) . . ?
 C24 N1 C21 111.4(2) . . ?
 C2 C1 N1 122.5(2) . . ?
 C6 C1 N1 119.5(2) . . ?
 C6 C1 C2 118.0(2) . . ?
 C7 N2 N3 106.5(2) . . ?
 C1 C2 H2 119.3 . . ?
 C3 C2 C1 121.3(2) . . ?
 C3 C2 H2 119.3 . . ?
 C7 O2 C8 102.32(19) . . ?
 C2 C3 C15 120.8(2) . . ?
 C4 C3 C2 119.6(3) . . ?
 C4 C3 C15 119.6(2) . . ?
 C8 N3 N2 106.2(2) . . ?
 C3 C4 H4 120.2 . . ?
 C3 C4 C5 119.7(2) . . ?
 C5 C4 H4 120.2 . . ?
 C4 C5 C7 122.0(2) . . ?
 C6 C5 C4 120.6(2) . . ?
 C6 C5 C7 117.4(2) . . ?
 C1 C6 H6 119.6 . . ?
 C5 C6 C1 120.8(2) . . ?
 C5 C6 H6 119.6 . . ?
 N2 C7 O2 112.5(2) . . ?
 N2 C7 C5 128.0(2) . . ?
 O2 C7 C5 119.5(2) . . ?
 O2 C8 C9 119.5(2) . . ?
 N3 C8 O2 112.5(2) . . ?
 N3 C8 C9 128.1(2) . . ?
 C10 C9 C8 120.8(2) . . ?
 C14 C9 C8 119.4(3) . . ?
 C14 C9 C10 119.8(3) . . ?
 C9 C10 H10 120.2 . . ?
 C11 C10 C9 119.5(3) . . ?
 C11 C10 H10 120.2 . . ?
 C10 C11 H11 119.8 . . ?
 C12 C11 C10 120.5(3) . . ?
 C12 C11 H11 119.8 . . ?
 C11 C12 H12 120.0 . . ?
 C11 C12 C13 120.1(3) . . ?
 C13 C12 H12 120.0 . . ?
 C12 C13 H13 119.9 . . ?
 C12 C13 C14 120.2(3) . . ?
 C14 C13 H13 119.9 . . ?
 C9 C14 C13 120.0(3) . . ?
 C9 C14 H14 120.0 . . ?
 C13 C14 H14 120.0 . . ?
 C16 C15 C3 121.4(3) . . ?
 C16 C15 C20 117.8(3) . . ?
 C20 C15 C3 120.8(3) . . ?
 C15 C16 H16 119.4 . . ?
 C17 C16 C15 121.2(3) . . ?
 C17 C16 H16 119.4 . . ?
 C16 C17 H17 120.0 . . ?
 C18 C17 C16 120.0(3) . . ?
 C18 C17 H17 120.0 . . ?
 C17 C18 H18 120.2 . . ?
 C19 C18 C17 119.5(3) . . ?
 C19 C18 H18 120.2 . . ?
 C18 C19 H19 119.8 . . ?
 C18 C19 C20 120.5(3) . . ?
 C20 C19 H19 119.8 . . ?
 C15 C20 H20 119.5 . . ?
 C19 C20 C15 121.0(3) . . ?
 C19 C20 H20 119.5 . . ?
 N1 C21 H21A 109.4 . . ?
 N1 C21 H21B 109.4 . . ?
 N1 C21 C22 111.2(3) . . ?
 H21A C21 H21B 108.0 . . ?
 C22 C21 H21A 109.4 . . ?
 C22 C21 H21B 109.4 . . ?
 O1 C22 C21 111.7(2) . . ?
 O1 C22 H22A 109.3 . . ?
 O1 C22 H22B 109.3 . . ?
 C21 C22 H22A 109.3 . . ?
 C21 C22 H22B 109.3 . . ?
 H22A C22 H22B 107.9 . . ?
 O1 C23 H23A 109.1 . . ?
 O1 C23 H23B 109.1 . . ?
 O1 C23 C24 112.6(3) . . ?
 H23A C23 H23B 107.8 . . ?
 C24 C23 H23A 109.1 . . ?
 C24 C23 H23B 109.1 . . ?
 N1 C24 C23 110.5(2) . . ?
 N1 C24 H24A 109.6 . . ?
 N1 C24 H24B 109.6 . . ?
 C23 C24 H24A 109.6 . . ?
 C23 C24 H24B 109.6 . . ?
 H24A C24 H24B 108.1 . . ?

loop_
  _geom_torsion_atom_site_label_1
  _geom_torsion_atom_site_label_2
  _geom_torsion_atom_site_label_3
  _geom_torsion_atom_site_label_4
  _geom_torsion
  _geom_torsion_site_symmetry_1
  _geom_torsion_site_symmetry_2
  _geom_torsion_site_symmetry_3
  _geom_torsion_site_symmetry_4
  _geom_torsion_publ_flag
 O1 C23 C24 N1 56.1(4) . . . . ?
 N1 C1 C2 C3 -179.0(2) . . . . ?
 N1 C1 C6 C5 179.3(2) . . . . ?
 N1 C21 C22 O1 -56.2(3) . . . . ?
 C1 N1 C21 C22 -167.9(2) . . . . ?
 C1 N1 C24 C23 169.2(2) . . . . ?
 C1 C2 C3 C4 -0.9(4) . . . . ?
 C1 C2 C3 C15 177.8(2) . . . . ?
 N2 N3 C8 O2 0.4(3) . . . . ?
 N2 N3 C8 C9 179.3(3) . . . . ?
 C2 C1 C6 C5 1.0(4) . . . . ?
 C2 C3 C4 C5 2.2(4) . . . . ?
 C2 C3 C15 C16 -42.5(4) . . . . ?
 C2 C3 C15 C20 139.4(3) . . . . ?
 O2 C8 C9 C10 0.8(4) . . . . ?
 O2 C8 C9 C14 -179.5(2) . . . . ?
 C3 C4 C5 C6 -1.9(4) . . . . ?
 C3 C4 C5 C7 176.8(2) . . . . ?
 C3 C15 C16 C17 -176.4(3) . . . . ?
 C3 C15 C20 C19 177.1(2) . . . . ?
 N3 N2 C7 O2 -0.1(3) . . . . ?
 N3 N2 C7 C5 178.8(2) . . . . ?
 N3 C8 C9 C10 -178.0(3) . . . . ?
 N3 C8 C9 C14 1.7(4) . . . . ?
 C4 C3 C15 C16 136.2(3) . . . . ?
 C4 C3 C15 C20 -42.0(3) . . . . ?
 C4 C5 C6 C1 0.3(4) . . . . ?
 C4 C5 C7 N2 -175.6(3) . . . . ?
 C4 C5 C7 O2 3.3(4) . . . . ?
 C6 C1 C2 C3 -0.7(4) . . . . ?
 C6 C5 C7 N2 3.2(4) . . . . ?
 C6 C5 C7 O2 -178.0(2) . . . . ?
 C7 N2 N3 C8 -0.2(3) . . . . ?
 C7 O2 C8 N3 -0.5(3) . . . . ?
 C7 O2 C8 C9 -179.5(2) . . . . ?
 C7 C5 C6 C1 -178.5(2) . . . . ?
 C8 O2 C7 N2 0.4(3) . . . . ?
 C8 O2 C7 C5 -178.6(2) . . . . ?
 C8 C9 C10 C11 179.0(3) . . . . ?
 C8 C9 C14 C13 -178.6(3) . . . . ?
 C9 C10 C11 C12 -0.1(4) . . . . ?
 C10 C9 C14 C13 1.1(4) . . . . ?
 C10 C11 C12 C13 0.5(5) . . . . ?
 C11 C12 C13 C14 0.0(5) . . . . ?
 C12 C13 C14 C9 -0.7(5) . . . . ?
 C14 C9 C10 C11 -0.6(4) . . . . ?
 C15 C3 C4 C5 -176.5(2) . . . . ?
 C15 C16 C17 C18 -1.7(5) . . . . ?
 C16 C15 C20 C19 -1.1(4) . . . . ?
 C16 C17 C18 C19 0.8(5) . . . . ?
 C17 C18 C19 C20 -0.1(5) . . . . ?
 C18 C19 C20 C15 0.2(4) . . . . ?
 C20 C15 C16 C17 1.8(4) . . . . ?
 C21 N1 C1 C2 -146.2(3) . . . . ?
 C21 N1 C1 C6 35.5(3) . . . . ?
 C21 N1 C24 C23 -51.2(3) . . . . ?
 C22 O1 C23 C24 -59.4(3) . . . . ?
 C23 O1 C22 C21 59.2(3) . . . . ?
 C24 N1 C1 C2 -8.8(4) . . . . ?
 C24 N1 C1 C6 172.9(2) . . . . ?
 C24 N1 C21 C22 52.0(3) . . . . ?

_shelx_res_file
;
TITL PSU-1257(R-386-1R) in P21/n #14
    psu-1257(r-386-1r).res
    created by SHELXL-2018/3 at 01:11:09 on 03-May-2024
REM Best SHELXD solution FINAL CC 72.87
REM Fragments: 30
REM reset to P21/n #14
CELL 0.71073 6.6905 10.6772 27.2135 90 90.407 90
ZERR 4 0.0012 0.0021 0.0057 0 0.021 0
LATT 1
SYMM 0.5-X,0.5+Y,0.5-Z
SFAC C H N O
UNIT 96 84 12 8

L.S. 10
PLAN  25
SIZE 0.1 0.4 0.6
TEMP 22(2)
CONF
MORE -1
BOND $H
fmap 2
acta 52
TWIN -1 0 0 0 -1 0 0 0 1 2
REM <olex2.extras>
REM <HklSrc "%.\\PSU-1257(R-386-1R).hkl">
REM </olex2.extras>

WGHT    0.054000
EXTI    0.010225
BASF   0.38193
FVAR       0.53080
O1    4    1.699731    0.959440    0.271922    11.00000    0.05260    0.05941 =
         0.06084   -0.01148   -0.01440   -0.00100
N1    3    1.475737    0.824572    0.199964    11.00000    0.03933    0.04249 =
         0.05021   -0.00353   -0.00964    0.00049
C1    1    1.340081    0.746246    0.174433    11.00000    0.03709    0.04008 =
         0.03953   -0.00132   -0.00224    0.00109
N2    3    0.827023    0.904758    0.102194    11.00000    0.05397    0.04352 =
         0.06778   -0.00272   -0.02350    0.00532
C2    1    1.371612    0.616139    0.169098    11.00000    0.04009    0.04343 =
         0.04271    0.00083   -0.00426    0.00210
AFIX  43
H2    2    1.484405    0.579716    0.183249    11.00000   -1.20000
AFIX   0
O2    4    0.726278    0.716073    0.079121    11.00000    0.03910    0.03709 =
         0.05078   -0.00105   -0.01019    0.00230
C3    1    1.236945    0.541198    0.143027    11.00000    0.04243    0.03881 =
         0.03957    0.00093   -0.00057    0.00292
N3    3    0.649387    0.917928    0.074989    11.00000    0.05549    0.04045 =
         0.07135   -0.00536   -0.02059    0.00827
C4    1    1.067431    0.594631    0.122478    11.00000    0.04179    0.04051 =
         0.04127   -0.00252   -0.00406    0.00153
AFIX  43
H4    2    0.974559    0.544934    0.105995    11.00000   -1.20000
AFIX   0
C5    1    1.036439    0.723919    0.126629    11.00000    0.03561    0.03991 =
         0.03892    0.00077   -0.00244    0.00134
C6    1    1.171017    0.798284    0.152370    11.00000    0.03968    0.03876 =
         0.04464   -0.00049   -0.00482    0.00168
AFIX  43
H6    2    1.148086    0.883936    0.154929    11.00000   -1.20000
AFIX   0
C7    1    0.866201    0.785958    0.103598    11.00000    0.03752    0.03400 =
         0.04549   -0.00289   -0.00478   -0.00024
C8    1    0.596366    0.805831    0.062093    11.00000    0.04196    0.04031 =
         0.04529    0.00261   -0.00812    0.00717
C9    1    0.420364    0.767983    0.033625    11.00000    0.04053    0.04759 =
         0.04100   -0.00050   -0.00507    0.00596
C10   1    0.381912    0.642199    0.024189    11.00000    0.04721    0.05038 =
         0.05408    0.00271   -0.00508    0.00238
AFIX  43
H10   2    0.469394    0.580848    0.035563    11.00000   -1.20000
AFIX   0
C11   1    0.212668    0.609008   -0.002227    11.00000    0.05338    0.06181 =
         0.05992   -0.00379   -0.00870   -0.01091
AFIX  43
H11   2    0.186646    0.525011   -0.008662    11.00000   -1.20000
AFIX   0
C12   1    0.083330    0.698820   -0.018948    11.00000    0.04898    0.08446 =
         0.05107   -0.00125   -0.01300   -0.00681
AFIX  43
H12   2   -0.030668    0.675722   -0.036477    11.00000   -1.20000
AFIX   0
C13   1    0.121672    0.823360   -0.009867    11.00000    0.05696    0.07310 =
         0.06139    0.00592   -0.01872    0.01031
AFIX  43
H13   2    0.033530    0.884279   -0.021291    11.00000   -1.20000
AFIX   0
C14   1    0.291032    0.858151    0.016218    11.00000    0.05466    0.05402 =
         0.05689   -0.00185   -0.01312    0.00700
AFIX  43
H14   2    0.317459    0.942412    0.021985    11.00000   -1.20000
AFIX   0
C15   1    1.275936    0.404003    0.136096    11.00000    0.05173    0.03968 =
         0.04034   -0.00022   -0.00540    0.00612
C16   1    1.465292    0.359689    0.124397    11.00000    0.05852    0.04631 =
         0.07097    0.00386    0.00053    0.01091
AFIX  43
H16   2    1.571526    0.415642    0.122629    11.00000   -1.20000
AFIX   0
C17   1    1.498607    0.233254    0.115298    11.00000    0.07600    0.05651 =
         0.07966    0.00050    0.01077    0.02729
AFIX  43
H17   2    1.625474    0.205648    0.106700    11.00000   -1.20000
AFIX   0
C18   1    1.343326    0.148756    0.119031    11.00000    0.09636    0.04082 =
         0.06681   -0.00380    0.00116    0.01323
AFIX  43
H18   2    1.365360    0.064001    0.113349    11.00000   -1.20000
AFIX   0
C19   1    1.155135    0.190927    0.131255    11.00000    0.07960    0.03849 =
         0.06498   -0.00372   -0.00863    0.00262
AFIX  43
H19   2    1.050123    0.134274    0.133775    11.00000   -1.20000
AFIX   0
C20   1    1.121601    0.317000    0.139792    11.00000    0.05627    0.03816 =
         0.05436   -0.00220   -0.00669    0.00445
AFIX  43
H20   2    0.994107    0.344011    0.148120    11.00000   -1.20000
AFIX   0
C21   1    1.390414    0.930575    0.227053    11.00000    0.05030    0.04703 =
         0.06266   -0.00992   -0.01468    0.00212
AFIX  23
H21A  2    1.320028    0.899594    0.255624    11.00000   -1.20000
H21B  2    1.294731    0.973988    0.206221    11.00000   -1.20000
AFIX   0
C22   1    1.549535    1.019938    0.243136    11.00000    0.05873    0.05136 =
         0.06840   -0.00360   -0.01771   -0.00401
AFIX  23
H22A  2    1.610566    1.057300    0.214425    11.00000   -1.20000
H22B  2    1.489681    1.086613    0.262257    11.00000   -1.20000
AFIX   0
C23   1    1.787261    0.862734    0.243846    11.00000    0.04949    0.07208 =
         0.07606   -0.02326   -0.01511    0.00535
AFIX  23
H23A  2    1.890494    0.822164    0.263340    11.00000   -1.20000
H23B  2    1.850316    0.899047    0.215195    11.00000   -1.20000
AFIX   0
C24   1    1.637557    0.766016    0.227336    11.00000    0.04649    0.05251 =
         0.06785   -0.01131   -0.01847    0.01145
AFIX  23
H24A  2    1.703091    0.704435    0.206782    11.00000   -1.20000
H24B  2    1.584037    0.723098    0.255770    11.00000   -1.20000
AFIX   0
HKLF 4


REM  PSU-1257(R-386-1R) in P21/n #14
REM wR2 = 0.1518, GooF = S = 1.095, Restrained GooF = 1.095 for all data
REM R1 = 0.0556 for 2984 Fo > 4sig(Fo) and 0.0816 for all 4261 data
REM 264 parameters refined using 0 restraints

END

WGHT      0.0540      0.0000

REM Highest difference peak  0.208,  deepest hole -0.194,  1-sigma level  0.052
Q1    1   0.9559  0.5205  0.1008  11.00000  0.05    0.21
Q2    1   1.0620  0.7252  0.1392  11.00000  0.05    0.20
Q3    1   1.4940  0.5349  0.2399  11.00000  0.05    0.19
Q4    1   1.2764  0.9538  0.1668  11.00000  0.05    0.18
Q5    1   1.7287  0.6510  0.2523  11.00000  0.05    0.18
Q6    1   1.6382  0.7010  0.2421  11.00000  0.05    0.18
Q7    1   1.2210 -0.0180  0.1139  11.00000  0.05    0.18
Q8    1   0.5942  0.6248  0.0549  11.00000  0.05    0.17
Q9    1   1.7816  0.7480  0.2680  11.00000  0.05    0.17
Q10   1   0.5192  0.5743  0.0336  11.00000  0.05    0.17
Q11   1   1.2846  0.7851  0.1516  11.00000  0.05    0.17
Q12   1   1.2288  0.3799  0.1273  11.00000  0.05    0.17
Q13   1   0.9055  0.7465  0.1312  11.00000  0.05    0.17
Q14   1   0.0944  0.8978 -0.0412  11.00000  0.05    0.16
Q15   1   0.9985  0.7324  0.1132  11.00000  0.05    0.16
Q16   1   1.8081  0.7230  0.2711  11.00000  0.05    0.16
Q17   1   1.2871  0.3830  0.1491  11.00000  0.05    0.16
Q18   1   1.2001  0.5113  0.1309  11.00000  0.05    0.16
Q19   1   0.9608  0.3608  0.1076  11.00000  0.05    0.16
Q20   1   1.8093  1.0660  0.2871  11.00000  0.05    0.16
Q21   1   0.4769  0.7635  0.0400  11.00000  0.05    0.15
Q22   1   0.6997  0.6776  0.0669  11.00000  0.05    0.15
Q23   1   1.6799  0.6636  0.2184  11.00000  0.05    0.15
Q24   1   1.0969  0.9632  0.1381  11.00000  0.05    0.15
Q25   1   1.8871  0.6937  0.2601  11.00000  0.05    0.15
;
_shelx_res_checksum                55740
_shelx_hkl_file
;
   0   0   3   -0.03    0.22
   0   0   4  503.25   17.09
   0   0  -4  543.36   17.05
   0   0  -5    0.18    0.31
   0   0   5   -0.02    0.29
   0   0  -6    7.07    0.90
   0   0   6    6.45    0.92
   0   0   7    2.11    1.40
   0   0  -7   14.51    1.63
   0   0   8 7741.51  240.24
   0   0  -8 8073.60  240.18
   0   0   9   21.53    2.59
   0   0  -9   29.06    3.55
   0   0 -10    0.66    0.34
   0   0  10    0.27    0.35
   0   0 -11   -0.56    0.50
   0   0  11   -0.12    0.49
   0   0  12   31.79    3.01
   0   0 -12   33.38    2.91
   0   0 -13   -0.22    0.37
   0   0  13   -0.67    0.48
   0   0 -14   83.66    5.48
   0   0 -15   -0.14    0.21
   0   0 -16  113.34    6.91
   0   0 -17   -0.26    0.40
   0   0 -18   25.99    3.09
   0   0 -19    1.40    0.78
   0   0 -20  313.98   14.46
   0   0 -21    2.54    1.33
   0   0 -22    2.89    1.21
   0   0 -23    0.73    0.50
   0   0 -24    5.50    1.44
   0   0 -25   -0.21    0.30
   0   0 -26    2.11    0.95
   0   0 -27   -0.14    0.69
   0   0 -28    0.97    0.73
   0   0 -29    1.02    0.88
   0   0 -30   12.23    2.72
   0   0 -31    0.65    1.06
   0   0 -31   -0.59    0.78
   0   0 -32    6.99    2.54
   0   0 -33   -1.12    1.05
   0   0 -34    0.16    0.49
   0   0 -35    0.93    1.25
   0   0 -36    0.21    0.78
   0   0 -37    0.44    0.65
   0   1   2 1726.36   56.20
   0  -1  -2 1956.08   56.32
   0  -1   3  215.70    7.99
   0   1   3  215.68    8.03
   0   1  -3  238.55    8.07
   0  -1  -3  235.18    8.03
   0  -1  -4   20.33    1.50
   0   1  -4   19.05    1.53
   0  -1   4   19.56    1.52
   0   1   4   19.37    1.51
   0  -1  -5   55.78    2.91
   0   1  -5   54.49    2.99
   0   1   5   46.82    2.79
   0   1   6 2828.00   91.34
   0   1  -6 3013.58   91.72
   0  -1  -6 3091.36   91.45
   0   1  -7 1861.04   57.29
   0   1   7 1733.19   56.99
   0  -1  -7 1853.60   56.85
   0   1   8  201.71    8.50
   0  -1  -8  203.12    8.33
   0   1  -9   23.24    2.28
   0   1   9   24.39    2.34
   0  -1  -9   31.54    2.58
   0   1 -10 1106.31   37.05
   0   1  10 1116.58   37.24
   0  -1 -10 1136.65   36.77
   0   1  11  254.16   11.04
   0  -1 -11  264.98   10.75
   0   1 -11  247.56   10.84
   0  -1 -12    4.30    1.28
   0   1 -12    1.23    0.52
   0   1  12    0.94    0.51
   0   1  13    4.93    1.26
   0   1 -13    4.59    1.11
   0  -1 -13    8.35    1.53
   0   1  14  330.52   14.01
   0  -1 -14  309.77   13.17
   0   1 -14  306.97   13.35
   0   1  15   37.67    3.77
   0  -1 -15   36.52    3.47
   0   1 -15   32.08    3.35
   0  -1 -16   32.41    3.28
   0   1  16   33.36    3.71
   0   1 -16   31.07    3.27
   0   1  17    1.19    0.72
   0   1 -17    0.76    0.64
   0  -1 -17    0.76    0.51
   0   1  18   29.78    3.64
   0   1 -18   25.56    3.15
   0  -1 -18   26.10    3.12
   0   1  19   54.28    5.25
   0   1 -19   45.97    4.54
   0  -1 -19   51.25    4.55
   0   1  20    1.13    0.90
   0  -1 -20   -0.31    0.70
   0   1 -20   -0.35    0.68
   0   1  21   -0.06    0.71
   0   1 -21    0.92    0.59
   0  -1 -21   -0.54    0.74
   0  -1 -22   18.14    2.92
   0   1 -22   18.83    2.95
   0  -1 -23   96.89    7.19
   0   1 -23   91.08    7.03
   0  -1 -24   69.48    6.01
   0   1 -24   64.53    5.91
   0   1 -24   55.47    6.19
   0   1 -25    4.96    1.71
   0   1 -25    6.93    2.05
   0  -1 -25    9.43    2.24
   0   1 -26    6.77    2.19
   0  -1 -26    7.79    1.81
   0   1 -26    6.86    1.76
   0   1 -27    0.54    0.93
   0   1 -27    0.59    0.92
   0  -1 -27   -0.77    0.92
   0  -1 -28    9.28    2.20
   0   1 -28    9.60    2.79
   0   1 -28    5.73    1.80
   0   1 -29    0.63    1.10
   0   1 -29    0.71    0.32
   0  -1 -29   -0.22    0.32
   0  -1 -30    0.92    0.85
   0   1 -30    1.08    1.20
   0   1 -30   -0.43    0.71
   0   1 -31    1.27    0.84
   0  -1 -31    0.20    0.67
   0   1 -32    0.29    1.05
   0   1 -33   -1.22    1.11
   0   1 -34    3.21    2.21
   0   1 -35    7.51    2.72
   0  -1 -36    1.24    1.53
   0   1 -36    2.60    1.94
   0   1 -37    1.02    1.35
   0  -2   0 4487.86  129.24
   0   2   0 4003.99  128.83
   0  -2   1 1333.00   40.47
   0   2   1 1237.55   40.07
   0  -2  -1 1279.30   40.13
   0   2  -1 1214.36   40.04
   0   2  -2 1151.99   38.93
   0   2   2 1175.78   38.64
   0  -2  -2 1266.87   38.90
   0  -2   2 1303.06   39.26
   0  -2  -3   95.56    4.56
   0   2  -3   95.34    4.76
   0   2   3   90.25    4.50
   0   2   4  788.43   26.15
   0  -2  -4  841.41   26.29
   0   2  -4  754.20   26.61
   0   2   5  850.47   27.94
   0  -2   5  816.07   27.71
   0  -2  -5  877.39   27.91
   0   2   6  349.67   13.01
   0  -2   6  340.86   12.72
   0  -2  -6  352.01   12.85
   0  -2  -7  115.37    5.64
   0  -2   7  114.75    5.68
   0   2  -7  119.47    5.90
   0   2   7  113.93    5.76
   0  -2  -8    7.79    1.23
   0   2   8    6.43    1.15
   0   2  -8    6.76    1.27
   0  -2  -9   -0.19    0.35
   0   2   9    0.11    0.22
   0   2  -9   -0.43    0.42
   0   2 -10   63.22    4.44
   0   2  10   65.85    4.49
   0  -2 -10   68.10    4.39
   0   2 -11   23.48    2.69
   0  -2 -11   26.11    2.67
   0   2  11   26.62    2.79
   0   2  12   66.62    4.80
   0  -2 -12   69.29    4.67
   0   2 -12   61.57    4.90
   0  -2 -13   30.43    3.03
   0   2 -13   31.05    3.34
   0   2  13   36.07    3.45
   0   2 -14   23.69    2.80
   0  -2 -14   30.88    3.10
   0   2 -14   24.45    3.21
   0   2  14   27.35    3.20
   0  -2 -15  152.39    8.34
   0   2 -15  145.35    8.30
   0   2  15  172.98    9.26
   0   2 -15  146.44    8.86
   0   2 -16    8.96    1.73
   0   2  16    9.67    1.95
   0  -2 -16   10.19    1.96
   0   2 -16    7.91    1.92
   0   2  17    0.29    0.67
   0   2 -17   -0.37    0.38
   0   2 -17   -0.37    0.82
   0  -2 -17    0.30    0.29
   0   2 -18   14.36    2.67
   0   2 -18   11.72    2.28
   0   2  18   18.10    2.91
   0  -2 -18   14.59    2.41
   0   2  19   58.90    5.49
   0   2 -19   47.15    5.10
   0   2 -19   46.02    4.56
   0  -2 -19   56.21    4.98
   0   2  20   50.86    5.21
   0  -2 -20   41.28    4.37
   0   2 -20   36.45    4.56
   0   2 -20   33.17    4.07
   0  -2 -21   50.85    4.93
   0   2 -21   47.52    4.85
   0   2 -21   46.79    5.24
   0   2  21   60.67    5.91
   0   2 -22   38.87    4.99
   0   2 -22   46.88    4.77
   0  -2 -22   42.15    4.73
   0   2 -23   86.42    7.84
   0  -2 -23  104.68    7.54
   0   2 -23   93.12    7.30
   0   2 -24    5.07    1.62
   0  -2 -24    6.84    2.15
   0   2 -24    5.47    2.16
   0  -2 -25   24.45    3.71
   0   2 -25   22.91    3.98
   0   2 -25   20.17    3.26
   0   2 -26    1.51    1.25
   0   2 -26    0.75    0.30
   0  -2 -26    1.29    0.76
   0   2 -27    4.43    1.56
   0  -2 -27    6.62    1.92
   0   2 -27    4.12    1.70
   0   2 -28    0.17    0.85
   0   2 -28    0.83    0.61
   0  -2 -28    0.33    0.64
   0  -2 -29    1.57    1.31
   0   2 -29    1.67    1.43
   0   2 -29    0.61    0.64
   0   2 -30   -0.09    0.59
   0   2 -30   -0.39    0.56
   0  -2 -30    1.07    0.89
   0   2 -31    8.94    2.82
   0  -2 -31    3.11    1.42
   0  -2 -32    0.32    0.74
   0   2 -32    1.10    1.37
   0   2 -33    2.79    1.98
   0   2 -34   -0.12    0.45
   0   2 -35    1.74    1.36
   0   2 -36    1.52    1.48
   0   3   0    0.14    0.12
   0  -3   0   -0.60    0.56
   0  -3  -1  174.03    8.17
   0   3   1  188.02    8.14
   0  -3   1  190.34    8.59
   0   3  -1  173.59    7.98
   0  -3   2    3.35    0.84
   0  -3  -2    4.21    0.93
   0   3   2    4.54    0.96
   0   3  -2    2.66    0.86
   0  -3  -3  108.01    5.86
   0   3  -3  110.86    5.90
   0  -3   3  114.12    6.26
   0   3   3  117.30    5.84
   0  -3  -4   68.99    4.38
   0   3  -4   60.79    4.38
   0   3   4   70.06    4.28
   0   3  -5   12.77    1.84
   0  -3  -5   14.57    1.81
   0   3   5   14.60    1.79
   0  -3  -6   65.57    4.24
   0   3   6   67.48    4.31
   0   3  -6   54.86    4.29
   0  -3  -7   36.88    3.09
   0   3   7   40.08    3.29
   0   3  -7   34.59    3.21
   0  -3   7   35.09    2.95
   0  -3  -8    4.00    0.99
   0   3   8    4.58    1.12
   0  -3   8    3.70    0.88
   0   3   9  172.07    8.37
   0  -3  -9  164.13    8.07
   0  -3   9  155.00    7.83
   0  -3  10    1.18    0.64
   0  -3 -10    1.43    0.65
   0   3  10    0.96    0.55
   0  -3 -11   15.34    2.05
   0   3  11   13.88    2.12
   0  -3 -12  146.12    7.87
   0   3  12  158.39    8.41
   0   3 -12  143.32    8.25
   0   3 -13    1.10    0.65
   0  -3 -13    2.14    0.93
   0   3  13    1.03    0.60
   0   3  14   19.95    2.73
   0   3 -14   20.22    2.86
   0  -3 -14   18.71    2.53
   0   3  15    2.90    1.15
   0   3 -15    1.52    0.69
   0  -3 -15    2.90    0.99
   0   3  16    4.49    1.33
   0  -3 -16    4.49    1.25
   0   3 -16    3.63    1.23
   0   3  17    6.92    1.70
   0  -3 -17    6.60    1.60
   0   3 -17    4.71    1.48
   0   3 -18   -0.15    0.71
   0   3 -18    0.67    0.94
   0   3  18    0.19    0.56
   0  -3 -18    1.91    1.08
   0   3 -19  111.28    7.86
   0   3  19  142.73    9.26
   0   3 -19  117.34    8.63
   0  -3 -19  116.06    7.84
   0   3 -20   41.45    5.05
   0  -3 -20   44.21    4.56
   0   3 -20   37.61    4.36
   0   3 -21   37.37    4.66
   0   3 -21   35.17    4.34
   0  -3 -21   39.17    4.43
   0   3 -22   22.41    3.79
   0  -3 -22   22.43    3.44
   0   3 -22   24.13    3.41
   0   3 -23   59.18    5.68
   0  -3 -23   62.64    5.87
   0   3 -23   58.35    6.26
   0  -3 -24    2.07    1.21
   0   3 -24    2.45    1.62
   0   3 -24    0.79    0.48
   0   3 -25    0.10    0.74
   0  -3 -25    2.92    1.30
   0   3 -25    0.90    0.37
   0   3 -26    0.37    0.75
   0   3 -26    0.51    0.66
   0  -3 -26    0.45    0.52
   0   3 -27    3.88    1.88
   0   3 -27    3.36    1.11
   0  -3 -27    5.26    1.85
   0   3 -28   -0.15    0.34
   0   3 -28   -0.37    0.60
   0  -3 -28    0.12    0.53
   0   3 -29    0.25    0.47
   0  -3 -29    1.03    1.25
   0   3 -29   -0.79    0.50
   0   3 -30    0.32    0.58
   0  -3 -30   -0.06    0.84
   0  -3 -31    2.03    1.25
   0   3 -31    2.34    1.27
   0  -3 -32    2.75    1.42
   0   3 -32    0.88    0.64
   0   3 -33    0.48    0.54
   0   3 -34    0.84    1.69
   0  -4   0  109.36    6.64
   0   4   0  118.29    6.53
   0  -4   1    5.90    1.36
   0   4  -1    5.20    1.25
   0   4   1    6.07    1.35
   0  -4  -1    5.21    1.42
   0  -4   2  356.90   14.79
   0  -4  -2  331.64   14.16
   0   4  -2  332.12   13.92
   0   4   2  354.17   14.02
   0   4   3   50.82    3.90
   0  -4   3   46.60    4.14
   0  -4  -3   47.46    3.90
   0   4  -3   46.66    3.93
   0   4   4   10.36    1.68
   0   4  -4    8.81    1.65
   0  -4   4    7.54    1.64
   0  -4  -4    8.72    1.57
   0   4  -5  142.14    7.72
   0  -4  -5  130.35    7.43
   0   4   5  139.33    7.40
   0   4   6  398.44   15.71
   0   4  -6  387.13   16.00
   0  -4  -6  380.15   15.84
   0  -4  -7  588.61   22.91
   0   4  -7  619.06   23.38
   0   4   7  646.52   23.09
   0  -4   8  249.71   11.35
   0   4  -8  248.84   12.30
   0   4   8  289.53   12.24
   0  -4  -8  261.55   11.90
   0  -4   9  125.09    7.21
   0  -4  -9  130.31    7.57
   0   4  -9  138.83    7.99
   0   4   9  155.20    8.15
   0   4  10  110.48    6.79
   0   4 -10  101.64    6.76
   0  -4  10   90.14    5.86
   0  -4 -10   88.36    6.03
   0  -4 -11    2.63    0.81
   0   4  11    4.16    1.15
   0  -4  11    3.07    0.97
   0   4 -11    2.69    1.13
   0   4  12    0.26    0.25
   0   4 -12   -0.60    0.79
   0  -4  12    0.41    0.39
   0  -4 -12   -0.26    0.58
   0  -4 -13   -0.87    0.71
   0   4  13    1.04    1.04
   0  -4 -14    5.95    1.54
   0   4  14    7.74    1.83
   0  -4 -15   15.28    2.62
   0   4  15   18.82    2.90
   0  -4 -16   81.54    6.33
   0  -4 -17    5.13    1.66
   0  -4 -18    0.46    0.77
   0  -4 -19  131.77    8.78
   0  -4 -20    4.85    1.91
   0   4 -20    4.90    1.80
   0   4 -21  170.04   11.65
   0  -4 -21  198.31   11.46
   0   4 -21  182.29   10.93
   0  -4 -22   15.91    3.03
   0   4 -22   14.32    2.63
   0   4 -22   17.31    3.48
   0  -4 -23    2.49    1.51
   0   4 -23    0.88    1.13
   0   4 -23    1.21    0.44
   0   4 -24    7.26    2.15
   0   4 -24    7.23    2.38
   0  -4 -24    9.35    2.29
   0   4 -25    3.61    1.35
   0   4 -25    4.56    1.99
   0  -4 -25    6.54    2.03
   0   4 -26    8.03    2.35
   0  -4 -26   11.00    2.62
   0   4 -26    9.04    2.60
   0   4 -27   21.98    4.25
   0  -4 -27   24.62    4.02
   0   4 -27   12.88    2.87
   0   4 -28   11.02    3.21
   0   4 -28    6.91    2.00
   0  -4 -28   11.11    2.89
   0   4 -29    0.75    1.22
   0  -4 -29    0.52    1.14
   0  -4 -30    1.67    1.29
   0   4 -30    1.18    1.05
   0  -4 -31    3.25    1.72
   0   4 -31    5.29    2.46
   0  -4 -32    0.10    0.38
   0   4 -32   -1.76    1.31
   0   4 -33    1.13    1.30
   0  -5   0    0.13    0.34
   0   5   0   -0.29    0.21
   0  -5  -1  109.01    7.38
   0   5  -1  125.38    7.41
   0  -5   1  118.68    7.74
   0   5   1  121.67    7.27
   0  -5   2  949.62   35.26
   0  -5  -2  906.09   34.72
   0   5  -2 1033.12   34.75
   0   5   2 1014.47   34.54
   0  -5  -3  147.00    8.74
   0   5   3  165.68    8.75
   0  -5   3  151.29    9.17
   0   5  -3  166.95    8.79
   0  -5   4   35.50    3.95
   0   5   4   38.48    3.74
   0  -5  -4   30.24    3.50
   0   5  -4   36.56    3.74
   0  -5  -5  120.92    7.78
   0   5   5  147.30    8.08
   0  -5   5  125.42    8.22
   0   5  -5  132.75    8.05
   0   5   6  467.34   18.33
   0  -5  -6  397.87   18.14
   0   5  -6  468.90   18.68
   0   5  -7  425.39   17.25
   0  -5  -7  354.29   16.61
   0   5   7  402.87   16.71
   0   5  -8   11.18    2.27
   0   5   8   13.91    2.31
   0  -5  -8   11.42    2.17
   0  -5  -9    2.95    1.03
   0  -5   9    2.31    0.89
   0   5   9    3.16    1.04
   0   5  -9    1.81    0.97
   0  -5 -10    3.31    1.06
   0   5 -10    4.01    1.44
   0  -5  10    4.58    1.23
   0   5  10    4.45    1.41
   0  -5 -11   35.69    4.02
   0   5 -11   45.44    4.56
   0   5  11   49.21    4.72
   0  -5  11   37.82    3.84
   0  -5  12   36.25    3.77
   0   5 -12   44.73    4.65
   0  -5 -12   36.22    4.11
   0   5 -13  125.53    8.26
   0  -5  13  102.76    6.97
   0  -5 -13  105.21    7.43
   0  -5 -14   34.25    4.01
   0  -5  14   32.03    3.65
   0   5 -14   36.61    4.38
   0  -5 -15   22.09    3.27
   0   5 -15   28.19    3.82
   0  -5 -16    4.52    1.58
   0   5 -16    4.32    1.55
   0   5 -17   67.78    6.24
   0  -5 -17   55.41    5.51
   0   5 -18    5.45    1.82
   0  -5 -18    5.96    1.83
   0   5 -19   70.87    6.59
   0  -5 -19   75.52    6.72
   0   5 -20   20.49    3.43
   0  -5 -20   22.11    3.63
   0  -5 -21    1.13    0.98
   0  -5 -22   52.80    5.87
   0   5 -23    0.62    1.01
   0  -5 -23   -0.36    0.55
   0  -5 -24   10.30    2.64
   0   5 -24    7.90    2.05
   0  -5 -25    1.28    0.97
   0   5 -25    0.69    0.91
   0   5 -26    2.93    1.10
   0  -5 -26    3.72    1.46
   0  -5 -27    1.70    1.48
   0   5 -27    1.54    1.44
   0  -5 -28    5.83    1.98
   0   5 -28    3.44    1.37
   0  -5 -29    4.52    2.07
   0  -5 -30    3.66    1.93
   0  -5 -31   11.79    3.32
   0  -5 -32    2.44    1.57
   0  -6   0  173.15   10.71
   0   6   0  206.00   10.80
   0   6   1    3.53    1.33
   0  -6  -1    3.95    1.34
   0   6  -1    5.15    1.49
   0  -6   1    4.67    1.62
   0  -6   2    0.03    0.52
   0  -6  -2    0.19    0.31
   0   6   2    0.02    0.32
   0   6  -2    0.42    0.51
   0  -6   3   87.60    7.19
   0   6  -3  103.34    7.19
   0   6   3  101.38    6.96
   0  -6  -3   83.96    6.86
   0  -6  -4  193.63   11.54
   0   6   4  252.14   12.19
   0  -6   4  204.88   12.27
   0   6  -4  233.73   11.90
   0   6   5   87.45    6.41
   0  -6   5   76.19    6.71
   0   6  -5   88.29    6.56
   0  -6  -5   69.41    6.10
   0  -6  -6  126.36    8.76
   0   6  -6  163.52    9.41
   0   6  -7  356.83   15.71
   0  -6  -7  281.06   14.77
   0  -6  -8   16.31    2.86
   0   6  -8   20.94    3.16
   0   6  -9    1.91    0.80
   0  -6  -9    2.76    1.10
   0  -6  10   11.04    2.16
   0  -6 -10   12.03    2.36
   0   6 -10   15.80    2.72
   0  -6 -11    7.49    1.90
   0   6 -11   12.59    2.55
   0  -6  11   10.47    2.03
   0  -6  12    7.08    1.63
   0  -6 -12    6.05    1.76
   0   6 -12    9.16    2.19
   0  -6 -13    2.14    1.04
   0  -6  13    3.70    1.24
   0   6 -13    2.75    1.11
   0  -6  14   14.48    2.57
   0   6 -14   14.51    2.96
   0  -6 -14   16.04    2.90
   0   6 -15   14.20    2.84
   0  -6  15   13.11    2.40
   0  -6 -15   14.62    2.86
   0  -6 -16   23.57    3.78
   0  -6  16   20.29    3.06
   0  -6 -17  247.22   14.23
   0  -6 -18   64.81    6.55
   0  -6 -19   33.79    4.86
   0  -6 -20   88.55    7.98
   0  -6 -21    6.11    2.21
   0  -6 -22   39.83    5.37
   0  -6 -23    3.04    1.58
   0  -6 -24    4.15    1.93
   0   6 -25   28.63    4.51
   0  -6 -25   48.03    6.22
   0   6 -26    4.61    1.87
   0  -6 -26   11.02    3.03
   0   6 -27    1.99    1.39
   0  -6 -27    3.02    1.63
   0  -6 -28    6.16    2.42
   0  -6 -29   12.01    3.28
   0  -6 -30    7.49    2.78
   0  -6 -31    0.60    1.43
   0  -6 -32   -1.05    1.05
   0  -7   0    0.76    0.77
   0  -7  -1   20.30    3.30
   0  -7   1   21.94    3.69
   0  -7  -2  140.33    9.90
   0  -7   2  135.50    9.83
   0  -7   3    1.31    1.09
   0  -7  -3   -0.42    0.77
   0  -7   4    0.54    0.74
   0  -7  -4    0.18    0.81
   0  -7   5    2.65    1.31
   0  -7  -5    2.98    1.55
   0  -7  -6    0.72    0.75
   0  -7  -7   24.82    3.74
   0  -7  -8    1.79    0.91
   0  -7  -9    2.68    1.23
   0  -7 -10   60.63    6.05
   0  -7  11    2.47    1.07
   0  -7 -11    3.54    1.57
   0  -7  12    4.42    1.46
   0  -7 -12    4.31    1.56
   0  -7  13   -0.26    0.54
   0  -7 -13    3.16    1.67
   0  -7  14  123.70    8.59
   0  -7 -14  125.02    9.58
   0  -7  15   78.00    6.63
   0  -7 -15   80.29    7.66
   0  -7 -16  105.60    8.88
   0  -7 -17    2.34    1.81
   0  -7 -18   97.78    8.78
   0  -7 -19   42.16    5.61
   0  -7 -20    2.27    1.27
   0  -7 -21   -0.05    1.03
   0  -7 -22   36.97    5.50
   0  -7 -23   11.13    3.03
   0  -7 -24    3.27    1.67
   0  -7 -25    9.78    2.93
   0  -7 -26    4.93    2.02
   0  -7 -27    7.08    2.57
   0  -7 -28    2.75    1.75
   0  -7 -29    4.89    2.70
   0  -7 -30   -0.41    0.71
   0  -7 -31    8.98    3.22
   0  -7 -32    0.00    0.55
   0  -8   0   13.94    3.25
   0  -8  -1    1.17    0.86
   0  -8   1    1.07    0.74
   0  -8  -2    0.55    1.23
   0  -8   2    0.06    0.81
   0  -8  -3   38.37    5.17
   0  -8   3   34.83    5.11
   0  -8   4   17.59    3.53
   0  -8  -4   18.40    3.45
   0  -8   5    2.33    1.05
   0  -8  -5    3.52    1.46
   0  -8  -6   13.30    2.69
   0  -8  -7   -0.42    0.71
   0  -8  -8   21.00    3.73
   0  -8  -9   24.91    4.15
   0  -8 -10    2.55    1.44
   0  -8 -11    0.97    0.99
   0  -8 -12   17.02    3.42
   0  -8 -13   13.35    3.20
   0  -8 -14  215.80   13.98
   0  -8 -15   20.96    4.13
   0  -8 -16    7.42    2.52
   0  -8 -17   22.92    4.23
   0  -8 -18   11.88    2.94
   0  -8 -19   23.13    4.41
   0  -8 -20   21.10    4.26
   0  -8 -21   24.76    4.63
   0  -8 -22    1.48    1.12
   0  -8 -23   32.78    5.56
   0  -8 -24   33.71    5.72
   0  -8 -25   18.21    4.24
   0  -8 -26    1.76    1.52
   0  -8 -27   29.23    5.59
   0  -8 -28    0.11    0.62
   0  -8 -29    1.41    1.27
   0  -8 -30   -2.58    1.71
   0  -8 -31    1.78    1.43
   0  -9   0   -0.64    0.84
   0  -9  -1   15.98    3.51
   0  -9   1   16.99    3.50
   0  -9   2   38.36    5.68
   0  -9  -2   38.22    5.50
   0  -9   3   -1.20    1.46
   0  -9  -3    1.33    1.36
   0  -9  -4   26.43    4.60
   0  -9   4   28.35    4.67
   0  -9  -5    7.73    2.32
   0  -9  -6    7.41    2.53
   0  -9  -7    5.58    2.30
   0  -9  -8  243.45   15.54
   0  -9  -9    3.00    2.37
   0  -9 -10   21.85    4.32
   0  -9 -11   38.65    5.72
   0  -9 -12   14.50    3.50
   0  -9 -13    1.43    1.50
   0  -9 -14   16.05    3.88
   0  -9 -15   90.55    9.16
   0  -9 -16   34.80    5.67
   0  -9 -17   12.88    3.26
   0  -9 -18   -0.82    1.00
   0  -9 -19   13.12    3.47
   0  -9 -20   17.34    4.16
   0  -9 -21   20.35    4.50
   0  -9 -22   -0.39    0.87
   0  -9 -23   21.13    4.88
   0  -9 -24   39.95    6.52
   0  -9 -25   20.38    4.65
   0  -9 -26    5.12    2.45
   0  -9 -27   12.08    3.82
   0  -9 -28    8.41    3.19
   0  -9 -29   -2.41    1.72
   0 -10   0   22.91    4.61
   0 -10  -1   47.53    6.76
   0 -10   1   54.23    7.20
   0 -10   2   23.02    4.81
   0 -10  -2   21.11    4.48
   0 -10  -3   13.59    3.54
   0 -10   3   12.63    3.56
   0 -10  -4   75.48    8.65
   0 -10   4   82.48    9.08
   0 -10  -5    2.91    1.59
   0 -10  -6    3.78    1.17
   0 -10  -7    0.86    0.98
   0 -10  -8    1.86    1.50
   0 -10  -9   19.65    4.30
   0 -10 -10    0.59    0.99
   0 -10 -11   23.57    4.61
   0 -10 -12    7.70    2.52
   0 -10 -13   10.39    3.29
   0 -10 -14   18.55    4.28
   0 -10 -15    0.99    0.79
   0 -10 -16    7.22    2.70
   0 -10 -17   22.67    4.89
   0 -10 -18    0.90    1.08
   0 -10 -19    3.75    1.94
   0 -10 -20   14.27    4.02
   0 -10 -21   -0.07    1.26
   0 -10 -22    0.90    1.60
   0 -10 -23    8.20    3.20
   0 -10 -24    2.18    1.87
   0 -10 -25    1.16    0.65
   0 -11   0    0.18    1.04
   0 -11   1   10.10    3.47
   0 -11  -1   11.06    3.69
   0 -11   2   20.15    4.65
   0 -11  -2   12.50    3.37
   0 -11   3    2.84    1.20
   0 -11  -3    5.47    2.15
   0 -11  -4    9.68    3.21
   0 -11  -5    2.80    2.04
   0 -11  -6   44.62    7.01
   0 -11  -7   24.47    5.07
   0 -11  -8    1.14    1.62
   0 -11  -9    7.07    2.89
   0 -11 -10   14.87    3.94
   0 -11 -11    9.42    3.37
   0 -11 -12    1.98    1.57
   0 -11 -13   11.79    3.51
   0 -11 -14   -0.07    0.95
   0 -11 -15   10.49    3.44
   0 -11 -16    0.81    1.62
   0 -11 -17    2.75    1.78
   0 -11 -18   11.96    3.70
   0 -11 -19    5.96    2.84
   0 -11 -20    8.78    2.95
   0 -11 -21   -0.63    0.94
   0 -12   0    4.42    2.37
   0 -12  -1   -0.25    1.36
   0 -12   1   -0.19    0.84
   0 -12  -2    2.75    1.88
   0 -12   2   -0.44    1.75
   0 -12  -3   35.95    6.56
   0 -12  -4    1.37    1.30
   0 -12  -5   15.28    4.46
   0 -12  -6    0.60    1.23
   0 -12  -7    1.24    1.71
   0 -12  -8   -0.09    1.01
   0 -12  -9    2.61    2.27
   0 -12 -10    7.99    3.20
   0 -12 -11    1.03    1.72
   0 -12 -12    4.49    2.79
   0 -12 -13    6.38    3.07
   0 -12 -14    0.59    1.00
   0 -12 -15    5.05    2.96
   0 -12 -16    9.32    3.64
   0 -13   0    2.11    1.98
   0 -13  -1    2.56    1.43
   0 -13  -2    0.53    0.96
   0 -13  -3    2.61    1.93
   0 -13  -4    6.11    2.91
   0 -13  -5    2.92    1.88
   0 -13  -6   -0.93    0.91
   0 -13  -7   -1.28    1.36
   0 -13  -8    4.67    2.49
   1   0 -36    2.22    1.83
   1   0 -35   17.65    4.24
   1   0 -34   -1.19    1.08
   1   0 -33    4.15    1.71
   1   0 -32    0.68    0.92
   1   0 -31    0.50    0.60
   1   0 -30    0.58    0.80
   1   0 -29   12.54    2.89
   1   0 -28   -1.01    1.19
   1   0 -27   17.56    3.35
   1   0 -26    0.65    0.85
   1   0 -25   31.53    4.40
   1   0 -24   -0.45    0.51
   1   0 -23    7.37    2.14
   1   0 -22    1.70    1.05
   1   0 -21   88.53    7.40
   1   0 -20    0.18    0.64
   1   0 -19   45.30    4.82
   1   0 -18    0.34    0.63
   1   0 -17   38.92    4.36
   1   0 -16   -0.28    0.66
   1   0 -15   48.79    4.77
   1   0 -14   -0.12    0.26
   1   0 -13  302.03   13.93
   1   0 -12   -0.36    0.62
   1   0 -11  182.30    9.52
   1   0 -10    1.23    0.91
   1   0  -9 3163.23   99.66
   1   0  -8    0.75    0.98
   1   0  -7 4898.56  151.19
   1   0  -6    3.09    1.24
   1   0  -5 9999.00  303.68
   1   0  -4   -0.35    0.19
   1   0  -3  496.52   17.52
   1   0  -2    0.54    0.37
   1   0   0    0.25    0.21
   1   0   1  257.06    9.24
  -1   0  -1  252.61    9.33
   1   0   2   -0.22    0.21
  -1   0  -2    0.14    0.25
  -1   0  -3  339.91   12.42
   1   0   3  337.14   12.29
  -1   0  -4    0.49    0.39
  -1   0  -5 7734.41  235.31
  -1   0  -7 2808.79   85.08
   1   0   8    0.25    0.23
  -1   0  -8    0.06    0.06
  -1   0  -9 2256.00   68.46
   1   0   9 2222.04   68.84
   1   0  10    0.10    0.10
  -1   0 -10   -0.03    0.11
   1   0  11  183.04    7.54
  -1   0 -11  189.48    7.15
   1   0  12   -0.09    0.24
  -1   0 -12    0.44    0.55
  -1   0 -13  405.34   14.28
   1   0  13  401.42   14.80
   1   0  14    0.13    0.12
  -1   0 -14    1.84    0.84
  -1   0 -15   82.62    4.52
  -1   0 -16    0.04    0.44
  -1   0 -17   57.11    3.92
  -1   0 -18    1.10    0.65
  -1   0 -19   69.23    4.65
  -1   0 -20    0.42    0.74
  -1   0 -21  167.51    8.45
  -1   0 -22    1.72    1.14
  -1   0 -23    9.91    1.77
  -1   0 -24   -0.75    0.65
  -1   0 -25   59.22    4.83
  -1   0 -26    0.99    0.94
  -1   0 -26    1.14    0.88
  -1   0 -27   12.86    3.21
  -1   0 -27   18.39    2.54
  -1   0 -28   -0.39    0.82
  -1   0 -28    1.23    0.86
  -1   0 -29    7.48    2.31
  -1   0 -30   -0.88    0.63
  -1   0 -31    1.47    1.30
  -1   0 -32   -0.62    0.82
  -1   0 -33    5.42    2.52
  -1   0 -34    2.21    1.60
  -1   0 -35   18.07    4.65
  -1   0 -36    0.25    0.66
   1   1 -35    1.48    1.22
   1  -1 -34    1.09    0.97
   1   1 -34   -1.02    1.00
   1   1 -33    4.75    1.72
   1  -1 -33    6.79    2.09
   1   1 -33    9.27    3.11
   1  -1 -32    0.29    0.42
   1   1 -32    0.43    1.05
   1   1 -32    1.12    1.34
   1  -1 -31   11.77    3.14
   1   1 -31    8.25    2.55
   1   1 -31   12.54    3.44
   1  -1 -30   16.00    3.44
   1   1 -30   14.11    3.50
   1   1 -30   11.95    2.81
   1  -1 -29   12.70    2.91
   1   1 -29    8.97    2.70
   1   1 -29    8.94    2.68
   1  -1 -28   36.79    5.03
   1   1 -28   33.91    4.78
   1  -1 -27   17.06    3.36
   1   1 -27   17.79    3.57
   1  -1 -26   11.59    2.71
   1   1 -26   12.37    2.89
   1  -1 -25    0.45    0.49
   1   1 -25    0.07    0.38
   1   1 -24    1.23    1.09
   1  -1 -24    2.49    1.18
   1  -1 -23   16.49    3.06
   1   1 -23   15.46    2.97
   1  -1 -22    3.01    1.26
   1   1 -22    2.21    1.11
   1   1 -21   17.91    3.30
   1  -1 -21   14.53    2.77
   1   1 -20   21.71    3.37
   1  -1 -20   18.60    3.09
   1   1 -19   17.33    3.02
   1  -1 -19   16.02    2.84
  -1   1  19   21.67    3.46
   1   1 -18    8.33    2.04
   1  -1 -18    9.44    2.19
  -1   1  18   11.28    2.39
   1  -1 -17   56.04    5.38
  -1   1  17   72.92    6.34
   1   1 -17   55.36    5.43
   1  -1 -16   79.83    6.29
   1   1 -16   67.12    6.01
  -1   1  16   84.56    6.81
   1  -1 -15  434.78   18.95
   1   1 -15  430.22   19.09
  -1   1  15  487.97   20.07
  -1   1  14   86.35    6.61
   1   1 -14   75.10    6.07
   1  -1 -14   81.36    6.13
   1  -1 -13   46.30    4.50
   1   1 -13   47.13    4.49
  -1   1  13   52.61    4.83
   1   1 -12   14.63    2.36
  -1   1  12   18.30    2.67
   1  -1 -12   17.81    2.49
   1   1 -11  108.93    7.02
  -1   1  11  110.75    7.07
   1  -1 -11  111.69    6.90
   1  -1 -10  144.00    7.73
  -1   1  10  141.61    7.94
   1   1 -10  130.47    7.74
   1  -1  -9   90.32    5.76
  -1   1   9   81.25    5.60
  -1   1   8  170.55    9.00
   1  -1  -8  224.02    9.70
  -1   1   7 5789.68  182.51
   1  -1  -7 6099.96  182.46
  -1   1   6 1206.67   42.13
   1  -1  -6 1375.66   42.38
  -1   1   5 7111.05  224.46
   1  -1  -5 7629.22  224.49
  -1   1   4  394.98   15.76
   1  -1  -4  493.96   16.21
  -1   1   3  793.82   27.28
   1  -1  -3  852.24   27.33
   1  -1  -2  824.29   26.25
  -1   1   2  769.51   26.18
   1  -1  -1  123.64    5.11
  -1   1   1  107.73    5.05
   1  -1   0  739.43   22.64
  -1   1   0  663.96   22.68
   1  -1   1  111.78    4.27
  -1   1  -1   97.49    4.25
   1  -1   2 1324.97   36.08
   1   1   2 1172.28   37.02
  -1   1  -2 1152.28   36.05
   1   1   3 1209.58   38.62
  -1  -1  -3 1245.65   38.79
   1  -1   3 1219.84   39.54
  -1   1  -4  292.48   11.73
   1  -1   4  284.17   11.55
  -1  -1  -4  324.75   10.87
   1   1   4  292.88   10.52
  -1   1  -5 5102.47  147.78
  -1  -1  -5 5023.60  145.88
   1  -1   5 4993.73  147.38
  -1   1  -6  797.45   26.58
   1   1   6  693.73   24.24
   1  -1   6  817.87   26.39
  -1  -1  -6  795.54   24.58
  -1  -1  -7 3867.57  110.63
  -1   1  -7 3799.30  113.13
  -1   1  -8  111.82    6.65
   1   1   8  115.98    5.07
  -1  -1  -8  122.92    5.17
  -1   1  -9   68.78    3.13
  -1   1  -9   75.27    5.28
   1   1   9   73.38    3.74
  -1  -1  -9   75.99    3.78
  -1  -1 -10  114.82    5.07
  -1   1 -10  107.17    4.58
   1   1  10  107.01    5.10
  -1   1 -10  122.02    7.10
  -1   1 -11  154.43    6.27
  -1  -1 -11  162.66    6.74
  -1   1 -11  157.03    8.81
   1   1  11  158.27    7.04
  -1   1 -12   12.33    2.11
  -1   1 -12   12.46    1.29
   1   1  12   10.92    1.42
  -1  -1 -12   11.73    1.34
   1   1  13   46.99    3.43
  -1   1 -13   46.47    2.90
  -1  -1 -13   49.80    3.23
  -1   1 -13   47.05    4.63
   1   1  14  112.84    6.18
  -1  -1 -14  113.53    5.70
  -1   1 -14  115.71    5.52
  -1   1 -14  113.91    7.81
   1   1  15  609.83   22.26
  -1   1 -15  603.78   24.87
  -1   1 -15  621.74   21.22
  -1  -1 -15  617.51   21.48
  -1   1 -16   48.58    5.08
  -1  -1 -16   45.79    3.51
  -1   1 -16   43.37    3.27
   1   1  16   42.81    3.68
  -1   1 -17   57.27    5.61
   1   1  17   55.78    4.40
  -1  -1 -17   53.17    3.84
  -1   1 -17   56.11    3.75
  -1   1 -18    8.10    1.95
  -1   1 -18    6.87    1.28
  -1  -1 -18    8.39    1.52
   1   1  18    8.29    1.70
  -1  -1 -19   22.68    2.52
  -1   1 -19   21.09    2.32
  -1   1 -19   19.99    3.44
   1   1  19   27.66    3.16
  -1  -1 -20   12.06    1.83
   1   1  20   13.22    2.22
  -1   1 -20   12.82    1.81
  -1   1 -20   12.41    2.74
  -1   1 -21   11.27    1.79
  -1  -1 -21   12.82    2.00
   1   1  21   11.17    2.08
  -1   1 -21   10.99    2.69
  -1   1 -22    4.30    1.84
   1   1  22    3.85    1.16
  -1  -1 -22    4.17    1.14
  -1   1 -22    3.31    1.06
  -1   1 -23   15.94    3.43
  -1  -1 -23   22.93    2.74
  -1   1 -23   17.67    2.38
  -1   1 -24    2.17    1.15
  -1  -1 -24    2.61    1.01
  -1   1 -24    1.65    0.86
  -1  -1 -25    1.52    0.81
  -1   1 -25    1.37    1.06
  -1   1 -25    0.89    0.74
  -1   1 -26   16.23    3.55
  -1   1 -26   21.28    2.76
  -1  -1 -26   22.55    2.95
  -1   1 -27   10.27    3.01
  -1  -1 -27   15.58    2.53
  -1   1 -27   14.49    2.31
  -1   1 -28   27.65    3.27
  -1   1 -28   31.24    5.17
  -1  -1 -28   32.33    3.72
  -1   1 -29    7.02    2.54
  -1  -1 -29    6.49    1.62
  -1   1 -30   17.09    3.97
  -1   1 -31   19.70    4.42
  -1   1 -32    0.75    0.46
  -1  -1 -32    1.07    0.97
  -1  -1 -33   14.99    3.96
  -1   1 -33   13.52    3.77
  -1   1 -34    1.51    1.62
  -1  -1 -34    0.85    1.43
  -1  -1 -35    6.51    2.89
  -1   1 -35   -0.09    0.70
  -1   1 -36   -0.44    0.78
   1  -2 -34    2.02    0.94
   1  -2 -33   -1.86    1.23
   1   2 -33   -0.30    1.01
   1   2 -32    2.03    1.39
   1   2 -32    3.04    1.70
   1  -2 -32    4.36    1.96
   1   2 -31    2.64    1.52
   1   2 -31   -0.40    0.50
   1  -2 -31    1.55    1.26
   1   2 -30    7.84    2.27
   1  -2 -30    9.18    2.51
   1   2 -30    6.99    2.52
   1  -2 -29    2.31    1.65
   1   2 -29    3.38    1.85
   1   2 -29    2.75    1.32
   1   2 -28    8.75    2.56
   1   2 -28    5.01    1.50
   1  -2 -28    2.55    1.21
   1   2 -27    9.45    2.50
   1   2 -27    8.56    2.36
   1  -2 -27    9.02    2.54
   1   2 -26   17.77    3.44
   1   2 -26   17.54    3.54
   1  -2 -26   21.07    3.76
   1   2 -25    3.22    1.50
   1  -2 -25    2.76    1.52
   1   2 -25    2.34    1.47
   1   2 -24    1.92    0.90
   1   2 -24    1.43    1.16
   1  -2 -24    1.61    0.70
   1   2 -23    3.45    1.46
   1  -2 -23    3.76    1.49
   1   2 -23    2.52    1.10
   1   2 -22   11.54    2.71
   1   2 -22   12.34    2.53
   1  -2 -22   14.48    2.86
   1   2 -21   14.52    2.72
   1   2 -21   15.46    3.04
   1  -2 -21   17.40    3.10
   1   2 -20    3.72    1.40
   1  -2 -20    3.69    1.43
   1   2 -20    1.76    0.97
   1  -2 -19    7.48    1.98
   1   2 -19    8.84    2.07
   1   2 -19    7.22    1.98
   1   2 -18  139.72    9.52
   1  -2 -18  142.46    9.06
   1   2 -18  136.43    8.36
   1  -2 -17   41.10    4.44
   1   2 -17   35.73    3.84
  -1   2  17   44.64    5.00
   1   2 -17   31.75    4.24
   1  -2 -16   70.65    5.81
  -1   2  16   78.97    6.55
   1   2 -16   66.13    5.89
   1   2 -16   66.00    5.14
   1   2 -15   56.11    4.52
   1  -2 -15   54.94    5.08
  -1   2  15   61.68    5.60
   1   2 -15   52.96    5.23
   1  -2 -14  383.32   16.69
  -1   2  14  435.31   17.95
   1   2 -14  365.68   16.94
   1   2 -14  365.40   15.22
  -1   2  13  131.27    8.28
   1   2 -13  116.15    6.61
   1  -2 -13  132.83    7.86
   1   2 -12   76.72    4.91
   1  -2 -12   88.64    6.07
  -1   2  12   95.15    6.54
   1   2 -11    7.37    1.23
  -1   2  11    7.57    1.66
   1  -2 -11    8.10    1.60
   1   2 -10   86.40    4.63
   1  -2 -10   81.44    5.55
  -1   2  10   88.52    6.08
   1   2  -9  112.64    5.39
   1  -2  -9  123.88    6.93
  -1   2   9  130.11    7.31
  -1   2   8  304.55   12.61
   1   2  -8  270.18   10.29
   1  -2  -8  300.11   12.26
   1   2  -7  575.27   19.13
  -1   2   7  594.40   21.56
   1  -2  -7  605.44   21.34
   1  -2  -6  342.78   13.56
  -1   2   6  346.18   13.89
   1  -2  -5  224.24    9.35
  -1   2   5  206.30    9.37
   1  -2  -4   38.48    2.82
  -1   2   4   30.38    2.65
   1  -2  -3   90.21    4.68
  -1   2   3   79.16    4.52
   1  -2  -2   71.42    3.84
  -1   2   2   58.04    3.61
   1  -2  -1   28.94    2.16
  -1   2   1   28.52    2.20
   1  -2   0 1309.77   39.77
   1   2   0 1245.78   41.02
  -1   2   0 1207.96   39.81
   1   2   1   35.77    2.87
  -1   2  -1   34.14    2.32
   1  -2   1   38.32    2.33
   1  -2   2   73.56    3.46
  -1  -2  -2   72.42    4.35
  -1   2  -2   63.51    3.31
   1   2   2   64.31    4.01
   1  -2   3   93.41    4.11
  -1  -2  -3   90.36    4.94
   1   2   3   83.96    4.67
  -1   2  -3   82.76    3.86
   1   2   4   24.48    2.15
  -1  -2  -4   25.66    2.33
   1  -2   4   25.02    1.87
  -1   2  -4   22.97    1.62
   1   2   5  156.67    6.98
   1  -2   5  164.71    7.82
   1  -2   5  155.54    6.43
  -1  -2  -5  164.90    7.27
  -1   2  -5  154.17    6.02
   1  -2   6  334.37   12.93
  -1   2  -6  281.80   10.57
   1   2   6  312.88   11.66
  -1  -2  -6  343.68   12.14
  -1   2  -7  380.89   13.27
   1   2   7  368.88   14.17
  -1  -2  -7  429.08   14.62
   1  -2   7  413.51   15.67
  -1  -2  -8  192.83    8.06
  -1   2  -8  189.03    9.46
   1  -2   8  189.59    9.16
   1   2   8  167.82    7.62
  -1   2  -8  174.96    6.99
  -1   2  -9   76.57    3.97
   1  -2   9   94.24    5.92
   1   2   9   87.05    4.74
  -1  -2  -9   91.25    4.84
  -1   2  -9   85.86    5.96
  -1   2 -10  130.02    7.89
   1  -2  10  136.44    7.66
  -1  -2 -10  135.85    6.46
   1   2  10  137.94    6.44
  -1   2 -10  111.46    5.46
   1   2  11   11.35    1.59
  -1   2 -11   11.56    2.23
  -1  -2 -11   10.07    1.43
  -1   2 -12   55.62    5.14
   1   2  12   57.53    4.00
  -1  -2 -12   58.51    3.92
  -1   2 -13  112.79    7.50
  -1   2 -13   96.59    5.16
   1   2  13  100.68    5.78
  -1  -2 -13  106.26    5.80
   1   2  14  605.88   21.12
  -1  -2 -14  559.23   20.47
  -1   2 -14  571.27   23.09
  -1   2 -14  526.61   19.69
   1   2  15   90.82    5.75
  -1  -2 -15   85.80    5.35
  -1   2 -15   87.56    6.93
  -1   2 -15   78.62    4.72
  -1   2 -16  100.93    7.75
  -1   2 -16   98.01    5.58
   1   2  16  113.01    6.71
  -1  -2 -16   99.48    6.07
  -1   2 -17   24.57    2.50
  -1   2 -17   26.69    3.84
  -1  -2 -17   22.74    2.78
   1   2  17   27.08    3.13
  -1  -2 -18  219.72   10.83
   1   2  18  255.11   11.85
  -1   2 -18  237.04   10.42
  -1   2 -18  210.34   12.89
  -1  -2 -19   12.35    2.07
  -1   2 -19    9.41    2.55
   1   2  19   10.49    2.08
  -1   2 -19   10.94    1.74
  -1  -2 -20    4.18    1.17
  -1   2 -20    5.84    2.04
   1   2  20    2.75    1.05
  -1   2 -20    4.03    1.02
  -1   2 -21   24.51    4.15
  -1   2 -21   32.26    3.18
   1   2  21   34.17    3.92
  -1  -2 -21   30.82    3.36
  -1   2 -22   20.03    3.68
   1   2  22   20.14    3.13
  -1   2 -22   20.70    2.61
  -1  -2 -22   22.43    2.85
   1   2  23    3.66    1.31
  -1   2 -23    3.58    1.52
  -1  -2 -23    5.41    1.48
  -1   2 -23    4.82    1.13
   1   2  24    1.02    0.20
  -1  -2 -24    2.42    1.09
  -1   2 -24    0.86    0.50
  -1   2 -24    0.24    0.94
  -1  -2 -25    6.43    1.66
  -1   2 -25    3.86    1.14
  -1   2 -25    3.64    1.58
  -1  -2 -26   23.31    3.33
  -1   2 -26   20.41    4.05
  -1   2 -26   21.47    2.74
  -1   2 -27    7.54    1.61
  -1  -2 -27   10.47    2.17
  -1   2 -27    7.10    2.64
  -1  -2 -28    7.61    1.82
  -1   2 -28    6.82    2.52
  -1  -2 -29    1.09    0.81
  -1   2 -29    1.67    1.52
  -1   2 -30    7.72    2.65
  -1   2 -31    2.91    1.79
  -1   2 -32    9.35    3.00
  -1   2 -33    1.06    1.58
  -1   2 -34    6.84    2.89
  -1   2 -35   22.68    5.06
  -1   2 -36    4.23    2.49
   1  -3 -34    1.70    1.40
   1  -3 -33    1.65    1.46
   1  -3 -32    3.79    1.87
   1   3 -32    1.84    1.01
   1   3 -31    1.21    1.36
   1  -3 -31   -0.32    0.57
   1   3 -31    2.07    1.28
   1   3 -30    0.06    0.55
   1  -3 -30    1.59    0.63
   1   3 -30   -0.10    0.51
   1   3 -29    5.84    2.13
   1   3 -29    5.81    2.21
   1  -3 -29    6.47    2.30
   1   3 -28   14.61    3.36
   1   3 -28   13.60    3.00
   1  -3 -28   16.60    3.37
   1   3 -27    6.17    2.20
   1   3 -27    8.11    2.30
   1  -3 -27    8.35    2.36
   1  -3 -26    4.19    1.68
   1   3 -26    2.12    1.46
   1   3 -26    4.02    1.94
   1  -3 -25    2.92    1.68
   1   3 -25    2.60    1.57
   1   3 -25    0.52    0.65
   1  -3 -24    9.37    2.42
   1   3 -24   10.07    2.43
   1   3 -24    8.08    2.33
   1   3 -23    1.54    1.19
   1   3 -23    1.16    0.74
   1  -3 -23    2.37    1.06
   1  -3 -22    5.26    1.55
   1   3 -22    3.20    1.37
   1   3 -22    5.38    1.69
   1   3 -21    1.95    1.09
   1   3 -21    0.34    0.28
   1  -3 -21    2.41    0.98
   1   3 -20    1.08    0.86
   1  -3 -20    0.92    0.77
   1   3 -20    0.93    0.74
   1   3 -19    7.96    1.85
   1  -3 -19    9.99    2.32
   1   3 -19    5.94    1.75
   1   3 -18    8.02    1.85
   1   3 -18    7.26    1.94
   1  -3 -18    8.35    2.10
   1  -3 -17   23.64    3.37
   1   3 -17   16.82    2.66
   1  -3 -16  166.02    9.79
   1   3 -16  149.91    8.59
  -1   3  15   18.84    3.11
   1   3 -15   14.23    2.18
   1  -3 -15   17.48    2.79
   1  -3 -14   57.90    5.08
   1   3 -14   45.17    4.01
  -1   3  14   69.50    5.96
   1  -3 -13  275.63   13.00
  -1   3  13  302.54   13.98
   1   3 -13  237.88   11.20
   1   3 -12  212.15    9.92
  -1   3  12  270.28   12.60
   1  -3 -12  234.40   11.64
  -1   3  11   42.06    4.27
   1  -3 -11   46.62    4.29
  -1   3  10   88.61    6.15
   1  -3 -10   78.42    5.72
  -1   3   9  257.92   11.96
   1  -3  -9  244.21   11.57
  -1   3   8  445.67   17.79
   1  -3  -8  448.88   17.68
  -1   3   7   62.92    4.52
   1  -3  -7   59.76    4.41
  -1  -3   7   55.58    3.08
  -1  -3   6  177.63    7.19
  -1   3   6  205.72    9.36
   1  -3  -6  208.79    9.24
   1  -3  -5  318.35   12.85
  -1   3   5  311.30   12.90
   1  -3  -4   69.17    4.37
  -1   3   4   64.59    4.39
   1  -3  -3   42.69    3.24
  -1   3   3   43.87    3.42
   1   3  -3   39.40    3.80
   1   3  -2   88.16    5.74
   1  -3  -2   85.29    4.84
  -1   3   2   82.35    4.86
   1  -3  -1   67.59    4.07
   1   3  -1   69.05    4.84
  -1   3   1   60.32    3.94
   1   3   0   22.40    2.59
  -1   3   0   22.38    2.15
   1  -3   0   25.10    2.22
   1   3   1  100.35    6.04
   1  -3   1  107.77    5.41
  -1   3  -1   98.50    5.07
  -1  -3  -1  100.38    6.14
  -1  -3  -2  127.12    6.91
   1   3   2  119.65    6.56
   1  -3   2  130.08    6.06
  -1   3  -2  117.97    5.72
   1   3   3   42.31    3.37
  -1  -3  -3   42.74    3.60
   1  -3   3   39.55    2.91
  -1   3  -3   36.87    2.71
  -1   3  -4   42.09    2.86
  -1  -3  -4   50.99    3.85
   1   3   4   49.34    3.63
   1  -3   4   43.94    3.26
   1  -3   5  416.34   14.91
   1   3   5  416.66   15.45
  -1  -3  -5  401.15   15.70
  -1   3  -5  370.46   14.18
   1  -3   6  139.02    7.55
  -1   3  -6  122.62    5.99
  -1  -3  -6  137.05    7.16
   1  -3   6  145.78    6.72
   1   3   6  137.05    6.89
   1  -3   7   55.66    4.43
  -1  -3  -7   53.78    3.98
  -1   3  -7   47.86    3.13
   1   3   7   52.39    3.84
   1   3   8  288.11   11.53
   1  -3   8  287.56   12.55
  -1   3  -8  248.15   10.45
  -1  -3  -8  286.03   11.81
   1  -3   9  345.94   14.49
   1   3   9  375.88   13.57
  -1   3  -9  287.14   12.13
  -1  -3  -9  329.28   13.46
   1   3  10   48.43    3.75
  -1   3 -10   43.79    3.30
   1  -3  10   49.98    4.39
  -1  -3 -10   46.62    3.79
  -1   3 -11   27.31    2.49
   1   3  11   30.91    3.01
   1  -3  11   29.66    3.36
  -1  -3 -11   28.85    2.90
   1  -3  12  220.69   11.22
   1   3  12  234.54   10.36
  -1  -3 -12  208.83   10.06
  -1   3 -12  199.13    9.12
  -1   3 -13  232.33   12.61
  -1   3 -13  229.89   10.21
   1   3  13  261.47   11.42
  -1  -3 -13  247.50   11.31
  -1   3 -14   36.63    3.18
  -1   3 -14   39.77    4.47
  -1  -3 -14   35.20    3.54
   1   3  14   40.61    3.68
   1   3  15   15.14    2.32
  -1   3 -15   18.62    3.12
  -1   3 -15   14.09    1.97
  -1  -3 -15   15.79    2.37
   1   3  16  231.07   11.11
  -1   3 -16  206.36   12.32
  -1  -3 -16  205.01   10.44
  -1   3 -17   32.56    4.29
  -1   3 -17   27.08    2.89
   1   3  17   37.91    3.94
  -1  -3 -17   33.59    3.53
  -1   3 -18   10.70    2.73
  -1   3 -18   10.96    1.76
  -1  -3 -18   13.31    2.20
   1   3  18   16.94    2.66
  -1   3 -19    8.51    1.63
  -1   3 -19    8.57    2.35
   1   3  19   10.34    2.15
  -1  -3 -19    8.99    1.81
  -1   3 -20    0.29    0.52
   1   3  20    1.01    0.70
  -1   3 -20    0.27    0.57
  -1  -3 -20    1.18    0.61
  -1  -3 -21    0.37    0.24
  -1   3 -21    1.55    0.97
  -1   3 -21    0.50    0.38
   1   3  21    2.20    1.20
  -1  -3 -22   12.20    2.28
  -1   3 -22    7.37    2.26
   1   3  22   10.95    2.37
  -1   3 -22   10.22    1.89
  -1   3 -23    0.51    0.82
  -1  -3 -23    0.99    0.73
  -1   3 -23    1.94    0.72
  -1   3 -24   11.22    2.96
  -1   3 -24   10.25    1.83
  -1  -3 -24   11.15    2.42
  -1   3 -25    2.11    0.92
  -1   3 -25    1.89    1.17
  -1  -3 -25    2.87    1.33
  -1  -3 -26    4.98    1.57
  -1   3 -26    3.16    0.85
  -1   3 -26    3.22    1.60
  -1  -3 -27    4.31    1.56
  -1   3 -27    6.53    2.43
  -1   3 -28   18.67    4.19
  -1  -3 -28   11.91    2.51
  -1   3 -29    6.35    2.42
  -1  -3 -29    8.20    2.16
  -1   3 -30    2.99    1.86
  -1  -3 -30    1.88    1.29
  -1   3 -31    3.72    2.16
  -1   3 -32    5.69    2.46
  -1   3 -33    6.11    2.80
  -1   3 -34    2.17    1.71
  -1   3 -35    7.02    3.09
  -1   3 -36    2.32    1.54
   1  -4 -34    1.83    1.57
   1  -4 -33    3.97    1.98
   1  -4 -32    6.77    2.65
   1   4 -31    0.69    1.06
   1  -4 -31    1.04    1.33
   1  -4 -30    4.47    2.08
   1   4 -30    3.28    1.72
   1  -4 -29    5.87    2.06
   1   4 -29    6.62    2.46
   1   4 -29    4.78    1.70
   1   4 -28    8.82    2.64
   1  -4 -28   13.16    3.07
   1   4 -28    8.76    2.69
   1  -4 -27   23.71    4.23
   1   4 -27   20.10    3.81
   1   4 -27   16.48    3.57
   1  -4 -26   50.14    6.15
   1   4 -26   47.77    5.98
   1   4 -26   51.40    6.01
   1   4 -25    2.17    1.67
   1   4 -25    2.16    1.46
   1  -4 -25    1.57    1.25
   1  -4 -24   -0.85    0.73
   1   4 -24    0.33    0.84
   1   4 -24    1.73    1.11
   1   4 -23    0.94    0.73
   1   4 -23   -0.75    0.88
   1  -4 -23   -0.95    0.97
   1   4 -22    4.00    1.59
   1  -4 -22    0.39    0.63
   1   4 -22    1.10    0.32
   1   4 -21   19.19    3.20
   1  -4 -21   19.77    3.42
   1   4 -21   16.82    3.27
   1  -4 -20    3.79    1.44
   1   4 -20    5.72    1.68
   1  -4 -19   59.72    5.92
   1  -4 -18    9.25    2.27
   1  -4 -17   18.34    3.01
   1  -4 -16   43.08    4.69
   1  -4 -15   46.68    4.86
   1  -4 -14  203.49   11.19
  -1   4  13    5.56    1.54
   1  -4 -13    5.27    1.66
  -1   4  12  187.54   10.52
   1  -4 -12  166.15    9.70
   1  -4 -11   46.87    4.47
  -1   4  11   52.05    4.83
  -1  -4  10   10.57    1.43
   1  -4 -10    8.90    1.79
  -1   4  10    9.93    2.02
   1  -4  -9   34.08    3.49
  -1   4   9   41.61    4.08
  -1  -4   9   35.34    2.71
   1  -4  -8   38.30    3.66
  -1  -4   8   34.23    2.64
  -1   4   8   45.46    4.13
  -1  -4   7   96.64    5.09
   1  -4  -7  105.07    6.53
  -1   4   7  120.69    7.02
   1   4  -6  291.69   13.89
   1  -4  -6  274.76   12.45
  -1   4   6  294.94   12.93
  -1   4   5   49.86    4.12
   1   4  -5   51.54    4.72
   1  -4  -5   42.26    3.76
  -1   4   4  112.95    6.56
   1   4  -4  106.05    7.27
   1  -4  -4  105.80    6.35
   1  -4  -3   55.02    4.24
   1   4  -3   56.30    4.88
  -1   4   3   57.46    4.27
   1  -4  -2   66.01    4.66
   1   4  -2   75.24    5.57
  -1   4   2   67.46    4.66
  -1   4   1  132.00    6.90
   1   4  -1  139.17    8.02
   1  -4  -1  127.91    7.01
  -1   4   0  484.82   18.53
   1   4   0  527.19   20.07
   1  -4   0  505.31   18.97
  -1  -4   0  511.70   20.38
  -1   4  -1  159.29    7.72
   1   4   1  169.88    8.80
  -1  -4  -1  159.88    9.04
   1  -4   1  156.78    7.99
  -1  -4  -2   97.63    6.67
   1   4   2  104.79    6.44
   1  -4   2  100.71    5.87
  -1   4  -2  102.59    5.72
   1  -4   3   35.45    3.25
  -1  -4  -3   33.76    3.58
   1   4   3   36.64    3.44
  -1   4  -3   30.49    2.84
  -1  -4  -4   73.16    5.45
   1  -4   4   69.71    4.78
   1   4   4   78.92    5.24
  -1   4  -4   62.26    4.27
   1   4   5   36.13    3.46
   1  -4   5   35.35    3.30
  -1  -4  -5   33.47    3.52
  -1   4  -5   33.60    2.96
  -1   4  -6  215.14    9.72
  -1  -4  -6  228.20   11.06
   1  -4   6  231.30   10.61
   1   4   6  241.57   10.89
   1  -4   7   70.93    5.04
  -1   4  -7   70.80    4.51
   1   4   7   72.02    5.20
  -1  -4  -7   74.15    5.43
  -1   4  -8   24.23    2.46
   1  -4   8   23.33    3.00
  -1  -4  -8   23.14    2.89
   1   4   8   30.21    3.06
   1   4   9   37.51    3.52
  -1  -4  -9   32.33    3.48
  -1   4  -9   31.13    2.84
   1  -4   9   34.64    3.75
   1   4  10   18.17    2.39
   1  -4  10   14.71    2.45
  -1   4 -10   13.80    1.88
  -1  -4 -10   12.75    2.15
  -1  -4 -11   52.29    4.62
  -1   4 -11   59.63    4.23
   1  -4  11   58.30    5.12
   1   4  11   64.76    4.92
   1   4  12  199.10    9.68
   1  -4  12  163.24    9.72
  -1  -4 -12  157.41    9.13
  -1   4 -12  166.50    8.34
  -1  -4 -13    7.43    1.77
  -1   4 -13    8.99    1.63
   1  -4  13    8.68    2.04
   1   4  13   10.46    1.90
  -1   4 -14  316.54   13.46
   1  -4  14  299.40   15.03
  -1  -4 -14  282.05   14.05
   1   4  14  379.57   15.36
   1   4  15   91.31    6.54
  -1  -4 -15   81.98    6.22
  -1   4 -15   82.16    5.53
  -1  -4 -16   34.76    3.88
   1   4  16   40.68    4.31
  -1   4 -16   38.36    3.67
  -1   4 -17   16.00    2.25
   1   4  17   14.73    2.55
  -1  -4 -17   13.40    2.48
  -1  -4 -18    9.72    2.13
   1   4  18   13.15    2.45
  -1   4 -18   10.68    1.95
  -1   4 -19   60.51    4.92
  -1  -4 -19   54.31    5.28
  -1   4 -20    5.30    1.48
  -1  -4 -20    3.66    1.38
  -1   4 -20    5.83    1.48
  -1   4 -21   34.51    3.66
  -1   4 -21   31.45    3.57
  -1  -4 -21   26.96    3.69
  -1   4 -22    0.17    0.26
  -1   4 -22    1.84    0.99
  -1  -4 -22    1.17    0.67
  -1   4 -23   -0.13    0.87
  -1   4 -23    0.69    0.33
  -1  -4 -23   -0.53    0.72
  -1   4 -24    1.94    1.69
  -1  -4 -24   -0.11    0.36
  -1   4 -24    0.19    0.53
  -1  -4 -25    3.30    1.48
  -1   4 -25    1.53    0.95
  -1   4 -25    1.62    1.56
  -1   4 -26   30.71    5.43
  -1  -4 -26   43.63    5.28
  -1   4 -26   23.47    3.18
  -1   4 -27   14.29    4.08
  -1  -4 -27   13.09    3.00
  -1   4 -28   14.94    3.68
  -1  -4 -28   19.17    3.46
  -1  -4 -29   12.75    2.91
  -1   4 -29   17.88    4.12
  -1  -4 -30    4.38    1.80
  -1   4 -30    4.28    2.09
  -1   4 -31    1.80    1.62
   1  -5 -34    0.39    0.83
   1  -5 -33    1.68    1.62
   1  -5 -32   -0.05    0.38
   1  -5 -31    0.00    0.50
   1  -5 -30    4.09    1.98
   1   5 -30    3.81    1.87
   1  -5 -29    2.85    1.52
   1   5 -29    0.95    0.94
   1  -5 -28    1.86    1.54
   1   5 -28    0.59    0.87
   1   5 -27    2.46    1.17
   1  -5 -27    4.77    1.90
   1  -5 -26   23.80    4.34
   1   5 -26   16.27    3.64
   1   5 -25    5.92    2.00
   1  -5 -25    7.55    2.37
   1  -5 -24   13.07    2.94
   1   5 -24   11.14    2.89
   1  -5 -23    6.17    2.09
   1   5 -23    4.70    1.88
   1  -5 -22   37.46    5.04
   1  -5 -21   60.99    6.37
   1  -5 -20   15.18    3.20
   1  -5 -19   13.36    2.83
   1  -5 -18   14.69    2.86
   1  -5 -17   49.32    5.40
   1  -5 -16   22.11    3.45
   1  -5 -15    7.35    1.91
   1  -5 -14   36.78    4.35
   1  -5 -13    4.56    1.49
   1  -5 -12   41.94    4.57
  -1  -5  12   43.59    3.55
  -1  -5  11  423.65   16.70
   1  -5 -11  470.51   19.30
   1   5 -10   31.14    4.15
  -1  -5  10   23.35    2.44
   1  -5 -10   26.60    3.51
   1  -5  -9    5.94    1.49
  -1  -5   9    5.18    1.06
  -1   5   9    7.79    1.90
   1   5  -9    8.09    2.06
  -1   5   8    6.39    1.49
   1   5  -8    7.35    2.04
   1  -5  -8    6.95    1.71
   1   5  -7   12.14    2.51
   1  -5  -7    9.88    1.84
  -1   5   7   14.11    2.32
  -1   5   6   51.75    4.63
   1  -5  -6   46.12    4.25
   1   5  -6   55.76    5.33
  -1   5   5  106.38    6.85
   1   5  -5  107.66    7.65
   1  -5  -5   80.93    6.06
  -1   5   4   23.93    2.97
   1   5  -4   26.45    3.60
   1  -5  -4   23.66    2.98
   1   5  -3  908.18   31.61
  -1   5   3  869.84   29.84
  -1   5   2  622.32   22.78
   1   5  -2  644.34   24.36
   1  -5  -2  540.49   22.53
  -1   5   1   28.41    3.10
   1   5  -1   30.04    3.73
   1  -5  -1   26.89    3.16
  -1  -5   1   22.94    3.27
  -1   5   0  426.43   16.69
   1  -5   0  382.17   16.71
  -1  -5   0  379.00   18.06
   1   5   0  452.97   18.12
   1   5   1   20.45    2.83
   1  -5   1   18.98    2.61
  -1  -5  -1   17.04    2.80
  -1   5  -1   18.62    2.42
  -1  -5  -2  507.89   22.19
   1  -5   2  516.76   21.08
   1   5   2  566.44   21.77
  -1   5  -2  570.49   20.71
  -1  -5  -3  589.02   24.16
   1  -5   3  574.05   22.89
   1   5   3  653.92   23.82
  -1   5  -3  591.67   22.39
  -1  -5  -4   28.57    3.68
   1   5   4   34.61    3.74
   1  -5   4   35.55    3.79
  -1   5  -4   35.50    3.32
   1   5   5  107.27    6.99
  -1   5  -5   99.72    6.11
   1  -5   5   98.61    6.72
  -1  -5  -5   89.42    6.92
   1  -5   6   29.63    3.37
  -1  -5  -6   31.89    3.78
   1   5   6   31.35    3.58
  -1   5  -6   31.18    3.19
  -1   5  -7   13.38    1.95
   1   5   7   14.51    2.33
   1  -5   7   11.24    2.11
  -1  -5  -7   12.68    2.21
  -1   5  -8    7.07    1.56
   1   5   8   11.24    2.05
  -1  -5  -8   10.92    2.10
  -1   5  -9   10.21    1.80
   1   5   9   11.21    2.04
   1  -5   9    9.67    2.01
  -1  -5  -9    8.67    2.01
   1   5  10   48.98    4.44
   1  -5  10   40.06    4.35
  -1  -5 -10   34.71    4.08
  -1   5 -10   38.73    3.66
   1   5  11  408.64   16.81
   1  -5  11  361.86   16.95
  -1  -5 -11  335.67   16.39
  -1   5 -11  378.85   15.54
   1  -5  12   57.50    5.42
   1   5  12   73.69    5.81
  -1  -5 -12   56.53    5.27
  -1   5 -12   60.33    4.80
  -1  -5 -13    5.96    1.59
   1   5  13    4.74    1.57
   1  -5  13    4.50    1.46
  -1   5 -13    2.71    1.06
  -1  -5 -14   25.68    3.49
   1  -5  14   24.86    3.58
  -1   5 -14   26.37    3.04
  -1  -5 -15    7.25    1.84
  -1   5 -15    6.03    1.43
  -1   5 -16   32.82    3.47
  -1  -5 -16   28.93    3.89
  -1   5 -17   89.43    6.33
  -1  -5 -17   80.55    6.79
  -1  -5 -18    8.57    2.09
  -1   5 -18   11.40    2.20
  -1  -5 -19   20.22    3.30
  -1   5 -19   19.70    2.87
  -1  -5 -20   13.77    2.77
  -1   5 -20   15.57    2.53
  -1   5 -21   77.21    6.13
  -1  -5 -21   85.40    7.35
  -1   5 -22   42.80    4.44
  -1  -5 -22   52.87    5.64
  -1  -5 -23    5.51    1.80
  -1   5 -23    3.43    1.47
  -1  -5 -24   17.28    3.25
  -1   5 -24   12.64    2.36
  -1  -5 -25    9.98    2.53
  -1   5 -25    5.45    1.60
  -1  -5 -26   17.31    3.39
  -1  -5 -27    2.36    1.47
  -1  -5 -28   -0.29    0.52
  -1  -5 -29    2.50    1.39
  -1  -5 -30    4.66    1.74
   1  -6 -34   -0.87    0.98
   1  -6 -33    3.78    2.25
   1  -6 -32    2.94    1.99
   1  -6 -31    1.74    1.47
   1  -6 -30    2.87    1.66
   1  -6 -29    3.27    1.52
   1   6 -29    1.41    1.02
   1   6 -28    0.65    0.77
   1  -6 -28    6.12    2.35
   1  -6 -27   20.45    4.26
   1   6 -27    8.51    2.58
   1  -6 -26   17.75    4.01
   1   6 -26   12.68    3.16
   1  -6 -25   25.33    4.51
   1   6 -25   17.55    3.98
   1  -6 -24   57.15    6.86
   1  -6 -23    8.63    2.74
   1  -6 -22   39.50    5.55
   1  -6 -21    4.99    1.81
   1  -6 -20    1.45    0.84
   1  -6 -19    8.77    2.39
   1  -6 -18    2.39    1.13
   1  -6 -17    1.76    1.03
   1  -6 -16    1.52    0.73
   1  -6 -15   48.06    5.42
   1  -6 -14   20.87    3.47
  -1  -6  13   78.60    5.43
   1  -6 -13   78.31    6.91
  -1  -6  12   96.06    6.10
   1  -6 -12  100.58    7.78
   1  -6 -11   28.83    3.85
  -1  -6  11   23.44    2.70
   1  -6 -10    8.77    2.17
  -1  -6  10    6.57    1.38
   1  -6  -9  102.24    7.47
   1  -6  -8   30.88    3.95
   1  -6  -7   50.35    5.02
   1  -6  -6   90.01    6.99
   1   6  -6  103.49    8.02
   1   6  -5   33.20    4.38
   1  -6  -5   28.25    3.67
   1   6  -4    1.70    1.04
   1  -6  -4    1.67    1.05
  -1   6   4    2.12    1.02
   1  -6  -3  203.11   11.48
  -1   6   3  233.42   11.77
   1   6  -3  234.24   12.64
   1  -6  -2   16.31    2.75
  -1   6   2   18.76    2.75
   1   6  -2   17.78    3.01
  -1   6   1   13.66    2.32
   1   6  -1   12.25    2.49
  -1  -6   1   10.21    2.49
   1  -6  -1   11.38    2.29
  -1   6   0   27.53    3.23
   1   6   0   22.57    3.17
  -1  -6   0   18.77    3.22
   1  -6   0   18.08    2.75
   1   6   1   12.16    2.35
  -1   6  -1   10.51    1.98
  -1  -6  -1    9.72    2.39
   1  -6   1    9.65    2.07
   1   6   2   22.11    3.22
   1  -6   2   18.42    2.96
  -1  -6  -2   18.42    3.14
  -1   6  -2   21.51    2.99
   1   6   3  195.46   10.87
  -1  -6  -3  173.81   11.14
   1  -6   3  175.74   10.62
  -1   6  -3  204.92   10.20
  -1   6  -4    2.08    1.00
  -1  -6  -4    3.01    1.36
   1   6   4    2.48    1.18
   1  -6   4    2.09    1.27
  -1  -6  -5   23.45    3.51
  -1   6  -5   31.03    3.40
   1  -6   5   25.07    3.52
   1  -6   6   91.21    7.23
  -1   6  -6  108.67    6.88
  -1  -6  -6   92.74    7.58
  -1  -6  -7   63.81    6.19
   1  -6   7   65.31    6.02
  -1   6  -7   77.69    5.74
  -1  -6  -8   46.31    5.00
   1  -6   8   46.32    4.86
  -1   6  -8   55.15    4.75
  -1  -6  -9   65.25    6.16
  -1   6  -9   76.64    5.66
   1  -6  10   13.50    2.65
  -1   6 -10   13.46    2.32
  -1  -6 -10   11.62    2.42
   1  -6  11   30.45    4.06
  -1   6 -11   32.57    3.81
  -1  -6 -11   32.12    4.18
  -1   6 -12  131.33    8.04
  -1  -6 -12  110.36    8.55
  -1  -6 -13   89.27    7.61
  -1   6 -13  105.75    7.18
  -1  -6 -14   10.11    2.35
  -1   6 -14   11.31    2.31
  -1   6 -15   87.45    6.49
  -1  -6 -15   82.74    7.16
  -1   6 -16    0.71    0.96
  -1  -6 -16    0.46    0.74
  -1  -6 -17    1.17    0.75
  -1   6 -17    0.64    0.50
  -1   6 -18    2.48    0.92
  -1  -6 -18    3.45    1.36
  -1  -6 -19    6.22    1.89
  -1   6 -19    4.46    1.35
  -1  -6 -20    2.33    1.41
  -1   6 -20    0.40    0.76
  -1  -6 -21    4.56    1.94
  -1  -6 -22   22.31    3.82
  -1  -6 -23   10.88    2.83
  -1  -6 -24   50.63    6.10
  -1   6 -24   22.84    3.54
  -1  -6 -25   14.33    3.30
  -1  -6 -26   14.89    3.48
  -1  -6 -27   13.36    3.25
  -1  -6 -28    6.72    2.29
  -1  -6 -29    2.79    1.59
  -1  -6 -30    3.03    1.70
   1  -7 -32    4.85    2.43
   1  -7 -31    1.00    1.32
   1  -7 -30   -0.68    0.90
   1  -7 -29    5.62    2.14
   1  -7 -28    9.05    3.18
   1   7 -28    3.69    2.16
   1  -7 -27    7.79    2.82
   1   7 -27    2.30    1.69
   1  -7 -26    1.56    1.12
   1  -7 -25    4.91    2.01
   1  -7 -24   13.29    3.37
   1  -7 -23   22.84    4.50
   1  -7 -22    6.41    2.23
   1  -7 -21   34.91    5.32
   1  -7 -20   85.72    8.37
   1  -7 -19    3.07    1.71
   1  -7 -18    3.14    1.63
   1  -7 -17   48.72    5.89
   1  -7 -16    5.26    1.85
   1  -7 -15    7.43    2.13
  -1  -7  15    7.28    1.70
  -1  -7  14   34.89    3.68
   1  -7 -14   39.65    5.08
  -1  -7  13  122.78    7.59
   1  -7 -13  123.82    9.38
  -1  -7  12   56.34    4.79
   1  -7 -12   60.95    6.35
  -1  -7  11  119.21    7.53
   1  -7 -11  130.81    9.61
  -1  -7  10    7.88    1.70
   1  -7 -10   12.44    2.95
   1  -7  -9   84.70    7.35
   1  -7  -8   15.98    3.17
   1  -7  -7   84.75    7.26
   1  -7  -6   51.89    5.44
   1  -7  -5   26.01    3.73
   1  -7  -4   10.72    2.34
   1  -7  -3   53.19    5.41
   1  -7  -2   25.78    3.74
  -1  -7   1   32.58    4.60
   1  -7  -1   34.05    4.34
   1  -7   0  169.31   10.72
  -1  -7   0  173.68   11.72
  -1  -7  -1   38.13    5.03
   1  -7   1   33.64    4.37
   1  -7   2   24.88    3.86
  -1  -7  -2   20.99    3.64
  -1  -7  -3   78.79    7.43
   1  -7   3   77.11    6.89
  -1  -7  -4    7.41    2.18
   1  -7   4    8.66    2.22
  -1  -7  -5   24.09    3.87
   1  -7   5   26.22    3.91
  -1  -7  -6   53.05    5.95
  -1   7  -6   55.93    5.07
   1  -7   6   46.19    5.34
   1  -7   7   64.15    6.40
  -1   7  -7   65.24    5.59
  -1  -7  -7   61.91    6.58
   1  -7   8   24.21    3.75
  -1  -7  -8   22.76    3.94
  -1   7  -8   27.90    3.55
  -1  -7  -9   72.23    7.06
  -1   7  -9   86.39    6.58
  -1   7 -10   12.41    2.47
  -1  -7 -10   12.90    2.83
  -1   7 -11  194.47   10.85
  -1  -7 -11  178.55   11.99
  -1   7 -12   89.73    6.86
  -1  -7 -12   84.03    7.85
  -1  -7 -13  191.05   12.54
  -1   7 -13  189.94   10.89
  -1  -7 -14   43.73    5.48
  -1   7 -14   38.53    4.45
  -1  -7 -15    7.82    2.16
  -1   7 -15    7.62    2.00
  -1  -7 -16    5.55    2.14
  -1  -7 -17   65.95    6.91
  -1  -7 -18    0.76    1.08
  -1  -7 -19    3.83    1.48
  -1  -7 -20  111.47    9.60
  -1  -7 -21   28.39    4.78
  -1  -7 -22    9.08    2.73
  -1  -7 -23   31.07    4.96
  -1  -7 -24    8.54    2.58
  -1  -7 -25    2.65    1.45
  -1  -7 -26    3.88    1.85
  -1  -7 -27    2.84    1.50
  -1  -7 -28    4.39    2.35
  -1  -7 -29    3.41    2.06
  -1  -7 -30    0.12    0.57
   1  -8 -30    4.03    2.49
   1  -8 -29    0.30    0.83
   1  -8 -28    0.07    0.65
   1  -8 -27    2.45    1.53
   1  -8 -26    4.76    1.85
   1  -8 -25    7.37    2.74
   1  -8 -24    1.66    1.41
   1  -8 -23   10.07    3.04
   1  -8 -22   20.45    4.42
   1  -8 -21    2.63    1.44
   1  -8 -20   18.68    4.15
   1  -8 -19   70.51    7.97
   1  -8 -18   78.92    8.35
   1  -8 -17    0.34    0.62
   1  -8 -16    7.29    2.53
   1  -8 -15   22.35    4.12
   1  -8 -14   22.61    4.09
  -1  -8  14   17.96    2.72
  -1  -8  13   39.63    4.27
   1  -8 -13   39.29    5.46
   1  -8 -12   54.95    6.36
  -1  -8  12   51.50    4.94
   1  -8 -11   12.17    2.98
  -1  -8  11    8.24    1.97
   1  -8 -10  139.19   10.51
   1  -8  -9   41.41    5.38
   1  -8  -8    1.35    1.52
   1  -8  -7  172.81   11.65
   1  -8  -6    3.83    1.85
   1  -8  -5   20.76    3.59
   1  -8  -4    4.73    1.46
   1  -8  -3   39.28    5.09
   1  -8  -2   34.68    4.78
  -1  -8   1   51.27    6.40
   1  -8  -1   53.30    5.87
  -1  -8   0    0.63    0.75
   1  -8   0    3.46    1.58
  -1  -8  -1   43.96    5.79
   1  -8   1   46.10    5.72
  -1  -8  -2   38.44    5.50
   1  -8   2   42.91    5.44
   1  -8   3   35.27    4.90
  -1  -8  -3   27.35    4.52
  -1  -8  -4   10.75    2.83
   1  -8   4    9.66    2.39
   1  -8   5   19.30    3.64
  -1  -8  -5   17.04    3.69
  -1  -8  -6    6.00    1.98
   1  -8   6    7.32    2.25
  -1  -8  -7  259.05   15.83
   1  -8   7  274.44   15.95
  -1  -8  -8    2.29    1.73
  -1  -8  -9   30.30    4.87
  -1  -8 -10  194.57   13.45
  -1  -8 -11    7.97    2.48
  -1  -8 -12   47.72    6.11
  -1  -8 -13   34.51    5.21
  -1  -8 -14   28.43    4.69
  -1  -8 -15   21.84    4.01
  -1  -8 -16    4.79    1.71
  -1  -8 -17    0.96    1.71
  -1  -8 -18  108.12   10.00
  -1  -8 -19   46.31    6.36
  -1  -8 -20   10.89    2.95
  -1  -8 -21    4.02    1.85
  -1  -8 -22   21.52    4.56
  -1  -8 -23    5.31    2.02
  -1  -8 -24    2.70    1.35
  -1  -8 -25    0.45    0.62
  -1  -8 -26    4.52    2.07
  -1  -8 -27    1.81    1.67
  -1  -8 -28   -2.16    1.54
  -1  -8 -29   -1.46    1.30
  -1  -8 -30    2.45    1.54
   1  -9 -27    1.27    1.72
   1  -9 -26    0.29    1.39
   1  -9 -25   22.69    5.15
   1  -9 -24    7.53    2.87
   1  -9 -23   -1.20    1.21
   1  -9 -22    0.09    0.42
   1  -9 -21    2.60    1.67
   1  -9 -20   10.95    3.37
   1  -9 -19   17.18    3.92
   1  -9 -18    3.55    1.71
   1  -9 -17   43.04    6.39
   1  -9 -16   79.24    8.59
   1  -9 -15    5.91    2.30
   1  -9 -14    2.35    1.61
   1  -9 -13   38.70    5.70
   1  -9 -12    8.54    2.59
   1  -9 -11    3.79    1.67
   1  -9 -10   32.05    4.93
   1  -9  -9    7.59    2.49
   1  -9  -8   52.64    6.37
   1  -9  -7   16.14    3.51
   1  -9  -6    2.17    1.56
   1  -9  -5   11.40    2.93
   1  -9  -4   22.31    3.98
   1  -9  -3    5.97    1.84
   1  -9  -2   36.42    5.35
   1  -9  -1  110.99    9.74
   1  -9   0    5.08    2.46
  -1  -9   0    1.51    1.75
  -1  -9  -1  139.70   11.74
   1  -9   1  139.40   11.05
   1  -9   2   32.41    5.09
  -1  -9  -2   25.06    4.93
   1  -9   3    4.21    2.04
  -1  -9  -3    1.55    0.52
  -1  -9  -4   38.03    5.76
   1  -9   4   36.94    5.39
   1  -9   5    5.94    1.87
  -1  -9  -5    7.61    2.37
   1  -9   6    0.48    0.57
  -1  -9  -6    1.81    1.17
   1  -9   7   12.97    3.08
  -1  -9  -7   15.55    3.69
  -1  -9  -8   82.24    8.58
  -1  -9  -9    6.21    2.57
  -1  -9 -10   41.38    6.06
  -1  -9 -11    1.24    0.89
  -1  -9 -12   14.51    3.54
  -1  -9 -13   27.65    5.02
  -1  -9 -14    1.52    1.29
  -1  -9 -15    4.52    2.54
  -1  -9 -16   97.42    9.87
  -1  -9 -17   35.33    5.86
  -1  -9 -18    1.56    0.46
  -1  -9 -19   13.07    3.39
  -1  -9 -20   13.45    3.69
  -1  -9 -21    1.65    1.17
  -1  -9 -22   -0.57    0.87
  -1  -9 -23    1.49    0.84
  -1  -9 -24    6.98    2.89
  -1  -9 -25   21.33    4.84
  -1  -9 -26    0.59    0.85
  -1  -9 -27    0.00    0.85
  -1  -9 -28    0.76    1.65
  -1  -9 -29    6.64    3.09
   1 -10 -24    3.21    2.12
   1 -10 -23    0.99    1.87
   1 -10 -22   10.04    3.44
   1 -10 -21    4.64    2.12
   1 -10 -20    5.46    2.64
   1 -10 -19    9.15    3.12
   1 -10 -18   13.14    3.66
   1 -10 -17    0.33    0.36
   1 -10 -16    2.97    1.75
   1 -10 -15    1.80    1.32
   1 -10 -14    3.53    2.17
   1 -10 -13   50.99    7.00
   1 -10 -12    3.62    1.90
   1 -10 -11   15.34    3.76
   1 -10 -10    6.60    2.38
   1 -10  -9   65.16    7.91
   1 -10  -8   42.48    6.30
   1 -10  -7   41.53    6.11
   1 -10  -6   34.72    5.62
   1 -10  -5   19.85    4.11
   1 -10  -4    6.37    2.25
   1 -10  -3   78.27    8.60
   1 -10  -2   38.65    6.00
   1 -10  -1   43.89    6.37
  -1 -10   0    7.83    2.73
   1 -10   0   10.42    3.12
   1 -10   1   38.69    6.07
  -1 -10  -1   45.14    6.67
   1 -10   2   55.42    7.23
  -1 -10  -2   52.92    7.42
   1 -10   3   63.52    7.70
  -1 -10  -3   51.67    7.33
   1 -10   4   10.69    3.13
  -1 -10  -4   11.01    3.51
   1 -10   5   20.34    4.42
  -1 -10  -5   15.28    3.98
  -1 -10  -6   21.55    4.72
   1 -10   6   24.99    4.72
  -1 -10  -7   55.04    7.44
   1 -10   7   44.92    6.51
  -1 -10  -8   62.38    7.98
  -1 -10  -9   55.96    7.63
  -1 -10 -10    7.62    2.72
  -1 -10 -11   10.73    3.53
  -1 -10 -12    2.91    2.02
  -1 -10 -13   38.94    6.23
  -1 -10 -14    5.56    2.46
  -1 -10 -15    2.93    1.79
  -1 -10 -16    5.53    2.64
  -1 -10 -17   -0.02    1.34
  -1 -10 -18   10.68    3.53
  -1 -10 -19    4.35    2.12
  -1 -10 -20    4.46    2.23
  -1 -10 -21    4.05    2.36
  -1 -10 -22    8.57    3.21
  -1 -10 -23    0.16    0.93
  -1 -10 -24    8.08    3.41
  -1 -10 -25   -0.92    1.06
  -1 -10 -26    3.35    2.37
   1 -11 -20    1.24    1.76
   1 -11 -19    7.05    2.82
   1 -11 -18    7.41    2.99
   1 -11 -17    2.00    1.34
   1 -11 -16    6.57    2.69
   1 -11 -15    1.05    1.32
   1 -11 -14    0.54    1.20
   1 -11 -13    5.81    2.64
   1 -11 -12    1.84    1.41
   1 -11 -11    0.70    0.41
   1 -11 -10   -0.46    1.02
   1 -11  -9    1.66    0.81
   1 -11  -8   13.16    3.66
   1 -11  -7   10.89    3.21
   1 -11  -6    2.27    1.77
   1 -11  -5    4.22    2.04
   1 -11  -4   24.37    5.13
   1 -11  -3    6.90    2.89
   1 -11  -2   16.66    4.22
   1 -11  -1   10.57    3.35
   1 -11   0    2.13    1.58
  -1 -11  -1    9.92    3.18
   1 -11   1   11.59    3.49
   1 -11   2   15.50    3.96
  -1 -11  -2   17.10    4.26
   1 -11   3    6.77    2.88
  -1 -11  -3   12.12    3.62
   1 -11   4   21.49    4.70
  -1 -11  -4   27.71    5.68
   1 -11   5    5.44    2.05
  -1 -11  -5    5.08    2.59
   1 -11   6   -1.77    1.85
  -1 -11  -6    0.00    0.55
  -1 -11  -7    6.10    2.27
  -1 -11  -8   11.55    3.41
  -1 -11  -9    1.76    1.65
  -1 -11 -10    0.19    0.37
  -1 -11 -11    0.45    0.96
  -1 -11 -12    1.41    1.31
  -1 -11 -13    7.91    2.94
  -1 -11 -14    2.05    2.13
  -1 -11 -15    2.59    2.16
  -1 -11 -16    4.00    2.42
  -1 -11 -17   -1.37    1.45
  -1 -11 -18    4.33    2.54
  -1 -11 -19    4.74    2.20
  -1 -11 -20   -0.36    0.98
  -1 -11 -21   -0.23    0.55
  -1 -11 -22    4.25    2.52
   1 -12 -14    5.45    2.50
   1 -12 -13    0.88    1.53
   1 -12 -12    9.55    3.58
   1 -12 -11   -0.24    1.55
   1 -12 -10    8.61    3.57
   1 -12  -9    3.22    1.91
   1 -12  -8    4.85    2.73
   1 -12  -7    8.79    3.55
   1 -12  -6    1.47    1.50
   1 -12  -5    5.54    2.71
   1 -12  -4    3.59    2.01
   1 -12  -3    5.17    2.26
   1 -12  -2   13.15    3.81
   1 -12  -1    0.77    1.50
   1 -12   0    0.66    0.70
   1 -12   1    0.67    1.32
   1 -12   2   12.69    3.99
  -1 -12  -3    7.68    3.33
   1 -12   3    5.35    2.52
  -1 -12  -4    8.83    3.43
   1 -12   4    3.87    1.71
   1 -12   5    9.74    3.28
  -1 -12  -5    8.30    3.25
  -1 -12  -6    1.36    1.67
  -1 -12  -7    9.80    3.61
  -1 -12  -8    7.34    3.13
  -1 -12  -9    5.37    2.97
  -1 -12 -10    5.01    2.67
  -1 -12 -11    1.72    1.86
  -1 -12 -12   12.18    3.91
  -1 -12 -13    4.66    2.95
  -1 -12 -14    6.74    3.06
  -1 -12 -15    9.36    3.16
  -1 -12 -16    2.00    2.23
   1 -13  -7    7.75    3.22
   1 -13  -6    1.00    0.77
   1 -13  -5   10.68    3.95
   1 -13  -4    5.17    1.97
   1 -13  -3    1.07    1.15
   1 -13  -2   -0.49    0.68
   1 -13  -1    2.53    1.99
   1 -13   0    9.07    3.51
   1 -13   1    4.27    2.60
   1 -13   2    1.42    1.49
   1 -13   3    0.45    1.33
  -1 -13  -5    5.53    2.83
  -1 -13  -6    0.15    1.10
  -1 -13  -7   11.19    4.08
   2   0 -35    1.86    1.32
   2   0 -34    4.45    2.19
   2   0 -33    1.93    1.72
   2   0 -32   18.02    3.96
   2   0 -31    0.58    1.04
   2   0 -30    2.63    1.74
   2   0 -29   -0.10    0.65
   2   0 -28   39.21    5.69
   2   0 -27   -0.91    0.44
   2   0 -26    2.59    1.20
   2   0 -25    0.44    0.99
   2   0 -24   35.41    5.12
   2   0 -23    0.78    1.18
   2   0 -22   74.12    7.47
   2   0 -21    3.44    1.72
   2   0 -20   60.38    6.49
   2   0 -19    1.81    1.55
   2   0 -18    0.00    0.47
   2   0 -17    0.70    1.18
   2   0 -16  375.32   18.19
   2   0 -15    1.69    1.82
   2   0 -14  970.08   36.72
   2   0 -13    5.55    3.16
   2   0 -12 3397.13  109.42
   2   0 -11    3.20    3.24
   2   0 -10  396.86   17.71
   2   0  -9    0.51    0.77
   2   0  -8   60.88    5.15
   2   0  -7   -0.30    0.26
   2   0  -6  759.03   27.99
   2   0  -5   -0.13    0.52
   2   0  -4   39.22    3.73
   2   0  -3   -0.22    0.34
   2   0  -2   17.91    2.19
   2   0  -1    0.28    0.29
   2   0   0  343.68   13.04
   2   0   1    0.06    0.40
   2   0   2   12.43    1.64
  -2   0  -2   12.44    1.68
   2   0   3    0.00    0.14
  -2   0  -3    0.09    0.46
  -2   0  -4   41.48    4.13
   2   0   4   56.80    4.10
  -2   0  -5   -0.08    0.41
  -2   0  -6  738.93   25.58
   2   0   6  677.61   22.22
  -2   0  -7    0.20    0.38
   2   0   7    0.18    0.15
  -2   0  -8   42.16    4.03
  -2   0  -9   -0.04    0.75
  -2   0 -10  497.61   20.61
  -2   0 -11    1.50    2.35
  -2   0 -12 2177.72   72.51
   2   0  13    0.27    0.23
  -2   0 -13    0.02    0.14
  -2   0 -14  607.06   25.27
  -2   0 -14  610.40   19.75
  -2   0 -15    0.51    0.26
  -2   0 -15    3.01    2.18
  -2   0 -16  222.24   13.40
  -2   0 -16  249.64    8.97
  -2   0 -17    1.77    1.34
  -2   0 -17    0.10    0.19
  -2   0 -18    0.86    0.80
  -2   0 -18    0.47    0.25
  -2   0 -19    0.22    0.34
  -2   0 -19   -0.59    0.89
  -2   0 -20   44.39    5.66
  -2   0 -20   51.26    3.29
  -2   0 -21    0.06    0.35
  -2   0 -21    0.75    1.19
  -2   0 -22   62.70    7.09
  -2   0 -22   73.27    4.22
  -2   0 -23   -0.06    0.40
  -2   0 -23    1.85    1.71
  -2   0 -24   56.13    6.91
  -2   0 -24   65.58    4.06
  -2   0 -25    0.12    0.35
  -2   0 -25    0.14    0.64
  -2   0 -26    4.04    1.93
  -2   0 -27    0.56    1.24
  -2   0 -28   56.67    7.41
  -2   0 -29    1.78    1.37
  -2   0 -30   11.04    3.38
  -2   0 -31    0.25    0.97
  -2   0 -32   34.43    6.34
  -2   0 -33   -0.39    0.53
  -2   0 -34    5.42    2.22
   2   1 -35    0.00    0.65
   2  -1 -35    2.89    1.74
   2  -1 -34    5.09    2.28
   2   1 -34    0.44    0.78
   2  -1 -33    2.03    1.16
   2   1 -33    1.09    1.44
   2  -1 -32   13.37    3.51
   2   1 -32   11.11    2.96
   2  -1 -31   -0.83    0.88
   2   1 -31    0.19    0.45
   2   1 -31    0.81    1.04
   2  -1 -30   30.52    4.91
   2   1 -30   30.77    5.05
   2  -1 -29   12.20    3.13
   2   1 -29   11.44    3.14
   2   1 -28   31.82    5.02
   2  -1 -28   33.14    5.13
   2  -1 -27   10.37    2.83
   2   1 -27    5.49    2.07
   2  -1 -26   36.28    5.26
   2   1 -26   38.08    5.43
   2  -1 -25    1.41    1.04
   2   1 -25    2.46    1.44
   2   1 -24    0.23    0.70
   2  -1 -24   -0.03    0.31
   2  -1 -23    8.17    2.42
   2   1 -23    8.65    2.51
   2   1 -22   11.01    2.82
   2  -1 -22   11.24    2.78
   2   1 -21   75.88    7.49
   2  -1 -21   80.41    7.60
   2   1 -20   12.03    3.02
   2  -1 -20   12.50    2.78
   2   1 -19    6.80    2.00
   2  -1 -19    7.72    2.20
   2   1 -18   34.05    4.60
   2  -1 -18   31.73    4.37
   2  -1 -17   11.50    2.73
   2   1 -17   12.86    2.84
   2   1 -16   99.49    8.11
   2  -1 -16  105.19    8.15
   2   1 -15   47.05    5.28
   2  -1 -15   50.68    5.45
  -2   1  14 1106.60   38.36
   2   1 -14  909.36   36.98
   2  -1 -14  953.49   36.73
   2   1 -13  251.62   13.93
   2  -1 -13  260.62   13.80
  -2   1  13  287.74   14.58
   2   1 -12   11.89    2.30
   2  -1 -12   21.41    3.27
  -2   1  12   15.79    2.82
   2  -1 -11  411.49   18.46
   2   1 -11  399.03   18.42
  -2   1  11  437.43   19.08
   2  -1 -10  109.43    7.57
  -2   1  10  113.09    7.74
   2   1 -10   95.49    7.28
  -2   1   9    1.45    0.83
   2  -1  -9    0.60    0.30
   2   1  -9   -0.32    0.93
   2  -1  -8   20.90    3.01
  -2   1   8   18.57    2.81
   2  -1  -7  278.49   13.17
  -2   1   7  298.32   13.66
   2  -1  -6  158.76    8.80
  -2   1   6  164.51    8.99
   2  -1  -5  445.57   17.49
  -2   1   5  422.83   17.59
   2  -1  -4  275.32   12.00
  -2   1   4  264.95   12.17
   2   1  -3   37.94    2.30
   2  -1  -3   45.56    3.73
  -2   1   3   38.66    3.56
   2   1  -2  366.36   12.84
  -2   1   2  352.81   14.76
   2  -1  -2  405.49   14.88
  -2   1   1   10.02    1.67
   2  -1  -1   12.70    1.75
   2   1  -1   10.54    1.22
   2  -1   0    9.27    1.35
  -2  -1   0    7.17    1.07
  -2   1   0    7.72    1.35
   2  -1   1   15.27    1.63
  -2  -1  -1   12.54    1.52
  -2   1  -1   12.78    1.75
   2  -1   2  249.56   10.43
  -2  -1  -2  242.17    9.73
  -2   1  -2  215.16    9.25
   2  -1   2  222.79    9.13
   2  -1   3   28.40    2.04
  -2   1  -3   24.38    2.10
  -2  -1  -3   29.86    2.69
   2  -1   3   29.76    2.92
  -2  -1  -4  184.72    8.56
   2  -1   4  184.12    8.91
   2  -1   4  175.66    6.85
  -2  -1  -5  304.92   11.96
   2  -1   5  317.83   12.42
   2   1   5  211.03   10.20
   2  -1   5  269.82    9.13
  -2   1  -6   99.55    6.24
   2   1   6   58.48    4.16
   2  -1   6   80.48    3.14
   2  -1   6  103.85    6.13
   2  -1   7  326.84   14.24
  -2   1  -7  329.13   14.46
   2   1   7  313.56   11.68
   2  -1   8   25.13    2.98
  -2   1  -8   23.54    3.15
   2   1   8   24.46    1.91
  -2   1  -9    0.75    0.30
   2   1   9    1.79    0.49
   2   1  10   93.63    4.36
  -2   1 -10   91.18    6.83
  -2  -1 -10  100.10    4.89
   2   1  11  245.08    9.65
  -2  -1 -11  282.96   10.33
  -2   1 -11  275.72   13.58
   2   1  12    9.40    1.13
  -2   1 -12   12.04    2.44
  -2  -1 -12   10.36    1.29
   2   1  13  229.63    9.14
  -2  -1 -13  252.93    9.63
  -2   1 -13  230.65   12.88
  -2   1 -14  580.58   24.10
   2   1  14  520.64   19.16
  -2  -1 -14  595.31   19.53
  -2  -1 -15   30.94    2.49
  -2   1 -15   33.73    4.51
   2   1  15   25.93    2.34
   2   1  16  100.16    5.31
  -2  -1 -16  102.07    5.24
  -2   1 -16   95.76    7.95
  -2  -1 -17   18.41    1.91
   2   1  17   20.71    2.14
  -2   1 -17   15.11    3.08
  -2  -1 -18   24.50    2.30
  -2   1 -18   19.39    3.58
   2   1  18   23.13    2.39
  -2   1 -19    9.70    2.72
   2   1  19   11.26    1.70
  -2   1 -19    9.52    0.86
  -2  -1 -19    9.00    1.42
  -2   1 -20   25.27    4.31
  -2  -1 -20   21.58    2.38
  -2   1 -20   23.69    1.57
   2   1  20   22.25    2.46
  -2   1 -21   92.22    8.64
  -2  -1 -21  103.83    5.74
  -2   1 -21  105.13    4.28
   2   1  21   64.04    5.01
  -2   1 -22   14.65    3.38
  -2  -1 -22   17.54    2.20
  -2   1 -22   18.79    1.55
  -2   1 -23   12.38    3.10
  -2  -1 -23   15.10    2.03
  -2   1 -23   14.66    1.39
  -2  -1 -24    1.37    0.61
  -2   1 -24    0.87    0.34
  -2   1 -24    1.51    0.96
  -2  -1 -25    1.28    0.58
  -2   1 -25   -0.27    1.11
  -2  -1 -25    2.13    1.34
  -2  -1 -26   53.75    4.26
  -2   1 -26   49.35    6.71
  -2  -1 -26   44.43    6.23
  -2  -1 -27   11.48    3.20
  -2   1 -27   10.21    3.21
  -2   1 -28   56.76    7.52
  -2  -1 -28   50.85    7.17
  -2  -1 -29   14.43    3.78
  -2   1 -29   15.37    4.04
  -2   1 -30   49.84    7.21
  -2  -1 -30   50.41    7.35
  -2  -1 -31   -0.14    0.88
  -2   1 -31    0.98    1.43
  -2  -1 -32   22.74    5.06
  -2   1 -32   23.74    5.25
  -2   1 -33    2.04    1.72
  -2  -1 -33    1.73    1.67
  -2  -1 -34    4.07    2.70
  -2   1 -34    1.31    1.52
   2  -2 -36    1.50    1.24
   2  -2 -35    0.87    0.93
   2   2 -34    0.22    0.54
   2  -2 -34   -2.85    1.65
   2   2 -33    2.09    1.43
   2  -2 -33    1.63    1.14
   2   2 -32   -1.42    1.16
   2  -2 -32   -0.11    1.18
   2   2 -31   -2.57    1.50
   2  -2 -31    3.85    1.79
   2  -2 -30   30.74    5.06
   2   2 -30   26.26    4.63
   2  -2 -29   -0.01    0.62
   2   2 -29   -0.34    0.99
   2   2 -29    0.84    1.00
   2  -2 -28    5.96    2.16
   2   2 -28    5.25    1.89
   2   2 -28    4.81    1.83
   2  -2 -27    2.70    1.42
   2   2 -27    0.93    0.70
   2   2 -27    0.79    1.03
   2   2 -26    1.06    0.93
   2   2 -26    0.34    0.42
   2  -2 -26   -2.26    1.50
   2   2 -25    3.43    1.54
   2   2 -25    0.85    1.11
   2  -2 -25    0.55    0.71
   2   2 -24   14.97    2.85
   2   2 -24   13.13    3.08
   2  -2 -24   16.65    3.48
   2  -2 -23    9.95    2.61
   2   2 -23   10.98    2.86
   2   2 -23    9.99    2.09
   2  -2 -22    5.98    1.85
   2   2 -22    5.05    1.95
   2   2 -21   26.68    4.35
   2  -2 -21   28.36    4.27
   2  -2 -20    8.56    2.21
   2   2 -20    6.93    2.13
   2   2 -19    8.66    2.44
   2  -2 -19    8.95    2.47
   2  -2 -18    1.46    0.39
   2   2 -18    1.18    0.37
   2   2 -17    0.84    0.57
   2  -2 -17    1.23    0.59
   2   2 -16    3.34    1.23
   2  -2 -16    3.68    1.42
   2   2 -15    0.63    1.06
   2  -2 -15    3.49    1.27
   2   2 -14    8.40    1.98
   2  -2 -14   11.51    2.42
  -2   2  13  188.92   11.33
   2  -2 -13  167.07   10.28
  -2   2  12 1671.49   55.31
   2  -2 -12 1488.12   53.72
   2  -2 -11   38.51    4.53
  -2   2  11   30.13    3.89
   2  -2 -10   59.98    5.42
  -2   2  10   58.75    5.45
  -2   2   9 1120.24   38.58
   2  -2  -9 1013.73   37.51
  -2   2   8  305.33   14.11
   2  -2  -8  286.17   13.54
   2  -2  -7  157.48    8.77
  -2   2   7  158.13    8.96
  -2   2   6  133.67    7.84
   2  -2  -6  128.73    7.51
  -2   2   5   88.89    5.95
   2  -2  -5   84.77    5.65
   2  -2  -4  179.29    8.77
  -2   2   4  183.15    9.22
  -2   2   3   31.81    3.14
   2  -2  -3   34.67    3.09
  -2  -2   2   66.19    3.17
  -2   2   2   70.15    4.79
   2  -2  -2   73.01    4.58
   2  -2  -1  143.36    6.89
  -2   2   1  141.61    7.30
  -2  -2   1  138.95    5.84
  -2   2   0  359.59   14.40
   2  -2   0  382.58   14.01
  -2   2  -1   99.36    5.46
   2  -2   1   99.54    5.10
   2  -2   2   53.23    3.23
  -2   2  -2   47.21    3.37
   2  -2   3   55.88    3.11
   2   2   3   49.67    3.85
  -2   2  -3   47.13    3.21
   2  -2   4  140.36    5.73
   2  -2   4  155.75    8.09
  -2   2  -4  125.79    5.93
   2   2   4  129.67    7.02
   2   2   5   48.20    3.87
  -2   2  -5   56.46    3.16
   2  -2   5   60.04    4.83
   2  -2   5   59.18    2.95
   2   2   6  189.80    8.37
   2  -2   6  191.86    6.83
   2  -2   6  175.91    9.76
  -2   2  -6  166.43    6.89
   2  -2   7  208.28   10.31
   2   2   7  191.48    8.44
   2  -2   7  188.54    6.94
  -2   2  -7  183.60    6.97
   2  -2   8  439.77   17.46
   2   2   8  415.18   15.06
  -2  -2  -8  437.11   15.78
   2  -2   8  386.38   13.11
  -2   2  -8  393.73   13.13
   2  -2   9 1518.10   51.04
  -2  -2  -9 1467.89   48.67
   2   2   9 1498.32   47.82
   2  -2  10   42.58    4.38
  -2   2 -10   36.28    4.24
  -2  -2 -10   39.82    3.36
   2   2  10   41.47    3.05
   2   2  11   35.09    2.78
   2  -2  11   34.54    3.98
  -2  -2 -11   33.96    3.10
  -2   2 -11   33.46    4.08
  -2   2 -12  891.77   33.42
   2   2  12  804.59   28.65
  -2  -2 -12  906.49   29.73
  -2   2 -13   91.29    7.60
   2   2  13   88.55    5.19
  -2  -2 -13  104.78    5.90
   2   2  14   19.90    2.16
  -2   2 -14   12.85    2.95
  -2  -2 -14   16.45    2.10
   2   2  15    5.74    1.17
  -2   2 -15    3.48    1.36
  -2  -2 -15    4.54    1.09
   2   2  16    2.50    0.94
  -2  -2 -16    3.87    0.95
  -2   2 -16    3.06    1.55
  -2   2 -17    2.13    1.22
   2   2  17    3.75    1.02
  -2  -2 -17    2.30    0.76
  -2   2 -18    3.29    1.28
  -2  -2 -18    1.21    0.53
   2   2  18    2.08    0.75
  -2   2 -19    7.21    2.32
   2   2  19    8.93    1.75
  -2  -2 -19    8.57    1.57
  -2   2 -20    9.23    2.46
   2   2  20    9.19    1.72
  -2  -2 -20    9.81    1.74
  -2   2 -21   36.65    5.40
   2   2  21   29.78    3.29
  -2   2 -21   34.44    1.84
  -2  -2 -21   35.03    3.52
  -2   2 -21   29.03    1.64
  -2   2 -22    3.20    1.69
  -2   2 -22    3.26    0.55
   2   2  22    2.62    1.01
  -2   2 -22    2.72    0.50
  -2  -2 -22    4.65    1.28
   2   2  23    6.76    1.68
  -2   2 -23   19.12    3.97
  -2  -2 -23   20.09    2.69
  -2   2 -23   13.77    1.13
  -2   2 -24   21.87    4.39
  -2  -2 -24   23.41    3.00
  -2   2 -25    1.53    1.74
  -2  -2 -25    2.28    1.10
  -2   2 -26   -0.86    1.57
  -2  -2 -26    1.01    0.55
  -2   2 -27    2.23    1.64
  -2   2 -28    6.66    2.62
  -2   2 -29    1.17    0.91
  -2   2 -30   43.11    6.83
  -2  -2 -31    3.72    2.07
  -2   2 -31    3.83    2.31
  -2   2 -32    2.04    1.25
  -2  -2 -32    1.63    1.39
  -2  -2 -33    4.06    2.25
  -2   2 -33    3.71    2.42
  -2   2 -34    2.51    2.33
   2  -3 -36   -2.36    1.54
   2  -3 -35   -2.62    1.62
   2  -3 -34    3.02    1.64
   2   3 -34    2.67    1.40
   2  -3 -33   -1.62    1.26
   2   3 -33   -1.37    1.14
   2   3 -32    0.41    1.22
   2  -3 -32   -3.22    1.74
   2  -3 -31    7.53    2.45
   2   3 -31    4.84    1.69
   2   3 -30    0.66    0.71
   2  -3 -30    1.61    1.04
   2   3 -29   10.49    3.14
   2  -3 -29   14.29    3.40
   2   3 -28   32.77    5.26
   2  -3 -28   27.66    4.88
   2   3 -27    1.68    1.21
   2   3 -27    6.12    2.21
   2  -3 -27    5.97    2.28
   2   3 -26    0.58    0.56
   2   3 -26    1.92    1.33
   2  -3 -26    1.14    0.58
   2  -3 -25    8.76    2.41
   2   3 -25    6.95    2.09
   2   3 -25    7.78    2.33
   2   3 -24   15.64    3.49
   2   3 -24   17.96    2.98
   2  -3 -24   23.94    4.23
   2  -3 -23    3.92    1.59
   2   3 -23    4.27    1.40
   2   3 -23    2.72    1.46
   2  -3 -22   18.87    3.49
   2   3 -22   12.88    3.14
   2   3 -22   14.00    2.48
   2  -3 -21    0.92    0.87
   2   3 -21    1.96    0.76
   2   3 -21    3.15    1.50
   2  -3 -20    3.43    1.48
   2   3 -20    3.82    1.25
   2   3 -20    2.11    0.49
   2   3 -19   40.88    3.81
   2  -3 -19   42.00    5.20
   2   3 -19   39.06    5.29
   2  -3 -18   29.51    4.12
   2   3 -18   23.56    2.73
   2   3 -18   23.04    4.02
   2   3 -17   27.97    2.88
   2  -3 -17   30.39    4.26
   2   3 -16   51.22    3.80
   2  -3 -16   52.61    5.50
   2   3 -15   75.34    4.63
   2  -3 -15   79.53    6.77
   2  -3 -14   25.44    3.62
   2   3 -14   24.98    2.27
   2  -3 -13   35.51    4.20
   2   3 -13   37.50    2.63
  -2   3  12   63.71    5.90
   2  -3 -12   58.91    5.49
   2  -3 -11  301.19   14.86
  -2   3  11  349.03   16.23
  -2   3  10   16.25    2.81
   2  -3 -10   15.60    2.68
  -2   3   9  133.50    8.54
   2  -3  -9  115.84    7.65
   2  -3  -8   70.90    5.65
  -2   3   8   77.05    6.11
   2  -3  -7  671.35   26.26
  -2   3   7  765.77   27.53
   2  -3  -6   18.73    2.74
  -2   3   6   23.58    3.02
   2  -3  -5   53.94    4.37
  -2   3   5   52.32    4.48
  -2   3   4  447.01   17.56
   2  -3  -4  418.54   17.08
   2  -3  -3  116.50    6.61
  -2   3   3  117.33    7.00
  -2   3   2  162.66    8.26
   2  -3  -2  151.21    7.76
  -2   3   1  149.38    7.81
   2  -3  -1  156.74    7.61
  -2   3   0   10.13    1.58
   2  -3   0   10.94    1.59
   2  -3   1   82.93    4.93
   2   3   1   95.38    6.42
  -2   3  -1   86.00    5.05
   2  -3   2  229.51    9.39
   2   3   2  234.59   11.08
  -2   3  -2  215.13    9.46
  -2   3  -3   63.40    4.00
   2   3   3   68.67    5.30
   2  -3   3   66.92    3.99
   2   3   4  522.44   19.53
  -2   3  -4  450.92   17.21
   2  -3   4  518.45   17.40
  -2   3  -5   60.98    3.71
   2   3   5   68.69    4.89
   2  -3   5   73.20    4.05
  -2   3  -6   17.47    1.68
  -2  -3  -6   20.17    2.63
   2  -3   6   20.02    2.86
   2   3   6   21.21    2.47
   2  -3   6   18.23    1.83
   2  -3   7 1118.54   38.31
  -2   3  -7  997.88   33.95
  -2  -3  -7 1086.78   37.05
   2   3   7 1090.53   36.16
   2  -3   7 1095.99   34.54
   2  -3   8   84.35    6.44
  -2   3  -8   76.98    3.91
   2  -3   8   77.70    4.27
  -2  -3  -8   82.75    5.75
   2   3   8   86.05    5.36
  -2  -3  -9  121.02    7.27
  -2   3  -9  119.20    5.23
   2  -3   9  126.35    8.19
   2   3   9  132.59    6.97
   2  -3  10    6.67    1.85
   2   3  10    6.87    1.46
  -2  -3 -10    6.87    1.58
  -2   3 -10    6.22    0.81
   2  -3  11  385.78   18.42
  -2   3 -11  398.45   13.68
  -2  -3 -11  407.71   16.77
   2   3  11  448.94   16.26
   2   3  12   81.05    5.09
  -2   3 -12   73.01    3.31
   2  -3  12   69.72    6.20
  -2  -3 -12   71.59    5.31
  -2   3 -13   22.10    1.49
   2   3  13   22.21    2.54
  -2  -3 -13   25.36    3.02
   2   3  14   24.90    2.77
  -2  -3 -14   21.45    2.72
  -2   3 -14   21.43    1.43
  -2  -3 -15   55.59    4.49
  -2   3 -15   46.90    5.70
   2   3  15   53.33    4.50
  -2   3 -15   33.69    2.31
  -2   3 -15   53.20    2.41
   2   3  16   54.05    4.32
  -2   3 -16   43.75    5.58
  -2   3 -16   33.67    2.21
  -2  -3 -16   49.94    4.28
  -2   3 -16   48.30    2.27
  -2   3 -17   26.43    4.32
  -2   3 -17   18.40    1.50
   2   3  17   25.14    2.99
  -2  -3 -17   24.13    2.97
  -2   3 -17   24.60    1.52
   2   3  18   15.26    2.45
  -2   3 -18   16.92    3.43
  -2  -3 -18   18.88    2.62
  -2   3 -18   11.65    1.12
  -2   3 -18   18.42    1.29
   2   3  19   24.52    3.18
  -2   3 -19   19.03    1.48
  -2   3 -19   28.25    1.67
  -2   3 -19   27.88    4.59
  -2  -3 -19   28.52    3.31
  -2   3 -20    2.68    0.47
  -2   3 -20    2.73    1.36
   2   3  20    1.68    0.66
  -2   3 -20    1.91    0.44
  -2  -3 -20    3.13    1.15
   2   3  21    2.61    1.07
  -2   3 -21    1.22    0.68
  -2  -3 -21    2.32    0.88
  -2   3 -21    1.02    0.31
  -2   3 -21    2.13    0.44
  -2   3 -22    5.07    0.70
  -2   3 -22    6.91    2.48
   2   3  22    8.18    1.87
  -2   3 -22    7.82    0.86
  -2  -3 -22   13.52    2.46
  -2   3 -23    6.89    2.43
  -2   3 -23    2.58    0.47
  -2  -3 -23    7.79    1.81
  -2   3 -24   28.55    5.06
  -2  -3 -24   31.07    3.72
  -2   3 -25   12.06    3.45
  -2  -3 -25   14.69    2.64
  -2   3 -26    1.96    1.61
  -2  -3 -26    2.91    1.17
  -2   3 -27    9.75    2.96
  -2  -3 -27    7.92    2.06
  -2   3 -28   51.98    7.36
  -2   3 -29   28.32    5.67
  -2   3 -30    2.43    1.96
  -2   3 -31   14.18    4.02
  -2   3 -32   -0.43    0.58
  -2   3 -33    0.36    0.82
  -2   3 -34    6.60    3.22
   2  -4 -35    2.58    1.94
   2  -4 -34    1.93    1.58
   2   4 -33   -2.19    1.49
   2  -4 -33    4.52    2.29
   2   4 -32    0.17    0.50
   2  -4 -32    1.28    1.35
   2   4 -31   -0.42    0.69
   2  -4 -31    4.25    1.88
   2   4 -30    2.01    1.36
   2  -4 -30    1.30    1.17
   2   4 -29    3.22    1.62
   2  -4 -29    6.24    2.06
   2  -4 -28    3.12    1.81
   2   4 -28    0.45    0.34
   2   4 -27    2.62    1.18
   2  -4 -27    3.51    1.23
   2  -4 -26   14.96    3.42
   2   4 -26   11.63    3.01
   2   4 -25    7.72    2.49
   2   4 -25    7.17    1.98
   2  -4 -25    9.84    2.60
   2   4 -24    0.94    0.88
   2  -4 -24   -1.36    1.43
   2   4 -24   -1.16    1.16
   2   4 -23    6.31    2.20
   2  -4 -23    5.67    1.81
   2   4 -22    7.77    2.35
   2  -4 -22    8.61    2.58
   2   4 -21   23.62    4.16
   2  -4 -21   22.42    3.97
   2   4 -20   18.22    3.61
   2  -4 -20   23.76    4.04
   2  -4 -19   12.34    2.82
   2  -4 -18   15.93    3.22
   2  -4 -17   51.04    5.68
   2  -4 -16   36.23    4.64
   2  -4 -15    4.34    1.47
   2  -4 -14   63.02    5.99
   2  -4 -13  124.21    8.72
   2  -4 -12    5.48    1.86
   2  -4 -11  244.62   12.81
   2  -4 -10   96.45    7.17
   2  -4  -9  173.70   10.16
  -2   4   9  197.35   10.96
   2  -4  -8  338.96   16.03
  -2   4   8  401.79   17.25
   2  -4  -7   12.58    2.22
  -2   4   7   13.51    2.49
  -2   4   6    5.56    1.61
   2  -4  -6    4.66    1.29
   2  -4  -5  284.10   13.26
  -2   4   5  319.15   14.10
   2  -4  -4   90.07    6.03
  -2   4   4   91.60    6.26
   2  -4  -3   89.49    5.92
  -2   4   3  101.45    6.39
   2  -4  -2  190.13    9.53
   2   4  -2  216.99   11.56
  -2   4   2  206.30   10.05
   2  -4  -1  307.25   13.39
  -2   4   1  323.85   13.91
   2   4  -1  369.49   16.07
   2   4   0   80.11    6.19
  -2   4   0   81.21    5.20
   2  -4   0   67.25    4.77
  -2   4  -1  423.26   16.35
   2   4   1  437.90   18.33
   2  -4   1  400.47   16.11
  -2   4  -2  124.68    6.73
   2   4   2  139.67    8.35
   2  -4   2  118.63    6.55
  -2   4  -3   56.52    4.16
   2   4   3   66.74    5.42
   2  -4   3   60.51    4.22
  -2   4  -4  121.88    6.45
   2   4   4  131.45    7.85
   2  -4   4  119.84    6.52
  -2   4  -5  436.21   16.61
   2   4   5  487.46   18.76
  -2  -4  -5  432.10   19.00
   2  -4   5  444.25   16.95
  -2  -4  -6    6.22    1.79
  -2   4  -6    3.21    0.84
   2  -4   6    2.89    0.91
   2   4   6    4.57    1.23
   2   4   7    8.62    1.64
  -2  -4  -7   10.01    2.09
  -2   4  -7    6.53    1.16
   2  -4   7    7.25    1.31
   2  -4   7    8.00    1.98
  -2   4  -8  326.60   12.91
   2  -4   8  353.87   16.47
   2  -4   8  348.10   13.94
   2   4   8  374.98   15.18
  -2  -4  -8  332.43   15.50
  -2   4  -9   98.66    5.17
   2  -4   9   89.69    5.84
   2  -4   9  113.05    8.00
  -2  -4  -9  110.75    7.40
   2   4   9  122.59    7.05
  -2   4 -10   85.42    4.65
   2  -4  10   91.63    7.13
  -2  -4 -10   87.90    6.57
   2   4  10  104.84    6.41
  -2   4 -11  177.45    7.69
  -2  -4 -11  187.66   10.38
   2  -4  11  179.58   10.90
   2   4  11  205.47   10.02
  -2  -4 -12    6.15    1.67
   2   4  12    7.31    1.50
  -2   4 -12    6.70    1.01
   2   4  13  121.04    7.31
  -2  -4 -13  112.15    7.71
  -2   4 -13  118.35    5.54
   2   4  14  116.35    7.08
  -2  -4 -14   91.73    6.89
  -2   4 -14  100.84    4.93
  -2   4 -15    2.88    0.68
   2   4  15    1.59    0.86
  -2  -4 -15    3.28    1.38
   2   4  16   34.35    3.82
  -2  -4 -16   28.56    3.67
  -2   4 -16   30.58    2.31
   2   4  17   92.99    6.54
  -2  -4 -17   76.63    6.30
  -2   4 -17   80.24    4.20
   2   4  18   14.73    2.63
  -2   4 -18   18.32    1.72
  -2   4 -18   14.48    1.72
  -2  -4 -18   13.94    2.57
   2   4  19   20.64    2.98
  -2   4 -19   14.12    1.66
  -2   4 -19   16.20    1.62
  -2  -4 -19   16.77    2.69
  -2   4 -20    9.48    1.31
   2   4  20   18.58    2.83
  -2   4 -20   12.29    1.39
  -2  -4 -20   17.04    2.89
  -2   4 -21    8.16    1.25
  -2   4 -21   10.09    1.24
  -2  -4 -21   17.32    2.87
  -2   4 -22    7.01    1.09
  -2  -4 -22   15.78    2.86
  -2  -4 -23   12.49    2.65
  -2  -4 -24    1.56    1.11
  -2  -4 -25    9.65    2.18
  -2  -4 -26   22.84    3.57
  -2  -4 -27    6.03    1.99
   2  -5 -34    2.77    2.22
   2  -5 -33    2.18    1.45
   2  -5 -32    2.31    1.79
   2   5 -32    0.29    0.86
   2  -5 -31   20.32    4.36
   2   5 -31   11.07    3.23
   2  -5 -30   10.67    3.33
   2   5 -30    5.81    2.61
   2   5 -29    3.59    1.83
   2  -5 -29    5.52    2.37
   2   5 -28    4.81    2.10
   2  -5 -28    7.22    2.66
   2   5 -27    2.57    1.45
   2  -5 -27    6.33    2.20
   2  -5 -26    3.90    1.58
   2   5 -26    1.54    1.20
   2   5 -25   15.70    3.70
   2  -5 -25   16.92    3.74
   2   5 -24    7.33    2.47
   2  -5 -24    7.49    2.43
   2   5 -23   14.67    3.47
   2  -5 -23   21.29    4.09
   2  -5 -22    2.08    1.18
   2  -5 -21    7.73    2.35
   2  -5 -20    3.73    1.75
   2  -5 -19   15.15    3.24
   2  -5 -18   61.08    6.49
   2  -5 -17    3.53    1.92
   2  -5 -16   18.67    3.48
   2  -5 -15   21.04    3.48
   2  -5 -14   69.53    6.39
   2  -5 -13   16.85    3.05
   2  -5 -12    3.42    1.20
   2  -5 -11   16.76    2.97
   2  -5 -10  213.83   11.88
   2  -5  -9   53.99    5.13
  -2  -5   8    6.03    0.82
   2  -5  -8    7.27    2.08
   2  -5  -7  496.25   20.55
   2  -5  -6   20.20    2.95
  -2   5   6   19.09    2.90
   2   5  -6   17.14    3.34
   2  -5  -5   55.97    4.94
  -2   5   5   69.93    5.74
   2   5  -5   78.98    6.98
   2   5  -4   25.91    3.78
  -2   5   4   21.07    3.00
   2  -5  -4   18.31    2.65
  -2   5   3   77.26    5.74
   2   5  -3   71.59    6.54
   2  -5  -3   65.88    5.34
  -2   5   2   47.24    4.33
   2   5  -2   50.66    5.27
   2  -5  -2   41.31    4.01
  -2   5   1   92.82    6.22
   2   5  -1   91.69    7.34
   2  -5  -1   80.44    5.82
   2  -5   0   12.18    1.99
   2   5   0   13.34    2.61
  -2   5   0   15.47    2.31
   2   5   1   61.07    5.80
  -2   5  -1   60.72    4.72
   2  -5   1   52.13    4.44
  -2   5  -2   78.27    5.34
   2   5   2   73.81    6.12
   2  -5   2   64.22    5.09
  -2   5  -3   57.45    4.40
   2   5   3   63.57    5.53
   2  -5   3   47.74    4.25
  -2   5  -4   27.90    2.92
   2   5   4   28.21    3.53
   2  -5   4   23.21    2.83
  -2  -5  -5   89.66    7.31
   2  -5   5   89.42    6.14
   2   5   5  107.71    7.24
  -2   5  -5  103.62    6.05
   2   5   6   12.72    2.32
  -2  -5  -6    9.37    2.35
  -2   5  -6    9.14    1.55
   2  -5   6    8.42    2.02
  -2   5  -7  408.58   16.11
   2  -5   7  409.04   17.38
  -2  -5  -7  397.89   18.95
   2   5   7  473.25   18.73
  -2   5  -8   10.73    1.66
  -2  -5  -8   12.41    2.64
   2  -5   8    9.31    1.89
   2   5   8   13.20    2.40
  -2   5  -9   54.65    3.92
   2  -5   9   47.21    4.47
  -2  -5  -9   51.47    5.26
   2   5   9   59.61    5.14
  -2   5 -10  167.41    8.02
  -2  -5 -10  156.76   10.28
   2   5  10  186.99    9.92
  -2  -5 -11   14.27    2.77
   2   5  11   18.69    2.78
  -2   5 -11   13.77    1.85
  -2   5 -12    1.95    0.65
   2   5  12    1.94    1.14
  -2  -5 -12    2.04    1.07
   2   5  13   11.68    2.26
  -2  -5 -13   10.67    2.50
  -2   5 -13   11.03    1.63
   2   5  14  109.66    7.32
  -2  -5 -14   87.15    7.36
  -2   5 -14   96.92    5.43
  -2  -5 -15   14.63    2.80
  -2   5 -15   13.78    1.79
  -2  -5 -16   29.30    4.05
  -2   5 -16   32.14    2.79
  -2   5 -17    6.70    1.21
  -2  -5 -17    4.77    1.74
  -2  -5 -18   37.70    4.68
  -2   5 -18   38.32    3.07
  -2  -5 -19   28.44    3.99
  -2   5 -19   18.96    2.11
  -2  -5 -20    6.61    1.95
  -2  -5 -21   10.53    2.43
  -2   5 -21    9.68    1.54
  -2   5 -22    1.39    0.45
  -2  -5 -22    3.88    1.58
  -2  -5 -23   32.67    4.54
  -2  -5 -24    4.68    1.75
  -2  -5 -25   24.57    3.92
  -2  -5 -26    1.72    0.99
  -2  -5 -27    2.44    1.13
   2  -6 -32    0.84    1.03
   2   6 -31    0.18    0.34
   2  -6 -31    0.82    1.76
   2   6 -30    1.84    1.96
   2  -6 -30   11.18    3.43
   2  -6 -29    4.54    2.31
   2   6 -29    2.70    1.76
   2  -6 -28   20.80    4.49
   2   6 -28   10.52    3.32
   2   6 -27    8.15    2.86
   2  -6 -27   13.71    3.65
   2  -6 -26   23.74    4.72
   2   6 -26   22.83    4.59
   2  -6 -25    1.84    1.49
   2   6 -25    0.83    1.34
   2  -6 -24   18.63    3.97
   2  -6 -23    8.79    2.64
   2  -6 -22    4.83    2.18
   2  -6 -21   14.57    3.37
   2  -6 -20   28.43    4.62
   2  -6 -19   51.13    6.27
   2  -6 -18   43.33    5.61
   2  -6 -17   47.37    5.77
   2  -6 -16   36.15    4.95
   2  -6 -15   97.02    8.15
   2  -6 -14   34.57    4.62
   2  -6 -13   16.91    3.15
   2  -6 -12   30.38    4.11
   2  -6 -11    4.11    1.59
  -2  -6  10   22.04    1.95
   2  -6 -10   18.13    3.11
  -2  -6   9   23.63    2.12
   2  -6  -9   23.51    3.47
   2  -6  -8   63.00    5.79
   2  -6  -7   55.47    5.42
   2  -6  -6    3.33    1.19
   2  -6  -5   32.78    3.96
   2  -6  -4   37.37    4.21
   2  -6  -3   70.57    5.78
   2  -6  -2   16.47    2.70
  -2   6   2   20.83    3.04
  -2   6   1   32.22    3.68
   2  -6  -1   25.21    3.35
  -2   6   0   43.08    4.26
   2  -6   0   38.28    4.15
  -2   6  -1   29.17    3.49
   2  -6   1   23.61    3.22
  -2   6  -2   30.77    3.47
   2  -6   2   25.10    3.30
   2  -6   3   84.68    6.43
  -2   6  -3   97.03    6.54
  -2  -6  -4   42.20    5.20
   2  -6   4   39.19    4.29
  -2   6  -4   51.96    4.44
  -2   6  -5   22.68    2.97
  -2  -6  -5   24.02    3.71
   2  -6   5   23.65    3.21
  -2  -6  -6    4.25    1.80
   2  -6   6    1.72    1.07
  -2   6  -6    4.49    1.22
  -2   6  -7   88.93    5.77
  -2  -6  -7   68.65    6.74
   2  -6   7   73.97    6.16
  -2   6  -8  107.41    6.44
  -2  -6  -8   92.30    7.86
   2  -6   8   90.51    7.00
  -2   6  -9   42.21    3.70
   2  -6   9   32.30    3.93
  -2  -6  -9   32.80    4.51
  -2  -6 -10   30.48    4.39
   2  -6  10   33.06    3.91
  -2   6 -10   35.61    3.45
  -2  -6 -11    4.16    1.70
  -2   6 -11    6.09    1.42
  -2  -6 -12   43.93    5.34
  -2   6 -12   60.63    4.51
  -2  -6 -13   29.99    4.36
  -2   6 -13   36.17    3.45
  -2  -6 -14   21.89    3.79
  -2   6 -14   26.16    2.87
  -2  -6 -15  147.97   10.68
  -2   6 -15  161.97    8.33
  -2  -6 -16   43.52    5.49
  -2   6 -16   41.46    3.64
  -2  -6 -17   55.81    6.30
  -2   6 -17   50.17    4.03
  -2  -6 -18   29.90    4.62
  -2   6 -18   24.05    2.72
  -2  -6 -19   33.59    4.84
  -2  -6 -20   41.81    5.45
  -2  -6 -21   18.18    3.59
  -2  -6 -22    4.42    1.72
  -2  -6 -23    3.47    1.46
  -2  -6 -24   15.48    3.47
  -2  -6 -25    0.87    1.41
  -2  -6 -26   12.59    2.92
  -2  -6 -27    7.18    2.41
   2  -7 -30    3.15    1.67
   2   7 -30   -2.56    1.69
   2  -7 -29   -1.82    1.42
   2   7 -29    1.90    1.46
   2  -7 -28    1.58    1.35
   2   7 -28    2.35    1.09
   2  -7 -27    6.80    2.45
   2   7 -27    0.80    0.47
   2  -7 -26    3.09    1.90
   2  -7 -25    0.77    0.85
   2  -7 -24    7.08    2.48
   2  -7 -23    1.30    1.39
   2  -7 -22    4.51    1.96
   2  -7 -21    5.36    2.18
   2  -7 -20   13.80    3.25
   2  -7 -19    9.46    2.66
   2  -7 -18   39.21    5.54
   2  -7 -17   21.28    4.02
   2  -7 -16   35.95    5.10
   2  -7 -15    8.28    2.47
   2  -7 -14   52.83    6.22
   2  -7 -13   31.69    4.57
  -2  -7  12   57.44    3.83
   2  -7 -12   56.88    6.22
  -2  -7  11   38.39    3.11
   2  -7 -11   45.17    5.29
  -2  -7  10   13.36    1.82
   2  -7 -10   16.45    3.11
   2  -7  -9    5.11    1.84
  -2  -7   9    2.74    0.86
   2  -7  -8  137.56    9.60
   2  -7  -7   26.70    3.80
   2  -7  -6   60.40    5.97
   2  -7  -5    2.18    0.96
   2  -7  -4   21.89    3.42
   2  -7  -3    5.89    1.98
   2  -7  -2   18.25    3.13
   2  -7  -1   35.98    4.43
   2  -7   0   21.79    3.35
   2  -7   1   42.54    4.75
   2  -7   2   22.92    3.39
   2  -7   3    9.53    2.34
  -2  -7  -4   12.00    2.90
   2  -7   4   17.90    3.10
  -2   7  -5    2.84    1.09
  -2  -7  -5    1.94    0.96
   2  -7   5    2.06    1.04
  -2   7  -6  110.07    7.22
  -2  -7  -6   96.22    8.73
   2  -7   6  107.93    8.19
  -2   7  -7   36.36    3.90
  -2  -7  -7   29.08    4.60
   2  -7   7   36.32    4.68
  -2   7  -8  241.33   11.67
  -2  -7  -8  202.14   13.54
   2  -7   8  222.48   12.89
  -2   7  -9    7.29    1.76
   2  -7   9    5.83    2.00
  -2  -7  -9    4.71    2.24
  -2   7 -10   15.74    2.42
   2  -7  10   11.15    2.70
  -2  -7 -10   11.72    2.87
  -2  -7 -11   46.65    5.92
  -2   7 -11   52.21    4.68
  -2  -7 -12   79.09    7.89
  -2   7 -12   85.39    6.19
  -2  -7 -13   41.92    5.65
  -2   7 -13   44.65    4.28
  -2  -7 -14   50.05    6.19
  -2   7 -14   47.54    4.41
  -2   7 -15    5.01    1.38
  -2  -7 -15    6.44    2.21
  -2  -7 -16   59.59    6.72
  -2   7 -16   38.47    3.92
  -2  -7 -17   18.27    3.74
  -2  -7 -18   45.82    6.20
  -2  -7 -19   15.08    3.45
  -2  -7 -20    9.76    2.81
  -2  -7 -21   10.02    2.90
  -2  -7 -22    5.33    2.22
  -2  -7 -23    0.75    0.76
  -2  -7 -24    7.70    2.57
  -2  -7 -25    2.04    1.69
  -2  -7 -26    1.39    1.30
  -2  -7 -27    3.78    1.90
   2   8 -29   -1.37    1.28
   2  -8 -28   11.42    3.67
   2   8 -28    6.74    2.58
   2  -8 -27   -0.07    1.14
   2  -8 -26    3.91    2.02
   2  -8 -25    1.89    1.00
   2  -8 -24   -2.09    1.18
   2  -8 -23    0.54    0.95
   2  -8 -22   11.15    3.28
   2  -8 -21   -1.41    1.17
   2  -8 -20    2.41    1.45
   2  -8 -19    0.57    0.56
   2  -8 -18    3.66    1.68
   2  -8 -17    3.04    1.55
   2  -8 -16    6.78    2.40
   2  -8 -15   13.17    3.23
   2  -8 -14    6.88    2.59
   2  -8 -13  119.54    9.82
   2  -8 -12    9.58    2.72
  -2  -8  11   37.64    3.43
   2  -8 -11   45.01    5.75
   2  -8 -10   46.09    5.77
  -2  -8  10   41.08    3.67
   2  -8  -9   90.35    8.18
   2  -8  -8  117.20    9.43
   2  -8  -7   76.48    7.37
   2  -8  -6   22.57    3.92
   2  -8  -5  276.02   15.52
   2  -8  -4   63.85    6.58
   2  -8  -3   58.19    6.29
   2  -8  -2  128.39    9.54
   2  -8  -1   67.91    6.60
   2  -8   0    0.88    1.22
   2  -8   1  101.72    8.48
   2  -8   2  133.99    9.87
   2  -8   3   79.06    7.35
  -2  -8  -4   53.45    6.89
   2  -8   4   49.58    6.00
  -2  -8  -5  384.93   21.13
   2  -8   5  409.31   20.10
   2  -8   6   33.61    4.85
  -2  -8  -6   28.47    5.07
  -2  -8  -7   50.43    6.75
   2  -8   7   50.11    6.00
   2  -8   8  149.24   10.88
  -2  -8  -8  145.54   11.67
   2  -8   9  113.10    9.30
  -2  -8  -9  110.23    9.90
   2  -8  10   65.84    6.81
  -2  -8 -10   66.47    7.53
  -2  -8 -11   57.08    6.88
  -2  -8 -12   15.16    3.82
  -2  -8 -13  185.78   13.59
  -2  -8 -14    5.93    2.18
  -2  -8 -15   17.56    3.92
  -2  -8 -16    4.85    2.05
  -2  -8 -17    0.36    0.56
  -2  -8 -18    5.31    2.16
  -2  -8 -19    0.10    0.76
  -2  -8 -20    2.75    1.65
  -2  -8 -21   -0.69    0.44
  -2  -8 -22    6.92    2.52
  -2  -8 -23    1.30    1.58
  -2  -8 -24    0.15    0.37
  -2  -8 -25   -0.71    1.05
  -2  -8 -26    1.97    1.66
  -2  -8 -27    3.05    1.92
   2  -9 -25    5.90    2.64
   2  -9 -24    2.91    1.96
   2  -9 -23    6.03    2.59
   2  -9 -22   27.59    5.48
   2  -9 -21    0.82    0.90
   2  -9 -20    8.00    2.94
   2  -9 -19    5.79    2.49
   2  -9 -18   18.73    4.16
   2  -9 -17    2.21    1.67
   2  -9 -16    4.28    1.91
   2  -9 -15    3.22    1.74
   2  -9 -14   20.08    4.20
   2  -9 -13    7.08    2.37
   2  -9 -12   38.87    5.80
   2  -9 -11   32.12    5.09
   2  -9 -10   28.86    4.89
   2  -9  -9   11.18    3.13
   2  -9  -8   50.56    6.30
   2  -9  -7   18.54    3.83
   2  -9  -6   33.83    5.16
   2  -9  -5   13.95    3.13
   2  -9  -4   43.16    5.74
   2  -9  -3   72.03    7.34
   2  -9  -2   55.92    6.49
   2  -9  -1   21.25    3.91
   2  -9   0   21.90    4.04
   2  -9   1   13.30    3.19
   2  -9   2   82.88    8.16
   2  -9   3  103.17    9.44
   2  -9   4   33.35    5.17
  -2  -9  -5    7.20    2.84
   2  -9   5   10.98    2.74
   2  -9   6   20.68    4.04
  -2  -9  -6   19.78    4.36
  -2  -9  -7   18.67    4.14
   2  -9   7   18.62    3.78
  -2  -9  -8   41.06    6.34
   2  -9   8   43.57    5.97
  -2  -9  -9   13.01    3.38
   2  -9   9   12.43    2.93
  -2  -9 -10   20.47    4.65
  -2  -9 -11   41.94    6.45
  -2  -9 -12   32.76    5.55
  -2  -9 -13    6.10    2.59
  -2  -9 -14   25.70    4.99
  -2  -9 -15    5.30    2.35
  -2  -9 -16    1.89    0.45
  -2  -9 -17    0.17    0.45
  -2  -9 -18   12.66    3.64
  -2  -9 -19   15.34    4.33
  -2  -9 -20   10.37    3.27
  -2  -9 -21    1.44    0.66
  -2  -9 -22   24.19    5.13
  -2  -9 -23    4.93    2.87
  -2  -9 -24    7.89    3.01
  -2  -9 -25   -0.82    1.02
  -2  -9 -26    3.05    2.14
  -2  -9 -27    1.75    1.63
   2 -10 -22    7.37    3.03
   2 -10 -21    9.72    3.48
   2 -10 -20    5.96    2.66
   2 -10 -19    1.96    2.05
   2 -10 -18   18.49    4.52
   2 -10 -17   -0.57    1.26
   2 -10 -16    2.94    1.42
   2 -10 -15   14.66    3.73
   2 -10 -14    6.58    2.67
   2 -10 -13    1.34    1.26
   2 -10 -12   11.84    3.29
   2 -10 -11    7.41    2.80
   2 -10 -10    5.09    2.12
   2 -10  -9    6.08    2.31
   2 -10  -8    9.71    2.92
   2 -10  -7    2.86    1.43
   2 -10  -6   -0.42    0.90
   2 -10  -5   16.60    3.70
   2 -10  -4   20.33    4.38
   2 -10  -3   58.13    7.25
   2 -10  -2   41.49    5.92
   2 -10  -1   25.99    4.85
   2 -10   0   -0.30    0.70
   2 -10   1   42.79    6.20
   2 -10   2   52.05    7.03
   2 -10   3   41.43    6.24
   2 -10   4   22.61    4.47
   2 -10   5   12.81    3.44
  -2 -10  -6    0.14    1.03
   2 -10   6    0.03    0.84
   2 -10   7    4.57    2.11
  -2 -10  -7    2.35    1.71
  -2 -10  -8   13.57    3.82
   2 -10   8   10.63    3.09
   2 -10   9    4.36    1.94
  -2 -10  -9    4.17    2.00
  -2 -10 -10    9.29    3.12
  -2 -10 -11    7.54    2.58
  -2 -10 -12   11.82    3.55
  -2 -10 -13    2.41    1.24
  -2 -10 -14    5.53    2.73
  -2 -10 -15    9.17    3.16
  -2 -10 -16    2.03    1.80
  -2 -10 -17    1.30    1.82
  -2 -10 -18   10.45    3.44
  -2 -10 -19   -0.92    0.75
  -2 -10 -20   -0.39    0.87
  -2 -10 -21   14.10    4.29
  -2 -10 -22    4.93    2.47
  -2 -10 -23    2.18    1.85
  -2 -10 -24   -0.07    0.46
  -2 -10 -25    1.49    1.42
  -2 -10 -26    2.02    1.98
   2 -11 -18    4.19    2.47
   2 -11 -17    4.78    2.24
   2 -11 -16    3.97    2.29
   2 -11 -15    7.89    2.91
   2 -11 -14   12.17    3.63
   2 -11 -13    3.32    1.27
   2 -11 -12    0.42    1.08
   2 -11 -11    3.52    2.12
   2 -11 -10    3.93    2.32
   2 -11  -9    3.83    2.31
   2 -11  -8    4.77    1.69
   2 -11  -7    2.72    1.36
   2 -11  -6    9.94    3.37
   2 -11  -5    9.32    2.88
   2 -11  -4    7.84    2.73
   2 -11  -3   17.25    4.14
   2 -11  -2    0.31    0.96
   2 -11  -1    1.71    1.29
   2 -11   0    1.93    1.51
   2 -11   1    0.74    1.02
   2 -11   2    1.30    0.81
   2 -11   3   12.89    3.82
   2 -11   4    9.76    3.09
   2 -11   5    9.53    3.32
   2 -11   6    5.61    2.60
  -2 -11  -7    5.19    2.52
   2 -11   7    5.44    2.66
  -2 -11  -8    3.10    1.71
   2 -11   8    2.56    1.54
  -2 -11  -9    3.84    2.08
  -2 -11 -10    3.06    1.92
  -2 -11 -11    4.61    2.51
  -2 -11 -12   -1.98    2.02
  -2 -11 -13    4.23    2.41
  -2 -11 -14    5.68    2.84
  -2 -11 -15   13.63    4.32
  -2 -11 -16    0.13    0.72
  -2 -11 -17    4.95    2.47
  -2 -11 -18    1.74    1.43
  -2 -11 -19    0.89    2.21
  -2 -11 -20    5.38    2.75
  -2 -11 -21   -1.97    1.67
  -2 -11 -22    0.57    0.45
   2 -12 -13    4.60    2.38
   2 -12 -12    0.97    1.51
   2 -12 -11    0.88    0.87
   2 -12 -10    3.43    2.30
   2 -12  -9    8.10    3.18
   2 -12  -8    1.68    1.65
   2 -12  -7    2.24    1.52
   2 -12  -6    0.36    0.48
   2 -12  -5    2.64    2.05
   2 -12  -4    3.06    1.66
   2 -12  -3    2.66    2.06
   2 -12  -2    7.28    2.89
   2 -12  -1    0.37    1.17
   2 -12   0   12.78    3.73
   2 -12   1    2.83    1.96
   2 -12   2    1.67    1.29
   2 -12   3    0.46    0.97
   2 -12   4    3.39    2.09
   2 -12   5   -2.06    1.76
   2 -12   6   -0.37    0.64
   2 -12   7    1.41    1.27
  -2 -12  -9   12.40    4.10
  -2 -12 -10    3.16    1.90
  -2 -12 -11    4.07    2.55
  -2 -12 -12    0.54    1.41
  -2 -12 -13    2.16    1.80
  -2 -12 -14    4.03    2.38
  -2 -12 -15    0.79    1.23
   2 -13  -5    3.32    2.54
   2 -13  -4    8.68    3.49
   2 -13  -3    5.57    2.72
   2 -13  -2    4.96    2.68
   2 -13  -1    6.23    2.87
   2 -13   0    0.37    0.77
   2 -13   1    5.12    2.81
   2 -13   2    7.55    3.29
   2 -13   3    1.39    1.16
   2 -13   4    3.80    2.32
   2 -13   5   -1.72    1.55
   2 -13   6    3.53    2.29
   3   0 -36   -1.12    1.09
   3   0 -35    0.79    0.94
   3   0 -34    0.24    0.50
   3   0 -33    0.88    1.08
   3   0 -32   -0.85    0.94
   3   0 -31    2.67    1.91
   3   0 -30   -1.13    1.31
   3   0 -29    7.72    2.83
   3   0 -28   -0.82    0.75
   3   0 -27   18.80    4.14
   3   0 -26   -0.35    0.98
   3   0 -25    1.80    1.02
   3   0 -24    1.74    1.27
   3   0 -23  159.80   12.49
   3   0 -22    5.06    2.58
   3   0 -21  387.73   21.01
   3   0 -20    7.59    2.88
   3   0 -19  113.10    9.79
   3   0 -18   -0.59    1.22
   3   0 -17   25.95    4.23
   3   0 -16    0.72    0.50
   3   0 -15   39.17    5.20
   3   0 -14    0.84    0.89
   3   0 -13   16.06    3.21
   3   0 -12    0.96    0.69
   3   0 -11   65.06    6.33
   3   0 -10    1.68    1.65
   3   0  -9  391.07   18.36
   3   0  -8    1.30    0.87
   3   0  -7  123.99    8.57
   3   0  -6   -0.04    0.34
   3   0  -5    5.08    1.29
   3   0  -4   -0.53    0.53
   3   0  -3  109.34    7.28
   3   0  -2    0.23    1.12
   3   0  -1  278.46   11.73
   3   0  -1  250.43   12.36
   3   0   0    0.37    0.76
   3   0   0   -0.36    0.45
   3   0   1  286.36   12.33
   3   0   1  274.50   12.43
   3   0   2   -0.12    0.25
   3   0   2    0.08    0.40
   3   0   3  104.10    6.07
   3   0   3  107.47    6.76
   3   0   4   -0.37    0.28
  -3   0  -4    0.36    0.47
   3   0   4   -0.11    0.52
   3   0   5    5.85    1.78
  -3   0  -5    6.64    1.56
   3   0   5    8.26    1.39
  -3   0  -6    0.20    0.49
   3   0   6   -0.29    0.30
   3   0   7   83.90    4.60
  -3   0  -7   89.55    6.69
   3   0   8    0.41    0.54
  -3   0  -8    0.88    1.08
   3   0   8   -0.22    0.19
  -3   0  -9  351.66   15.67
   3   0   9  243.63   10.40
   3   0   9  347.06   10.99
   3   0  10    0.16    0.14
  -3   0 -10    0.47    0.34
   3   0  10    0.12    0.18
   3   0  11   34.03    1.60
  -3   0 -11   36.72    4.42
  -3   0 -12    0.81    0.78
  -3   0 -13   24.95    3.88
  -3   0 -14    0.59    0.62
  -3   0 -15   37.71    4.98
  -3   0 -16   -0.78    1.33
  -3   0 -17   40.65    5.48
  -3   0 -18    0.73    0.54
  -3   0 -19  129.28   10.54
  -3   0 -20    3.74    2.47
  -3   0 -21  217.31   14.70
  -3   0 -22    2.39    1.84
  -3   0 -23  223.69   15.56
  -3   0 -24   -0.01    0.56
  -3   0 -25    0.70    0.65
  -3   0 -26    0.32    0.48
  -3   0 -27   24.29    4.99
  -3   0 -28    2.04    1.85
  -3   0 -29    5.01    2.56
  -3   0 -30   -0.96    1.12
  -3   0 -31    1.12    1.42
  -3   0 -32    1.37    1.60
   3  -1 -35    1.45    1.61
   3   1 -35   -0.44    0.73
   3  -1 -34    1.28    1.35
   3   1 -34    0.43    0.48
   3  -1 -33    0.60    0.84
   3   1 -33   -1.35    1.21
   3  -1 -32   -0.81    1.08
   3   1 -32    2.44    1.72
   3  -1 -31   -1.10    0.45
   3   1 -31    0.36    0.83
   3  -1 -30    4.04    1.80
   3   1 -30    2.28    1.43
   3  -1 -29   -0.42    0.87
   3   1 -29   -0.29    0.67
   3   1 -28    2.25    1.49
   3  -1 -28    0.49    0.28
   3   1 -27    2.50    1.56
   3  -1 -27    1.59    1.18
   3   1 -26   26.80    4.98
   3  -1 -26   28.52    5.02
   3   1 -25   50.08    6.95
   3  -1 -25   46.85    6.46
   3   1 -24    7.74    2.49
   3  -1 -24    6.25    2.19
   3   1 -23    4.92    1.93
   3  -1 -23    6.69    2.44
   3   1 -22   29.63    5.10
   3  -1 -22   28.20    5.04
   3   1 -21  182.01   13.01
   3  -1 -21  173.25   12.69
   3   1 -20   69.54    7.55
   3  -1 -20   71.53    7.55
   3   1 -19  337.43   18.92
   3  -1 -19  328.31   18.39
   3   1 -18   59.21    6.81
   3  -1 -18   64.12    7.10
   3   1 -17  120.49    9.83
   3  -1 -17  117.56    9.77
   3  -1 -16   12.84    3.12
   3   1 -16   14.78    3.21
   3   1 -15   15.47    3.18
   3  -1 -15   16.65    3.49
   3  -1 -14  121.64    9.38
   3   1 -14  124.76    9.94
   3  -1 -13   16.19    3.14
   3   1 -13   18.22    3.50
   3  -1 -12   32.57    4.41
   3   1 -12   26.94    4.08
   3   1 -11    7.64    2.13
   3  -1 -11   10.79    2.43
   3   1 -10    0.01    0.37
   3  -1 -10    0.28    0.57
   3  -1  -9   84.22    6.94
   3   1  -9   76.46    6.91
   3   1  -8    7.82    2.12
   3  -1  -8    7.46    1.90
   3   1  -7    3.00    1.04
   3  -1  -7    3.29    1.27
   3  -1  -6   82.88    6.49
   3   1  -5   96.08    4.96
   3  -1  -5   96.24    6.99
   3   1  -4  153.55    7.03
   3  -1  -4  150.16    8.92
   3  -1  -3   67.35    5.34
   3   1  -3   66.41    4.06
   3   1  -2   45.72    3.36
   3  -1  -2   45.47    4.21
   3   1  -1  282.23   11.37
   3  -1  -1  252.39   12.01
   3   1   0    0.24    0.32
   3  -1   0    1.38    1.05
   3  -1   1  437.19   17.61
   3  -1   1  417.91   16.68
  -3  -1  -2   54.01    4.66
   3  -1   2   71.70    4.74
   3  -1   2   79.01    5.58
   3  -1   3   82.97    6.45
   3  -1   3   97.53    5.48
  -3  -1  -3   90.09    5.99
   3  -1   4  242.30   10.02
   3  -1   4  252.82   12.11
  -3  -1  -4  221.26   11.21
   3  -1   5  134.76    8.01
  -3  -1  -5  115.45    7.31
   3  -1   5  115.65    5.78
   3  -1   6   60.50    5.23
  -3  -1  -6   53.20    4.76
   3  -1   6   51.94    3.21
   3  -1   7    4.15    1.54
  -3  -1  -7    3.16    1.19
   3   1   7    6.14    1.18
   3  -1   7    5.08    0.78
   3  -1   8    8.98    2.04
   3  -1   8    8.06    0.87
  -3  -1  -8    8.57    1.99
  -3   1  -8    4.74    1.57
   3   1   8    7.57    1.27
   3  -1   9   98.64    7.21
  -3  -1  -9   90.38    7.02
  -3   1  -9   81.58    7.05
   3   1   9   94.30    5.04
  -3  -1 -10    0.31    0.59
  -3   1 -10   -0.94    0.95
   3   1  10   -0.02    0.18
   3   1  11    5.11    0.92
  -3  -1 -11    5.29    1.54
  -3   1 -11    6.17    1.88
  -3  -1 -12   20.01    3.34
  -3   1 -12   16.46    3.14
   3   1  12   15.51    1.54
  -3  -1 -13   21.94    3.71
   3   1  13   21.29    1.77
  -3   1 -13   18.44    3.68
  -3  -1 -14  163.22   11.04
   3   1  14  173.30    6.92
  -3   1 -14  164.58   11.58
  -3  -1 -15   10.94    2.70
  -3   1 -15   11.59    2.79
   3   1  15    7.97    1.04
  -3  -1 -16    9.23    2.52
  -3   1 -16    9.03    2.63
   3   1  16    7.26    0.98
   3   1  17   57.16    3.29
  -3  -1 -17   87.70    7.96
  -3   1 -17   77.93    7.72
  -3   1 -18   91.42    8.65
  -3  -1 -18   84.96    8.15
   3   1  18   64.94    3.51
  -3  -1 -19  223.50   13.46
  -3   1 -19  214.64   13.38
  -3  -1 -20   45.17    6.13
  -3   1 -20   47.08    6.52
  -3   1 -21  232.71   15.70
  -3  -1 -21  248.58   15.71
  -3  -1 -22   15.63    3.85
  -3   1 -22   14.88    3.71
  -3  -1 -23    7.59    2.60
  -3   1 -23    5.52    2.31
  -3  -1 -24    7.95    2.56
  -3   1 -24    9.13    2.93
  -3  -1 -25   68.80    8.30
  -3   1 -25   70.08    8.41
  -3  -1 -26   41.89    6.54
  -3   1 -26   39.73    6.29
  -3  -1 -27    4.26    2.05
  -3   1 -27    2.10    1.72
  -3   1 -28    1.30    0.60
  -3  -1 -28   -0.17    0.60
  -3   1 -29    0.37    0.61
  -3  -1 -29   -1.09    1.51
  -3  -1 -30    5.78    2.76
  -3   1 -30    0.88    1.23
  -3  -1 -31    1.73    1.83
  -3   1 -31    0.10    1.20
  -3  -1 -32   -1.72    1.46
  -3   1 -32    3.15    1.76
   3   2 -35    1.04    0.94
   3   2 -34    1.07    1.51
   3  -2 -34   -1.85    1.43
   3  -2 -33    1.29    1.19
   3   2 -33    0.22    0.58
   3  -2 -32    0.10    0.98
   3   2 -32    0.20    0.55
   3   2 -31   -1.48    1.25
   3  -2 -31    1.00    1.25
   3  -2 -30    2.21    1.62
   3   2 -30    1.16    0.65
   3  -2 -29    8.26    2.87
   3   2 -29    6.68    2.28
   3  -2 -28   16.20    3.86
   3   2 -28   11.50    3.19
   3  -2 -27    5.38    2.29
   3   2 -27    4.40    1.83
   3  -2 -26   25.83    4.82
   3   2 -26   20.86    4.37
   3   2 -25    2.72    0.98
   3  -2 -25    3.50    1.93
   3   2 -25    2.61    1.56
   3  -2 -24   15.21    3.52
   3   2 -24   15.00    3.53
   3   2 -23   60.29    7.45
   3  -2 -23   63.43    7.23
   3  -2 -22   21.98    4.12
   3   2 -22   22.68    4.40
   3   2 -21   35.18    5.45
   3  -2 -21   38.92    5.50
   3   2 -20   83.68    8.61
   3  -2 -20   96.35    8.80
   3   2 -19  189.74   13.69
   3  -2 -19  208.76   13.59
   3   2 -18   20.33    4.10
   3  -2 -18   27.26    4.49
   3  -2 -17  117.81    9.62
   3   2 -17  110.14    9.70
   3  -2 -16   57.36    6.31
   3   2 -16   51.44    6.23
   3  -2 -15   49.01    5.80
   3   2 -15   47.10    5.83
   3   2 -14    3.84    1.33
   3  -2 -14    7.51    2.21
   3   2 -13   52.71    6.04
   3  -2 -13   48.12    5.57
   3  -2 -12   65.44    6.36
   3  -2 -11   18.49    3.31
   3  -2 -10   45.03    5.06
   3  -2  -9    9.34    2.26
  -3   2   9   11.90    2.69
  -3   2   8   88.35    7.40
   3  -2  -8   77.54    6.41
   3   2  -7   96.61    3.95
  -3   2   7  129.83    8.61
   3  -2  -7  103.07    7.33
  -3   2   6  112.70    8.00
   3  -2  -6   90.81    6.82
  -3   2   5  179.03   10.38
   3  -2  -5  148.66    9.06
  -3   2   4  364.58   15.95
   3  -2  -4  293.56   14.35
  -3   2   3  226.54   11.61
   3  -2  -3  195.36   10.46
  -3   2   2  697.83   25.59
   3  -2  -2  611.24   24.16
  -3   2   1   63.18    5.19
   3  -2  -1   52.37    4.36
  -3   2   0   77.72    5.59
   3  -2   0   68.72    4.85
  -3  -2   0   62.28    4.37
  -3  -2  -1   77.73    4.96
   3  -2   1   77.66    5.08
  -3   2  -1   85.66    5.79
   3  -2   2  900.43   30.18
  -3   2  -2  891.46   31.30
  -3  -2  -2  871.36   30.65
   3  -2   3  151.27    9.26
  -3  -2  -3  146.04    7.90
   3  -2   3  138.24    7.04
  -3   2  -3  154.41    7.94
   3  -2   4  514.64   19.84
   3  -2   4  449.91   16.35
  -3  -2  -4  437.51   17.98
  -3   2  -4  419.01   16.99
  -3  -2  -5  233.07   11.33
   3  -2   5  256.10   12.66
   3  -2   5  229.46    9.21
   3   2   5  246.22   11.15
  -3   2  -5  205.11    9.67
  -3  -2  -6   74.72    5.67
   3  -2   6   78.43    6.29
   3  -2   6   72.06    3.82
   3   2   6   62.03    4.91
   3  -2   7  112.67    4.93
   3  -2   7  120.04    8.09
   3   2   7  104.29    6.41
  -3  -2  -7  110.84    7.45
   3  -2   8  118.91    8.26
   3   2   8  119.07    6.67
  -3  -2  -8  110.70    7.71
   3  -2   8  123.68    4.96
  -3  -2  -9    6.09    1.80
   3  -2   9    6.89    1.97
   3  -2   9    3.58    0.60
   3   2   9    6.48    1.32
   3   2  10   43.08    3.49
   3   2  11   11.91    1.75
   3   2  12   45.68    3.42
  -3   2 -13   67.72    7.20
   3   2  13   95.55    5.17
  -3   2 -14    4.72    2.20
   3   2  14    7.72    1.25
   3   2  15   62.94    4.06
  -3   2 -15   49.75    6.16
   3   2  16   55.42    3.79
  -3   2 -16   48.88    6.12
  -3   2 -17   76.74    7.73
   3   2  17   59.67    4.12
  -3   2 -18   31.14    5.12
   3   2  18   31.30    2.84
  -3   2 -19  132.77   10.60
   3   2  19   78.95    5.07
  -3   2 -20   91.51    8.88
   3   2  20   31.39    3.03
  -3   2 -21   29.18    5.21
  -3  -2 -22   25.91    4.90
  -3   2 -22   25.18    4.77
  -3   2 -23   92.17    9.65
  -3  -2 -23  102.90    6.19
  -3  -2 -23   93.26    9.32
  -3  -2 -24   12.91    3.46
  -3   2 -24   15.31    3.99
  -3  -2 -25    7.26    2.92
  -3   2 -25    5.15    2.12
  -3  -2 -26   16.23    4.00
  -3   2 -26   14.58    3.62
  -3   2 -27    3.36    2.28
  -3  -2 -27    4.66    2.24
  -3  -2 -28   12.01    3.59
  -3   2 -28   16.10    4.35
  -3  -2 -29    9.73    3.41
  -3   2 -29    8.96    3.18
  -3  -2 -30    4.33    2.31
  -3   2 -30    2.00    1.14
  -3  -2 -31    2.10    1.89
  -3   2 -31    0.64    0.68
  -3   2 -32    0.61    0.71
   3   3 -35    1.53    1.29
   3   3 -34    1.64    1.36
   3  -3 -34   -1.39    1.27
   3   3 -33    0.02    0.97
   3  -3 -33    2.12    1.36
   3   3 -32    3.42    1.60
   3  -3 -32    2.44    1.45
   3  -3 -31    0.03    0.86
   3   3 -31    0.37    0.46
   3   3 -30    2.17    1.86
   3  -3 -30    3.27    1.81
   3   3 -29    0.77    0.61
   3  -3 -29    0.96    1.18
   3  -3 -28    2.93    1.67
   3   3 -28    2.34    1.71
   3  -3 -27   16.51    3.89
   3   3 -27   10.41    3.17
   3  -3 -26    6.50    2.61
   3   3 -26    3.12    1.64
   3  -3 -25   14.15    3.44
   3   3 -25   13.22    3.42
   3  -3 -24   11.81    3.26
   3   3 -24    7.68    2.60
   3   3 -23    2.44    1.02
   3   3 -23    2.49    1.00
   3  -3 -23    3.42    1.60
   3  -3 -22   -0.07    0.56
   3   3 -22    0.35    0.41
   3   3 -22    4.58    1.79
   3  -3 -21   13.64    3.18
   3   3 -21    8.67    1.58
   3   3 -21    9.71    2.90
   3   3 -20    8.04    2.16
   3   3 -20   10.61    1.67
   3  -3 -20   14.59    3.15
   3  -3 -19    6.42    2.02
   3   3 -19    3.14    1.03
   3   3 -19    5.11    1.08
   3   3 -18    2.36    0.73
   3  -3 -18    8.47    2.51
   3   3 -18    6.44    1.12
   3   3 -17   51.99    6.38
   3   3 -17   49.25    3.18
   3  -3 -17   57.85    6.38
   3   3 -16   24.92    2.01
   3   3 -16   52.57    6.24
   3  -3 -16   61.59    6.14
   3  -3 -15   67.21    6.75
   3  -3 -14    2.41    1.17
   3  -3 -13   14.91    3.08
   3  -3 -12    2.49    1.13
   3  -3 -11   89.56    7.20
   3  -3 -10   13.30    2.59
   3  -3  -9    3.45    1.42
  -3   3   8   53.83    5.62
   3  -3  -8   44.49    4.77
  -3   3   7   50.31    5.16
   3  -3  -7   35.31    4.17
  -3   3   6   60.48    5.68
   3  -3  -6   48.43    4.68
  -3   3   5  217.06   11.52
   3  -3  -5  168.32    9.94
  -3   3   4  114.95    7.72
   3  -3  -4   93.68    6.69
  -3   3   3  279.06   13.15
   3  -3  -3  224.26   11.53
  -3  -3   2  262.78   10.43
  -3   3   2  325.20   14.05
   3  -3  -2  269.42   12.43
  -3   3   1  106.35    6.86
  -3  -3   1   82.32    4.67
   3  -3  -1   82.40    5.62
  -3   3   0  599.27   21.53
   3  -3   0  509.34   19.91
  -3  -3   0  504.91   18.92
  -3  -3  -1  121.07    6.71
  -3   3  -1  150.25    8.08
   3  -3   1  132.32    7.16
  -3   3  -2  433.42   16.59
   3  -3   2  385.76   15.34
  -3  -3  -2  371.88   15.42
   3   3   3  372.12   16.14
   3  -3   3  337.97   13.71
  -3   3  -3  349.31   14.58
   3   3   4  113.88    7.41
   3  -3   4   94.62    5.43
  -3   3  -4  105.84    6.24
   3  -3   5  124.17    6.22
  -3   3  -5  129.43    6.98
   3  -3   5  138.63    9.19
   3   3   5  148.95    8.46
   3  -3   6   74.27    6.39
  -3   3  -6   70.16    4.55
   3   3   6   71.65    5.51
   3  -3   6   67.94    4.02
  -3   3  -7   32.33    2.82
   3   3   7   29.15    3.71
   3  -3   7   34.56    4.36
   3  -3   7   36.72    2.67
  -3   3  -8   68.23    4.12
   3   3   8   73.45    5.33
   3  -3   8   69.17    3.84
  -3   3  -9    3.70    0.83
   3  -3   9    2.78    0.72
   3   3   9    2.11    0.79
   3  -3  10   20.20    1.68
  -3   3 -10   21.66    1.82
   3   3  10   21.78    2.64
   3   3  11  146.32    8.01
   3   3  12    2.63    0.98
   3   3  13    8.23    1.71
   3   3  14    0.75    0.60
   3   3  15   37.90    3.55
   3   3  16  113.64    6.80
   3   3  17   54.51    4.48
  -3  -3 -17   58.05    4.98
   3   3  18   16.54    2.27
  -3  -3 -18   15.03    2.43
   3   3  19    7.94    1.62
  -3  -3 -19   10.80    2.02
  -3   3 -20    8.39    2.91
   3   3  20    5.61    1.40
  -3  -3 -20   10.64    2.13
  -3   3 -21   19.55    4.24
  -3  -3 -21   19.65    2.94
  -3   3 -22    0.78    0.68
  -3  -3 -22    1.04    0.71
  -3   3 -23    7.48    2.68
  -3  -3 -23    8.74    1.99
  -3   3 -24    7.35    2.90
  -3  -3 -24   14.74    2.54
  -3   3 -25   22.29    5.06
  -3   3 -26    4.39    2.09
  -3   3 -27    5.98    2.59
  -3   3 -28    2.26    1.98
  -3  -3 -29    1.35    1.28
  -3   3 -29   -0.05    0.96
  -3   3 -30    2.64    1.83
  -3  -3 -30    0.31    0.75
  -3  -3 -31    1.55    1.80
  -3   3 -31    2.02    1.36
  -3   3 -32    1.33    1.11
   3   4 -34    0.47    0.79
   3   4 -33    0.45    0.74
   3   4 -32    1.73    0.84
   3  -4 -32    0.53    0.60
   3   4 -31    3.66    2.08
   3  -4 -31    0.23    0.70
   3   4 -30    1.73    1.36
   3  -4 -30    2.67    1.85
   3   4 -29    1.47    0.84
   3  -4 -29    2.18    1.71
   3  -4 -28   -0.72    0.89
   3   4 -28    0.22    0.90
   3   4 -27    0.43    1.01
   3  -4 -27    1.17    1.27
   3   4 -26    0.14    1.07
   3  -4 -26    1.19    1.50
   3   4 -25   -1.66    1.67
   3  -4 -25    0.58    1.36
   3  -4 -24   61.25    7.46
   3   4 -24   52.09    7.16
   3   4 -23   17.59    4.15
   3  -4 -23   21.65    4.37
   3   4 -22   -0.20    1.08
   3  -4 -22    0.18    0.89
   3   4 -21   28.56    5.04
   3  -4 -21   36.52    5.37
   3  -4 -20   19.75    3.86
   3   4 -20   15.02    3.58
   3  -4 -19    5.06    1.84
   3   4 -19    3.25    1.41
   3  -4 -18   22.50    3.98
   3  -4 -17    5.18    1.92
   3  -4 -16   68.85    6.97
   3  -4 -15   52.42    5.98
   3  -4 -14   24.58    4.02
   3  -4 -13    9.24    2.42
   3  -4 -12   38.90    4.84
   3  -4 -11   19.79    3.33
   3  -4 -10   33.65    4.26
   3  -4  -9   39.08    4.57
   3  -4  -8    7.06    1.82
   3  -4  -7   54.40    5.27
  -3   4   6   99.11    7.63
   3  -4  -6   78.89    6.38
  -3   4   5   31.40    4.08
   3  -4  -5   26.69    3.39
  -3   4   4   70.97    5.92
   3  -4  -4   56.00    4.76
  -3  -4   4   36.11    2.20
   3  -4  -3   55.18    4.84
  -3  -4   3   55.98    3.21
  -3   4   3   73.63    6.03
   3  -4  -2  145.26    8.37
  -3  -4   2  136.23    6.36
  -3   4   2  167.74    9.50
   3  -4  -1  110.46    7.09
  -3   4   1  132.66    8.22
   3  -4   0  220.18   11.06
   3   4   0  259.45   13.62
  -3   4   0  262.02   12.36
   3  -4   1   80.14    5.58
   3   4   1  100.98    7.91
  -3   4  -1   98.52    6.54
   3  -4   2  156.92    8.41
   3   4   2  189.13   10.82
  -3   4  -2  188.30    9.56
   3  -4   3   73.88    5.03
   3   4   3   92.73    7.02
  -3   4  -3   83.76    5.70
   3   4   4   55.71    5.31
  -3   4  -4   52.22    4.27
   3  -4   4   48.51    3.91
   3   4   5   15.00    2.89
  -3   4  -5   16.52    2.22
   3  -4   5   14.23    2.01
   3   4   6  117.85    7.69
  -3   4  -6  111.34    6.40
   3  -4   6  103.12    6.02
   3   4   7   96.70    6.86
   3  -4   7   87.90    5.26
  -3   4  -7   91.09    5.51
  -3   4  -8    7.96    1.39
   3   4   8    6.49    1.72
   3  -4   8    6.43    1.22
   3  -4   9   53.07    3.79
   3   4   9   53.69    4.80
  -3   4  -9   52.32    3.69
   3  -4  10   39.06    3.14
   3   4  10   46.00    4.30
  -3   4 -10   39.47    3.00
   3  -4  11   17.71    1.99
   3   4  11   24.58    3.05
  -3   4 -11   21.14    2.00
   3   4  12   36.64    3.72
  -3   4 -12   30.95    2.39
   3   4  13   13.33    2.22
  -3   4 -13   12.23    1.31
  -3   4 -14    6.38    0.82
   3   4  14   19.57    2.66
   3   4  15   40.71    4.00
  -3  -4 -15   34.42    4.19
   3   4  16   49.71    4.76
  -3  -4 -16   59.07    5.52
  -3  -4 -17    5.41    1.72
   3   4  17    2.20    1.33
  -3  -4 -18   12.08    2.53
   3   4  18    7.95    1.88
   3   4  19    3.02    1.10
  -3  -4 -19    5.45    1.81
  -3  -4 -20   32.81    4.15
  -3  -4 -21   52.19    5.44
  -3  -4 -22   -0.02    0.72
  -3  -4 -23   24.18    3.65
  -3  -4 -24   92.44    7.52
   3   5 -33    1.11    1.29
   3   5 -32   -1.71    1.42
   3  -5 -31    3.45    2.06
   3   5 -31   -1.13    1.15
   3  -5 -30    6.28    2.56
   3   5 -30    0.03    1.03
   3   5 -29    2.02    1.51
   3  -5 -29    1.75    0.93
   3   5 -28    0.60    0.95
   3  -5 -28    0.91    0.83
   3   5 -27    3.50    2.05
   3  -5 -27    5.20    2.19
   3  -5 -26    8.83    2.69
   3   5 -26    8.75    2.85
   3   5 -25    7.05    2.53
   3  -5 -25   11.54    3.47
   3   5 -24    8.41    2.93
   3  -5 -24   12.45    3.31
   3   5 -23   14.83    3.73
   3  -5 -23   16.62    4.04
   3   5 -22   20.35    4.39
   3  -5 -22   21.17    4.05
   3  -5 -21   19.95    4.03
   3  -5 -20    8.26    2.63
   3  -5 -19   28.82    4.68
   3  -5 -18   14.99    3.26
   3  -5 -17    8.89    2.59
   3  -5 -16   19.95    3.77
   3  -5 -15   33.00    4.72
   3  -5 -14   19.30    3.49
   3  -5 -13   15.84    3.15
   3  -5 -12  138.89   10.03
   3  -5 -11   13.80    2.94
   3  -5 -10   15.40    2.91
   3  -5  -9   29.39    4.06
   3  -5  -8   68.62    6.21
   3  -5  -7   65.01    5.90
   3  -5  -6    5.87    1.59
  -3  -5   5   47.63    2.41
   3  -5  -5   78.33    6.00
   3  -5  -4   10.42    2.28
   3  -5  -3  102.49    7.23
  -3   5   3  133.64    8.68
   3  -5  -2   81.25    6.18
  -3   5   2  102.28    7.41
   3  -5  -1  233.58   11.92
  -3   5   1  280.83   13.56
   3  -5   0  171.50    9.68
  -3   5   0  220.14   11.20
  -3   5  -1  362.94   15.50
   3  -5   1  298.82   14.16
  -3   5  -2   60.06    5.07
   3  -5   2   47.66    4.34
  -3   5  -3   92.18    6.28
   3  -5   3   80.93    5.78
  -3   5  -4   21.32    2.69
   3  -5   4   16.53    2.44
   3   5   5   54.62    5.44
  -3   5  -5   50.92    4.30
   3  -5   5   46.95    4.17
   3  -5   6    6.72    1.47
  -3   5  -6    6.87    1.47
   3   5   6    7.89    1.98
  -3   5  -7   72.22    5.01
   3   5   7   69.08    6.00
   3  -5   7   67.04    5.04
  -3   5  -8   92.87    5.73
   3  -5   8   85.98    5.86
   3   5   8   83.14    6.70
   3  -5   9   32.09    3.33
  -3   5  -9   32.64    3.04
   3   5   9   31.24    3.97
   3  -5  10   25.64    2.98
  -3   5 -10   27.41    2.70
   3   5  10   27.97    3.59
   3  -5  11   21.71    2.57
  -3   5 -11   20.91    2.31
   3   5  11   18.37    2.87
  -3   5 -12  167.59    7.85
  -3   5 -13   24.92    2.33
  -3  -5 -14   18.19    3.26
  -3   5 -14   17.12    1.81
  -3   5 -15   15.30    1.61
  -3  -5 -15   21.60    3.53
  -3  -5 -16   20.61    3.41
  -3   5 -16    7.29    1.07
  -3  -5 -17    4.95    1.81
  -3   5 -17    0.54    0.32
  -3  -5 -18   16.43    3.21
  -3  -5 -19   19.35    3.43
  -3  -5 -20   15.70    3.20
  -3  -5 -21   36.61    4.77
  -3  -5 -22   37.75    4.89
  -3  -5 -23   13.82    2.97
  -3  -5 -24    7.09    2.19
   3   6 -32    3.34    2.01
   3   6 -31    1.79    1.49
   3   6 -30    0.46    0.80
   3   6 -29   -1.40    1.32
   3  -6 -29    1.15    0.73
   3  -6 -28    3.77    2.05
   3   6 -28    3.89    2.27
   3   6 -27    3.16    2.02
   3  -6 -27   10.22    3.27
   3  -6 -26    4.10    2.26
   3   6 -26    4.17    2.15
   3   6 -25   -0.56    0.84
   3  -6 -25    4.15    2.13
   3   6 -24   -0.50    1.01
   3  -6 -24    4.00    1.70
   3  -6 -23    9.48    2.88
   3  -6 -22   12.10    3.14
   3  -6 -21    0.52    0.58
   3  -6 -20    3.84    1.98
   3  -6 -19   71.63    7.77
   3  -6 -18   34.18    5.18
   3  -6 -17    2.33    1.87
   3  -6 -16   32.36    4.84
   3  -6 -15   29.34    4.59
   3  -6 -14   11.66    2.76
   3  -6 -13   60.09    6.50
   3  -6 -12   17.12    3.39
   3  -6 -11   19.32    3.44
   3  -6 -10   58.09    6.02
   3  -6  -9   10.36    2.50
   3  -6  -8   19.33    3.35
   3  -6  -7    6.61    1.94
   3  -6  -6   93.15    7.32
   3  -6  -5   91.28    7.12
   3  -6  -4   13.70    2.56
   3  -6  -3   99.27    7.31
   3  -6  -2   57.94    5.41
   3  -6  -1   19.46    2.90
   3  -6   0    1.19    0.89
  -3   6  -1   23.06    3.20
   3  -6   1   19.35    2.93
  -3   6  -2   69.21    5.68
   3  -6   2   60.05    5.37
  -3   6  -3  142.60    8.52
   3  -6   3  117.56    8.03
  -3   6  -4   21.48    2.99
   3  -6   4   16.81    2.80
  -3   6  -5   68.40    5.43
   3  -6   5   63.12    5.39
  -3   6  -6   86.72    6.14
   3  -6   6   79.82    6.28
  -3   6  -7    9.24    1.77
   3  -6   7   10.17    2.05
  -3   6  -8   31.50    3.38
   3  -6   8   30.30    3.62
  -3   6  -9   15.41    2.27
   3  -6   9   17.35    2.68
  -3   6 -10   41.75    3.80
   3  -6  10   44.14    4.57
  -3   6 -11   22.02    2.61
   3  -6  11   21.98    3.02
  -3   6 -12    9.56    1.67
  -3   6 -13   37.23    3.34
  -3  -6 -13   36.43    5.08
  -3   6 -14    7.79    1.45
  -3  -6 -14    7.16    2.27
  -3   6 -15   18.88    2.23
  -3  -6 -15   32.11    4.71
  -3  -6 -16   56.40    6.39
  -3  -6 -17    4.23    1.91
  -3  -6 -18   25.63    4.39
  -3  -6 -19  100.14    8.95
  -3  -6 -20    0.48    1.04
  -3  -6 -21    0.48    0.78
  -3  -6 -22    9.87    2.61
  -3  -6 -23   12.46    2.98
  -3  -6 -24    2.47    1.47
   3   7 -31   -0.90    1.11
   3   7 -30   -2.55    1.80
   3   7 -29   -0.33    0.69
   3   7 -28    1.18    1.38
   3   7 -27   -0.65    0.94
   3  -7 -27    6.12    2.81
   3  -7 -26    3.05    1.93
   3   7 -26   -0.70    0.97
   3  -7 -25    8.27    2.75
   3  -7 -24    2.43    1.40
   3  -7 -23   19.17    4.51
   3  -7 -22    2.39    1.49
   3  -7 -21    1.31    0.94
   3  -7 -20    1.16    1.41
   3  -7 -19   18.59    3.98
   3  -7 -18    1.57    1.25
   3  -7 -17    1.29    1.21
   3  -7 -16    5.15    1.88
   3  -7 -15    6.68    2.30
   3  -7 -14   18.18    3.70
   3  -7 -13   11.36    2.88
   3  -7 -12   65.33    6.88
   3  -7 -11  108.54    8.90
   3  -7 -10   87.08    7.84
   3  -7  -9   35.28    4.86
  -3  -7   8  117.25    4.59
   3  -7  -8  114.97    9.07
   3  -7  -7   60.80    6.29
   3  -7  -6   17.47    3.25
   3  -7  -5   76.33    6.94
   3  -7  -4  255.95   14.00
   3  -7  -3  116.45    8.50
   3  -7  -2   45.13    5.00
   3  -7  -1   50.59    5.32
   3  -7   0   71.48    6.45
   3  -7   1   72.74    6.44
   3  -7   2   31.55    4.08
   3  -7   3  130.90    8.98
   3  -7   4  299.80   15.13
   3  -7   5  119.55    8.55
  -3   7  -6   29.00    3.60
   3  -7   6   29.72    3.93
  -3   7  -7   94.98    6.89
   3  -7   7   96.56    7.53
   3  -7   8  211.93   12.14
  -3   7  -8  190.44   10.66
  -3   7  -9   58.09    5.24
   3  -7   9   66.07    6.17
  -3   7 -10  115.19    7.66
   3  -7  10  129.86    8.98
  -3   7 -11   93.30    6.78
   3  -7  11  127.47    8.73
  -3   7 -12   27.14    3.26
  -3  -7 -13    5.62    2.28
  -3   7 -13    3.32    1.11
  -3  -7 -14    8.40    2.50
  -3  -7 -15    0.91    0.64
  -3  -7 -16    4.12    1.79
  -3  -7 -17    0.71    1.26
  -3  -7 -18    2.16    1.48
  -3  -7 -19   13.78    3.39
  -3  -7 -20    0.15    0.64
  -3  -7 -21    1.01    0.64
  -3  -7 -22    0.09    0.76
  -3  -7 -23   12.85    3.38
  -3  -7 -24    1.50    0.47
  -3  -7 -25    0.94    1.07
   3   8 -29    1.68    1.32
   3   8 -28    0.04    0.89
   3   8 -27    2.45    2.35
   3  -8 -25    8.57    3.10
   3  -8 -24    3.74    1.85
   3  -8 -23   -0.29    0.99
   3  -8 -22    7.25    2.69
   3  -8 -21    3.77    1.48
   3  -8 -20    8.67    2.92
   3  -8 -19    2.11    1.78
   3  -8 -18   17.23    3.95
   3  -8 -17    6.07    2.52
   3  -8 -16   21.09    4.32
   3  -8 -15    1.13    0.97
   3  -8 -14   19.27    4.02
   3  -8 -13    8.98    2.62
   3  -8 -12   13.35    3.23
   3  -8 -11    0.73    1.00
   3  -8 -10   17.82    3.56
   3  -8  -9    3.60    1.41
   3  -8  -8   18.20    3.58
   3  -8  -7   66.13    6.87
   3  -8  -6   52.94    6.00
   3  -8  -5   40.25    5.20
   3  -8  -4  115.57    9.24
   3  -8  -3   88.51    7.98
   3  -8  -2   34.35    4.65
   3  -8  -1   17.94    3.37
   3  -8   0  215.78   13.16
   3  -8   1   23.62    3.90
   3  -8   2   24.37    3.92
   3  -8   3  121.72    9.25
   3  -8   4   94.22    8.10
   3  -8   5   39.30    5.06
   3  -8   6   74.20    7.07
   3  -8   7   41.94    5.86
   3  -8   8   33.00    4.59
   3  -8   9    7.75    2.32
   3  -8  10   27.40    4.15
   3  -8  11    0.49    0.40
  -3  -8 -13   13.35    3.51
  -3  -8 -14   34.20    5.51
  -3  -8 -15    0.62    0.38
  -3  -8 -16   12.45    3.38
  -3  -8 -17    7.30    2.75
  -3  -8 -18   20.33    4.26
  -3  -8 -19    2.41    2.05
  -3  -8 -20    2.89    1.83
  -3  -8 -21    3.88    1.74
  -3  -8 -22    4.60    2.05
  -3  -8 -23    1.74    1.51
  -3  -8 -24    2.39    1.36
   3  -9 -22    3.71    1.85
   3  -9 -21    2.45    1.79
   3  -9 -20    7.83    2.93
   3  -9 -19    2.23    1.30
   3  -9 -18    8.33    3.11
   3  -9 -17   15.49    3.89
   3  -9 -16    0.70    0.50
   3  -9 -15    3.69    1.96
   3  -9 -14    7.82    2.96
   3  -9 -13   26.47    4.90
   3  -9 -12    3.07    1.88
   3  -9 -11   13.14    3.41
   3  -9 -10   11.83    3.13
   3  -9  -9   31.64    5.13
   3  -9  -8   19.69    3.97
   3  -9  -7   15.47    3.46
   3  -9  -6   13.18    3.20
   3  -9  -5    2.50    1.56
   3  -9  -4   87.54    8.34
   3  -9  -3   13.57    3.17
   3  -9  -2   33.27    5.05
   3  -9  -1   22.49    4.07
   3  -9   0   76.56    7.60
   3  -9   1   21.67    3.93
   3  -9   2   30.89    4.78
   3  -9   3   11.28    2.97
   3  -9   4   82.87    8.13
   3  -9   5    3.89    1.70
   3  -9   6   11.24    2.89
   3  -9   7    9.06    2.74
   3  -9   8   41.61    5.73
   3  -9   9   33.67    5.15
   3  -9  10    7.98    2.67
   3  -9  11   14.91    3.26
  -3  -9 -14    9.03    3.06
  -3  -9 -15    0.99    1.34
  -3  -9 -16    0.91    1.15
  -3  -9 -17   13.75    3.70
  -3  -9 -18    2.81    1.79
  -3  -9 -19   -0.12    0.87
  -3  -9 -20    6.60    2.38
  -3  -9 -21    2.07    1.52
  -3  -9 -22   -0.51    1.35
  -3  -9 -23    0.83    1.05
  -3  -9 -24   -0.98    1.11
   3 -10 -19    3.33    1.69
   3 -10 -18   12.58    3.77
   3 -10 -17    0.11    1.38
   3 -10 -16    6.52    2.70
   3 -10 -15    5.67    2.54
   3 -10 -14    3.49    1.92
   3 -10 -13    2.36    1.97
   3 -10 -12    3.99    1.62
   3 -10 -11    5.43    2.24
   3 -10 -10   17.15    3.96
   3 -10  -9    3.46    1.94
   3 -10  -8    0.47    0.56
   3 -10  -7   11.57    3.25
   3 -10  -6    5.53    2.49
   3 -10  -5   17.94    3.92
   3 -10  -4    9.33    2.80
   3 -10  -3    5.18    2.20
   3 -10  -2   17.83    3.78
   3 -10  -1   15.00    3.49
   3 -10   0    8.51    2.76
   3 -10   1   10.52    3.12
   3 -10   2   14.67    3.49
   3 -10   3    3.71    1.80
   3 -10   4    7.07    2.68
   3 -10   5   21.84    4.46
   3 -10   6    4.61    2.15
   3 -10   7   13.34    3.61
   3 -10   8    1.38    1.77
   3 -10   9    0.88    1.24
   3 -10  10   11.89    3.22
  -3 -10 -16    3.11    2.17
  -3 -10 -17    0.85    1.22
  -3 -10 -18   17.86    4.55
  -3 -10 -19    3.17    2.09
  -3 -10 -20    2.84    1.89
  -3 -10 -21    1.60    1.44
  -3 -10 -22    7.04    3.33
  -3 -10 -23    0.14    0.55
  -3 -10 -24    0.84    1.10
   3 -11 -15    2.77    1.79
   3 -11 -14    1.23    1.21
   3 -11 -13    5.17    2.75
   3 -11 -12    5.91    2.49
   3 -11 -11    1.43    1.76
   3 -11 -10    3.17    2.09
   3 -11  -9    0.63    0.82
   3 -11  -8   16.18    4.01
   3 -11  -7    2.38    1.77
   3 -11  -6    1.55    1.17
   3 -11  -5    1.07    1.37
   3 -11  -4    0.75    0.78
   3 -11  -3    0.90    1.17
   3 -11  -2    4.21    1.83
   3 -11  -1    1.34    1.48
   3 -11   0    4.10    1.85
   3 -11   1    1.19    1.00
   3 -11   2   11.60    3.46
   3 -11   3    4.09    2.14
   3 -11   4    1.05    0.57
   3 -11   5    4.10    2.36
   3 -11   6    2.52    1.76
   3 -11   7   -1.26    1.22
   3 -11   8    8.18    3.24
   3 -11   9   -0.54    0.80
   3 -11  10    1.55    1.33
  -3 -11 -20    0.21    1.10
  -3 -11 -21    4.16    2.52
   3 -12 -10    1.87    1.78
   3 -12  -9    2.56    1.80
   3 -12  -8    0.79    0.76
   3 -12  -7    4.95    2.79
   3 -12  -6    5.38    2.72
   3 -12  -5    3.54    2.55
   3 -12  -4    2.27    1.46
   3 -12  -3    3.88    2.23
   3 -12  -2   -3.05    1.86
   3 -12  -1    1.01    1.16
   3 -12   0   -1.09    1.21
   3 -12   1    0.32    1.36
   3 -12   2    0.82    0.41
   3 -12   3    3.43    2.32
   3 -12   4    4.84    2.32
   3 -12   5    3.22    1.86
   3 -12   6    7.46    3.14
   3 -12   7    1.01    1.42
   3 -12   8    2.22    1.55
   3 -12   9    0.15    1.07
   3 -13  -3    2.29    1.52
   3 -13  -2    0.94    0.69
   3 -13  -1    2.47    2.02
   3 -13   0    0.87    0.82
   3 -13   1    0.78    1.23
   3 -13   2    1.17    0.98
   3 -13   3    1.94    2.28
   3 -13   4   -2.38    1.87
   3 -13   5    1.03    0.98
   3 -13   6    1.59    0.77
   3 -13   7   -0.42    0.82
   3 -13   8    2.95    1.98
   4   0 -32   -0.83    1.03
   4   0 -31    0.98    1.29
   4   0 -30    2.97    1.42
   4   0 -29    1.09    0.69
   4   0 -28    8.58    3.05
   4   0 -27    1.29    1.42
   4   0 -26    9.54    3.21
   4   0 -25   -0.51    0.52
   4   0 -24   52.37    7.39
   4   0 -23   -1.49    1.15
   4   0 -22    3.71    1.66
   4   0 -21    1.22    1.03
   4   0 -20   34.90    5.72
   4   0 -19    1.68    1.55
   4   0 -18  162.99   12.73
   4   0 -17    2.87    2.10
   4   0 -16  217.37   14.59
   4   0 -15   -0.47    0.73
   4   0 -14   23.42    4.35
   4   0 -13   -1.75    1.49
   4   0 -12   24.88    4.27
   4   0 -11   -1.41    1.22
   4   0 -10   67.13    7.01
   4   0  -9    0.81    0.32
   4   0  -8   56.09    6.26
   4   0  -7    1.45    1.29
   4   0  -6   97.86    7.97
   4   0  -5   -0.29    0.77
   4   0  -4   29.68    3.26
   4   0  -4   30.62    4.04
   4   0  -3    0.14    0.38
   4   0  -3    0.68    0.78
   4   0  -2   55.12    4.69
   4   0  -2   42.33    4.80
   4   0  -1   -0.11    0.25
   4   0  -1    0.18    0.84
   4   0   0  170.39    9.40
   4   0   0  156.13    9.69
   4   0   1    0.32    0.49
   4   0   1    0.40    0.51
   4   0   2   83.95    6.34
   4   0   2   78.98    6.01
   4   0   3   -0.58    0.51
   4   0   3    0.22    0.33
   4   0   4   19.63    2.89
   4   0   4   17.65    2.57
   4   0   5    0.19    0.43
   4   0   5    0.01    0.63
   4   0   6   64.21    4.79
   4   0   7    0.00    0.51
  -4   0  -8   87.64    7.48
   4   0   8  100.88    5.76
   4   0   9    0.08    0.46
  -4   0  -9    1.63    1.24
   4   0   9   -0.28    0.32
  -4   0 -10   56.87    6.09
   4   0  10   61.00    3.65
   4   0  10   41.70    3.17
  -4   0 -11   -1.29    1.13
   4   0  11   -0.15    0.16
   4   0  11    0.00    0.24
   4   0  12   27.50    1.89
  -4   0 -12   26.03    4.25
   4   0  12   22.83    1.70
  -4   0 -13   -0.36    0.33
  -4   0 -14   37.98    5.44
  -4   0 -15    1.37    1.69
  -4   0 -16  315.83   18.40
  -4   0 -17    2.64    2.09
  -4   0 -18  240.04   15.89
  -4   0 -19    1.33    1.31
  -4   0 -20   26.84    4.95
  -4   0 -21   -1.23    1.37
  -4   0 -22    3.43    1.59
  -4   0 -23   -0.80    1.60
  -4   0 -24   29.47    5.48
  -4   0 -25    1.44    1.50
  -4   0 -26    8.07    3.05
  -4   0 -27    1.40    1.58
  -4   0 -28    7.87    3.00
  -4   0 -29    3.03    1.96
  -4   0 -30    4.58    2.52
   4  -1 -32    2.15    1.71
   4   1 -32   -0.73    0.98
   4  -1 -31    1.83    1.72
   4   1 -31   -0.01    1.16
   4  -1 -30    2.21    1.06
   4   1 -30    0.32    0.68
   4   1 -29    1.27    1.23
   4  -1 -29    3.65    2.11
   4   1 -28    8.68    3.10
   4  -1 -28    9.88    3.31
   4   1 -27   14.36    4.07
   4  -1 -27   23.98    5.02
   4   1 -26   64.09    8.50
   4  -1 -26   68.96    8.58
   4   1 -25    2.28    1.69
   4  -1 -25    4.27    1.89
   4   1 -24    0.20    0.50
   4  -1 -24    0.43    0.48
   4   1 -23    3.06    1.56
   4  -1 -23    5.37    2.28
   4   1 -22    3.48    2.03
   4  -1 -22    1.28    0.97
   4   1 -21   53.73    7.17
   4  -1 -21   49.17    6.52
   4   1 -20   18.44    4.00
   4  -1 -20   19.69    4.01
   4  -1 -19   10.76    3.06
   4   1 -19   10.52    3.04
   4  -1 -18   19.04    4.07
   4   1 -18   17.04    3.85
   4  -1 -17    8.69    3.01
   4   1 -17    8.11    2.72
   4   1 -16  275.76   17.30
   4  -1 -16  294.90   17.50
   4  -1 -15   35.39    5.87
   4   1 -15   31.00    5.54
   4  -1 -14   74.64    7.85
   4   1 -14   75.13    7.97
   4  -1 -13  154.60   11.56
   4   1 -13  158.33   11.84
   4  -1 -12    1.05    1.05
   4   1 -12    0.69    0.95
   4  -1 -11   33.71    4.93
   4   1 -11   31.58    4.86
   4   1 -10    2.83    1.47
   4  -1 -10    5.75    1.85
   4  -1  -9   53.53    6.01
   4   1  -9   51.75    6.09
   4  -1  -8   87.81    7.59
   4   1  -8   86.01    7.92
   4   1  -7    8.27    1.46
   4  -1  -7    3.91    1.56
   4   1  -7    5.03    1.70
   4   1  -6    4.12    1.57
   4   1  -6    4.25    1.04
   4  -1  -6    6.27    1.85
   4   1  -5  105.73    8.41
   4   1  -5  114.13    6.38
   4  -1  -5   98.03    7.87
   4   1  -4   29.20    4.19
   4   1  -4   33.92    3.18
   4  -1  -4   32.85    4.17
   4   1  -3   41.09    3.63
   4  -1  -3   38.65    4.50
   4   1  -2   39.51    3.69
   4  -1  -2   36.62    4.28
   4  -1  -1  160.20    9.36
   4  -1  -1  142.32    8.99
   4   1  -1  149.05    8.26
   4   1   0    5.33    1.37
   4  -1   0    5.06    1.60
   4  -1   0    5.68    1.69
   4  -1   1  136.42    8.71
   4  -1   1  120.86    7.71
   4  -1   2   28.84    3.31
   4  -1   2   26.91    3.65
   4  -1   3   24.12    2.97
   4  -1   3   29.29    3.78
   4  -1   4   32.64    3.30
   4  -1   4   28.67    3.79
   4  -1   5   67.52    4.93
   4  -1   5   82.65    6.66
  -4  -1  -5   74.37    6.22
   4  -1   6    4.15    1.02
  -4  -1  -6    2.31    0.93
  -4  -1  -7   10.28    2.30
   4  -1   7   10.17    1.51
  -4  -1  -8   82.54    7.30
   4   1   8   87.43    5.75
   4  -1   8   89.12    4.80
  -4  -1  -9   55.57    5.84
   4   1   9   64.00    4.57
   4  -1   9   60.65    3.53
  -4  -1 -10    4.90    1.66
   4  -1  10    6.88    0.91
   4   1  10    7.02    1.34
  -4  -1 -11   26.39    4.14
   4  -1  11   23.40    1.39
   4  -1  11   16.07    1.29
   4   1  11   24.88    2.46
   4   1  12    0.04    0.39
  -4  -1 -12    0.24    0.84
  -4   1 -12    1.38    1.60
  -4   1 -13  212.30   14.45
   4   1  13  261.13    9.75
  -4  -1 -13  212.59   13.91
   4   1  14  126.99    5.51
  -4   1 -14  110.11    9.87
  -4  -1 -14  107.92    9.33
  -4  -1 -15   24.29    4.46
  -4   1 -15   21.28    4.24
  -4   1 -16  398.56   19.48
  -4  -1 -16  404.67   19.03
  -4   1 -17    7.38    2.61
  -4  -1 -17   10.19    2.98
  -4  -1 -18   21.62    4.34
  -4   1 -18   19.73    3.99
  -4  -1 -19   14.46    3.56
  -4   1 -19   16.16    3.88
  -4  -1 -20   25.46    4.83
  -4   1 -20   26.03    5.08
  -4  -1 -21   67.76    8.14
  -4   1 -21   74.37    8.67
  -4  -1 -22    1.59    1.54
  -4   1 -22    2.30    1.78
  -4  -1 -23    3.51    2.04
  -4   1 -23    2.01    1.58
  -4  -1 -24    0.94    0.78
  -4   1 -24    0.90    0.60
  -4  -1 -25    0.99    1.37
  -4   1 -25    2.69    1.97
  -4  -1 -26   46.27    6.99
  -4   1 -26   41.35    7.05
  -4  -1 -27   11.02    3.56
  -4   1 -27    8.58    3.23
  -4  -1 -28    4.69    2.65
  -4   1 -28    4.47    2.51
  -4  -1 -29    3.58    2.68
  -4   1 -29    1.46    2.02
  -4  -1 -30    2.37    1.74
  -4   1 -30    3.41    2.51
   4   2 -32    1.86    0.95
   4   2 -31    2.56    1.67
   4  -2 -31    2.11    1.54
   4   2 -30    3.25    2.17
   4  -2 -30    0.29    1.18
   4   2 -29   12.76    3.80
   4  -2 -29   15.28    4.11
   4  -2 -28   11.01    3.31
   4   2 -28   11.58    3.67
   4  -2 -27    1.72    1.04
   4   2 -27    1.75    1.16
   4  -2 -26   15.00    3.71
   4   2 -26   13.78    3.92
   4   2 -25   37.41    6.41
   4  -2 -25   44.13    6.58
   4   2 -24   50.44    7.37
   4  -2 -24   46.39    6.76
   4  -2 -23    9.52    3.03
   4   2 -23    7.48    2.98
   4  -2 -22   11.34    3.20
   4   2 -22    9.95    3.15
   4  -2 -21   34.25    5.49
   4   2 -21   31.87    5.39
   4   2 -20    9.98    3.23
   4  -2 -20   19.72    4.16
   4   2 -19    8.34    2.72
   4  -2 -19    7.03    2.46
   4   2 -18    4.62    1.89
   4  -2 -18    4.08    2.23
   4   2 -17   15.63    3.80
   4  -2 -17   19.41    4.05
   4  -2 -16    9.29    2.63
   4   2 -16    5.63    1.94
   4   2 -15   12.80    2.98
   4  -2 -15   20.12    3.95
   4  -2 -14   49.30    6.30
   4   2 -14   49.69    6.44
   4  -2 -13   57.43    6.41
   4   2 -13   44.81    6.19
   4   2 -12    0.80    0.93
   4   2 -12    0.98    0.36
   4  -2 -12    1.87    1.57
   4   2 -11   89.06    8.61
   4   2 -11   99.24    4.52
   4  -2 -11   94.41    8.32
   4   2 -10  154.80    6.25
   4   2 -10  134.68   10.72
   4  -2 -10  145.54   10.46
   4   2  -9   86.32    4.18
   4  -2  -9   75.98    7.18
   4   2  -8   88.24    4.35
   4  -2  -8   79.37    7.20
   4   2  -7   73.97    4.04
   4  -2  -7   66.69    6.45
   4  -2  -6  144.90    9.70
  -4   2   5   58.83    5.99
   4  -2  -5   40.40    4.72
   4  -2  -4    9.91    2.19
  -4   2   4   15.16    3.03
   4  -2  -3  135.06    8.79
   4  -2  -2   29.56    3.66
   4  -2  -1   13.66    2.45
   4  -2   0  127.53    7.94
   4  -2   1   21.00    3.17
   4  -2   1   20.74    2.86
   4  -2   2   34.14    4.23
  -4  -2  -2   30.17    3.41
   4  -2   2   35.03    3.54
   4  -2   3   91.60    7.48
  -4  -2  -3   86.33    6.40
   4  -2   3   84.51    5.73
  -4  -2  -4   11.69    2.22
   4  -2   4   11.73    1.82
  -4  -2  -5   29.52    3.70
   4  -2   5   25.63    2.67
  -4  -2  -6   90.15    7.03
   4   2   6  107.78    6.97
   4  -2   6   82.44    5.06
  -4  -2  -7   51.45    5.31
   4  -2   7   58.82    3.78
   4   2   7   63.73    5.31
  -4  -2  -8   92.41    7.64
   4  -2   8  111.21    5.37
   4   2   8  115.28    7.14
   4  -2   9  120.65    5.37
  -4  -2  -9  100.48    8.16
   4   2   9  122.85    7.35
  -4  -2 -10  205.77   13.16
   4   2  10  257.79   11.53
   4  -2  10  251.19    8.94
  -4  -2 -11  116.97    9.34
   4   2  11  140.07    7.45
   4   2  12    0.89    0.57
  -4  -2 -12    2.05    1.70
  -4  -2 -13   75.51    7.57
   4   2  13   96.57    5.60
  -4  -2 -14   60.15    6.75
   4   2  14   66.08    4.37
   4   2  15   31.84    2.75
  -4  -2 -15   23.69    4.25
  -4  -2 -16   11.50    2.96
   4   2  16    9.56    1.46
  -4  -2 -17   19.41    3.86
   4   2  17    6.74    1.24
  -4  -2 -18    5.71    2.28
  -4   2 -18    4.76    2.04
  -4  -2 -19   16.70    3.64
  -4   2 -19   10.88    3.16
  -4  -2 -20   26.30    4.86
  -4   2 -20   21.71    4.82
  -4  -2 -21   39.21    6.05
  -4   2 -21   41.87    6.44
  -4  -2 -22    7.30    2.78
  -4   2 -22    9.82    3.16
  -4  -2 -23    6.65    2.74
  -4   2 -23    6.11    2.90
  -4  -2 -24   32.61    5.88
  -4   2 -24   31.92    6.23
  -4  -2 -25   25.60    5.23
  -4   2 -25   30.84    5.85
  -4  -2 -26   18.44    4.77
  -4   2 -26   23.40    5.39
  -4  -2 -27    4.97    2.82
  -4   2 -27    2.73    1.69
  -4  -2 -28    5.93    2.70
  -4   2 -28    9.80    3.57
  -4  -2 -29    9.04    3.28
  -4   2 -29    9.61    3.68
  -4   2 -30    1.93    1.80
   4   3 -31    5.08    2.49
   4  -3 -30    4.60    2.24
   4   3 -30    3.85    2.18
   4  -3 -29    3.36    1.91
   4   3 -29    1.16    1.59
   4  -3 -28    1.48    1.57
   4   3 -28   -0.97    1.07
   4  -3 -27    0.84    0.91
   4   3 -27    1.02    1.28
   4  -3 -26   16.87    4.39
   4   3 -26   21.74    4.97
   4  -3 -25    3.75    1.80
   4   3 -25    2.31    1.29
   4   3 -24    4.71    2.44
   4  -3 -24    2.26    1.49
   4   3 -23    7.91    2.71
   4  -3 -23   11.72    3.32
   4   3 -22   36.44    6.18
   4  -3 -22   36.02    5.81
   4  -3 -21    0.98    1.26
   4   3 -21    1.94    1.52
   4  -3 -20   11.23    2.93
   4   3 -20    8.60    2.79
   4  -3 -19   57.07    6.94
   4   3 -19   53.33    7.26
   4   3 -18   32.75    5.51
   4  -3 -18   35.16    5.35
   4  -3 -17   37.77    5.51
   4   3 -17   30.33    5.34
   4  -3 -16   83.72    8.21
   4   3 -16   76.96    8.45
   4  -3 -15   17.10    3.61
   4   3 -15   13.51    3.33
   4  -3 -14   34.96    4.93
   4  -3 -13   21.70    3.98
   4  -3 -12   17.88    3.52
   4  -3 -11    4.63    1.63
   4  -3 -10    5.88    1.82
   4  -3  -9    9.23    2.24
   4  -3  -8    3.84    1.43
   4  -3  -7    8.32    2.17
   4  -3  -6   11.43    2.54
   4  -3  -5  310.70   15.28
   4  -3  -4   18.85    3.11
   4  -3  -3   12.94    2.54
  -4   3   3   20.88    3.64
   4  -3  -2   56.32    5.13
  -4   3   2   73.84    6.59
   4  -3  -1   14.01    2.37
  -4   3   1   23.20    3.49
   4  -3   0   11.32    2.09
  -4  -3   0   12.98    1.98
  -4   3   0   14.84    2.68
  -4   3  -1   16.73    2.78
   4  -3   1   14.38    2.27
  -4  -3  -1   15.97    2.32
  -4  -3  -2   34.98    3.64
   4  -3   2   34.25    3.51
  -4   3  -2   47.90    4.79
  -4  -3  -3   24.50    3.17
   4  -3   3   29.62    3.11
  -4   3  -3   36.17    3.94
  -4  -3  -4   26.11    3.46
   4  -3   4   33.70    3.23
   4   3   4   36.08    4.41
  -4   3  -4   38.13    3.98
  -4  -3  -5  199.07   11.19
   4  -3   5  189.92    9.46
   4   3   5  251.34   12.55
  -4   3  -5  232.12   11.19
   4  -3   6   12.47    1.81
  -4  -3  -6    8.86    2.08
   4   3   6   11.19    2.43
   4  -3   7   15.37    1.80
  -4  -3  -7   12.19    2.53
   4   3   7   15.81    2.67
  -4  -3  -8    2.40    1.15
   4  -3   8    1.36    0.52
   4   3   8    1.04    1.09
   4  -3   9    4.96    1.12
  -4  -3  -9    5.46    1.58
   4   3   9    2.62    1.44
  -4  -3 -10    5.05    1.60
   4  -3  10    9.95    1.22
   4   3  10    9.28    1.83
  -4  -3 -11    7.88    2.27
   4  -3  11    9.30    1.01
   4   3  11   10.38    1.99
   4   3  12    9.62    2.06
  -4  -3 -12   10.77    2.54
  -4  -3 -13   23.14    3.92
   4   3  13   33.42    3.53
  -4  -3 -14   44.35    5.74
   4   3  14   58.74    4.56
  -4  -3 -15   23.72    4.23
   4   3  15   29.09    3.01
   4   3  16  103.78    6.36
  -4  -3 -16  113.24    9.72
   4   3  17   19.56    2.46
  -4  -3 -17   38.85    5.63
  -4  -3 -18   39.84    5.85
  -4  -3 -19   68.19    7.99
  -4  -3 -20   14.20    3.43
  -4  -3 -21    0.48    1.21
  -4  -3 -22   19.94    4.37
  -4  -3 -23   17.85    4.22
  -4  -3 -24    2.12    1.70
  -4  -3 -25    2.85    1.87
  -4  -3 -26   12.74    3.63
  -4  -3 -27   -0.66    0.90
  -4  -3 -28    0.98    1.15
  -4  -3 -29    0.44    0.78
   4   4 -31    1.87    1.52
   4   4 -30    0.01    0.55
   4   4 -29    1.95    1.33
   4  -4 -29   -1.97    1.50
   4   4 -28    2.59    1.95
   4  -4 -28    3.41    2.18
   4   4 -27    1.86    1.18
   4  -4 -27    2.69    2.08
   4   4 -26    0.00    1.12
   4  -4 -26    0.87    0.55
   4  -4 -25    1.82    1.15
   4   4 -25    0.42    1.02
   4  -4 -24    3.19    1.91
   4   4 -24    2.56    1.46
   4  -4 -23   -0.49    1.05
   4   4 -23   -1.19    1.46
   4  -4 -22   11.08    3.20
   4   4 -22    5.08    2.32
   4  -4 -21    3.22    1.54
   4   4 -21    3.83    2.01
   4  -4 -20    7.17    2.52
   4   4 -20    5.60    2.33
   4  -4 -19    3.15    1.70
   4   4 -19    1.37    0.92
   4  -4 -18    5.76    2.14
   4   4 -18    5.13    2.43
   4  -4 -17   18.79    3.83
   4  -4 -16   12.25    3.13
   4  -4 -15    9.54    2.80
   4  -4 -14    7.41    2.30
   4  -4 -13    6.10    2.11
   4  -4 -12   17.69    3.35
   4  -4 -11   20.98    3.61
   4  -4 -10   21.28    3.77
   4  -4  -9   21.74    3.56
   4  -4  -8    7.89    2.28
   4  -4  -7   43.01    5.09
   4  -4  -6    9.30    2.33
   4  -4  -5   65.44    5.93
   4  -4  -4  101.76    7.53
   4  -4  -3   86.69    6.75
  -4  -4   2   25.05    2.44
   4  -4  -2   21.99    3.31
  -4   4   2   25.48    4.01
  -4  -4   1    6.28    1.39
   4  -4  -1    7.11    1.62
  -4   4   1   10.98    2.40
  -4  -4   0    5.32    1.29
   4  -4   0    4.84    1.35
  -4   4   0    9.02    2.15
  -4  -4  -1    5.18    1.26
   4  -4   1    4.46    1.44
  -4   4  -1    6.77    1.86
   4  -4   2   39.57    3.89
  -4  -4  -2   34.74    3.72
  -4   4  -2   49.39    4.95
   4  -4   3   52.65    4.45
  -4  -4  -3   54.93    4.83
  -4   4  -3   71.84    5.84
   4  -4   4   67.91    4.93
  -4  -4  -4   66.66    5.55
  -4   4  -4   81.68    6.22
   4  -4   5   52.50    4.21
  -4  -4  -5   47.61    4.87
  -4   4  -5   61.60    5.22
   4   4   5   67.18    6.17
  -4  -4  -6   15.82    2.71
   4   4   6   21.01    3.30
  -4   4  -6   19.65    2.85
   4  -4   6   13.67    2.01
   4   4   7   35.81    4.70
  -4   4  -7   45.13    4.19
   4  -4   7   36.55    3.36
  -4  -4  -7   34.18    4.21
   4  -4   8    5.94    1.34
  -4   4  -8    7.16    1.56
   4   4   8    6.02    1.87
   4   4   9   24.65    3.55
   4  -4   9   25.45    2.62
  -4   4  -9   29.97    3.03
   4  -4  10   25.21    2.51
   4   4  10   30.54    3.66
  -4   4 -10   27.76    2.75
   4  -4  11   39.77    3.07
   4   4  11   41.98    4.32
   4  -4  12   28.91    2.25
   4   4  12   32.99    3.78
   4   4  13   10.60    2.20
   4   4  14   10.99    2.10
   4   4  15   16.23    2.57
   4   4  16    6.23    1.56
  -4  -4 -23    1.68    1.08
  -4  -4 -24    5.55    2.60
  -4  -4 -25    1.36    1.65
  -4  -4 -26    2.92    1.89
  -4  -4 -27    3.71    2.15
  -4  -4 -28    1.77    2.20
   4   5 -30    1.28    0.64
   4   5 -29    0.29    0.68
   4   5 -28    1.85    1.83
   4  -5 -28    0.00    1.24
   4   5 -27    0.57    1.76
   4  -5 -27    1.85    1.33
   4   5 -26    3.92    2.19
   4  -5 -26    3.38    2.25
   4  -5 -25    3.47    1.96
   4   5 -25   -0.51    0.92
   4   5 -24    0.32    0.97
   4  -5 -24    4.49    2.19
   4   5 -23    2.45    1.64
   4  -5 -23   -0.61    1.52
   4   5 -22    0.11    0.61
   4  -5 -22    7.02    2.32
   4   5 -21    7.71    2.78
   4  -5 -21   14.51    3.83
   4  -5 -20    2.54    1.22
   4   5 -20    2.54    1.86
   4  -5 -19   10.56    3.03
   4  -5 -18    8.22    2.88
   4  -5 -17   38.77    5.65
   4  -5 -16   22.19    4.23
   4  -5 -15   13.39    3.25
   4  -5 -14    8.92    2.41
   4  -5 -13    2.55    1.02
   4  -5 -12    0.36    0.85
   4  -5 -11   19.54    3.59
   4  -5 -10   54.10    6.10
   4  -5  -9   17.07    3.16
   4  -5  -8   82.53    7.31
   4  -5  -7    0.47    0.35
   4  -5  -6   83.60    7.15
   4  -5  -5   45.92    5.11
   4  -5  -4   82.01    6.85
  -4  -5   3    9.43    1.33
   4  -5  -3   10.72    2.27
  -4  -5   2    7.81    1.31
   4  -5  -2    8.01    1.87
   4  -5  -1   32.67    3.83
  -4  -5   1   24.93    2.65
   4  -5   0   79.79    6.12
  -4  -5   0   78.54    5.36
   4  -5   1   20.20    2.84
  -4  -5  -1   16.41    2.44
  -4   5  -1   19.05    3.19
  -4  -5  -2    5.95    1.55
  -4   5  -2    5.59    1.56
   4  -5   2    5.79    1.53
  -4   5  -3   17.98    2.98
   4  -5   3   13.22    2.34
  -4   5  -4   64.61    5.73
   4  -5   4   56.82    4.85
  -4   5  -5   35.47    4.02
   4  -5   5   32.65    3.48
  -4   5  -6   60.78    5.28
   4  -5   6   54.23    4.64
   4  -5   7    0.80    0.60
  -4   5  -7    0.90    0.72
  -4   5  -8   57.48    4.92
   4  -5   8   62.86    4.83
  -4   5  -9   27.90    3.19
   4  -5   9   27.11    2.98
  -4   5 -10   34.66    3.50
   4  -5  10   40.61    3.65
   4  -5  11   17.20    2.26
  -4   5 -11   13.76    1.98
  -4   5 -12    2.66    0.78
   4  -5  12    4.20    1.08
  -4   5 -13    0.65    0.48
   4   6 -28    1.40    1.40
   4   6 -27   -0.31    0.71
   4   6 -26    5.10    2.76
   4  -6 -26    2.93    2.13
   4   6 -25    1.01    1.46
   4  -6 -25    0.73    0.70
   4   6 -24    4.37    1.92
   4  -6 -24    6.43    2.63
   4   6 -23   -2.92    2.03
   4  -6 -23    6.32    2.61
   4  -6 -22    1.18    0.90
   4  -6 -21    1.65    1.03
   4  -6 -20   -1.01    1.26
   4  -6 -19    4.21    1.97
   4  -6 -18    0.40    0.54
   4  -6 -17   10.29    2.82
   4  -6 -16   15.19    3.64
   4  -6 -15   14.33    3.40
   4  -6 -14   36.49    5.37
   4  -6 -13    1.37    1.18
   4  -6 -12   16.01    3.43
   4  -6 -11    3.19    1.63
   4  -6 -10    6.66    2.01
   4  -6  -9   39.31    5.18
   4  -6  -8   59.38    6.24
   4  -6  -7   43.95    5.28
   4  -6  -6   92.51    7.78
   4  -6  -5   69.23    6.41
   4  -6  -4   73.54    6.28
  -4  -6   4   37.27    2.63
   4  -6  -3  114.08    8.26
  -4  -6   3  107.84    5.63
   4  -6  -2  177.30   10.83
  -4  -6   2  182.74    8.49
   4  -6  -1  172.50   10.44
  -4  -6   1  173.59    8.62
   4  -6   0    3.68    1.75
   4  -6   1  189.98   10.99
   4  -6   2  116.09    7.88
   4  -6   3  160.07    9.46
   4  -6   4   49.53    4.71
  -4   6  -4   40.30    4.67
   4  -6   5   63.82    5.54
  -4   6  -5   54.08    5.34
   4  -6   6  144.22    8.91
  -4   6  -6  141.75    9.19
   4  -6   7   32.57    3.85
  -4   6  -7   30.83    3.76
   4  -6   8   63.57    5.36
  -4   6  -8   51.97    5.02
   4  -6   9   47.85    4.53
  -4   6  -9   38.44    4.14
  -4   6 -10    8.88    1.77
   4  -6  10   14.49    2.39
  -4   6 -11    1.74    0.37
   4  -6  11    4.63    1.40
   4  -6  12   34.90    3.74
   4   7 -26   -1.30    1.35
   4   7 -25   -0.02    1.24
   4  -7 -24    7.07    2.93
   4   7 -24   12.79    4.22
   4  -7 -23    4.58    2.33
   4  -7 -22    3.21    1.73
   4  -7 -21    9.95    3.26
   4  -7 -20    3.38    1.60
   4  -7 -19   12.84    3.54
   4  -7 -18    3.80    1.85
   4  -7 -17    9.00    2.86
   4  -7 -16   11.42    3.17
   4  -7 -15   14.88    3.44
   4  -7 -14   13.13    3.32
   4  -7 -13   34.47    5.18
   4  -7 -12    2.56    1.62
   4  -7 -11    4.94    1.94
   4  -7 -10   20.01    3.85
   4  -7  -9  106.95    9.07
   4  -7  -8   25.16    4.13
   4  -7  -7   47.78    5.56
   4  -7  -6   24.26    3.93
  -4  -7   5    5.59    0.77
   4  -7  -5    9.88    2.38
  -4  -7   4   39.44    2.84
   4  -7  -4   39.16    4.83
   4  -7  -3    1.55    1.31
   4  -7  -2  188.72   11.81
   4  -7  -1  234.62   13.34
   4  -7   0   53.73    5.62
   4  -7   1  141.38    9.54
   4  -7   2  318.50   15.99
   4  -7   3    0.88    1.00
   4  -7   4   34.55    4.34
   4  -7   5    8.01    2.16
   4  -7   6   10.86    2.44
   4  -7   7   34.82    4.33
   4  -7   8   14.82    2.84
   4  -7   9  110.23    8.10
   4  -7  10   17.20    3.02
   4  -7  11    5.65    1.66
   4  -7  12    5.15    1.91
   4  -8 -22    2.76    1.44
   4  -8 -21    2.69    1.91
   4  -8 -20    3.32    2.27
   4  -8 -19   15.60    3.95
   4  -8 -18    5.54    2.35
   4  -8 -17    0.70    1.18
   4  -8 -16   17.61    4.00
   4  -8 -15    2.82    1.63
   4  -8 -14   22.90    4.55
   4  -8 -13    9.36    2.88
   4  -8 -12    3.30    1.76
   4  -8 -11   41.39    5.87
   4  -8 -10    1.42    1.45
   4  -8  -9    9.12    2.85
   4  -8  -8   47.69    6.16
   4  -8  -7   20.00    4.01
   4  -8  -6   17.07    3.49
   4  -8  -5   54.87    6.54
   4  -8  -4   21.68    3.93
   4  -8  -3   37.70    5.01
   4  -8  -2   45.01    5.58
   4  -8  -1   33.55    4.70
   4  -8   0   13.17    2.97
   4  -8   1   36.35    5.05
   4  -8   2   32.39    4.62
   4  -8   3   34.57    4.73
   4  -8   4   13.27    2.96
   4  -8   5   83.05    7.51
   4  -8   6   11.31    2.73
   4  -8   7   16.85    3.19
   4  -8   8   47.25    5.56
   4  -8   9   12.42    2.85
   4  -8  10    1.36    1.18
   4  -8  11   33.08    4.55
   4  -8  12    4.11    1.51
   4  -9 -19    2.35    1.76
   4  -9 -18    3.96    2.27
   4  -9 -17   11.74    3.55
   4  -9 -16    0.78    1.05
   4  -9 -15    5.09    2.22
   4  -9 -14    8.02    2.79
   4  -9 -13    3.47    1.65
   4  -9 -12   21.02    4.38
   4  -9 -11    5.04    2.24
   4  -9 -10    6.77    2.44
   4  -9  -9   29.53    5.03
   4  -9  -8   14.33    3.63
   4  -9  -7    7.44    2.57
   4  -9  -6   17.49    3.81
   4  -9  -5   21.02    4.13
   4  -9  -4    7.97    2.48
   4  -9  -3    3.88    1.70
   4  -9  -2    5.11    1.97
   4  -9  -1   10.27    2.71
   4  -9   0    2.40    1.16
   4  -9   1    7.80    2.21
   4  -9   2    2.97    1.53
   4  -9   3    4.04    1.86
   4  -9   4    6.87    2.27
   4  -9   5   17.61    3.59
   4  -9   6    9.32    2.90
   4  -9   7    9.25    2.78
   4  -9   8   24.98    4.33
   4  -9   9   24.82    4.48
   4  -9  10    8.93    2.55
   4  -9  11    2.99    1.51
   4 -10 -16    1.94    1.69
   4 -10 -15    1.59    1.63
   4 -10 -14   17.01    4.14
   4 -10 -13    4.46    2.19
   4 -10 -12   -0.69    0.56
   4 -10 -11   18.26    4.20
   4 -10 -10    5.87    2.22
   4 -10  -9    1.18    1.29
   4 -10  -8    2.45    1.65
   4 -10  -7   16.84    3.90
   4 -10  -6    4.81    2.10
   4 -10  -5    1.00    1.14
   4 -10  -4   21.52    4.34
   4 -10  -3    4.44    1.95
   4 -10  -2    0.61    0.81
   4 -10  -1    2.47    1.64
   4 -10   0    6.38    2.27
   4 -10   1    3.86    2.13
   4 -10   2    1.33    0.49
   4 -10   3    1.63    1.26
   4 -10   4   11.12    3.20
   4 -10   5    3.41    1.95
   4 -10   6    6.03    2.47
   4 -10   7    7.14    2.77
   4 -10   8    2.43    1.54
   4 -10   9    3.81    1.85
   4 -10  10    1.76    1.84
   4 -11 -12   12.13    3.79
   4 -11 -11    5.60    2.51
   4 -11 -10    2.29    1.19
   4 -11  -9    1.73    1.17
   4 -11  -8    0.53    1.08
   4 -11  -7    1.70    1.49
   4 -11  -6    3.58    1.74
   4 -11  -5    5.32    2.25
   4 -11  -4   -0.33    0.90
   4 -11  -3   18.40    4.24
   4 -11  -2    7.41    2.80
   4 -11  -1    3.96    2.06
   4 -11   0   -0.84    1.28
   4 -11   1    3.00    1.32
   4 -11   2    6.58    2.72
   4 -11   3   13.67    3.80
   4 -11   4    1.73    1.43
   4 -11   5    9.61    3.29
   4 -11   6    2.74    2.34
   4 -11   7    2.84    1.97
   4 -11   8    3.60    1.82
   4 -11   9    3.47    2.22
   4 -12  -6    7.75    3.25
   4 -12  -5    3.18    2.24
   4 -12  -4    4.60    2.72
   4 -12  -3    0.55    1.40
   4 -12  -2    4.38    2.50
   4 -12  -1    7.78    3.09
   4 -12   0    4.47    2.63
   4 -12   1   10.86    3.61
   4 -12   2    3.06    2.06
   4 -12   3    1.23    1.48
   4 -12   4    1.60    1.25
   4 -12   5    2.82    2.12
   4 -12   6    7.28    3.13
   4 -12   7   -3.47    1.59
   4 -13   1   -1.08    1.22
   4 -13   2   -0.64    0.99
   4 -13   3   -1.21    1.30
   4 -13   4   -0.20    0.64
   4 -13   5    0.13    0.47
   5   0 -28    0.65    0.97
   5   0 -27    1.47    0.88
   5   0 -26   -0.99    1.12
   5   0 -25    5.87    2.56
   5   0 -24    1.01    0.47
   5   0 -23    4.77    2.45
   5   0 -22    0.34    0.52
   5   0 -21    6.49    2.45
   5   0 -20    0.35    0.77
   5   0 -19    3.17    1.64
   5   0 -18    0.15    0.81
   5   0 -17   26.31    5.12
   5   0 -16    0.64    1.03
   5   0 -15  111.16   10.62
   5   0 -14    1.44    1.67
   5   0 -13  121.43   11.08
   5   0 -12    1.42    1.40
   5   0 -11  260.40   16.32
   5   0 -10   -0.55    0.94
   5   0  -9    1.91    1.23
   5   0  -8   -1.08    0.96
   5   0  -7  111.89    7.75
   5   0  -7  101.15    9.32
   5   0  -6    0.54    0.87
   5   0  -6   -0.17    0.27
   5   0  -5   32.86    3.99
   5   0  -5   32.43    4.72
   5   0  -4   -0.03    0.67
   5   0  -4    1.14    0.84
   5   0  -3   75.65    6.22
   5   0  -3   74.32    7.17
   5   0  -2   -0.36    0.51
   5   0  -2    0.30    0.42
   5   0  -1    3.12    1.11
   5   0  -1    3.31    1.32
   5   0   0    0.04    0.69
   5   0   0    0.05    0.29
   5   0   1    6.47    1.85
   5   0   1    4.90    1.51
   5   0   2   -0.08    0.54
   5   0   2   -0.58    0.39
   5   0   3   66.76    6.04
   5   0   4    0.19    0.50
   5   0   5   36.49    4.06
   5   0   6    0.03    0.28
   5   0   7   56.63    5.15
   5   0   8   -0.10    0.42
   5   0   9    1.71    0.95
   5   0  10    0.30    0.59
   5   0  10    0.69    0.46
   5   0  11  353.48   13.72
   5   0  11  339.26   13.84
   5   0  12    0.16    0.39
  -5   0 -12    1.25    1.75
   5   0  12    0.39    0.44
  -5   0 -13  167.93   12.15
   5   0  13  177.18    5.55
  -5   0 -14   -0.76    0.45
  -5   0 -15  113.91   10.60
  -5   0 -16   -0.69    0.75
  -5   0 -17   29.09    5.36
  -5   0 -18    1.57    0.98
  -5   0 -19    3.56    1.39
  -5   0 -20    0.08    0.91
  -5   0 -21    4.91    2.15
  -5   0 -22   -0.80    1.48
  -5   0 -23    8.47    3.20
  -5   0 -24    0.89    1.00
  -5   0 -25    1.44    1.90
  -5   0 -26    0.06    0.54
  -5   0 -27    2.41    2.11
   5   1 -28    0.83    1.41
   5  -1 -28    0.23    0.53
   5   1 -27    4.53    2.18
   5  -1 -27    4.66    2.52
   5   1 -26    0.88    0.97
   5  -1 -26    0.93    0.58
   5   1 -25   -1.26    1.25
   5  -1 -25    1.45    1.63
   5   1 -24    0.14    1.07
   5  -1 -24   -0.84    0.51
   5   1 -23    0.71    1.17
   5  -1 -23    2.23    1.01
   5   1 -22    0.16    0.93
   5  -1 -22    1.32    1.01
   5   1 -21    3.05    2.04
   5  -1 -21    0.13    0.85
   5   1 -20   11.38    3.39
   5  -1 -20    8.85    2.87
   5  -1 -19    0.52    1.04
   5   1 -19    3.36    1.77
   5  -1 -18    5.84    2.70
   5   1 -18    8.61    3.29
   5  -1 -17    1.69    1.21
   5   1 -17    0.58    0.39
   5  -1 -16   -0.23    0.67
   5   1 -16    0.47    0.44
   5  -1 -15    7.51    2.79
   5   1 -15    7.57    2.72
   5   1 -14   24.35    5.03
   5  -1 -14   29.11    5.33
   5  -1 -13   38.62    6.15
   5   1 -13   33.18    5.76
   5  -1 -12   52.42    6.62
   5   1 -12   43.44    6.62
   5  -1 -11   49.53    6.61
   5   1 -11   46.76    4.06
   5   1 -11   37.48    6.06
   5  -1 -10   86.34    8.97
   5   1 -10   89.77    6.06
   5   1 -10   86.41    9.14
   5  -1  -9  315.77   18.55
   5   1  -9  357.13   14.78
   5   1  -9  332.11   19.16
   5   1  -8    8.49    1.73
   5  -1  -8    9.28    2.82
   5   1  -8    9.98    2.99
   5   1  -7    0.31    0.49
   5  -1  -7    0.73    1.32
   5   1  -7    1.73    1.66
   5  -1  -6   94.56    8.39
   5   1  -6   96.02    6.55
   5   1  -6   96.31    8.84
   5   1  -5   15.15    2.44
   5   1  -5   15.79    3.50
   5  -1  -5   15.89    3.31
   5   1  -4   84.81    6.13
   5  -1  -4   77.17    7.19
   5  -1  -4   80.82    6.85
   5   1  -4   76.88    7.50
   5   1  -3   22.13    3.07
   5  -1  -3   25.14    3.89
   5  -1  -3   21.88    3.40
   5   1  -3   20.57    3.76
   5   1  -2    2.76    1.40
   5  -1  -2    5.97    1.82
   5  -1  -2    7.95    2.09
   5   1  -2    7.57    2.20
   5   1  -1   50.26    4.81
   5  -1  -1   52.18    5.49
   5   1  -1   47.77    5.51
   5   1   0    1.70    0.91
   5  -1   0    2.01    1.19
   5  -1   1   80.65    6.67
   5   1   1   78.21    6.98
   5  -1   2    1.98    1.02
   5   1   2    1.75    1.07
   5  -1   3   17.75    2.96
   5   1   3   13.91    2.65
   5   1   4  114.60    8.27
   5  -1   4  119.78    7.77
   5  -1   5   12.31    2.23
   5   1   5   12.36    2.58
   5   1   6  148.87    9.26
   5  -1   6  148.46    8.44
   5   1   7    1.29    1.04
   5  -1   7    0.49    0.82
  -5  -1  -8   10.18    2.94
   5   1   8   14.27    2.54
   5  -1   8   12.37    1.95
  -5  -1  -9  446.04   22.76
   5   1   9  541.81   20.56
   5  -1   9  498.53   18.48
   5   1   9  478.20   20.00
  -5  -1 -10   53.41    6.43
   5   1  10   20.94    3.12
   5  -1  10   52.00    3.68
   5   1  10   53.10    4.63
  -5  -1 -11   42.14    5.77
   5  -1  11   43.43    2.90
   5  -1  11   22.35    2.31
   5   1  11   38.00    3.50
   5   1  11   43.62    3.92
  -5  -1 -12   59.03    6.85
   5  -1  12   65.98    2.91
   5   1  12   53.34    3.89
   5   1  12   61.05    4.30
  -5  -1 -13   37.58    5.47
   5   1  13   16.43    2.13
   5   1  13   39.26    3.28
  -5  -1 -14   32.38    5.35
   5   1  14   28.93    2.72
   5   1  15    4.88    1.06
  -5  -1 -15    5.49    2.23
  -5  -1 -16    2.67    1.59
  -5  -1 -17   -0.92    1.10
  -5  -1 -18    4.98    2.26
  -5   1 -18    2.97    1.60
  -5  -1 -19    2.26    1.55
  -5   1 -19    2.00    1.87
  -5  -1 -20   10.94    3.45
  -5   1 -20   12.45    3.83
  -5  -1 -21    2.48    1.75
  -5   1 -21    3.64    2.10
  -5  -1 -22    0.17    0.73
  -5   1 -22    0.32    0.86
  -5  -1 -23    0.27    1.27
  -5   1 -23   -1.13    1.83
  -5  -1 -24    1.04    1.50
  -5   1 -24    1.52    1.61
  -5  -1 -25   -0.33    0.66
  -5   1 -25    3.28    2.28
  -5  -1 -26    1.40    1.26
  -5   1 -26    3.84    2.70
  -5  -1 -27    5.23    2.69
  -5   1 -27    5.84    3.03
   5   2 -28   11.76    3.87
   5   2 -27    3.20    2.33
   5  -2 -27    4.23    2.24
   5  -2 -26    3.05    2.29
   5   2 -26    3.51    2.28
   5  -2 -25    3.46    1.92
   5   2 -25   -0.12    1.00
   5  -2 -24    6.37    2.53
   5   2 -24    3.44    2.08
   5  -2 -23    1.23    1.34
   5   2 -23    1.18    1.06
   5  -2 -22    2.14    1.71
   5   2 -22    1.59    0.90
   5  -2 -21    3.05    1.92
   5   2 -21    2.07    1.28
   5  -2 -20    6.15    2.55
   5   2 -20    6.03    2.68
   5   2 -19    0.18    0.61
   5  -2 -19   -0.73    0.76
   5   2 -18    3.53    2.00
   5  -2 -18    0.92    1.46
   5   2 -17   18.53    4.45
   5  -2 -17   12.26    3.72
   5   2 -16   52.15    7.35
   5  -2 -16   51.51    7.10
   5   2 -15   22.35    4.69
   5  -2 -15   28.18    5.17
   5   2 -14    7.69    3.04
   5  -2 -14    8.46    3.19
   5   2 -13   24.98    4.65
   5   2 -13   12.64    1.42
   5  -2 -13   18.10    4.01
   5   2 -12   30.31    2.42
   5   2 -12   36.50    5.86
   5  -2 -12   34.35    5.39
   5   2 -11   67.80    3.91
   5  -2 -11   60.88    7.08
   5   2 -11   63.81    7.69
   5   2 -10   13.32    1.74
   5   2 -10   21.86    4.41
   5  -2 -10   22.50    4.34
   5  -2  -9   78.38    7.84
   5   2  -9   74.80    8.19
   5   2  -8  111.15    9.98
   5  -2  -8  109.87    9.26
   5   2  -7   25.30    4.49
   5  -2  -7   26.12    4.25
   5   2  -6   24.00    4.39
   5  -2  -6   26.44    4.23
   5  -2  -5   53.82    5.94
   5  -2  -4   31.24    4.48
   5  -2  -3   66.21    6.36
   5  -2  -2    1.29    1.19
   5  -2  -1   21.32    3.36
   5  -2   0   72.45    6.24
   5  -2   1   21.42    3.30
   5  -2   2    1.25    0.76
   5  -2   3   93.83    6.73
   5  -2   4   19.36    2.84
   5  -2   5   72.54    5.39
  -5  -2  -6   22.02    3.76
   5  -2   6   17.85    2.61
  -5  -2  -7   30.58    4.52
   5   2   7   39.20    4.43
   5  -2   7   37.99    3.37
  -5  -2  -8  159.83   11.28
   5  -2   8  173.08    8.32
   5   2   8  196.99   10.78
  -5  -2  -9   96.96    8.81
   5  -2   9  119.65    6.16
   5   2   9  119.94    7.95
   5  -2  10   12.41    1.83
  -5  -2 -10   16.64    3.51
   5   2  10    4.35    1.37
   5  -2  11  103.87    4.77
  -5  -2 -11   88.23    8.53
   5   2  11  102.12    6.74
  -5  -2 -12   32.55    4.97
   5   2  12   29.02    3.09
   5  -2  12   33.45    1.60
  -5  -2 -13   24.94    4.50
   5   2  13   19.59    2.53
  -5  -2 -14    6.80    2.58
  -5  -2 -15   23.63    4.59
  -5  -2 -16   54.89    7.03
  -5  -2 -17   13.38    3.61
  -5  -2 -18    0.28    0.50
  -5  -2 -19   -0.64    1.19
  -5  -2 -20    5.40    2.42
  -5  -2 -21    7.39    2.91
  -5  -2 -22    1.68    1.16
  -5  -2 -23    1.03    1.22
  -5  -2 -24    3.68    2.32
  -5  -2 -25    1.06    1.31
  -5  -2 -26    0.99    1.72
  -5  -2 -27    0.68    1.39
   5  -3 -27    6.30    2.76
   5   3 -27    8.09    3.27
   5  -3 -26    6.07    2.50
   5   3 -26    2.00    1.99
   5  -3 -25    4.21    2.00
   5   3 -25    3.07    1.85
   5  -3 -24    4.20    2.27
   5   3 -24    1.61    1.27
   5   3 -23   -0.04    0.83
   5  -3 -23    2.61    1.82
   5   3 -22   11.44    4.08
   5  -3 -22   13.65    3.73
   5   3 -21    2.54    1.62
   5  -3 -21    0.90    1.32
   5  -3 -20    0.64    1.06
   5   3 -20    2.35    2.29
   5  -3 -19    6.04    2.83
   5   3 -19    7.31    2.89
   5  -3 -18    8.74    2.90
   5   3 -18    6.86    2.61
   5   3 -17   -1.19    1.53
   5  -3 -17    0.57    0.47
   5   3 -16    5.43    2.05
   5  -3 -16    9.42    2.95
   5  -3 -15    4.56    2.10
   5   3 -15    4.57    2.31
   5  -3 -14   59.83    7.32
   5   3 -14   56.97    7.69
   5  -3 -13   23.33    4.32
   5   3 -13   19.94    4.29
   5  -3 -12   14.63    3.43
   5   3 -12   12.97    3.52
   5   3 -11   69.31    8.45
   5  -3 -11   75.97    7.99
   5  -3 -10   80.20    8.10
   5  -3  -9   53.40    6.23
   5  -3  -8   -0.82    0.99
   5  -3  -7   23.97    4.16
   5  -3  -6  112.08    8.71
   5  -3  -5   23.35    3.73
   5  -3  -4   13.72    2.91
   5  -3  -3   -0.44    0.87
   5  -3  -2   13.24    2.51
   5  -3  -1    8.41    2.03
   5  -3   0   17.50    2.84
   5  -3   1   20.76    2.91
   5  -3   2   18.09    2.74
   5  -3   3    0.06    0.57
  -5  -3  -3   -0.90    0.59
   5  -3   4   18.98    2.69
  -5  -3  -4   19.00    3.10
  -5  -3  -5   40.39    4.72
   5  -3   5   36.34    3.71
  -5  -3  -6  179.36   11.52
   5  -3   6  199.66    9.66
   5  -3   7   44.58    3.79
  -5  -3  -7   32.88    4.64
   5   3   7   43.53    5.01
  -5  -3  -8    0.03    0.65
   5  -3   8    1.69    0.89
   5   3   8    1.87    0.96
   5  -3   9   84.33    4.92
  -5  -3  -9   72.01    7.25
   5   3   9   86.06    6.77
  -5  -3 -10   71.61    7.43
   5   3  10   64.93    5.81
   5  -3  10   84.15    4.77
  -5  -3 -11   39.59    5.44
   5  -3  11   26.39    2.69
   5   3  11   27.13    3.08
  -5  -3 -12    9.45    2.72
   5  -3  12    8.96    0.96
   5   3  12    8.71    1.97
  -5  -3 -13   28.63    4.68
  -5  -3 -14   30.93    5.21
  -5  -3 -15    5.16    1.98
  -5  -3 -16    5.84    2.29
  -5  -3 -17   -0.46    1.11
  -5  -3 -18    2.61    1.63
  -5  -3 -19    4.74    2.31
  -5  -3 -20    0.63    0.99
  -5  -3 -21    0.95    1.46
  -5  -3 -22    7.36    2.96
  -5  -3 -23    3.53    2.06
  -5  -3 -24    1.86    1.76
  -5  -3 -25    4.21    3.04
  -5  -3 -26    0.10    1.05
   5   4 -26    0.77    1.41
   5  -4 -26    4.38    2.38
   5  -4 -25    1.85    1.67
   5   4 -25    4.20    2.09
   5  -4 -24    2.20    1.32
   5   4 -24    2.96    1.94
   5  -4 -23    3.45    1.75
   5   4 -23    0.25    1.44
   5  -4 -22    2.32    1.67
   5   4 -22    2.60    1.95
   5  -4 -21   -0.68    1.18
   5   4 -21   -0.06    1.05
   5  -4 -20    2.98    1.38
   5   4 -20    1.71    1.24
   5  -4 -19    5.85    2.35
   5   4 -19    2.30    1.08
   5  -4 -18    0.62    1.58
   5   4 -18   -0.43    1.29
   5  -4 -17   27.60    5.12
   5   4 -17   21.76    4.92
   5  -4 -16    3.78    2.06
   5   4 -16    0.94    1.47
   5  -4 -15   14.02    3.47
   5   4 -15   12.76    3.74
   5  -4 -14    3.86    1.91
   5  -4 -13    4.06    1.66
   5  -4 -12   33.64    5.04
   5  -4 -11   61.92    6.98
   5  -4 -10   92.48    8.65
   5  -4  -9   20.28    3.93
   5  -4  -8   17.79    3.50
   5  -4  -7    1.90    0.84
   5  -4  -6    3.17    1.48
   5  -4  -5    1.41    0.92
   5  -4  -4   24.18    3.94
   5  -4  -3    8.86    2.20
   5  -4  -2    1.80    1.14
   5  -4  -1    4.56    1.43
   5  -4   0    6.43    1.65
  -5  -4  -1    3.04    1.22
   5  -4   1    1.40    0.94
  -5   4  -2    4.36    1.57
  -5  -4  -2    2.68    1.15
   5  -4   2    1.67    0.59
  -5  -4  -3    7.67    1.89
  -5   4  -3    8.51    2.26
   5  -4   3    6.57    1.86
  -5   4  -4   29.25    4.08
   5  -4   4   25.19    3.21
  -5  -4  -4   24.86    3.59
  -5  -4  -5    1.43    0.97
   5  -4   5    1.10    0.56
  -5  -4  -6    4.45    1.57
   5  -4   6    5.22    1.34
  -5  -4  -7    2.77    1.10
   5  -4   7    1.19    1.02
  -5  -4  -8   15.44    3.12
   5  -4   8   20.21    2.62
  -5  -4  -9   14.36    3.16
   5  -4   9   17.19    2.33
  -5  -4 -10   64.25    7.02
   5  -4  10   74.87    4.98
  -5  -4 -11   81.17    7.97
   5  -4  11   87.44    4.99
  -5  -4 -12   51.85    6.50
   5  -4  12   62.96    3.71
  -5  -4 -13    2.91    1.69
  -5  -4 -14    4.42    1.78
  -5  -4 -15    8.07    2.62
  -5  -4 -16    4.12    2.17
  -5  -4 -17   21.03    4.37
  -5  -4 -18    1.22    0.66
  -5  -4 -19    2.54    1.83
  -5  -4 -20    2.59    1.56
  -5  -4 -21   -1.07    0.52
  -5  -4 -22    2.20    1.96
  -5  -4 -23    0.77    0.75
  -5  -4 -24   -0.56    0.54
  -5  -4 -25    0.84    1.06
  -5  -4 -26    1.38    0.76
   5   5 -25    1.56    1.30
   5   5 -24    0.03    0.59
   5  -5 -24    1.92    1.98
   5   5 -23    0.80    0.57
   5  -5 -23    3.34    1.80
   5   5 -22    2.10    1.86
   5  -5 -22    2.06    1.56
   5   5 -21    4.29    2.39
   5  -5 -21   -1.99    1.68
   5   5 -20   -0.24    1.41
   5  -5 -20    0.08    0.88
   5   5 -19    3.16    1.73
   5  -5 -19    5.59    2.36
   5   5 -18    1.59    1.43
   5  -5 -18    1.27    1.29
   5  -5 -17   -1.06    1.38
   5  -5 -16    1.08    0.81
   5  -5 -15    2.91    1.88
   5  -5 -14   13.92    3.32
   5  -5 -13    5.13    1.94
   5  -5 -12   41.86    5.88
   5  -5 -11   48.24    6.29
   5  -5 -10   28.78    4.67
   5  -5  -9   13.07    3.06
   5  -5  -8   48.60    6.00
   5  -5  -7   12.00    2.87
   5  -5  -6   22.13    4.00
   5  -5  -5    2.27    1.05
   5  -5  -4    8.98    2.32
   5  -5  -3    0.35    0.61
   5  -5  -2   54.54    5.50
   5  -5  -1   21.46    3.33
  -5  -5   0    0.38    0.35
   5  -5   0    1.33    0.87
  -5  -5  -1   17.78    2.78
   5  -5   1   14.87    2.74
   5  -5   2   49.71    5.00
  -5  -5  -2   51.75    4.91
  -5  -5  -3    1.56    0.74
   5  -5   3    1.77    1.08
  -5  -5  -4    8.63    2.07
   5  -5   4    6.72    1.94
  -5   5  -4    4.76    1.64
  -5  -5  -5    4.61    1.49
   5  -5   5    7.25    1.65
  -5   5  -5    5.53    1.80
  -5   5  -6   10.72    2.37
  -5  -5  -6   17.51    3.25
   5  -5   6   15.80    2.77
   5  -5   7   11.67    2.10
  -5  -5  -7   12.30    2.69
  -5   5  -7    9.81    2.13
  -5  -5  -8   32.72    4.66
  -5   5  -8   14.76    2.67
   5  -5   8   34.44    3.66
  -5  -5  -9   12.05    2.85
   5  -5   9   16.48    2.37
  -5  -5 -10   42.89    5.60
   5  -5  10   49.50    4.12
  -5  -5 -11   26.15    4.38
   5  -5  11   31.70    3.21
  -5  -5 -12   25.11    4.48
  -5  -5 -13    5.12    3.43
  -5  -5 -14   15.73    3.47
  -5  -5 -15    2.16    1.18
  -5  -5 -16    2.82    1.53
  -5  -5 -17    1.07    1.34
  -5  -5 -18   -0.24    0.78
  -5  -5 -19    5.62    2.71
  -5  -5 -20   -0.21    0.59
  -5  -5 -21    2.96    1.89
  -5  -5 -22    1.69    2.11
  -5  -5 -23   -0.06    0.44
  -5  -5 -24   -0.79    1.02
  -5  -5 -25    1.74    1.84
   5   6 -24    2.01    2.07
   5  -6 -23    0.80    1.30
   5   6 -23    2.43    2.35
   5   6 -22   11.77    4.02
   5  -6 -22    3.10    2.06
   5   6 -21    0.69    1.24
   5  -6 -21    3.69    1.83
   5  -6 -20    1.42    1.36
   5  -6 -19    0.96    1.24
   5  -6 -18   11.17    3.38
   5  -6 -17   -0.05    1.02
   5  -6 -16    1.52    1.03
   5  -6 -15    1.47    1.18
   5  -6 -14   16.52    3.81
   5  -6 -13    4.53    2.20
   5  -6 -12   14.28    3.35
   5  -6 -11    0.41    0.93
   5  -6 -10   14.61    3.45
   5  -6  -9   54.98    6.41
   5  -6  -8   14.33    3.41
   5  -6  -7   58.42    6.54
   5  -6  -6  133.09   10.02
   5  -6  -5   35.80    4.89
   5  -6  -4   27.57    4.19
   5  -6  -3   32.96    4.45
   5  -6  -2    7.22    1.96
  -5  -6   1   16.49    2.22
   5  -6  -1   14.10    2.79
  -5  -6   0    3.31    1.07
   5  -6   0    5.95    1.83
  -5  -6  -1   13.22    2.28
   5  -6   1   12.47    2.68
  -5  -6  -2    7.30    1.75
   5  -6   2    5.88    1.86
  -5  -6  -3   31.22    3.89
   5  -6   3   30.00    4.15
  -5  -6  -4   38.39    4.58
   5  -6   4   37.62    4.27
  -5  -6  -5   34.87    4.46
   5  -6   5   33.67    4.08
  -5  -6  -6   79.59    7.19
   5  -6   6   89.62    6.81
  -5  -6  -7   51.20    5.75
   5  -6   7   58.93    5.33
   5  -6   8   11.69    2.33
  -5  -6  -8    9.85    2.51
  -5  -6  -9   28.51    4.62
   5  -6   9   40.93    4.22
  -5  -6 -10   12.87    2.96
   5  -6  10   14.14    2.51
  -5  -6 -11    2.17    1.20
  -5  -6 -12   11.34    3.02
  -5  -6 -13    9.82    2.77
  -5  -6 -14   12.31    3.12
  -5  -6 -15    1.92    1.49
  -5  -6 -16    3.25    1.83
  -5  -6 -17    4.31    2.16
  -5  -6 -18    5.14    2.38
  -5  -6 -19    3.07    1.81
  -5  -6 -20    0.88    1.28
  -5  -6 -21    5.45    2.84
  -5  -6 -22    2.35    2.08
  -5  -6 -23    3.65    2.18
  -5  -6 -24    2.51    2.39
   5  -7 -21   12.37    3.73
   5  -7 -20    3.88    2.56
   5  -7 -19    2.72    1.80
   5  -7 -18    0.13    1.21
   5  -7 -17    9.07    3.03
   5  -7 -16    9.37    3.00
   5  -7 -15    1.65    1.49
   5  -7 -14    9.96    2.87
   5  -7 -13    0.88    1.22
   5  -7 -12    5.45    2.10
   5  -7 -11   10.64    2.97
   5  -7 -10    5.98    2.22
   5  -7  -9   23.78    4.24
   5  -7  -8   49.06    6.19
   5  -7  -7   14.65    3.40
   5  -7  -6   11.13    2.72
   5  -7  -5   13.32    2.92
   5  -7  -4   38.38    5.02
   5  -7  -3   54.73    6.12
   5  -7  -2   28.37    4.32
  -5  -7   1   16.39    2.25
   5  -7  -1   16.59    3.20
  -5  -7   0   63.02    5.04
   5  -7   0   60.60    6.36
  -5  -7  -1   22.47    3.08
   5  -7   1   18.21    3.29
  -5  -7  -2   22.73    3.21
   5  -7   2   17.29    3.34
  -5  -7  -3   44.52    4.76
   5  -7   3   38.79    4.92
  -5  -7  -4   30.17    3.98
   5  -7   4   29.40    4.20
   5  -7   5    8.55    2.15
  -5  -7  -5    7.34    2.09
   5  -7   6    8.84    2.19
  -5  -7  -6    8.52    2.24
  -5  -7  -7   21.58    3.67
   5  -7   7   20.71    3.37
   5  -7   8   44.21    4.96
   5  -7   9   19.97    3.26
   5  -7  10    5.70    1.66
   5  -8 -18    0.79    0.80
   5  -8 -17    3.60    1.81
   5  -8 -16   21.47    4.87
   5  -8 -15   13.42    3.72
   5  -8 -14    6.92    2.73
   5  -8 -13   16.44    3.88
   5  -8 -12   14.80    4.04
   5  -8 -11    8.77    2.87
   5  -8 -10    0.90    0.75
   5  -8  -9   13.53    3.41
   5  -8  -8   20.65    4.05
   5  -8  -7    7.53    2.72
   5  -8  -6    7.94    2.55
   5  -8  -5    8.13    2.48
   5  -8  -4    7.07    2.38
   5  -8  -3    3.76    1.55
   5  -8  -2   12.29    3.00
   5  -8  -1    2.37    1.26
   5  -8   0    1.83    1.30
   5  -8   1    3.67    1.62
   5  -8   2   13.99    3.07
   5  -8   3    4.50    1.81
  -5  -8  -3    4.06    1.45
   5  -8   4    7.50    2.33
   5  -8   5   10.34    2.65
   5  -8   6    7.87    2.38
   5  -8   7    8.23    2.39
   5  -8   8   18.10    3.36
   5  -8   9   17.88    3.48
   5  -9 -15    7.42    3.16
   5  -9 -14    9.04    3.03
   5  -9 -13    5.41    2.58
   5  -9 -12    2.34    1.42
   5  -9 -11   14.93    3.78
   5  -9 -10    0.76    1.38
   5  -9  -9   -0.47    0.53
   5  -9  -8    5.06    2.00
   5  -9  -7    1.84    1.38
   5  -9  -6    1.76    1.05
   5  -9  -5    1.38    1.09
   5  -9  -4    3.74    1.80
   5  -9  -3    0.74    1.31
   5  -9  -2    5.15    2.06
   5  -9  -1    4.97    2.23
   5  -9   0    8.41    2.66
   5  -9   1    9.62    2.72
   5  -9   2    3.29    1.46
   5  -9   3   -0.10    0.56
   5  -9   4    3.74    1.84
   5  -9   5    2.04    1.34
   5  -9   6    4.17    1.87
   5  -9   7    0.93    0.66
   5 -10 -12    2.00    2.02
   5 -10 -11   13.66    3.49
   5 -10 -10    4.37    2.10
   5 -10  -9    7.83    2.80
   5 -10  -8    4.26    1.96
   5 -10  -7    6.00    2.60
   5 -10  -6    2.20    1.50
   5 -10  -5    0.08    0.58
   5 -10  -4    3.99    2.06
   5 -10  -3    2.49    1.60
   5 -10  -2   -0.38    0.64
   5 -10  -1    0.14    0.62
   5 -10   0    5.55    2.12
   5 -10   1    1.83    1.64
   5 -10   2   -1.85    1.27
   5 -10   3    2.97    1.94
   5 -10   4    4.32    2.81
   5 -10   5    0.11    0.84
   5 -10   6    2.23    0.93
   5 -11  -8    2.91    2.25
   5 -11  -7    2.73    2.06
   5 -11  -6    2.18    2.12
   5 -11  -5    8.98    3.34
   5 -11  -4    5.83    2.59
   5 -11  -3    2.27    1.54
   5 -11  -2    1.00    1.35
   5 -11  -1    2.66    1.76
   5 -11   0   12.75    3.65
   5 -11   1    0.71    1.25
   5 -11   2   -0.78    0.93
   5 -11   3    0.11    0.75
   5 -11   4    2.55    2.02
   5 -11   5    2.84    2.18
   5 -12  -2    2.53    1.65
   5 -12  -1   -0.52    0.83
   5 -12   0    0.68    0.95
   5 -12   1   -5.02    2.40
   5 -12   2    2.20    1.37
   5 -12   3    0.73    0.95
   6   0 -24    2.63    1.90
   6   0 -23    2.21    1.72
   6   0 -22   12.25    3.94
   6   0 -21    0.32    0.66
   6   0 -20    5.87    3.08
   6   0 -19    2.35    1.79
   6   0 -18   24.71    5.58
   6   0 -17    1.65    0.97
   6   0 -16    5.97    2.80
   6   0 -15    0.74    1.14
   6   0 -14   12.08    3.53
   6   0 -13   -0.42    0.73
   6   0 -12   25.46    5.13
   6   0 -11    0.30    0.67
   6   0 -10   42.06    6.43
   6   0  -9   -0.44    0.77
   6   0  -8    0.18    0.42
   6   0  -8    9.55    2.97
   6   0  -7   -0.56    0.54
   6   0  -7   -0.41    1.08
   6   0  -6   -0.12    0.27
   6   0  -6   14.67    3.35
   6   0  -5   -1.02    1.35
   6   0  -4   53.61    6.52
   6   0  -3    0.21    0.70
   6   0  -2   54.74    6.26
   6   0  -1   -1.10    1.13
   6   0   0    2.15    0.84
   6   0   1   -0.79    1.14
   6   0   2   73.30    6.95
   6   0   3    0.50    0.70
   6   0   4   69.92    6.43
   6   0   5   -0.39    0.51
   6   0   6   14.73    2.83
   6   0   7   -0.06    0.20
   6   0   8   12.68    2.34
   6   0   9    0.50    0.78
   6   0  10   45.10    4.15
   6   0  11   -0.03    0.17
  -6   0 -22   10.68    3.92
  -6   0 -23    0.19    1.66
  -6   0 -24    0.91    1.62
   6   1 -24   11.15    3.52
   6  -1 -24    9.41    3.55
   6   1 -23   14.67    4.45
   6  -1 -23   13.34    4.22
   6   1 -22   18.34    5.00
   6  -1 -22   19.36    4.66
   6   1 -21    2.09    1.72
   6  -1 -21    1.12    1.12
   6   1 -20   11.04    3.88
   6  -1 -20   13.90    4.26
   6   1 -19    0.63    2.09
   6  -1 -19    1.39    1.52
   6  -1 -18    1.88    1.91
   6   1 -18    2.05    1.84
   6  -1 -17   10.13    3.69
   6   1 -17    6.72    2.98
   6  -1 -16    0.16    1.41
   6   1 -16   -1.70    1.02
   6  -1 -15    7.30    2.67
   6   1 -15    5.79    2.96
   6  -1 -14   14.04    3.89
   6   1 -14   18.20    4.55
   6  -1 -13    4.23    1.90
   6   1 -13    4.32    2.28
   6  -1 -12    3.26    2.19
   6   1 -12    3.14    2.13
   6   1 -11   -0.12    0.78
   6  -1 -11    0.47    1.15
   6   1 -10    4.84    2.25
   6  -1 -10    4.94    2.29
   6   1  -9    4.85    2.73
   6  -1  -9    4.47    2.47
   6   1  -8   14.64    3.88
   6  -1  -8   13.72    3.44
   6  -1  -7   36.59    5.56
   6   1  -7   28.92    3.61
   6   1  -7   32.62    5.48
   6   1  -6    1.96    1.05
   6  -1  -6    4.83    2.23
   6   1  -6    5.24    1.96
   6   1  -5   12.77    2.45
   6  -1  -5   21.24    4.15
   6   1  -5   19.77    4.21
   6  -1  -4  176.20   12.21
   6   1  -4  121.61    8.75
   6   1  -4  171.32   12.80
   6  -1  -3   40.18    5.48
   6   1  -3    8.25    2.41
   6   1  -3   36.98    5.58
   6  -1  -2    3.21    1.47
   6   1  -2    2.63    1.35
   6  -1  -1   47.06    5.75
   6   1  -1   46.96    6.02
   6  -1   0   55.70    6.22
   6   1   0   53.78    6.35
   6  -1   1   38.66    5.12
   6   1   1   40.12    5.39
   6  -1   2    2.89    1.44
   6   1   2    2.82    1.41
   6   1   3   23.35    4.29
   6  -1   3   17.88    3.86
   6   1   4  272.46   15.08
   6  -1   4  263.55   13.96
   6   1   5   27.35    4.14
   6  -1   5   26.33    3.63
   6   1   6    3.31    1.60
   6  -1   6    3.79    1.45
   6   1   7   57.88    5.69
   6  -1   7   52.72    4.70
   6   1   8   17.90    3.09
   6  -1   8   14.07    2.43
   6   1   9    5.46    1.74
   6  -1   9    3.53    1.60
   6   1  10    7.17    1.80
   6  -1  10    5.09    1.30
   6   1  11    0.63    0.52
   6   1  12    1.44    1.08
  -6  -1 -15    5.70    2.29
  -6  -1 -16    2.92    1.96
  -6  -1 -17    3.66    1.88
  -6  -1 -18    2.51    1.97
  -6  -1 -19    0.69    0.54
  -6  -1 -20    9.24    3.28
  -6  -1 -21    0.21    1.36
  -6  -1 -22   26.55    6.18
  -6  -1 -23   14.55    4.37
  -6  -1 -24    4.01    2.54
   6  -2 -23    2.08    1.66
   6   2 -23    3.75    2.48
   6  -2 -22    6.96    2.74
   6   2 -22    8.42    3.23
   6  -2 -21    4.87    2.27
   6   2 -21    7.54    3.08
   6  -2 -20    1.52    1.35
   6   2 -20    0.95    1.18
   6  -2 -19    8.91    3.92
   6   2 -19   15.64    4.57
   6  -2 -18    6.57    3.11
   6   2 -18    6.66    3.40
   6   2 -17    3.86    2.36
   6  -2 -17    3.48    2.46
   6   2 -16    1.47    0.97
   6  -2 -16    2.13    1.60
   6   2 -15   16.16    4.36
   6  -2 -15   15.70    4.53
   6   2 -14   -0.06    1.05
   6  -2 -14    2.79    1.61
   6   2 -13    3.12    1.75
   6  -2 -13    3.50    1.99
   6   2 -12   14.60    4.14
   6  -2 -12   15.40    4.00
   6   2 -11    0.33    0.82
   6  -2 -11    0.34    0.96
   6   2 -10    5.93    2.92
   6  -2 -10    3.00    2.18
   6  -2  -9   21.53    4.26
   6   2  -9   20.86    4.75
   6   2  -8   15.58    4.02
   6  -2  -8   17.11    3.77
   6   2  -7   27.31    5.17
   6  -2  -7   33.85    5.21
   6   2  -6   20.95    4.50
   6  -2  -6   25.59    4.41
   6   2  -5   16.02    3.68
   6  -2  -5   15.89    3.48
   6  -2  -4   57.75    6.52
   6   2  -4   58.78    7.25
   6   2  -3    8.34    2.80
   6  -2  -3    7.77    2.18
   6  -2  -2   85.99    7.87
   6   2  -2   84.53    8.69
   6   2  -1  207.68   14.16
   6  -2  -1  211.97   12.89
   6  -2   0    7.62    2.49
   6   2   0    8.23    2.74
   6   2   1  176.30   12.50
   6  -2   1  173.42   11.29
   6   2   2  114.27    9.72
   6  -2   2  117.62    8.55
   6   2   3   11.93    2.73
   6  -2   3   11.35    2.41
   6   2   4   81.35    7.68
   6  -2   4   83.65    6.52
   6   2   5   24.53    3.99
   6  -2   5   22.67    3.08
   6  -2   6   37.48    3.90
   6  -2   7   36.04    3.71
   6  -2   8   22.38    2.81
   6   2   9   31.58    4.21
   6  -2   9   29.42    3.07
   6   2  10    1.99    1.51
   6  -2  10    1.79    0.99
  -6  -2 -11   -1.12    1.07
   6   2  11    0.47    0.18
   6   2  12   17.12    2.84
  -6  -2 -12   18.05    4.04
  -6  -2 -13    5.36    2.18
  -6  -2 -14    2.90    1.42
  -6  -2 -15   15.85    4.02
  -6  -2 -16    1.57    1.59
  -6  -2 -17    7.48    2.85
  -6  -2 -18    3.42    2.37
  -6  -2 -19    6.01    2.65
  -6  -2 -20    0.42    0.53
  -6  -2 -21    5.78    3.03
  -6  -2 -22   11.31    3.86
  -6  -2 -23    5.28    2.89
  -6  -2 -24   -0.08    1.24
   6   3 -23   14.45    4.56
   6  -3 -22    4.17    2.31
   6   3 -22    8.99    3.42
   6   3 -21   -1.80    1.57
   6  -3 -21    1.04    1.02
   6   3 -20    4.62    2.59
   6  -3 -20    6.37    2.79
   6   3 -19    5.46    3.14
   6  -3 -19    3.20    2.23
   6   3 -18   16.67    4.91
   6  -3 -18   15.90    4.40
   6  -3 -17    1.82    1.67
   6   3 -17    1.88    1.47
   6  -3 -16    3.75    2.29
   6   3 -16    7.03    3.01
   6  -3 -15    1.82    1.67
   6   3 -15    0.25    0.85
   6   3 -14    5.65    2.46
   6  -3 -14    5.47    2.62
   6   3 -13    6.68    2.84
   6  -3 -13    5.27    2.31
   6   3 -12    5.29    2.35
   6  -3 -12    5.62    2.45
   6  -3 -11   -0.48    0.78
   6   3 -11    0.33    1.24
   6   3 -10   10.15    3.14
   6  -3 -10   14.50    3.51
   6   3  -9   14.81    3.94
   6  -3  -9   14.73    3.72
   6   3  -8    8.64    3.14
   6  -3  -8    8.34    3.09
   6  -3  -7    0.27    0.74
   6   3  -7    1.44    1.05
   6   3  -6   20.89    4.51
   6  -3  -6   18.67    3.76
   6  -3  -5   57.29    6.57
   6  -3  -4   81.93    7.57
   6  -3  -3   22.16    3.72
   6  -3  -2   11.49    2.64
   6  -3  -1   41.19    5.01
   6  -3   0    4.33    1.59
   6  -3   1   62.73    5.89
   6  -3   2   10.50    2.38
   6  -3   3   32.54    3.87
   6  -3   4  129.78    8.36
   6  -3   5   66.90    5.77
   6  -3   6   24.55    3.25
   6  -3   7    0.40    0.54
  -6  -3  -8    6.12    2.14
   6  -3   8    3.56    1.56
   6  -3   9   15.57    2.20
  -6  -3  -9   14.74    3.48
  -6  -3 -10   13.66    3.16
  -6  -3 -11    0.94    0.61
  -6  -3 -12    2.89    1.54
  -6  -3 -13    7.84    2.63
  -6  -3 -14    4.48    2.20
  -6  -3 -15    2.34    1.83
  -6  -3 -16    2.70    1.87
  -6  -3 -17   -0.49    0.78
  -6  -3 -18    9.28    3.40
  -6  -3 -19   -0.08    0.93
  -6  -3 -20    5.33    3.00
  -6  -3 -21   -0.15    0.50
  -6  -3 -22    3.93    2.56
  -6  -3 -23    4.51    2.66
   6   4 -22    2.97    2.32
   6  -4 -21   -0.28    0.86
   6   4 -21    3.57    2.19
   6  -4 -20    3.09    2.23
   6   4 -20    4.81    2.57
   6  -4 -19    5.51    2.92
   6   4 -19   12.14    4.31
   6   4 -18   13.80    4.58
   6  -4 -18   12.53    3.82
   6  -4 -17    3.84    2.06
   6   4 -17    5.40    3.08
   6  -4 -16   10.28    3.60
   6   4 -16    9.07    3.57
   6  -4 -15   13.65    3.88
   6   4 -15   13.80    4.20
   6   4 -14    7.57    3.27
   6  -4 -14   12.61    3.57
   6  -4 -13    0.13    0.70
   6   4 -13    0.35    0.66
   6   4 -12    1.88    1.49
   6  -4 -12   -2.51    1.70
   6   4 -11    1.23    1.12
   6  -4 -11    3.15    1.64
   6  -4 -10   -0.02    1.07
   6  -4  -9    8.29    2.63
   6  -4  -8    5.48    2.03
   6  -4  -7    1.76    1.35
   6  -4  -6   25.67    4.23
   6  -4  -5   10.38    2.62
   6  -4  -4    4.92    1.62
   6  -4  -3   30.61    4.44
   6  -4  -2   33.55    4.60
   6  -4  -1    5.30    1.82
   6  -4   0   -0.65    0.75
   6  -4   1    9.56    2.32
   6  -4   2   53.37    5.37
   6  -4   3   43.48    4.70
   6  -4   4   11.42    2.23
   6  -4   5   19.00    2.92
   6  -4   6   35.79    3.85
  -6  -4  -6   37.61    5.26
  -6  -4  -7    3.08    1.42
   6  -4   7    3.11    1.16
  -6  -4  -8    4.82    1.84
   6  -4   8    6.46    1.53
  -6  -4  -9   10.14    2.72
  -6  -4 -10    0.64    0.40
  -6  -4 -11    3.14    1.63
  -6  -4 -12    3.11    2.72
  -6  -4 -13    1.47    1.19
  -6  -4 -14    8.15    2.91
  -6  -4 -15   10.67    3.47
  -6  -4 -16   10.30    3.23
  -6  -4 -17    3.24    1.99
  -6  -4 -18   10.14    3.37
  -6  -4 -19    4.38    2.18
  -6  -4 -20    2.00    1.75
  -6  -4 -21    0.70    1.34
  -6  -4 -22    3.10    2.57
  -6  -4 -23    2.02    2.31
   6   5 -20    5.06    2.62
   6  -5 -20    5.69    2.44
   6   5 -19    1.19    1.28
   6  -5 -19   -0.51    0.99
   6  -5 -18    7.78    3.14
   6   5 -18    7.83    3.46
   6  -5 -17   16.24    4.05
   6   5 -17   17.37    4.72
   6  -5 -16    4.15    2.11
   6   5 -16    5.78    3.18
   6  -5 -15    3.38    1.92
   6   5 -15    1.82    1.52
   6  -5 -14    1.16    1.20
   6  -5 -13   41.90    6.42
   6  -5 -12    2.18    1.75
   6  -5 -11    0.99    1.34
   6  -5 -10    9.67    2.83
   6  -5  -9    4.44    1.99
   6  -5  -8    0.36    1.19
   6  -5  -7    0.34    0.85
   6  -5  -6    2.25    0.88
   6  -5  -5    6.08    2.06
   6  -5  -4    2.76    1.34
   6  -5  -3    6.05    1.92
   6  -5  -2    0.11    0.37
   6  -5  -1   -0.67    0.79
   6  -5   0   21.89    3.56
   6  -5   1    1.82    0.99
   6  -5   2    3.41    1.44
   6  -5   3    7.62    2.03
  -6  -5  -4    3.74    1.58
   6  -5   4    1.73    1.00
  -6  -5  -5    5.20    1.96
   6  -5   5    7.23    1.83
  -6  -5  -6    3.10    1.72
   6  -5   6    3.10    1.28
   6  -5   7    4.23    1.48
  -6  -5  -7    3.54    1.56
   6  -5   8    1.34    0.91
  -6  -5  -8    1.23    1.20
  -6  -5  -9    2.33    1.27
  -6  -5 -10    6.46    2.29
  -6  -5 -11    0.55    0.75
  -6  -5 -12    2.94    1.63
  -6  -5 -13   28.27    5.21
  -6  -5 -14    8.48    3.06
  -6  -5 -15    1.04    1.17
  -6  -5 -16    4.00    2.08
  -6  -5 -17   16.64    4.28
  -6  -5 -18    4.25    2.54
  -6  -5 -19    0.86    0.96
  -6  -5 -20    0.39    0.74
  -6  -5 -21    4.04    2.47
  -6  -5 -22   -0.40    0.78
   6   6 -18   11.02    4.00
   6  -6 -18    7.44    3.05
   6  -6 -17    3.88    2.07
   6  -6 -16    0.69    1.10
   6  -6 -15   24.57    5.04
   6  -6 -14   18.05    4.41
   6  -6 -13    7.28    2.78
   6  -6 -12   18.90    4.16
   6  -6 -11   21.34    4.37
   6  -6 -10    2.22    1.63
   6  -6  -9    4.10    2.07
   6  -6  -8    7.59    2.58
   6  -6  -7   20.75    3.96
   6  -6  -6    4.87    2.03
   6  -6  -5    4.67    1.74
   6  -6  -4    4.75    1.70
   6  -6  -3    4.64    1.51
   6  -6  -2   11.05    2.72
   6  -6  -1    6.56    1.94
   6  -6   0    0.88    0.82
   6  -6   1   11.00    2.51
   6  -6   2   11.47    2.73
  -6  -6  -3    3.22    1.22
   6  -6   3    1.22    1.26
   6  -6   4    4.18    1.45
  -6  -6  -4    5.99    1.67
   6  -6   5    2.95    1.57
  -6  -6  -5    3.26    1.30
   6  -6   6    1.87    1.46
  -6  -6  -6    3.56    1.67
   6  -6   7   15.35    2.87
  -6  -6  -7   16.74    3.40
  -6  -6  -8    6.08    2.06
  -6  -6  -9    2.15    1.28
  -6  -6 -10    0.98    1.18
  -6  -6 -11   18.71    3.88
  -6  -6 -12   19.94    4.25
  -6  -6 -13    9.01    3.02
  -6  -6 -14    8.84    2.93
  -6  -6 -15   16.25    4.02
  -6  -6 -16   -0.86    0.98
  -6  -6 -17    1.98    1.61
  -6  -6 -18    5.08    2.38
  -6  -6 -19    3.26    2.20
  -6  -6 -20    0.09    0.91
  -6  -6 -21    2.51    2.19
   6  -7 -16   10.85    3.50
   6  -7 -15    1.23    1.17
   6  -7 -14    2.79    1.83
   6  -7 -13   15.18    3.69
   6  -7 -12    4.85    2.41
   6  -7 -11    2.11    1.55
   6  -7 -10   10.58    3.12
   6  -7  -9    5.72    2.40
   6  -7  -8    2.39    1.64
   6  -7  -7   10.23    2.84
   6  -7  -6   10.49    2.91
   6  -7  -5    9.45    2.83
   6  -7  -4    1.50    1.08
   6  -7  -3   19.45    3.67
   6  -7  -2    5.45    2.12
   6  -7  -1    9.07    2.43
   6  -7   0    2.81    1.54
   6  -7   1    6.17    2.14
   6  -7   2    8.45    2.30
   6  -7   3   10.62    2.78
   6  -7   4    2.87    1.34
   6  -7   5   15.43    2.95
   6  -7   6   15.98    3.05
  -6  -7  -6    9.05    2.34
  -6  -7  -7    6.14    1.99
  -6  -7  -8    2.41    1.39
  -6  -7  -9    4.68    1.80
  -6  -7 -10    6.78    2.24
  -6  -7 -11    1.25    1.19
  -6  -7 -12    3.81    2.02
  -6  -7 -13   11.99    3.44
  -6  -7 -14    1.57    1.48
  -6  -7 -15    2.66    1.65
  -6  -7 -16    5.39    2.62
  -6  -7 -17    2.64    2.04
  -6  -7 -18    0.02    0.42
  -6  -7 -19    0.91    1.55
  -6  -7 -20   -1.43    1.34
   6  -8 -14    3.33    1.72
   6  -8 -13    3.68    1.93
   6  -8 -12    0.87    1.50
   6  -8 -11    3.81    2.18
   6  -8 -10    2.94    2.00
   6  -8  -9   14.82    3.52
   6  -8  -8    5.30    2.35
   6  -8  -7    4.52    2.24
   6  -8  -6   -0.29    0.93
   6  -8  -5    5.44    2.08
   6  -8  -4    5.66    2.11
   6  -8  -3    4.94    2.05
   6  -8  -2    3.58    1.76
   6  -8  -1    1.02    0.98
   6  -8   0    2.02    1.04
   6  -8   1    1.82    1.19
   6  -8   2    2.04    1.29
   6  -8   3    3.43    1.49
   6  -8   4    2.08    1.28
   6  -8   5    5.92    2.17
  -6  -8 -11    1.84    1.26
  -6  -8 -12   -1.96    1.35
  -6  -8 -13    2.45    1.80
  -6  -8 -14    1.89    1.87
  -6  -8 -15    2.75    1.79
  -6  -8 -16    2.59    1.90
  -6  -8 -17   -0.03    0.36
  -6  -8 -18    0.00    1.33
  -6  -8 -19    1.15    0.62
   6  -9 -11   -1.57    1.30
   6  -9 -10    3.53    2.05
   6  -9  -9    1.50    1.42
   6  -9  -8    9.83    3.41
   6  -9  -7    2.18    1.82
   6  -9  -6    2.03    2.20
   6  -9  -5    1.30    1.35
   6  -9  -4    0.39    1.02
   6  -9  -3    0.85    1.46
   6  -9  -2    5.80    2.32
   6  -9  -1    4.80    2.39
   6  -9   0    1.51    1.33
   6  -9   1   10.31    2.94
   6  -9   2    3.78    2.17
   6  -9   3    0.49    1.07
   6 -10  -7    2.72    2.32
   6 -10  -6    0.34    0.99
   6 -10  -5    2.72    2.03
   6 -10  -4    0.42    0.99
   6 -10  -3    1.19    1.10
   6 -10  -2    2.59    0.80
   6 -10  -1   -1.86    1.34
   6 -10   0   -0.07    0.38
   6 -10   1   -0.11    0.41
   6 -10   2    0.51    0.75
   6 -11  -3   -2.78    1.74
   6 -11  -2    0.01    0.31
   6 -11  -1    2.13    1.13
   6 -11   0   -0.97    1.01
   7   0 -19    4.74    2.14
   7   0 -18    3.89    2.17
   7   0 -17   45.31    8.05
   7   0 -16    0.58    1.00
   7   0 -15    2.74    2.20
   7   0 -14    1.65    1.43
   7   0 -13    7.25    2.98
   7   0 -12    2.85    1.76
   7   0 -11    0.85    0.89
   7   0 -10    2.32    1.62
   7   0  -9   21.61    4.73
   7   0  -8   -0.55    0.64
   7   0  -7   -1.18    1.27
   7   0  -6   -1.24    1.41
   7   0  -5   40.77    6.20
   7   0  -4   -1.10    1.04
   7   0  -3   39.07    5.72
   7   0  -2    0.20    0.76
   7   0  -1    0.21    1.05
   7   0   0   -0.91    1.39
   7   0   1   -1.93    1.33
   7   0   2   -0.51    0.40
   7   0   3   21.83    4.10
   7   0   4    0.69    1.02
   7   0   5   31.63    4.73
   7   0   6    0.51    0.78
   7   0   7    1.64    0.95
   7   1 -19    5.47    2.79
   7  -1 -19    0.06    1.08
   7   1 -18    5.39    2.76
   7  -1 -18    7.30    3.04
   7   1 -17    4.13    2.47
   7  -1 -17    4.72    2.52
   7   1 -16   12.30    4.08
   7  -1 -16    8.50    3.24
   7  -1 -15   23.55    5.29
   7   1 -15   17.67    4.87
   7  -1 -14    2.84    1.91
   7   1 -14    0.74    0.88
   7  -1 -13    5.20    2.61
   7   1 -13   10.51    3.42
   7  -1 -12    0.63    1.27
   7   1 -12    1.35    1.84
   7  -1 -11    5.33    2.67
   7   1 -11    8.26    3.09
   7  -1 -10    3.97    2.10
   7   1 -10    0.32    0.99
   7  -1  -9    6.15    2.49
   7   1  -9    7.07    2.81
   7  -1  -8   23.90    4.70
   7   1  -8   24.45    5.21
   7  -1  -7   -0.13    1.10
   7   1  -7    1.35    1.36
   7  -1  -6   10.62    3.24
   7   1  -6   14.06    3.65
   7  -1  -5   23.35    4.63
   7   1  -5   18.81    4.31
   7  -1  -4    6.59    2.60
   7   1  -4    5.15    2.50
   7   1  -3   93.27    9.41
   7  -1  -3   82.81    8.63
   7   1  -2    5.90    2.23
   7  -1  -2    4.78    2.03
   7   1  -1   15.65    3.56
   7  -1  -1   14.17    3.16
   7   1   0   16.87    3.72
   7  -1   0   16.39    3.55
   7   1   1    6.78    2.63
   7  -1   1   10.29    2.65
   7   1   2    6.49    2.23
   7  -1   2    1.98    1.34
   7   1   3   55.58    6.71
   7  -1   3   54.96    6.15
   7  -1   4    8.82    2.37
   7   1   4   10.93    2.76
   7  -1   5   12.33    3.00
   7   1   5   13.16    3.28
   7  -1   6    8.03    2.35
   7   1   6   12.38    2.96
   7  -1   7    1.61    0.94
   7   1   7    3.79    1.54
   7   1   8   13.79    3.26
   7  -2 -18    4.52    2.31
   7   2 -18    6.33    2.78
   7  -2 -17    2.93    2.19
   7   2 -17    8.72    3.52
   7  -2 -16    2.12    1.13
   7   2 -16    2.37    2.33
   7  -2 -15    0.67    1.03
   7   2 -15    0.46    1.12
   7  -2 -14    1.02    1.52
   7   2 -14    5.32    2.99
   7   2 -13    6.33    2.94
   7  -2 -13    2.77    2.10
   7   2 -12    5.14    2.83
   7  -2 -12    4.98    2.39
   7   2 -11    6.03    2.47
   7  -2 -11    3.21    2.00
   7   2 -10    3.73    1.87
   7  -2 -10    4.07    1.84
   7   2  -9    0.44    0.90
   7  -2  -9    1.63    1.42
   7   2  -8   33.01    6.04
   7  -2  -8   26.09    4.98
   7   2  -7    5.44    2.39
   7  -2  -7    5.88    2.53
   7   2  -6   39.67    6.55
   7  -2  -6   34.38    5.71
   7   2  -5   15.63    4.09
   7  -2  -5   12.49    3.32
   7   2  -4    1.76    1.40
   7  -2  -4    1.49    1.23
   7   2  -3    5.27    2.12
   7  -2  -3    4.31    1.91
   7  -2  -2   13.98    3.33
   7   2  -2   16.37    3.95
   7  -2  -1  116.39    9.66
   7   2  -1  121.71   11.10
   7  -2   0    1.42    1.29
   7   2   0    1.58    1.66
   7  -2   1   71.11    7.41
   7   2   1   79.18    8.67
   7  -2   2   13.35    2.90
   7   2   2   17.92    4.09
   7  -2   3    2.48    1.49
   7   2   3    4.79    2.05
   7  -2   4    0.91    0.84
   7   2   4    0.59    0.77
   7  -2   5   10.74    2.51
   7   2   5   12.73    3.38
   7  -2   6   18.25    3.33
   7   2   6   23.30    4.48
   7   2   7    4.62    2.13
   7   2   8   17.30    3.87
  -7  -2 -20   -1.70    2.04
   7  -3 -18    8.25    3.26
   7   3 -17   10.85    3.98
   7  -3 -17    5.04    2.54
   7   3 -16    1.64    1.35
   7  -3 -16    3.24    2.11
   7   3 -15    4.34    2.47
   7  -3 -15    1.90    1.47
   7   3 -14   -0.48    0.89
   7  -3 -14    3.75    2.44
   7  -3 -13    2.26    1.87
   7   3 -13    0.26    1.27
   7  -3 -12   -0.70    0.55
   7   3 -12   -1.68    1.82
   7  -3 -11    1.28    1.20
   7   3 -11    0.33    1.06
   7  -3 -10    8.46    2.96
   7   3 -10    6.41    3.00
   7   3  -9    2.11    1.51
   7  -3  -9    1.56    0.49
   7   3  -8    1.69    1.33
   7  -3  -8    1.32    1.30
   7   3  -7    4.38    2.19
   7  -3  -7    2.86    1.84
   7   3  -6   29.78    5.73
   7  -3  -6   33.94    5.30
   7  -3  -5    6.52    2.26
   7   3  -5    5.58    2.50
   7  -3  -4   -0.25    0.71
   7   3  -4    0.51    0.87
   7  -3  -3   96.05    8.68
   7   3  -3  104.20   10.73
   7  -3  -2   52.78    6.22
   7   3  -2   53.07    7.46
   7   3  -1   23.05    5.39
   7  -3  -1   25.84    4.40
   7  -3   0   -0.02    0.76
   7   3   0    3.69    1.79
   7   3   1   48.28    6.67
   7  -3   1   42.83    5.11
   7   3   2   40.28    6.28
   7  -3   2   36.72    4.98
   7   3   3   66.17    7.93
   7  -3   3   57.51    6.09
   7  -3   4    3.14    1.41
   7   3   4    1.60    1.35
   7   3   5    6.97    2.50
   7  -3   5    3.32    1.25
   7   3   6   23.51    4.37
   7   3   7    1.50    1.21
   7   3   8    4.07    2.03
   7   3   9    2.50    1.81
  -7  -3 -15    0.41    1.51
  -7  -3 -16    1.70    2.19
  -7  -3 -17    4.18    2.45
  -7  -3 -18    4.25    2.49
  -7  -3 -19    2.48    2.07
  -7  -3 -20    2.38    1.93
   7  -4 -17    3.53    2.41
   7  -4 -16   16.55    4.32
   7   4 -16   12.44    4.13
   7  -4 -15   -0.11    0.46
   7   4 -15    3.76    2.31
   7   4 -14    1.29    2.18
   7  -4 -14    1.32    1.65
   7   4 -13    5.69    3.26
   7  -4 -13    7.34    2.90
   7  -4 -12    3.76    2.24
   7   4 -12    3.59    2.52
   7  -4 -11    1.66    1.17
   7   4 -11    1.53    1.94
   7  -4 -10    0.03    1.29
   7   4 -10    0.94    1.89
   7   4  -9    0.20    0.61
   7  -4  -9    1.11    0.96
   7  -4  -8    5.04    2.12
   7   4  -8    5.44    3.07
   7   4  -7   -0.28    0.75
   7  -4  -7    1.14    1.66
   7   4  -6    5.18    2.06
   7  -4  -6    3.64    1.77
   7  -4  -5    4.32    1.63
   7   4  -5    6.58    2.32
   7  -4  -4    1.38    1.17
   7  -4  -3    7.25    2.22
   7  -4  -2    0.67    0.93
   7  -4  -1   11.69    2.71
   7  -4   0    9.36    2.52
   7  -4   1    6.25    2.08
   7  -4   2    2.45    1.16
   7  -4   3    4.81    1.94
   7  -4   4    6.22    1.82
  -7  -4 -12    3.11    1.66
  -7  -4 -13    5.41    2.54
  -7  -4 -14    2.53    2.04
  -7  -4 -15    0.67    1.35
  -7  -4 -16   10.15    3.88
  -7  -4 -17   -2.71    1.81
  -7  -4 -18    3.35    1.94
  -7  -4 -19    1.73    2.16
  -7  -4 -20    0.19    1.69
   7  -5 -15    3.28    1.92
   7  -5 -14    3.58    2.38
   7   5 -14    0.78    1.24
   7  -5 -13    0.92    0.99
   7   5 -13    3.29    2.08
   7  -5 -12   -0.50    1.08
   7   5 -12    0.36    1.35
   7   5 -11    6.69    3.22
   7  -5 -11    2.03    1.78
   7   5 -10    3.86    2.72
   7  -5 -10    5.57    2.00
   7  -5  -9    1.52    1.68
   7  -5  -8   -0.92    1.16
   7  -5  -7    3.48    1.32
   7  -5  -6    1.60    1.09
   7  -5  -5    4.36    1.69
   7  -5  -4    0.35    0.96
   7  -5  -3    1.32    1.24
   7  -5  -2    8.56    2.39
   7  -5  -1    3.77    1.82
   7  -5   0   -0.91    0.78
   7  -5   1    3.50    1.29
   7  -5   2    6.40    2.21
   7  -5   3    1.13    0.87
  -7  -5  -9   -0.32    0.90
  -7  -5 -10    6.35    2.42
  -7  -5 -11   -0.06    0.90
  -7  -5 -12    2.60    1.71
  -7  -5 -13    1.13    1.35
  -7  -5 -14    0.19    1.17
  -7  -5 -15    1.17    1.09
  -7  -5 -16    0.00    1.20
  -7  -5 -17    3.16    2.30
  -7  -5 -18    1.29    1.79
  -7  -5 -19    3.38    2.08
   7  -6 -14    2.57    2.03
   7  -6 -13    3.62    2.19
   7  -6 -12   -0.21    1.24
   7  -6 -11    0.99    1.50
   7  -6 -10    2.22    2.03
   7  -6  -9   -0.99    1.01
   7  -6  -8    0.45    0.51
   7  -6  -7    0.62    0.77
   7  -6  -6    3.20    1.57
   7  -6  -5    0.23    0.32
   7  -6  -4    0.48    0.33
   7  -6  -3    0.76    0.93
   7  -6  -2    1.22    1.22
   7  -6  -1    4.66    1.76
   7  -6   0    0.68    0.80
   7  -6   1    1.31    1.14
   7  -6   2    2.34    1.14
  -7  -6 -12    1.43    1.40
  -7  -6 -13    3.49    1.97
  -7  -6 -14    0.77    0.96
  -7  -6 -15    0.31    0.60
  -7  -6 -16    0.89    1.50
  -7  -6 -17    2.03    1.94
  -7  -6 -18    1.40    1.88
   7  -7 -11    0.04    1.33
   7  -7 -10    1.77    1.49
   7  -7  -9    0.31    0.44
   7  -7  -8    0.71    0.40
   7  -7  -7    6.07    2.25
   7  -7  -6    2.05    1.53
   7  -7  -5    3.41    1.66
   7  -7  -4    0.01    0.69
   7  -7  -3    1.78    1.35
   7  -7  -2    1.12    0.89
   7  -7  -1    1.90    1.09
   7  -7   0    0.29    0.51
   7  -7   1    2.00    1.49
   7  -8  -9    1.67    1.91
   7  -8  -8    3.00    2.01
   7  -8  -7    7.00    2.83
   7  -8  -6    4.98    2.17
   7  -8  -5    0.97    1.39
   7  -8  -4    0.99    0.95
   7  -8  -3    3.09    1.91
   7  -8  -2    0.59    0.46
   7  -8  -1    1.74    1.23
   7  -8   0    6.74    2.55
   7  -9  -6   -0.18    0.48
   7  -9  -5    1.99    1.71
   7  -9  -4    1.97    1.50
   7  -9  -3    0.94    1.17
   7  -9  -2    0.84    0.83
   8   0 -13    1.04    1.63
   8   0 -12    4.58    2.51
   8   0 -11    0.46    0.84
   8   0 -10   42.38    7.50
   8   0  -9    3.65    2.05
   8   0  -8    2.38    3.39
   8   0  -7    2.02    2.13
   8   0  -6   -0.24    0.76
   8   0  -5   -1.83    1.38
   8   0  -4    1.08    1.44
   8   0  -3   -4.08    2.00
   8   0  -2    4.97    2.42
   8   0  -1   -2.58    1.90
   8   0   0    9.23    2.96
   8   0   1    0.24    0.81
   8   0   2    1.14    1.12
   8   0   3    0.37    0.55
   8   1 -13    3.75    2.40
   8  -1 -13   -1.33    1.32
   8   1 -12    5.57    2.63
   8  -1 -12    5.32    2.58
   8   1 -11    4.21    2.52
   8  -1 -11    6.74    2.64
   8   1 -10   12.29    4.04
   8  -1 -10    9.07    3.93
   8   1  -9   10.67    3.95
   8  -1  -9    8.96    3.03
   8   1  -8   29.76    5.89
   8  -1  -8   23.71    5.20
   8   1  -7   10.96    3.47
   8  -1  -7    9.55    3.83
   8   1  -6    6.28    3.02
   8  -1  -6    4.08    2.17
   8   1  -5    2.09    1.64
   8  -1  -5   -0.47    0.88
   8   1  -4    1.36    1.43
   8  -1  -4   -2.27    1.92
   8   1  -3    0.59    1.20
   8  -1  -3   -1.57    1.37
   8   1  -2   -1.48    0.97
   8  -1  -2   -1.50    0.33
   8   1  -1    0.41    0.50
   8  -1  -1    0.46    0.72
   8   1   0    3.26    1.61
   8  -1   0    2.04    1.53
   8   1   1    1.87    1.36
   8  -1   1    1.76    1.73
   8   1   2    2.29    1.30
   8  -1   2    1.65    1.28
   8   1   3    2.75    1.45
   8  -2 -13   17.07    4.70
   8  -2 -12    0.59    0.68
   8   2 -12   -0.42    0.50
   8  -2 -11    2.11    1.69
   8   2 -11    5.18    2.79
   8  -2 -10   24.26    5.20
   8   2 -10   30.94    6.37
   8  -2  -9    3.10    1.99
   8   2  -9    2.65    1.97
   8  -2  -8   11.34    3.48
   8   2  -8   12.98    4.21
   8  -2  -7    8.71    2.99
   8   2  -7   10.50    3.69
   8  -2  -6   15.87    3.97
   8   2  -6   21.60    4.94
   8  -2  -5    3.86    1.88
   8   2  -5    2.03    1.35
   8  -2  -4    0.76    1.11
   8   2  -4    1.05    1.35
   8   2  -3    1.05    0.82
   8  -2  -3    0.59    0.99
   8   2  -2    0.58    0.80
   8  -2  -2    3.08    1.47
   8   2  -1    2.58    1.72
   8  -2  -1    2.87    1.42
   8   2   0    2.20    1.89
   8  -2   0    2.12    1.48
   8   2   1    2.04    1.66
   8  -2   1    1.85    1.52
   8   2   2    0.15    0.65
   8   2   3    1.54    1.09
   8   2   4   -1.43    1.12
   8  -3 -12    7.95    3.21
   8   3 -11    3.41    2.77
   8  -3 -11    2.55    2.04
   8   3 -10    3.00    2.34
   8  -3 -10    2.07    0.55
   8   3  -9    2.11    2.05
   8  -3  -9    4.48    2.39
   8  -3  -8   17.77    4.21
   8   3  -8   26.54    5.85
   8  -3  -7    2.08    1.58
   8   3  -7    0.57    1.05
   8  -3  -6    5.83    2.26
   8   3  -6    4.93    1.78
   8  -3  -5    0.46    1.26
   8   3  -5   -2.14    2.03
   8  -3  -4    5.27    2.08
   8   3  -4    2.98    1.62
   8  -3  -3    0.09    0.39
   8   3  -3    0.81    1.31
   8  -3  -2    0.66    1.17
   8   3  -2    0.39    0.66
   8  -3  -1   -0.14    0.40
   8   3  -1   -2.46    1.66
   8  -3   0    1.68    1.35
   8   3   0    2.03    1.83
   8  -3   1   -0.80    0.41
   8   3   1    1.61    1.69
   8   3   2    1.06    0.73
   8   3   3    0.62    0.69
   8   3   4    3.86    2.15
   8  -4 -11    0.50    1.36
   8  -4 -10    8.09    2.78
   8  -4  -9    1.77    1.91
   8   4  -9    3.81    2.95
   8  -4  -8    2.87    2.01
   8   4  -8    4.65    2.95
   8   4  -7   -1.77    1.49
   8  -4  -7    0.00    0.48
   8  -4  -6    6.08    2.21
   8   4  -6    7.62    3.34
   8  -4  -5    1.29    1.21
   8   4  -5    1.40    0.84
   8  -4  -4    3.67    1.95
   8   4  -4    6.09    2.74
   8  -4  -3    3.82    1.87
   8   4  -3    6.35    2.68
   8   4  -2   -1.62    1.41
   8  -4  -2    0.38    0.78
   8   4  -1    2.58    1.47
   8  -4  -1    5.15    1.98
   8   4   0    4.45    2.45
   8  -4   0   -0.65    0.73
   8   4   1    1.06    1.62
   8   4   2    2.36    1.45
   8   4   3    6.77    2.72
   8   4   4    3.25    2.11
   8   4   5    1.60    1.30
   8  -5 -10    1.04    1.28
   8  -5  -9    1.64    1.02
   8  -5  -8   -0.47    0.97
   8  -5  -7   -0.34    0.43
   8   5  -6   -2.10    1.53
   8  -5  -6   -0.70    0.85
   8   5  -5   -2.02    1.68
   8  -5  -5    2.05    1.42
   8   5  -4    2.99    1.81
   8  -5  -4    1.29    1.34
   8   5  -3    2.41    2.05
   8  -5  -3   -0.49    0.69
   8  -5  -2   -0.87    0.87
   8   5  -2   -1.24    0.96
   8   5  -1    0.17    0.70
   8   5   0    3.82    2.01
   8  -6  -8    0.02    0.77
   8  -6  -7    0.73    0.80
   8  -6  -6    0.31    1.28
   8  -6  -5   -4.10    1.92
   8  -6  -4    2.07    1.72
   8  -6  -3   -0.38    0.62
   8  -7  -6    3.44    1.77
   8  -7  -5   -0.26    0.49
   8  -7  -4   -0.44    0.63
   9   0  -6    2.49    1.98
   9   0  -5    0.46    1.26
   9   0  -4   -1.31    1.34
   9   0  -3    0.91    0.47
   9  -1  -6   -0.38    1.05
   9   1  -5    3.15    2.43
   9  -1  -5   -0.37    0.70
   9   1  -4   -0.40    0.75
   9  -1  -4   -0.35    0.67
   9   1  -3    2.22    1.44
   9  -1  -3    2.01    1.42
   9   1  -2    0.39    0.71
   9  -2  -6    1.14    1.08
   9  -2  -5    3.17    1.77
   9  -2  -4    0.74    0.84
   9   2  -4   -0.10    1.36
   9   2  -3   -0.75    0.97
   9   2  -2   -2.40    1.66
   9   3  -2    1.83    1.49
   0   0   0    0.00    0.00

TITL PSU-1257(R-386-1R) in P2(1)/n
REM P2(1)/n (#14 in standard setting)
CELL 0.71073   6.690514  10.677182  27.213524  90.0000  90.4069  90.0000
ZERR   36.00   0.001251   0.002048   0.005698   0.0000   0.0205   0.0000
LATT  1
SYMM -x+1/2, y+1/2,-z+1/2
SFAC C H N O
UNIT 36.00 36.00 36.00 36.00
TREF
HKLF 4
END
_computing_structure_solution     'SHELXT 2018/2 (Sheldrick, 2018)'
;
_shelx_hkl_checksum                58450
_olex2_submission_special_instructions  'No special instructions were received'
loop_
  _twin_individual_id
  _twin_individual_mass_fraction_refined
 1 0.6181(17)
 2 0.3819(17)
