# Supplementary material for: Heterocycle-guided synthesis of m-hetarylanilines via three-component benzannulation
Source: Beilstein J Org Chem. 2024 Sep 2;20:2208–16. doi: 10.3762/bjoc.20.188 (PMC11403807; doi:10.3762/bjoc.20.188)
Supplement: File 2 — xyz files with Cartesian atomic coordinates for all model structures and CIF-files for compounds 1g, 3ab, 3bb and 3ca. [file Beilstein_J_Org_Chem-20-2208-s002.zip › 3ca.cif]

data_psu-1255(r-408)
_audit_creation_date               2021-06-09
_audit_creation_method
;
Olex2 1.3
(compiled 2020.11.12 svn.r5f609507 for OlexSys, GUI svn.r6272)
;
_shelx_SHELXL_version_number       '2018/3'
_audit_contact_author_address      ?
_audit_contact_author_email        ?
_audit_contact_author_name         ''
_audit_contact_author_phone        ?
_publ_contact_author_id_orcid      ?
_publ_section_references
;
Dolomanov, O.V., Bourhis, L.J., Gildea, R.J, Howard, J.A.K. & Puschmann, H.
 (2009), J. Appl. Cryst. 42, 339-341.

Sheldrick, G.M. (2008). Acta Cryst. A64, 112-122.

Sheldrick, G.M. (2015). Acta Cryst. C71, 3-8.
;
_chemical_name_common              ?
_chemical_name_systematic
;
 ? 
;
_chemical_formula_moiety           'C26 H20 N2 S'
_chemical_formula_sum              'C26 H20 N2 S'
_chemical_formula_weight           392.50
_chemical_melting_point            ?
_chemical_oxdiff_formula           'C H N S'
loop_
  _atom_type_symbol
  _atom_type_description
  _atom_type_scat_dispersion_real
  _atom_type_scat_dispersion_imag
  _atom_type_scat_source
 'C' 'C' 0.0033 0.0016 'International Tables Vol C Tables 4.2.6.8 and 6.1.1.4'
 'H' 'H' 0.0000 0.0000 'International Tables Vol C Tables 4.2.6.8 and 6.1.1.4'
 'N' 'N' 0.0061 0.0033 'International Tables Vol C Tables 4.2.6.8 and 6.1.1.4'
 'S' 'S' 0.1246 0.1234 'International Tables Vol C Tables 4.2.6.8 and 6.1.1.4'

_shelx_space_group_comment
;
The symmetry employed for this shelxl refinement is uniquely defined
by the following loop, which should always be used as a source of
symmetry information in preference to the above space-group names.
They are only intended as comments.
;
_space_group_crystal_system        'orthorhombic'
_space_group_IT_number             61
_space_group_name_H-M_alt          'P b c a'
_space_group_name_Hall             '-P 2ac 2ab'
loop_
  _space_group_symop_operation_xyz
 'x, y, z'
 '-x+1/2, -y, z+1/2'
 'x+1/2, -y+1/2, -z'
 '-x, y+1/2, -z+1/2'
 '-x, -y, -z'
 'x-1/2, y, -z-1/2'
 '-x-1/2, y-1/2, z'
 'x, -y-1/2, z-1/2'

_cell_length_a                     8.146(2)
_cell_length_b                     19.701(5)
_cell_length_c                     25.178(5)
_cell_angle_alpha                  90
_cell_angle_beta                   90
_cell_angle_gamma                  90
_cell_volume                       4040.7(17)
_cell_formula_units_Z              8
_cell_measurement_reflns_used      2327
_cell_measurement_temperature      295(2)
_cell_measurement_theta_max        25.4280
_cell_measurement_theta_min        3.5020
_shelx_estimated_absorpt_T_max     0.966
_shelx_estimated_absorpt_T_min     0.910
_exptl_absorpt_coefficient_mu      0.175
_exptl_absorpt_correction_T_max    1.00000
_exptl_absorpt_correction_T_min    0.68540
_exptl_absorpt_correction_type     multi-scan
_exptl_absorpt_process_details
;
CrysAlisPro, Agilent Technologies,
Version 1.171.37.33 (release 27-03-2014 CrysAlis171 .NET)
(compiled Mar 27 2014,17:12:48)
Empirical absorption correction using spherical harmonics,
 implemented in SCALE3 ABSPACK scaling algorithm.
;
_exptl_absorpt_special_details     ?
_exptl_crystal_colour              'clear colourless'
_exptl_crystal_colour_lustre       clear
_exptl_crystal_colour_modifier     .
_exptl_crystal_colour_primary      colourless
_exptl_crystal_density_diffrn      1.290
_exptl_crystal_density_meas        ?
_exptl_crystal_density_method      'not measured'
_exptl_crystal_description         prism
_exptl_crystal_F_000               1648
_exptl_crystal_size_max            0.55
_exptl_crystal_size_mid            0.25
_exptl_crystal_size_min            0.2
_exptl_special_details
;
 ? 
;
_exptl_transmission_factor_max     ?
_exptl_transmission_factor_min     ?
_diffrn_reflns_av_R_equivalents    0.0401
_diffrn_reflns_av_unetI/netI       0.0494
_diffrn_reflns_Laue_measured_fraction_full  0.999
_diffrn_reflns_Laue_measured_fraction_max  0.873
_diffrn_reflns_limit_h_max         10
_diffrn_reflns_limit_h_min         -11
_diffrn_reflns_limit_k_max         23
_diffrn_reflns_limit_k_min         -26
_diffrn_reflns_limit_l_max         34
_diffrn_reflns_limit_l_min         -23
_diffrn_reflns_number              14590
_diffrn_reflns_point_group_measured_fraction_full  0.999
_diffrn_reflns_point_group_measured_fraction_max  0.873
_diffrn_reflns_theta_full          26.000
_diffrn_reflns_theta_max           29.386
_diffrn_reflns_theta_min           2.824
_diffrn_ambient_temperature        295.15
_diffrn_detector                   'CCD plate'
_diffrn_detector_area_resol_mean   10.4752
_diffrn_detector_type              Ruby
_diffrn_measured_fraction_theta_full  0.999
_diffrn_measured_fraction_theta_max  0.873
_diffrn_measurement_details
;
#__ type_ start__ end____ width___ exp.time_
  1 omega   -1.00   46.00   1.0000   25.0000
omega____ theta____ kappa____ phi______ frames
    -       13.8509  -57.0000 -120.0000 47

#__ type_ start__ end____ width___ exp.time_
  2 omega  -19.00   21.00   1.0000   25.0000
omega____ theta____ kappa____ phi______ frames
    -      -14.3978  -99.0000    0.0000 40

#__ type_ start__ end____ width___ exp.time_
  3 omega   -3.00   64.00   1.0000   25.0000
omega____ theta____ kappa____ phi______ frames
    -      -14.3978   57.0000  -30.0000 67
;
_diffrn_measurement_device         'four-circle diffractometer'
_diffrn_measurement_device_type    'New Xcalibur, Ruby'
_diffrn_measurement_method         '\w scans'
_diffrn_orient_matrix_UB_11        -0.0141356000
_diffrn_orient_matrix_UB_12        -0.0346850000
_diffrn_orient_matrix_UB_13        0.0061264000
_diffrn_orient_matrix_UB_21        -0.0069167000
_diffrn_orient_matrix_UB_22        -0.0075526000
_diffrn_orient_matrix_UB_23        -0.0274273000
_diffrn_orient_matrix_UB_31        0.0857236000
_diffrn_orient_matrix_UB_32        -0.0061062000
_diffrn_orient_matrix_UB_33        -0.0012937000
_diffrn_radiation_monochromator    graphite
_diffrn_radiation_probe            x-ray
_diffrn_radiation_type             'Mo K\a'
_diffrn_radiation_wavelength       0.71073
_diffrn_source                     'Enhance (Mo) X-ray Source'
_reflns_Friedel_coverage           0.000
_reflns_Friedel_fraction_full      .
_reflns_Friedel_fraction_max       .
_reflns_number_gt                  3055
_reflns_number_total               4874
_reflns_odcompleteness_completeness  99.72
_reflns_odcompleteness_iscentric   1
_reflns_odcompleteness_theta       26.32
_reflns_special_details
;
 Reflections were merged by SHELXL according to the crystal
 class for the calculation of statistics and refinement.
 
 _reflns_Friedel_fraction is defined as the number of unique
 Friedel pairs measured divided by the number that would be
 possible theoretically, ignoring centric projections and
 systematic absences.
;
_reflns_threshold_expression       'I > 2\s(I)'
_computing_cell_refinement
;
CrysAlisPro, Agilent Technologies,
Version 1.171.37.33 (release 27-03-2014 CrysAlis171 .NET)
(compiled Mar 27 2014,17:12:48)
;
_computing_data_collection
;
CrysAlisPro, Agilent Technologies,
Version 1.171.37.33 (release 27-03-2014 CrysAlis171 .NET)
(compiled Mar 27 2014,17:12:48)
;
_computing_data_reduction
;
CrysAlisPro, Agilent Technologies,
Version 1.171.37.33 (release 27-03-2014 CrysAlis171 .NET)
(compiled Mar 27 2014,17:12:48)
;
_computing_molecular_graphics      'Olex2 1.3 (Dolomanov et al., 2009)'
_computing_publication_material    'Olex2 1.3 (Dolomanov et al., 2009)'
_computing_structure_refinement    'SHELXL 2018/3 (Sheldrick, 2015)'
_computing_structure_solution      'SHELXS  (Sheldrick, 2008)'
_refine_diff_density_max           0.163
_refine_diff_density_min           -0.283
_refine_diff_density_rms           0.043
_refine_ls_extinction_coef         0.0035(6)
_refine_ls_extinction_expression  
 'Fc^*^=kFc[1+0.001xFc^2^\l^3^/sin(2\q)]^-1/4^'
_refine_ls_extinction_method       'SHELXL-2018/3 (Sheldrick 2018)'
_refine_ls_goodness_of_fit_ref     1.029
_refine_ls_hydrogen_treatment      mixed
_refine_ls_matrix_type             full
_refine_ls_number_parameters       267
_refine_ls_number_reflns           4874
_refine_ls_number_restraints       0
_refine_ls_R_factor_all            0.0923
_refine_ls_R_factor_gt             0.0513
_refine_ls_restrained_S_all        1.029
_refine_ls_shift/su_max            0.001
_refine_ls_shift/su_mean           0.000
_refine_ls_structure_factor_coef   Fsqd
_refine_ls_weighting_details      
 'w=1/[\s^2^(Fo^2^)+(0.0562P)^2^+0.7233P] where P=(Fo^2^+2Fc^2^)/3'
_refine_ls_weighting_scheme        calc
_refine_ls_wR_factor_gt            0.1152
_refine_ls_wR_factor_ref           0.1411
_refine_special_details            ?
_olex2_refinement_description
;
1. Fixed Uiso
 At 1.2 times of:
  All C(H) groups, All C(H,H) groups
2.a Secondary CH2 refined with riding coordinates:
 C20(H20A,H20B)
2.b Aromatic/amide H refined with riding coordinates:
 C2(H2), C4(H4), C6(H6), C9(H9), C10(H10), C11(H11), C12(H12), C15(H15),
 C16(H16), C17(H17), C18(H18), C19(H19), C22(H22), C23(H23), C24(H24), C25(H25),
  C26(H26)
;
_atom_sites_solution_hydrogens     mixed
_atom_sites_solution_primary       direct
_atom_sites_solution_secondary     ?
loop_
  _atom_site_label
  _atom_site_type_symbol
  _atom_site_fract_x
  _atom_site_fract_y
  _atom_site_fract_z
  _atom_site_U_iso_or_equiv
  _atom_site_adp_type
  _atom_site_occupancy
  _atom_site_site_symmetry_order
  _atom_site_calc_flag
  _atom_site_refinement_flags_posn
  _atom_site_refinement_flags_adp
  _atom_site_refinement_flags_occupancy
  _atom_site_disorder_assembly
  _atom_site_disorder_group
 S1 S 0.45918(8) 0.55292(3) 0.62673(2) 0.0606(2) Uani 1 1 d . . . . .
 N1 N 0.3716(2) 0.81295(8) 0.47252(6) 0.0461(4) Uani 1 1 d . . . . .
 H1 H 0.300(3) 0.8473(11) 0.4726(8) 0.058(6) Uiso 1 1 d . . . . .
 C1 C 0.3712(2) 0.77567(9) 0.51887(7) 0.0385(4) Uani 1 1 d . . . . .
 N2 N 0.60043(19) 0.58317(7) 0.53872(6) 0.0431(4) Uani 1 1 d . . . . .
 C2 C 0.3142(2) 0.80717(9) 0.56475(7) 0.0423(4) Uani 1 1 d . . . . .
 H2 H 0.275160 0.851454 0.562635 0.051 Uiso 1 1 calc R U . . .
 C3 C 0.3138(2) 0.77469(9) 0.61332(7) 0.0397(4) Uani 1 1 d . . . . .
 C4 C 0.3727(2) 0.70829(9) 0.61609(7) 0.0424(5) Uani 1 1 d . . . . .
 H4 H 0.373051 0.685594 0.648477 0.051 Uiso 1 1 calc R U . . .
 C5 C 0.4305(2) 0.67596(9) 0.57113(7) 0.0389(4) Uani 1 1 d . . . . .
 C6 C 0.4291(2) 0.70947(9) 0.52258(7) 0.0405(4) Uani 1 1 d . . . . .
 H6 H 0.467229 0.687446 0.492333 0.049 Uiso 1 1 calc R U . . .
 C7 C 0.5001(2) 0.60727(9) 0.57368(7) 0.0413(4) Uani 1 1 d . . . . .
 C8 C 0.6557(2) 0.51956(9) 0.55307(8) 0.0436(5) Uani 1 1 d . . . . .
 C9 C 0.7709(3) 0.48174(11) 0.52484(9) 0.0600(6) Uani 1 1 d . . . . .
 H9 H 0.811575 0.497468 0.492595 0.072 Uiso 1 1 calc R U . . .
 C10 C 0.8233(3) 0.42109(11) 0.54523(10) 0.0674(6) Uani 1 1 d . . . . .
 H10 H 0.900577 0.395645 0.526714 0.081 Uiso 1 1 calc R U . . .
 C11 C 0.7631(3) 0.39727(11) 0.59278(11) 0.0698(7) Uani 1 1 d . . . . .
 H11 H 0.801961 0.356266 0.606099 0.084 Uiso 1 1 calc R U . . .
 C12 C 0.6472(3) 0.43266(11) 0.62097(10) 0.0644(6) Uani 1 1 d . . . . .
 H12 H 0.605604 0.415957 0.652797 0.077 Uiso 1 1 calc R U . . .
 C13 C 0.5939(2) 0.49430(9) 0.60039(8) 0.0495(5) Uani 1 1 d . . . . .
 C14 C 0.2529(2) 0.81076(10) 0.66106(7) 0.0426(5) Uani 1 1 d . . . . .
 C15 C 0.2849(3) 0.87930(10) 0.66825(8) 0.0505(5) Uani 1 1 d . . . . .
 H15 H 0.344043 0.902859 0.642593 0.061 Uiso 1 1 calc R U . . .
 C16 C 0.2304(3) 0.91293(12) 0.71273(8) 0.0585(6) Uani 1 1 d . . . . .
 H16 H 0.254129 0.958749 0.717214 0.070 Uiso 1 1 calc R U . . .
 C17 C 0.1416(3) 0.87911(13) 0.75033(9) 0.0632(6) Uani 1 1 d . . . . .
 H17 H 0.105690 0.901758 0.780579 0.076 Uiso 1 1 calc R U . . .
 C18 C 0.1054(3) 0.81146(13) 0.74341(9) 0.0633(6) Uani 1 1 d . . . . .
 H18 H 0.042797 0.788682 0.768642 0.076 Uiso 1 1 calc R U . . .
 C19 C 0.1617(3) 0.77724(11) 0.69905(8) 0.0538(5) Uani 1 1 d . . . . .
 H19 H 0.138041 0.731377 0.694810 0.065 Uiso 1 1 calc R U . . .
 C20 C 0.3928(3) 0.78184(10) 0.42179(8) 0.0619(6) Uani 1 1 d . . . . .
 H20A H 0.302967 0.750607 0.415364 0.074 Uiso 1 1 calc R U . . .
 H20B H 0.494128 0.755955 0.421732 0.074 Uiso 1 1 calc R U . . .
 C21 C 0.3983(3) 0.83354(10) 0.37800(7) 0.0469(5) Uani 1 1 d . . . . .
 C22 C 0.3101(3) 0.82327(13) 0.33242(9) 0.0697(7) Uani 1 1 d . . . . .
 H22 H 0.242524 0.785424 0.329364 0.084 Uiso 1 1 calc R U . . .
 C23 C 0.3212(4) 0.86896(18) 0.29093(10) 0.0913(9) Uani 1 1 d . . . . .
 H23 H 0.262057 0.861385 0.259896 0.110 Uiso 1 1 calc R U . . .
 C24 C 0.4181(4) 0.92506(16) 0.29521(11) 0.0882(9) Uani 1 1 d . . . . .
 H24 H 0.426045 0.955544 0.267131 0.106 Uiso 1 1 calc R U . . .
 C25 C 0.5023(4) 0.93600(13) 0.34035(11) 0.0800(8) Uani 1 1 d . . . . .
 H25 H 0.567017 0.974667 0.343664 0.096 Uiso 1 1 calc R U . . .
 C26 C 0.4936(3) 0.89050(11) 0.38162(8) 0.0601(6) Uani 1 1 d . . . . .
 H26 H 0.553288 0.898571 0.412459 0.072 Uiso 1 1 calc R U . . .

loop_
  _atom_site_aniso_label
  _atom_site_aniso_U_11
  _atom_site_aniso_U_22
  _atom_site_aniso_U_33
  _atom_site_aniso_U_23
  _atom_site_aniso_U_13
  _atom_site_aniso_U_12
 S1 0.0720(4) 0.0475(3) 0.0624(4) 0.0193(2) 0.0177(3) 0.0106(3)
 N1 0.0593(11) 0.0421(9) 0.0369(9) 0.0066(7) 0.0034(8) 0.0130(8)
 C1 0.0392(10) 0.0374(9) 0.0388(10) 0.0045(8) -0.0011(8) 0.0016(8)
 N2 0.0473(9) 0.0339(8) 0.0482(9) 0.0024(7) 0.0010(8) -0.0005(7)
 C2 0.0454(10) 0.0364(10) 0.0450(11) 0.0019(8) -0.0014(9) 0.0050(8)
 C3 0.0383(10) 0.0409(10) 0.0401(10) 0.0026(8) -0.0014(8) 0.0005(8)
 C4 0.0447(10) 0.0431(10) 0.0395(10) 0.0079(8) -0.0010(9) -0.0013(8)
 C5 0.0391(9) 0.0355(9) 0.0421(10) 0.0041(8) -0.0004(8) -0.0015(8)
 C6 0.0447(10) 0.0375(10) 0.0393(10) 0.0024(8) 0.0003(8) 0.0025(8)
 C7 0.0420(10) 0.0369(10) 0.0449(10) 0.0043(8) -0.0011(9) -0.0019(8)
 C8 0.0448(10) 0.0329(9) 0.0530(11) -0.0007(8) -0.0038(9) -0.0020(8)
 C9 0.0632(14) 0.0462(12) 0.0707(14) -0.0034(11) 0.0058(12) 0.0046(11)
 C10 0.0632(14) 0.0457(12) 0.0934(18) -0.0096(13) -0.0019(14) 0.0107(11)
 C11 0.0735(16) 0.0341(11) 0.1018(19) 0.0054(12) -0.0121(15) 0.0065(11)
 C12 0.0722(15) 0.0424(11) 0.0785(16) 0.0176(11) -0.0007(13) 0.0017(11)
 C13 0.0508(11) 0.0373(10) 0.0603(13) 0.0061(9) -0.0012(10) -0.0018(9)
 C14 0.0403(10) 0.0479(11) 0.0396(10) 0.0019(8) -0.0021(9) 0.0056(9)
 C15 0.0563(12) 0.0489(12) 0.0463(11) -0.0004(9) 0.0040(10) 0.0027(10)
 C16 0.0625(13) 0.0553(13) 0.0578(13) -0.0110(11) 0.0008(12) 0.0069(11)
 C17 0.0608(14) 0.0784(17) 0.0503(12) -0.0132(12) 0.0055(11) 0.0124(13)
 C18 0.0594(14) 0.0795(17) 0.0510(13) 0.0035(12) 0.0147(11) 0.0008(13)
 C19 0.0560(12) 0.0563(12) 0.0491(12) 0.0008(10) 0.0044(10) -0.0017(10)
 C20 0.0972(18) 0.0418(11) 0.0467(12) 0.0030(9) 0.0131(12) 0.0055(12)
 C21 0.0584(12) 0.0441(11) 0.0382(10) 0.0006(8) 0.0079(10) 0.0109(10)
 C22 0.0781(16) 0.0737(16) 0.0573(14) -0.0055(12) -0.0080(13) 0.0030(13)
 C23 0.109(2) 0.111(3) 0.0541(16) 0.0070(16) -0.0226(16) 0.023(2)
 C24 0.126(3) 0.0791(19) 0.0598(17) 0.0281(15) 0.0080(17) 0.0265(19)
 C25 0.105(2) 0.0625(16) 0.0729(18) 0.0181(13) 0.0161(16) -0.0082(14)
 C26 0.0761(15) 0.0545(13) 0.0495(12) 0.0041(10) -0.0001(11) -0.0035(12)

_geom_special_details
;
 All esds (except the esd in the dihedral angle between two l.s. planes)
 are estimated using the full covariance matrix.  The cell esds are taken
 into account individually in the estimation of esds in distances, angles
 and torsion angles; correlations between esds in cell parameters are only
 used when they are defined by crystal symmetry.  An approximate (isotropic)
 treatment of cell esds is used for estimating esds involving l.s. planes.
;
loop_
  _geom_bond_atom_site_label_1
  _geom_bond_atom_site_label_2
  _geom_bond_distance
  _geom_bond_site_symmetry_2
  _geom_bond_publ_flag
 S1 C7 1.7442(18) . ?
 S1 C13 1.726(2) . ?
 N1 H1 0.89(2) . ?
 N1 C1 1.379(2) . ?
 N1 C20 1.427(2) . ?
 C1 C2 1.391(2) . ?
 C1 C6 1.390(2) . ?
 N2 C7 1.291(2) . ?
 N2 C8 1.380(2) . ?
 C2 H2 0.9300 . ?
 C2 C3 1.380(2) . ?
 C3 C4 1.395(2) . ?
 C3 C14 1.482(3) . ?
 C4 H4 0.9300 . ?
 C4 C5 1.382(2) . ?
 C5 C6 1.389(2) . ?
 C5 C7 1.469(2) . ?
 C6 H6 0.9300 . ?
 C8 C9 1.393(3) . ?
 C8 C13 1.386(3) . ?
 C9 H9 0.9300 . ?
 C9 C10 1.369(3) . ?
 C10 H10 0.9300 . ?
 C10 C11 1.376(3) . ?
 C11 H11 0.9300 . ?
 C11 C12 1.372(3) . ?
 C12 H12 0.9300 . ?
 C12 C13 1.390(3) . ?
 C14 C15 1.387(3) . ?
 C14 C19 1.379(3) . ?
 C15 H15 0.9300 . ?
 C15 C16 1.375(3) . ?
 C16 H16 0.9300 . ?
 C16 C17 1.365(3) . ?
 C17 H17 0.9300 . ?
 C17 C18 1.376(3) . ?
 C18 H18 0.9300 . ?
 C18 C19 1.383(3) . ?
 C19 H19 0.9300 . ?
 C20 H20A 0.9700 . ?
 C20 H20B 0.9700 . ?
 C20 C21 1.502(3) . ?
 C21 C22 1.369(3) . ?
 C21 C26 1.367(3) . ?
 C22 H22 0.9300 . ?
 C22 C23 1.382(4) . ?
 C23 H23 0.9300 . ?
 C23 C24 1.363(4) . ?
 C24 H24 0.9300 . ?
 C24 C25 1.345(4) . ?
 C25 H25 0.9300 . ?
 C25 C26 1.374(3) . ?
 C26 H26 0.9300 . ?

loop_
  _geom_angle_atom_site_label_1
  _geom_angle_atom_site_label_2
  _geom_angle_atom_site_label_3
  _geom_angle
  _geom_angle_site_symmetry_1
  _geom_angle_site_symmetry_3
  _geom_angle_publ_flag
 C13 S1 C7 89.70(9) . . ?
 C1 N1 H1 113.6(13) . . ?
 C1 N1 C20 121.94(16) . . ?
 C20 N1 H1 114.0(13) . . ?
 N1 C1 C2 117.78(16) . . ?
 N1 C1 C6 123.77(17) . . ?
 C6 C1 C2 118.42(16) . . ?
 C7 N2 C8 111.21(15) . . ?
 C1 C2 H2 119.0 . . ?
 C3 C2 C1 121.99(17) . . ?
 C3 C2 H2 119.0 . . ?
 C2 C3 C4 118.57(17) . . ?
 C2 C3 C14 119.81(16) . . ?
 C4 C3 C14 121.62(16) . . ?
 C3 C4 H4 119.7 . . ?
 C5 C4 C3 120.57(16) . . ?
 C5 C4 H4 119.7 . . ?
 C4 C5 C6 119.93(16) . . ?
 C4 C5 C7 121.38(16) . . ?
 C6 C5 C7 118.65(16) . . ?
 C1 C6 H6 119.7 . . ?
 C5 C6 C1 120.53(17) . . ?
 C5 C6 H6 119.7 . . ?
 N2 C7 S1 114.67(14) . . ?
 N2 C7 C5 123.60(16) . . ?
 C5 C7 S1 121.68(14) . . ?
 N2 C8 C9 124.88(18) . . ?
 N2 C8 C13 115.65(17) . . ?
 C13 C8 C9 119.42(18) . . ?
 C8 C9 H9 120.5 . . ?
 C10 C9 C8 119.0(2) . . ?
 C10 C9 H9 120.5 . . ?
 C9 C10 H10 119.6 . . ?
 C9 C10 C11 120.9(2) . . ?
 C11 C10 H10 119.6 . . ?
 C10 C11 H11 119.3 . . ?
 C12 C11 C10 121.5(2) . . ?
 C12 C11 H11 119.3 . . ?
 C11 C12 H12 121.1 . . ?
 C11 C12 C13 117.8(2) . . ?
 C13 C12 H12 121.1 . . ?
 C8 C13 S1 108.73(14) . . ?
 C8 C13 C12 121.4(2) . . ?
 C12 C13 S1 129.78(18) . . ?
 C15 C14 C3 120.66(17) . . ?
 C19 C14 C3 120.87(18) . . ?
 C19 C14 C15 118.47(18) . . ?
 C14 C15 H15 119.5 . . ?
 C16 C15 C14 121.0(2) . . ?
 C16 C15 H15 119.5 . . ?
 C15 C16 H16 120.0 . . ?
 C17 C16 C15 120.1(2) . . ?
 C17 C16 H16 120.0 . . ?
 C16 C17 H17 120.0 . . ?
 C16 C17 C18 119.9(2) . . ?
 C18 C17 H17 120.0 . . ?
 C17 C18 H18 119.9 . . ?
 C17 C18 C19 120.2(2) . . ?
 C19 C18 H18 119.9 . . ?
 C14 C19 C18 120.4(2) . . ?
 C14 C19 H19 119.8 . . ?
 C18 C19 H19 119.8 . . ?
 N1 C20 H20A 109.3 . . ?
 N1 C20 H20B 109.3 . . ?
 N1 C20 C21 111.69(16) . . ?
 H20A C20 H20B 107.9 . . ?
 C21 C20 H20A 109.3 . . ?
 C21 C20 H20B 109.3 . . ?
 C22 C21 C20 120.0(2) . . ?
 C26 C21 C20 121.63(19) . . ?
 C26 C21 C22 118.4(2) . . ?
 C21 C22 H22 119.9 . . ?
 C21 C22 C23 120.2(3) . . ?
 C23 C22 H22 119.9 . . ?
 C22 C23 H23 119.8 . . ?
 C24 C23 C22 120.4(3) . . ?
 C24 C23 H23 119.8 . . ?
 C23 C24 H24 120.2 . . ?
 C25 C24 C23 119.5(2) . . ?
 C25 C24 H24 120.2 . . ?
 C24 C25 H25 119.7 . . ?
 C24 C25 C26 120.5(3) . . ?
 C26 C25 H25 119.7 . . ?
 C21 C26 C25 121.0(2) . . ?
 C21 C26 H26 119.5 . . ?
 C25 C26 H26 119.5 . . ?

loop_
  _geom_hbond_atom_site_label_D
  _geom_hbond_atom_site_label_H
  _geom_hbond_atom_site_label_A
  _geom_hbond_distance_DH
  _geom_hbond_distance_HA
  _geom_hbond_distance_DA
  _geom_hbond_angle_DHA
  _geom_hbond_site_symmetry_A
  _geom_hbond_publ_flag
 N1 H1 N2 0.89(2) 2.15(2) 3.025(2) 167.9(19) 3_466 yes

loop_
  _geom_torsion_atom_site_label_1
  _geom_torsion_atom_site_label_2
  _geom_torsion_atom_site_label_3
  _geom_torsion_atom_site_label_4
  _geom_torsion
  _geom_torsion_site_symmetry_1
  _geom_torsion_site_symmetry_2
  _geom_torsion_site_symmetry_3
  _geom_torsion_site_symmetry_4
  _geom_torsion_publ_flag
 N1 C1 C2 C3 -177.95(17) . . . . ?
 N1 C1 C6 C5 177.52(17) . . . . ?
 N1 C20 C21 C22 -134.6(2) . . . . ?
 N1 C20 C21 C26 47.2(3) . . . . ?
 C1 N1 C20 C21 -176.75(18) . . . . ?
 C1 C2 C3 C4 0.1(3) . . . . ?
 C1 C2 C3 C14 179.53(17) . . . . ?
 N2 C8 C9 C10 175.76(19) . . . . ?
 N2 C8 C13 S1 0.9(2) . . . . ?
 N2 C8 C13 C12 -176.06(19) . . . . ?
 C2 C1 C6 C5 -0.3(3) . . . . ?
 C2 C3 C4 C5 0.2(3) . . . . ?
 C2 C3 C14 C15 -37.8(3) . . . . ?
 C2 C3 C14 C19 141.46(19) . . . . ?
 C3 C4 C5 C6 -0.5(3) . . . . ?
 C3 C4 C5 C7 177.10(17) . . . . ?
 C3 C14 C15 C16 -179.23(18) . . . . ?
 C3 C14 C19 C18 -179.92(18) . . . . ?
 C4 C3 C14 C15 141.64(19) . . . . ?
 C4 C3 C14 C19 -39.1(3) . . . . ?
 C4 C5 C6 C1 0.5(3) . . . . ?
 C4 C5 C7 S1 19.9(2) . . . . ?
 C4 C5 C7 N2 -157.18(18) . . . . ?
 C6 C1 C2 C3 0.0(3) . . . . ?
 C6 C5 C7 S1 -162.49(14) . . . . ?
 C6 C5 C7 N2 20.4(3) . . . . ?
 C7 S1 C13 C8 -1.54(15) . . . . ?
 C7 S1 C13 C12 175.1(2) . . . . ?
 C7 N2 C8 C9 -176.83(19) . . . . ?
 C7 N2 C8 C13 0.6(2) . . . . ?
 C7 C5 C6 C1 -177.10(17) . . . . ?
 C8 N2 C7 S1 -1.8(2) . . . . ?
 C8 N2 C7 C5 175.45(16) . . . . ?
 C8 C9 C10 C11 0.3(3) . . . . ?
 C9 C8 C13 S1 178.46(16) . . . . ?
 C9 C8 C13 C12 1.5(3) . . . . ?
 C9 C10 C11 C12 1.0(4) . . . . ?
 C10 C11 C12 C13 -1.1(4) . . . . ?
 C11 C12 C13 S1 -176.45(18) . . . . ?
 C11 C12 C13 C8 -0.2(3) . . . . ?
 C13 S1 C7 N2 2.01(16) . . . . ?
 C13 S1 C7 C5 -175.31(16) . . . . ?
 C13 C8 C9 C10 -1.5(3) . . . . ?
 C14 C3 C4 C5 -179.29(17) . . . . ?
 C14 C15 C16 C17 -0.9(3) . . . . ?
 C15 C14 C19 C18 -0.6(3) . . . . ?
 C15 C16 C17 C18 -0.6(3) . . . . ?
 C16 C17 C18 C19 1.4(4) . . . . ?
 C17 C18 C19 C14 -0.8(3) . . . . ?
 C19 C14 C15 C16 1.5(3) . . . . ?
 C20 N1 C1 C2 -166.0(2) . . . . ?
 C20 N1 C1 C6 16.1(3) . . . . ?
 C20 C21 C22 C23 -176.7(2) . . . . ?
 C20 C21 C26 C25 177.4(2) . . . . ?
 C21 C22 C23 C24 -0.9(4) . . . . ?
 C22 C21 C26 C25 -0.8(3) . . . . ?
 C22 C23 C24 C25 -0.5(5) . . . . ?
 C23 C24 C25 C26 1.2(4) . . . . ?
 C24 C25 C26 C21 -0.6(4) . . . . ?
 C26 C21 C22 C23 1.5(3) . . . . ?

_shelx_res_file
;
TITL PSU-1255(R-408) in Pbca #61
    psu-1255(r-408).res
    created by SHELXL-2018/3 at 22:22:49 on 09-Jun-2021
REM reset to Pbca #61
CELL 0.71073 8.14591 19.70089 25.17845 90 90 90
ZERR 8 0.00201 0.00527 0.00506 0 0 0
LATT 1
SYMM 0.5-X,-Y,0.5+Z
SYMM 0.5+X,0.5-Y,-Z
SYMM -X,0.5+Y,0.5-Z
SFAC C H N S
UNIT 208 160 16 8
EQIV $1 -0.5+X,1.5-Y,1-Z

L.S. 10
PLAN  20
SIZE 0.2 0.25 0.55
TEMP 22
CONF
HTAB N1 N2_$1
BOND
fmap 2
MORE -1
BOND $H
acta 52
REM <olex2.extras>
REM <HklSrc "%.\\PSU-1255(R-408).hkl">
REM </olex2.extras>

WGHT    0.056200    0.723300
EXTI    0.003469
FVAR       2.71394
S1    4    0.459184    0.552924    0.626734    11.00000    0.07200    0.04750 =
         0.06242    0.01925    0.01767    0.01063
N1    3    0.371605    0.812951    0.472521    11.00000    0.05930    0.04213 =
         0.03692    0.00657    0.00338    0.01300
H1    2    0.300379    0.847265    0.472614    11.00000    0.05786
C1    1    0.371156    0.775671    0.518865    11.00000    0.03920    0.03739 =
         0.03882    0.00445   -0.00112    0.00162
N2    3    0.600430    0.583169    0.538717    11.00000    0.04728    0.03391 =
         0.04816    0.00239    0.00104   -0.00052
C2    1    0.314175    0.807172    0.564751    11.00000    0.04544    0.03642 =
         0.04502    0.00187   -0.00140    0.00499
AFIX  43
H2    2    0.275160    0.851454    0.562635    11.00000   -1.20000
AFIX   0
C3    1    0.313796    0.774692    0.613319    11.00000    0.03828    0.04089 =
         0.04006    0.00257   -0.00140    0.00049
C4    1    0.372702    0.708289    0.616090    11.00000    0.04469    0.04314 =
         0.03952    0.00788   -0.00102   -0.00131
AFIX  43
H4    2    0.373051    0.685594    0.648477    11.00000   -1.20000
AFIX   0
C5    1    0.430522    0.675958    0.571131    11.00000    0.03910    0.03549 =
         0.04213    0.00414   -0.00041   -0.00149
C6    1    0.429105    0.709474    0.522584    11.00000    0.04467    0.03748 =
         0.03926    0.00242    0.00029    0.00248
AFIX  43
H6    2    0.467229    0.687446    0.492333    11.00000   -1.20000
AFIX   0
C7    1    0.500128    0.607271    0.573675    11.00000    0.04201    0.03689 =
         0.04485    0.00430   -0.00112   -0.00188
C8    1    0.655687    0.519558    0.553072    11.00000    0.04479    0.03291 =
         0.05304   -0.00074   -0.00382   -0.00203
C9    1    0.770882    0.481736    0.524835    11.00000    0.06320    0.04616 =
         0.07070   -0.00336    0.00578    0.00462
AFIX  43
H9    2    0.811575    0.497468    0.492595    11.00000   -1.20000
AFIX   0
C10   1    0.823298    0.421086    0.545233    11.00000    0.06317    0.04573 =
         0.09344   -0.00962   -0.00192    0.01075
AFIX  43
H10   2    0.900577    0.395645    0.526714    11.00000   -1.20000
AFIX   0
C11   1    0.763146    0.397267    0.592779    11.00000    0.07347    0.03412 =
         0.10178    0.00542   -0.01214    0.00652
AFIX  43
H11   2    0.801961    0.356266    0.606099    11.00000   -1.20000
AFIX   0
C12   1    0.647182    0.432656    0.620975    11.00000    0.07217    0.04240 =
         0.07855    0.01758   -0.00071    0.00169
AFIX  43
H12   2    0.605604    0.415957    0.652797    11.00000   -1.20000
AFIX   0
C13   1    0.593926    0.494302    0.600387    11.00000    0.05078    0.03729 =
         0.06031    0.00607   -0.00121   -0.00181
C14   1    0.252909    0.810763    0.661055    11.00000    0.04028    0.04794 =
         0.03963    0.00188   -0.00213    0.00564
C15   1    0.284885    0.879298    0.668247    11.00000    0.05633    0.04891 =
         0.04627   -0.00040    0.00401    0.00269
AFIX  43
H15   2    0.344043    0.902859    0.642593    11.00000   -1.20000
AFIX   0
C16   1    0.230438    0.912927    0.712734    11.00000    0.06255    0.05526 =
         0.05781   -0.01098    0.00080    0.00692
AFIX  43
H16   2    0.254129    0.958749    0.717214    11.00000   -1.20000
AFIX   0
C17   1    0.141642    0.879112    0.750329    11.00000    0.06084    0.07839 =
         0.05026   -0.01321    0.00549    0.01237
AFIX  43
H17   2    0.105690    0.901758    0.780579    11.00000   -1.20000
AFIX   0
C18   1    0.105385    0.811458    0.743410    11.00000    0.05941    0.07954 =
         0.05098    0.00351    0.01471    0.00080
AFIX  43
H18   2    0.042797    0.788682    0.768642    11.00000   -1.20000
AFIX   0
C19   1    0.161739    0.777236    0.699048    11.00000    0.05595    0.05632 =
         0.04909    0.00080    0.00443   -0.00170
AFIX  43
H19   2    0.138041    0.731377    0.694810    11.00000   -1.20000
AFIX   0
C20   1    0.392842    0.781845    0.421790    11.00000    0.09722    0.04180 =
         0.04673    0.00303    0.01308    0.00554
AFIX  23
H20A  2    0.302967    0.750607    0.415364    11.00000   -1.20000
H20B  2    0.494128    0.755955    0.421732    11.00000   -1.20000
AFIX   0
C21   1    0.398322    0.833536    0.377996    11.00000    0.05835    0.04412 =
         0.03820    0.00059    0.00788    0.01091
C22   1    0.310108    0.823270    0.332417    11.00000    0.07814    0.07371 =
         0.05733   -0.00549   -0.00798    0.00297
AFIX  43
H22   2    0.242524    0.785424    0.329364    11.00000   -1.20000
AFIX   0
C23   1    0.321171    0.868963    0.290934    11.00000    0.10891    0.11097 =
         0.05406    0.00696   -0.02263    0.02304
AFIX  43
H23   2    0.262057    0.861385    0.259896    11.00000   -1.20000
AFIX   0
C24   1    0.418145    0.925056    0.295215    11.00000    0.12551    0.07915 =
         0.05982    0.02805    0.00803    0.02645
AFIX  43
H24   2    0.426045    0.955544    0.267131    11.00000   -1.20000
AFIX   0
C25   1    0.502340    0.935997    0.340352    11.00000    0.10478    0.06251 =
         0.07286    0.01806    0.01607   -0.00823
AFIX  43
H25   2    0.567017    0.974667    0.343664    11.00000   -1.20000
AFIX   0
C26   1    0.493572    0.890503    0.381617    11.00000    0.07614    0.05451 =
         0.04952    0.00415   -0.00012   -0.00352
AFIX  43
H26   2    0.553288    0.898571    0.412459    11.00000   -1.20000
AFIX   0
HKLF 4


REM  PSU-1255(R-408) in Pbca #61
REM wR2 = 0.1411, GooF = S = 1.029, Restrained GooF = 1.029 for all data
REM R1 = 0.0513 for 3055 Fo > 4sig(Fo) and 0.0923 for all 4874 data
REM 267 parameters refined using 0 restraints

END

WGHT      0.0562      0.7233

REM Highest difference peak  0.163,  deepest hole -0.283,  1-sigma level  0.043
Q1    1   0.2050  0.7926  0.6759  11.00000  0.05    0.16
Q2    1   0.4955  0.7881  0.4328  11.00000  0.05    0.16
Q3    1   0.3805  0.6846  0.5505  11.00000  0.05    0.16
Q4    1   0.4981  0.6028  0.6209  11.00000  0.05    0.16
Q5    1   0.3534  0.6786  0.5873  11.00000  0.05    0.15
Q6    1   0.6536  0.5022  0.5999  11.00000  0.05    0.15
Q7    1   0.3188  0.9084  0.2899  11.00000  0.05    0.15
Q8    1   0.3039  0.7854  0.5455  11.00000  0.05    0.15
Q9    1   0.3711  0.6737  0.6663  11.00000  0.05    0.15
Q10   1   0.6975  0.4986  0.5396  11.00000  0.05    0.15
Q11   1   0.5476  0.6102  0.5766  11.00000  0.05    0.15
Q12   1   0.6039  0.5013  0.5710  11.00000  0.05    0.15
Q13   1   0.5184  0.9980  0.3701  11.00000  0.05    0.14
Q14   1   0.2363  0.8508  0.3077  11.00000  0.05    0.14
Q15   1   0.2793  0.7883  0.5924  11.00000  0.05    0.14
Q16   1   0.6082  0.5884  0.5228  11.00000  0.05    0.14
Q17   1   0.4067  0.8956  0.6482  11.00000  0.05    0.14
Q18   1   0.4353  0.6894  0.5814  11.00000  0.05    0.14
Q19   1   0.2548  0.7984  0.6356  11.00000  0.05    0.14
Q20   1   0.5339  0.8894  0.3975  11.00000  0.05    0.14
;
_shelx_res_checksum                94825
_shelx_hkl_file
;
   0   0   4 128254. 2431.24   3
   0   0  -5 15.3884 42.9463   3
   0   0   5 574.365 77.1214   3
   0   0  -6 32440.8 751.574   3
   0   0   6 30738.7 759.425   3
   0   0   7 31.2040 39.8084   3
   0   0  -7 75.6715 39.7720   3
   0   0   8 39263.1 967.390   3
   0   0  -8 40116.8 953.660   3
   0   0  -9 51.7052 34.0663   3
   0   0   9 344.613 70.7848   3
   0   0  10 1837.18 166.934   3
   0   0 -10 1997.28 162.416   3
   0   0 -11 12.4064 32.4991   3
   0   0  11 37.4653 60.0437   3
   0   0  12 66903.4 1625.09   3
   0   0 -12 68339.8 1578.48   3
   0   0 -13 191.103 70.0806   3
   0   0  13 117.147 82.7491   3
   0   0 -14 19670.5 684.249   3
   0   0 -15-18.8980 34.1975   3
   0   0 -16 3986.78 294.145   3
   0   0 -17 6.74089 27.3681   3
   0   0  18 95.8296 88.2992   1
   0   0 -18 128.904 49.7915   3
   0   0  19 91.0538 92.6513   1
   0   0 -19 67.1848 42.1117   3
   0   0 -20 34648.2 1117.63   3
   0   0  20 34239.2 1302.87   1
   0   0  21 606.897 228.552   1
   0   0  22 74521.0 2243.24   1
   0   0  23 732.939 201.165   1
   0   0  24 20340.4 1064.45   1
   0   0  25 306.458 146.233   1
   0   0  26 64.6074 62.7959   1
   0   0  27 42.4961 66.4528   1
   0   0  28 1311.80 301.906   1
   0   0  29 124.843 115.546   1
   0   0  30-270.200 148.695   1
   0   0  31 47.0741 100.218   1
   0   0  32 9.77437 181.603   1
   0  -1   4 7.68366 12.7232   1
   0  -1   4-4.45031 14.6371   3
   0  -1   5-0.09964 12.0890   3
   0  -1   5-5.57964 18.1069   1
   0  -1  -6 33.8616 21.6920   3
   0   1  -6 6.23963 16.1565   3
   0  -1   6 38.2111 21.5911   1
   0  -1   6 26.6977 20.9117   3
   0  -1  -7 12.5620 15.6028   3
   0  -1   7-1.12721 18.5024   3
   0  -1   7 2.27722 20.4141   1
   0   1  -7-0.83101 20.1435   3
   0  -1  -8 34.0577 24.0066   3
   0  -1   8-13.2883 24.5136   1
   0   1  -8 0.36244 18.4572   3
   0  -1   8 40.9294 19.6569   3
   0   1  -9 19.7266 24.5812   3
   0  -1   9-4.13278 25.4437   1
   0  -1  -9-8.25514 16.9380   3
   0  -1  10-7.59653 41.2574   1
   0   1 -10 5.10448 23.1970   3
   0  -1 -10 18.2131 22.4245   3
   0  -1  10 21.6581 38.4492   3
   0  -1  11-4.21679 59.0223   1
   0   1 -11 26.4837 24.3481   3
   0  -1  11 14.5310 28.7110   3
   0  -1 -11-5.51600 32.1772   3
   0  -1 -12-15.5103 42.6623   3
   0  -1  12-24.8924 47.0083   3
   0  -1  12-33.1111 66.9821   1
   0   1 -12-39.7185 30.0933   3
   0  -1  13-7.87121 40.0744   3
   0  -1  13 3.96728 44.4155   1
   0   1 -13-13.4393 22.1047   3
   0  -1 -13-32.8123 42.8069   3
   0  -1  14 49.2812 53.2760   1
   0  -1 -14-6.17283 26.1728   3
   0  -1  14-40.2126 44.2617   3
   0   1 -14-2.24540 24.1743   3
   0   1 -15-5.24433 24.0481   3
   0  -1  15-50.9990 50.3280   1
   0  -1 -15 9.20141 40.1138   3
   0  -1  15 57.5720 52.8348   3
   0   1 -16 35.5443 34.6652   3
   0  -1  16-60.3913 64.9925   1
   0  -1  16-32.4597 51.4249   3
   0  -1 -16-24.6227 47.8031   3
   0  -1  17-32.8904 52.7352   3
   0   1 -17 76.3748 54.4974   3
   0  -1 -17-8.18820 34.6219   3
   0  -1  17 19.4494 56.4126   1
   0  -1 -18-46.6557 30.6691   3
   0   1 -18-64.6012 44.8337   3
   0  -1  18-52.7493 62.2202   1
   0  -1 -19 1.16238 31.6621   3
   0  -1  19 36.0928 67.8856   1
   0   1 -19-44.1062 34.4152   3
   0  -1 -20-78.8363 77.5079   3
   0  -1  20 5.82252 69.9316   1
   0  -1  21 181.091 123.096   1
   0  -1  22 66.4966 84.8523   1
   0   1  22 194.057 128.925   1
   0  -1  23 0.63663 68.6603   1
   0   1  23 42.0247 61.6672   1
   0  -1  24-29.1188 98.4157   1
   0   1  24-141.387 153.409   1
   0  -1  25 186.199 138.565   1
   0   1  25 86.1988 99.3362   1
   0  -1  26 37.5337 67.4500   1
   0   1  26 61.8446 105.311   1
   0   1  27-111.368 109.046   1
   0  -1  27 65.3795 69.0492   1
   0  -1  28 175.871 108.341   1
   0   1  28 77.8067 76.5891   1
   0   1  29 141.950 112.485   1
   0  -1  29-33.4647 72.4395   1
   0  -1  30 303.421 175.396   1
   0   1  30-54.0028 88.1316   1
   0  -1  31-146.616 118.279   1
   0   1  31 385.314 195.730   1
   0   1  32 64.7011 98.2845   1
   0  -1  32-159.714 125.470   1
   0  -2   3 234331. 4370.97   1
   0  -2   3 236895. 4358.21   3
   0   2  -4 36489.4 890.047   1
   0  -2   4 40436.6 898.292   1
   0  -2   4 41104.3 884.703   3
   0   2  -4 40171.7 874.478   3
   0   2  -5 24058.1 604.507   3
   0   2  -5 22634.8 626.071   1
   0  -2   5 24619.1 614.945   3
   0  -2   5 23929.5 631.347   1
   0   2  -6 41.6245 18.3439   1
   0  -2   6 32.2804 15.7126   3
   0  -2   6 59.8706 30.3564   1
   0   2  -6 84.9265 30.2137   3
   0  -2   7 9665.15 363.625   3
   0  -2   7 9584.03 379.283   1
   0   2  -7 9398.08 349.539   3
   0   2  -7 9441.19 379.331   1
   0  -2   8 10154.3 393.399   3
   0   2  -8 10026.7 378.948   3
   0  -2  -8 9551.51 369.197   3
   0  -2   8 10115.5 411.019   1
   0  -2   9 1749.78 157.916   3
   0  -2   9 2026.29 177.726   1
   0   2  -9 1840.30 155.123   3
   0  -2  -9 1573.95 140.705   3
   0  -2 -10 6361.22 312.987   3
   0   2 -10 6997.37 332.435   3
   0  -2  10 6506.75 355.650   1
   0  -2  10 6423.37 336.257   3
   0   2 -11 67922.8 1546.77   3
   0  -2 -11 65023.2 1518.82   3
   0  -2  11 65224.3 1578.93   3
   0  -2  11 64278.5 1615.09   1
   0   2 -12 81017.0 1813.09   3
   0  -2  12 78887.1 1894.86   1
   0  -2  12 78135.7 1854.55   3
   0  -2 -12 77088.6 1783.62   3
   0  -2 -13 38288.3 1049.40   3
   0  -2  13 37152.5 1109.07   3
   0  -2  13 36506.2 1138.43   1
   0   2 -13 40028.6 1076.19   3
   0  -2  14 90.7162 73.4261   3
   0  -2 -14 155.615 49.6053   3
   0   2 -14 230.449 76.5795   3
   0  -2  14 258.467 88.9155   1
   0   2 -15 380.750 92.9384   3
   0  -2 -15 480.945 95.7322   3
   0  -2  15 341.216 106.077   3
   0  -2  15 415.666 101.208   1
   0  -2  16 94.8284 70.8854   3
   0  -2 -16 2.28962 40.3781   3
   0  -2  16 11.7479 55.2833   1
   0   2 -16 73.8098 48.2359   3
   0  -2 -17 9449.72 481.015   3
   0  -2  17 9158.10 562.808   1
   0   2 -17 9910.24 501.532   3
   0  -2  17 8856.47 531.763   3
   0  -2 -18 2232.25 232.199   3
   0  -2  18 2308.76 272.063   3
   0  -2  18 2103.55 269.694   1
   0   2 -18 2875.23 264.591   3
   0  -2  19 6358.12 473.847   3
   0  -2 -19 6501.06 410.226   3
   0  -2  19 6942.32 511.934   1
   0  -2 -20 4081.26 324.761   3
   0  -2  20 3835.27 383.055   3
   0  -2  20 3751.88 384.479   1
   0  -2  21 12436.1 734.139   1
   0  -2  22 24718.2 1115.06   1
   0  -2  23 9584.87 682.508   1
   0  -2  24 4029.04 448.885   1
   0  -2  25 926.609 236.640   1
   0   2  25 839.366 231.364   1
   0   2  26 1225.60 282.584   1
   0  -2  26 1490.79 293.890   1
   0  -2  27 1568.01 314.446   1
   0   2  27 1285.45 293.032   1
   0   2  28 12.3294 90.3135   1
   0  -2  28 319.797 147.141   1
   0  -2  29-179.863 121.310   1
   0   2  29-401.171 174.209   1
   0  -2  30 258.065 167.607   1
   0   2  30 457.871 186.469   1
   0   2  31 69.3654 78.7759   1
   0  -2  31-169.862 122.147   1
   0  -2  32 344.115 184.911   1
   0   2  32 567.703 260.891   1
   0   2  33 36.1791 160.738   1
   0  -3   0 23.0008 12.6134   2
   0  -3  -1 6.50014 11.1863   2
   0  -3  -2 14.0735 11.7512   2
   0  -3   2-1.90551 15.0935   3
   0  -3   3 2.88626 14.6893   3
   0   3  -3 13.0078 16.9946   1
   0   3  -3-7.48015 16.3143   3
   0   3  -4 59.6125 32.5031   1
   0   3  -4-5.59510 14.3142   3
   0  -3   4-17.1543 19.5592   3
   0  -3   4 87.6024 29.2792   1
   0   3  -5 4.52937 19.0988   1
   0   3  -5 39.1033 28.1808   3
   0  -3   5 17.0137 27.4743   1
   0  -3   5 59.2396 29.2247   3
   0   3  -6 111.868 38.1392   3
   0  -3   6 1.54972 17.5595   3
   0  -3   6 15.7160 20.7977   1
   0   3  -6 11.1647 20.4018   1
   0  -3   7-3.34251 22.2181   3
   0   3  -7 7.64027 27.7182   1
   0  -3   7-11.4262 27.6456   1
   0   3  -7 23.6958 22.4739   3
   0   3  -8 16.3916 25.6408   3
   0  -3   8 16.3489 20.6509   3
   0  -3   8 52.5839 27.9039   1
   0   3  -8-13.3970 34.1369   1
   0  -3   9-3.85371 27.8751   3
   0   3  -9 5.42827 24.1414   3
   0   3  -9-38.5772 45.8855   1
   0  -3   9 47.8407 28.9468   1
   0  -3  10-0.78262 40.0427   3
   0   3 -10 10.3198 21.2061   3
   0  -3  10-9.52320 50.3882   1
   0  -3 -11-38.5495 42.5930   3
   0  -3  11 2.10371 39.5369   3
   0  -3  11 38.8567 36.9279   1
   0   3 -11 82.3709 46.9509   3
   0   3 -12 64.7145 30.7127   3
   0  -3  12 0.29056 45.8070   1
   0  -3  12-5.46031 48.3415   3
   0  -3 -12-26.1099 38.1607   3
   0   3 -13 130.149 50.3591   3
   0  -3  13-49.8975 49.5008   1
   0  -3 -13 12.8135 29.4462   3
   0  -3  13-16.5362 59.7936   3
   0  -3  14-13.5590 52.5973   3
   0  -3  14-33.6237 58.0251   1
   0   3 -14-14.7068 29.8162   3
   0  -3 -14-44.8103 40.5413   3
   0  -3  15 4.01683 49.0212   3
   0   3 -15 36.2954 43.7863   3
   0  -3  15-1.28961 43.1545   1
   0  -3 -15-22.1182 42.1868   3
   0  -3  16-38.8680 51.7552   1
   0   3 -16 150.846 68.3293   3
   0  -3  16-4.35901 43.9232   3
   0  -3 -16-31.2056 64.8937   3
   0  -3 -17-81.4096 61.0016   3
   0  -3  17-7.87817 51.3226   1
   0  -3  17 59.3232 51.2016   3
   0   3 -17 39.0128 39.8061   3
   0  -3  18-28.0563 53.0860   1
   0  -3 -18 33.5037 29.5419   3
   0  -3  18-58.2081 69.7556   3
   0  -3  19 30.5891 45.3567   3
   0  -3  19-5.37394 67.0732   1
   0  -3 -19 16.7621 43.1259   3
   0  -3  20-45.5608 62.6665   3
   0  -3  20-86.2754 94.2223   1
   0  -3 -21-467.469 117.453   3
   0  -3  21 145.447 104.099   3
   0  -3  21-480.329 150.502   1
   0  -3  22 147.558 113.335   3
   0  -3  22-73.7912 110.653   1
   0  -3  23 47.7122 102.053   3
   0  -3  23 77.7304 64.6238   1
   0  -3  24-75.0334 106.852   1
   0  -3  25 59.9978 81.0245   1
   0  -3  26 79.4683 82.1456   1
   0  -3  27 62.9413 103.474   1
   0   3  27 65.7729 114.258   1
   0  -3  28 133.953 113.992   1
   0   3  28 76.1970 163.814   1
   0   3  29-22.8195 86.9751   1
   0  -3  29 90.9027 96.3364   1
   0   3  30 130.854 158.742   1
   0  -3  30-68.3180 88.2751   1
   0   3  31 33.5357 87.2903   1
   0  -3  31 63.3498 92.5603   1
   0   3  32-262.806 155.629   1
   0   3  33-194.431 141.676   1
   0  -4   0 10536.3 313.284   2
   0   4   1 33710.2 737.444   2
   0  -4  -1 33849.5 744.982   2
   0   4   2 161987. 3012.42   2
   0  -4   2 158072. 3097.38   3
   0  -4  -2 165500. 3024.91   2
   0  -4   3 26691.0 692.813   3
   0   4   3 27268.3 624.417   2
   0  -4   4 190.081 40.8420   3
   0   4  -4 150.358 40.1659   3
   0   4  -4 189.260 47.4609   1
   0  -4   5 25359.8 689.068   3
   0   4  -5 25226.2 680.587   3
   0   4  -5 24432.2 704.237   1
   0   4  -6 13203.0 448.018   3
   0  -4   6 12943.2 470.058   1
   0  -4   6 13191.1 460.066   3
   0   4  -6 12284.7 463.757   1
   0   4  -7 3957.93 253.053   1
   0   4  -7 4295.38 242.341   3
   0  -4   7 4456.90 254.353   3
   0  -4   7 4208.88 256.061   1
   0   4  -8 10487.3 416.223   3
   0  -4   8 10785.7 438.092   3
   0  -4   8 10861.2 453.512   1
   0   4  -8 9426.43 432.289   1
   0   4  -9 6354.85 324.696   3
   0  -4   9 6338.79 347.672   1
   0   4  -9 6411.61 354.652   1
   0  -4   9 6416.41 336.881   3
   0  -4  10 20502.2 700.615   3
   0  -4  10 20602.5 714.151   1
   0   4 -10 20431.5 675.136   3
   0   4 -10 20700.4 724.307   1
   0  -4  11 19761.6 709.181   3
   0  -4  11 19713.7 726.302   1
   0   4 -11 21215.5 699.069   3
   0   4 -11 20777.8 750.822   1
   0  -4  12 3841.80 289.819   3
   0   4 -12 4384.63 289.895   3
   0  -4  12 3778.16 294.478   1
   0  -4  13 24192.2 861.826   3
   0  -4  13 24245.6 878.962   1
   0  -4 -13 24830.8 804.568   3
   0   4 -13 26489.7 837.107   3
   0  -4  14 2161.50 240.612   1
   0  -4  14 1981.03 225.891   3
   0  -4 -14 2187.57 210.498   3
   0   4 -14 2329.05 224.121   3
   0  -4  15 15013.1 691.128   1
   0  -4 -15 15447.9 625.300   3
   0   4 -15 15653.7 646.246   3
   0  -4  15 15186.1 688.656   3
   0   4 -16 92.1214 64.8662   3
   0  -4 -16 159.394 72.8272   3
   0  -4  16 186.965 77.0206   1
   0  -4  16 157.758 70.3629   3
   0  -4 -17 1948.54 214.137   3
   0  -4  17 1980.01 245.899   3
   0  -4  17 1839.40 241.153   1
   0  -4  18 675.901 148.309   1
   0  -4 -18 556.564 111.038   3
   0  -4  18 638.365 155.187   3
   0  -4 -19 1008.54 157.167   3
   0  -4  19 1018.91 177.865   1
   0  -4  19 1008.31 185.855   3
   0  -4 -20-9.68231 51.5284   3
   0  -4  20 14.4950 64.4615   3
   0  -4  20-69.7777 98.2878   1
   0  -4  21 2625.00 327.371   3
   0  -4  21 1545.31 241.396   1
   0  -4 -21 2309.74 253.178   3
   0  -4  22-108.107 83.3146   3
   0  -4  22-360.183 136.195   1
   0  -4  23-64.2484 120.829   1
   0  -4  23 26.8265 71.3391   3
   0  -4  24 9461.24 701.694   3
   0  -4  24 9744.66 700.625   1
   0  -4  25 2990.27 396.981   3
   0  -4  25 2195.68 354.907   1
   0  -4  26 282.232 144.152   1
   0  -4  27 1340.63 293.731   1
   0  -4  28 3022.40 439.547   1
   0  -4  29 1287.08 308.076   1
   0   4  29 1275.93 315.413   1
   0  -4  30 33.2792 95.5922   1
   0   4  30 269.531 169.397   1
   0   4  31 553.587 242.040   1
   0  -4  31 124.316 113.123   1
   0   4  32 636.838 246.638   1
   0   4  33 1240.29 328.894   1
   0  -5   0 49.2733 25.8124   2
   0  -5  -1 27.4761 28.0435   2
   0  -5   2 67.8884 33.4603   3
   0   5   2 51.7312 18.3799   2
   0  -5  -2 6.81310 13.4224   2
   0  -5  -3-8.68624 16.6325   2
   0   5   3 64.5147 24.6172   2
   0  -5   3 51.5609 32.9381   3
   0   5   4 14.0941 20.1160   2
   0  -5   4 1.55982 23.7556   3
   0  -5   5 13.4812 26.6404   3
   0   5   5 1.16951 16.8061   2
   0   5  -5-4.88871 15.9793   3
   0   5  -5-4.32611 23.6064   1
   0  -5   6 14.9538 22.3017   3
   0   5  -6 25.3905 33.7204   1
   0   5  -6-14.0350 25.1664   3
   0  -5   7-16.4352 26.1922   3
   0   5  -7 21.8869 22.1636   3
   0   5  -7-17.7442 21.6632   1
   0  -5   8 49.5738 39.5541   1
   0   5  -8-12.9683 14.9310   3
   0   5  -8-2.55612 25.9984   1
   0  -5   8-25.2431 27.8803   3
   0   5  -9 69.0722 37.8824   3
   0  -5   9-5.63866 35.5427   3
   0  -5   9 18.5417 34.0822   1
   0   5  -9-28.7413 46.3482   1
   0   5 -10-3.87065 27.6493   3
   0   5 -10-13.5190 50.1969   1
   0  -5  10-13.7543 46.7375   1
   0  -5  10 0.12833 35.0428   3
   0   5 -11 24.2900 37.9669   3
   0   5 -11-21.0801 48.5526   1
   0  -5  11-22.7952 33.8279   1
   0  -5  11-10.3334 33.1936   3
   0   5 -12-24.0218 48.0559   1
   0  -5  12-27.4786 64.9831   1
   0  -5  12-76.2074 69.0632   3
   0   5 -12 12.9425 31.2696   3
   0  -5  13-7.79382 61.7407   3
   0   5 -13-10.7679 33.8772   3
   0  -5  13-57.7053 91.7593   1
   0   5 -13-87.0685 78.8180   1
   0  -5  14 30.9887 58.7793   3
   0   5 -14 11.2803 33.9428   3
   0  -5  14-77.8644 56.7749   1
   0  -5 -14-3.66526 38.9686   3
   0  -5  15 56.3230 61.9232   3
   0  -5  15-4.24870 55.8569   1
   0   5 -15-0.31873 31.8163   3
   0  -5 -15 35.6610 34.4078   3
   0  -5  16-45.0101 56.3940   1
   0  -5  16-55.6725 69.5413   3
   0  -5 -16-26.1605 49.5047   3
   0  -5 -17 21.0503 42.1275   3
   0  -5  17 12.4895 41.4283   3
   0  -5  17 10.0855 71.8124   1
   0  -5  18-20.8072 80.2085   1
   0  -5  18 20.1408 60.0509   3
   0  -5 -18 72.8974 68.4805   3
   0  -5  19 52.3275 79.9646   3
   0  -5  19 0.99508 54.9177   1
   0  -5  20-30.1409 83.1390   1
   0  -5 -20-70.0411 45.5293   3
   0  -5  20 11.5605 64.5569   3
   0  -5  21-35.3649 91.5120   1
   0  -5 -21-23.0715 72.6701   3
   0  -5  21-43.6856 96.7792   3
   0  -5  22 2.08335 77.0759   1
   0  -5  22-7.59694 70.2161   3
   0  -5  23-66.2014 96.6887   1
   0  -5  23-23.4426 91.8692   3
   0  -5  24-105.197 129.563   3
   0  -5  24-89.3148 100.250   1
   0  -5  25 10.2885 79.3207   3
   0  -5  25-148.288 117.887   1
   0  -5  26-146.725 130.611   3
   0  -5  26-51.1360 130.342   1
   0  -5  27 115.329 80.0197   1
   0  -5  28 19.2177 88.2110   1
   0  -5  29-146.794 97.4438   1
   0  -5  30 87.6727 65.5048   1
   0   5  31-286.007 166.028   1
   0  -5  31 117.120 108.466   1
   0   5  32 18.1167 81.0134   1
   0   5  33 259.456 164.253   1
   0  -6   0 64919.9 1393.65   2
   0  -6  -1 25515.2 658.306   2
   0   6   2 12804.9 395.071   2
   0  -6  -2 12849.6 408.917   2
   0  -6  -3 47956.2 1093.37   2
   0   6   3 49508.6 1083.36   2
   0  -6   3 50762.8 1195.32   3
   0   6   4 10335.2 348.522   2
   0  -6   4 10721.7 427.427   3
   0   6   5 25123.1 638.183   2
   0  -6   5 25021.3 743.771   3
   0   6  -5 22202.9 732.767   1
   0   6   6 393.809 61.1409   2
   0  -6   6 433.734 87.3313   3
   0   6  -6 474.750 91.1278   1
   0   6  -6 456.473 80.4783   3
   0   6  -7 49.0002 27.1596   1
   0  -6   7 79.8389 46.4462   3
   0   6  -7 65.0438 33.6742   3
   0  -6   8 125.293 53.7290   3
   0   6  -8 163.184 60.5784   1
   0   6  -8 79.2620 32.6278   3
   0  -6   9 30042.6 927.781   3
   0   6  -9 30701.6 953.408   1
   0   6  -9 29932.6 906.711   3
   0   6 -10 17294.4 637.473   3
   0  -6  10 16241.7 648.662   3
   0  -6  10 16140.3 647.982   1
   0   6 -10 16569.3 678.297   1
   0   6 -11 3247.81 261.310   3
   0   6 -11 3493.92 289.416   1
   0  -6  11 2916.66 257.899   1
   0  -6  11 3121.01 267.059   3
   0  -6  12 53221.0 1465.82   3
   0  -6  12 50698.4 1457.04   1
   0   6 -12 56338.8 1522.70   1
   0   6 -12 55058.6 1430.30   3
   0   6 -13 2353.11 229.883   3
   0   6 -13 2001.92 234.950   1
   0  -6  13 2177.43 235.251   3
   0  -6  13 1881.53 228.445   1
   0  -6  14 2155.20 244.724   3
   0   6 -14 2872.17 287.282   1
   0   6 -14 2615.60 247.181   3
   0  -6  14 2383.04 258.478   1
   0  -6  15 2905.43 296.713   1
   0  -6  15 2527.73 275.460   3
   0  -6 -16 112.394 65.4441   3
   0  -6  16 52.4796 52.5231   1
   0  -6  16 65.8555 60.1017   3
   0  -6 -17 1142.17 166.174   3
   0  -6  17 914.632 177.263   3
   0  -6  17 1191.24 201.918   1
   0  -6 -18 1906.57 221.861   3
   0  -6  18 2039.57 269.860   3
   0  -6  18 2297.59 290.585   1
   0  -6 -19 368.938 105.195   3
   0  -6  19 414.602 139.893   1
   0  -6  19 159.670 61.8245   3
   0  -6  20 61.1932 54.6909   3
   0  -6 -20 101.099 67.8239   3
   0  -6  20 63.6841 70.9325   1
   0  -6 -21 8444.34 506.065   3
   0  -6  21 8679.22 632.468   3
   0  -6  21 8986.24 632.617   1
   0  -6  22 1259.68 250.062   3
   0  -6  22 1258.86 237.460   1
   0  -6  23 696.476 185.579   1
   0  -6  23 1005.53 227.708   3
   0  -6  24 5309.13 534.280   3
   0  -6  24 5166.21 517.455   1
   0  -6  25 2969.49 396.545   1
   0  -6  25 2250.83 365.498   3
   0  -6  26 575.573 183.175   1
   0  -6  26 567.045 184.560   3
   0  -6  27-186.189 120.575   1
   0  -6  27 77.4883 94.0825   3
   0  -6  28-204.080 144.661   3
   0  -6  28 176.079 108.951   1
   0  -6  29 461.182 192.222   1
   0  -6  30 260.634 146.182   1
   0   6  33-69.1392 81.2392   1
   0  -7   0 28.3633 26.1525   2
   0  -7   1 16.5897 19.7468   2
   0  -7  -1 42.7918 33.3746   2
   0  -7  -2-22.1248 24.0204   2
   0   7   3 18.2341 19.3232   2
   0  -7   3-25.5442 37.4408   3
   0  -7  -3 5.55029 18.5120   2
   0  -7   4 23.6815 32.2031   3
   0   7   4 14.1090 19.0928   2
   0  -7   5 68.6707 44.9431   3
   0   7   5 35.4781 30.9826   2
   0   7   6-13.9081 28.6164   2
   0  -7   6 59.3242 47.8810   3
   0   7  -6 7.55141 29.8356   1
   0  -7   7 14.3934 35.4268   3
   0   7   7 29.4281 29.6532   2
   0   7  -7-29.5474 49.4315   1
   0   7   8-18.7729 27.6256   2
   0   7  -8-1.37925 25.6596   3
   0  -7   8 28.5562 43.0400   3
   0   7  -8 4.46448 29.1378   1
   0   7  -9-38.0814 46.4210   3
   0   7  -9 46.3765 44.9598   1
   0  -7   9-19.1812 60.4448   3
   0  -7  10-48.5354 51.3674   3
   0   7 -10-28.6439 45.3967   3
   0   7 -10 16.9328 50.9576   1
   0   7 -11 13.4706 36.3718   3
   0  -7  11-8.11309 37.0021   3
   0   7 -12-9.88340 56.0317   1
   0  -7  12 40.5587 65.5849   1
   0  -7  12-58.1865 52.4954   3
   0   7 -12-15.1125 28.6716   3
   0   7 -13 6.00631 33.3017   3
   0  -7  13 66.9023 68.2543   1
   0   7 -13 11.6899 53.7641   1
   0  -7  13 44.8070 59.7640   3
   0  -7  14 29.2734 65.7644   3
   0  -7  14 24.7885 50.5222   1
   0   7 -14 123.089 83.8499   1
   0  -7  15-12.0955 57.7577   3
   0   7 -15-55.9958 40.0331   1
   0  -7  15-6.56664 45.8662   1
   0  -7  16 27.6861 50.8340   3
   0  -7  16-20.2861 41.7424   1
   0  -7  17 33.7461 55.5175   1
   0  -7  17-11.1950 73.6448   3
   0  -7 -17-35.1970 39.3105   3
   0  -7  18-71.4934 82.6227   3
   0  -7  18-40.7123 47.7554   1
   0  -7 -18 79.4680 67.9691   3
   0  -7 -19 40.7155 84.4654   3
   0  -7  19-67.2618 89.4802   3
   0  -7  19 43.0535 62.0676   1
   0  -7  20-50.4262 70.4694   3
   0  -7 -20 1.35915 39.8029   3
   0  -7  20-69.6340 68.2660   1
   0  -7  21-113.049 99.0063   3
   0  -7  21-53.4387 79.9793   1
   0  -7 -21 13.0695 67.3287   3
   0  -7  22-46.9193 64.7571   1
   0  -7  22 71.1148 124.778   3
   0  -7  23-42.0688 89.4743   1
   0  -7  23-8.32385 66.1353   3
   0  -7  24-11.2616 76.0663   1
   0  -7  24 4.39850 66.6080   3
   0  -7  25-143.487 93.7103   1
   0  -7  25 86.0935 88.0493   3
   0  -7  26-0.41435 78.5598   3
   0  -7  26-103.094 75.2704   1
   0  -7  27 136.669 110.988   1
   0  -7  27 39.4794 71.8081   3
   0  -7  28 50.0440 105.020   3
   0  -7  28 77.2527 119.108   1
   0  -7  29 113.220 89.4159   1
   0  -7  29 138.114 154.322   3
   0  -7  30-130.661 109.514   1
   0  -8   0 187123. 3679.44   2
   0  -8   1 69132.5 1543.94   2
   0  -8  -1 66774.5 1512.86   2
   0  -8  -2 1789.26 153.541   2
   0  -8   3 490.215 108.132   3
   0  -8  -3 592.672 86.7107   2
   0   8   4 25619.8 695.729   2
   0  -8  -4 25216.4 719.246   2
   0  -8   4 26303.4 823.067   3
   0  -8   5 11803.5 515.624   3
   0   8   5 11734.0 414.996   2
   0  -8   6 32858.3 1017.75   3
   0   8  -6 35792.1 1060.12   1
   0   8   6 35769.4 886.401   2
   0  -8   7 4773.72 329.922   3
   0   8  -7 5043.01 340.546   1
   0   8   7 4821.59 255.331   2
   0   8  -8 10276.0 531.002   1
   0  -8   8 10089.4 498.291   3
   0   8   8 9429.64 385.788   2
   0   8  -9 1076.04 163.011   1
   0  -8   9 1044.83 157.476   3
   0   8   9 890.398 110.990   2
   0   8 -10 46718.0 1310.30   3
   0  -8  10 46396.7 1342.46   3
   0   8  10 45365.3 1145.72   2
   0   8 -10 49854.7 1400.24   1
   0   8 -11 3161.93 297.954   1
   0  -8  11 2664.73 275.301   3
   0   8 -11 2757.32 258.100   3
   0  -8  12 26099.3 969.509   3
   0   8 -12 29852.1 1040.53   1
   0  -8  13 9890.23 563.332   3
   0   8 -13 12287.1 629.497   1
   0   8 -14 1229.30 199.847   1
   0  -8  14 895.802 165.261   3
   0   8 -15 8488.77 545.426   1
   0  -8  15 6767.12 481.176   3
   0  -8  16 3668.47 352.957   1
   0   8 -16 4044.72 370.733   1
   0  -8  16 3412.90 345.570   3
   0  -8  17-38.8872 81.8376   3
   0  -8  17 67.2379 70.1384   1
   0  -8  18 143.393 86.9233   3
   0  -8  18 283.247 119.983   1
   0  -8 -18 395.563 109.568   3
   0  -8  19 2261.07 309.880   3
   0  -8  19 2490.13 315.416   1
   0  -8 -19 2482.31 270.713   3
   0  -8  20 11698.9 731.313   3
   0  -8 -20 10626.7 587.493   3
   0  -8  20 11815.1 721.357   1
   0  -8  21 2294.00 316.511   1
   0  -8  21 2603.49 353.727   3
   0  -8  22 1556.74 279.672   3
   0  -8  22 1741.06 285.062   1
   0  -8  23 148.757 143.480   3
   0  -8  23 198.593 101.340   1
   0  -8  24 2620.92 360.470   1
   0  -8  24 2089.95 344.942   3
   0  -8  25 2646.67 378.738   1
   0  -8  25 2573.18 391.916   3
   0  -8  26 250.879 174.683   3
   0  -8  26 215.874 131.325   1
   0  -8  27 404.447 164.334   3
   0  -8  27 302.974 147.653   1
   0  -8  28 1236.78 280.032   1
   0  -8  28 1255.04 304.203   3
   0  -8  29 153.312 119.371   1
   0  -8  29 1012.06 288.647   3
   0  -8  30 1275.37 324.006   3
   0  -8  30 1156.44 279.062   1
   0  -8  31 239.686 200.578   3
   0  -9   0 213.432 71.3210   2
   0  -9   1 18.6467 32.0497   2
   0  -9  -1 62.7335 45.0711   2
   0  -9   2-26.8797 38.5449   2
   0  -9  -2 56.0163 34.0538   2
   0  -9   3 41.9693 32.8503   3
   0  -9  -3 11.0728 20.3984   2
   0  -9  -4 25.4167 24.3941   2
   0  -9   4 90.1087 73.9829   3
   0   9   5 29.8509 36.1585   2
   0  -9   5 45.5222 43.6651   3
   0   9  -6 18.9460 46.5804   1
   0   9   6 8.27526 30.7043   2
   0  -9   6 47.4519 57.3745   3
   0  -9   7 39.7194 51.2789   3
   0   9   7 3.63749 24.1126   2
   0   9  -7 70.6434 60.4537   1
   0   9  -8-41.6066 61.2512   1
   0  -9   8-45.9862 57.1858   3
   0   9   8 2.03391 30.8744   2
   0   9   9-59.6730 46.6763   2
   0   9  -9 39.9549 49.5536   1
   0  -9   9-36.0002 45.1247   3
   0  -9  10 39.5154 49.4346   3
   0   9 -10 5.77216 59.7864   1
   0   9  10-48.2999 42.0956   2
   0  -9  11-35.2795 44.6235   3
   0   9  11-39.9883 27.5375   2
   0   9 -11 22.0866 49.1400   1
   0   9  12-40.1949 50.8043   2
   0  -9  12-54.3846 56.6676   3
   0   9 -12 14.3240 55.5149   1
   0   9 -13 10.9075 39.9382   1
   0  -9  13-58.9282 64.8733   3
   0  -9  14 89.9634 79.0140   3
   0   9 -14-8.86788 48.2600   1
   0   9 -15 167.526 104.319   1
   0  -9  15 83.0651 87.5060   3
   0  -9  16-59.4074 91.9186   3
   0  -9  17-100.489 109.334   3
   0  -9  18-39.3976 68.5578   3
   0  -9  19-39.4760 93.3472   3
   0  -9 -20-16.4452 74.3842   3
   0  -9  20-25.1947 84.8206   3
   0  -9  21 124.538 69.7954   1
   0  -9  21-58.7767 66.3569   3
   0  -9  22-48.7630 72.8965   1
   0  -9  22 54.0000 83.0690   3
   0  -9  23 20.7631 75.5838   3
   0  -9  23 17.0744 78.4082   1
   0  -9  24-117.435 125.009   1
   0  -9  24-88.3050 80.8413   3
   0  -9  25-4.56941 76.5444   3
   0  -9  25 153.190 113.140   1
   0  -9  26 181.521 138.811   3
   0  -9  26 49.1951 95.7063   1
   0  -9  27 41.3154 70.9088   3
   0  -9  27-23.9697 82.4504   1
   0  -9  28 142.642 113.560   1
   0  -9  28 55.2844 82.4428   3
   0  -9  29-81.4597 143.024   3
   0  -9  30-31.2986 92.3777   3
   0  -9  31-26.2687 103.632   3
   0  -9  32-359.704 202.677   3
   0 -10   0 152576. 3150.55   2
   0 -10  -1 15329.9 578.732   2
   0 -10   1 16771.9 608.792   2
   0 -10   2 40666.7 1207.91   3
   0 -10  -2 42751.2 1121.07   2
   0 -10   2 43926.7 1165.10   2
   0 -10   3 57.5976 50.3256   2
   0 -10  -3-4.27679 34.3889   2
   0 -10   3-13.2579 56.8805   3
   0 -10  -4 34188.0 954.706   2
   0 -10   4 35057.1 1087.43   3
   0 -10   5 4946.59 351.517   3
   0  10   6 15556.3 540.985   2
   0 -10   6 16633.6 690.746   3
   0  10  -7 18117.4 748.528   1
   0 -10   7 15580.3 690.116   3
   0  10   7 15865.5 551.087   2
   0 -10   8 25414.6 946.547   3
   0  10   8 26153.6 768.165   2
   0  10  -8 29444.3 1012.28   1
   0 -10   9 12679.1 628.442   3
   0  10   9 13004.7 491.754   2
   0  10  -9 14904.0 692.794   1
   0 -10  10-4.46622 62.4804   3
   0  10  10 53.5742 28.8458   2
   0  10 -10 56.8691 61.7695   1
   0  10 -11 9332.78 561.490   1
   0 -10  11 7887.91 505.873   3
   0  10  11 8209.77 388.075   2
   0  10 -12 22864.9 931.290   1
   0  10  12 20423.7 684.880   2
   0 -10  12 20767.5 886.612   3
   0  10  13 18661.6 659.789   2
   0  10 -13 20712.1 904.765   1
   0 -10  13 20071.7 876.086   3
   0 -10  14 4132.30 379.328   3
   0  10  14 3801.52 266.401   2
   0 -10  15 468.873 146.375   3
   0 -10  16 17917.1 879.620   3
   0 -10  17 1418.56 241.098   3
   0 -10  18 57.0682 66.6900   3
   0 -10  19 378.262 121.485   3
   0 -10  20 1206.47 249.802   3
   0 -10  21 8.62688 65.6091   3
   0 -10  22 5843.56 559.017   3
   0 -10  23 889.071 235.298   3
   0 -10  24 2293.28 367.516   3
   0 -10  25 25.3354 79.5155   3
   0 -10  26-126.796 104.618   3
   0 -10  27 1013.55 286.488   3
   0 -10  28 2619.64 440.562   3
   0 -10  29 752.596 271.549   3
   0 -10  30-113.140 107.857   3
   0 -10  31 225.373 159.189   3
   0 -11   0 244.938 81.9042   2
   0 -11  -1 43.3069 53.2826   2
   0 -11   1 52.8983 42.3363   2
   0 -11   2 21.8448 44.6775   2
   0 -11  -2 20.8710 29.5244   2
   0 -11   2-5.77225 33.7015   3
   0 -11   3 51.6713 39.7635   2
   0 -11   3 9.44525 38.4466   3
   0 -11  -3 15.4234 37.9169   2
   0 -11  -4-6.83285 29.9871   2
   0 -11   4 29.4232 60.2118   3
   0 -11   5-35.6631 49.9712   3
   0 -11   6 81.3515 59.2131   3
   0 -11   7 2.26123 38.9409   3
   0  11   7-30.7739 30.6688   2
   0  11  -7 37.1281 40.1875   1
   0  11   8 24.8276 34.2489   2
   0  11  -8 2.68899 57.7091   1
   0 -11   8 21.9073 58.3681   3
   0  11  -9 79.3067 66.0281   1
   0 -11   9 14.9587 70.6379   3
   0  11   9-0.53844 28.4439   2
   0 -11  10 82.6154 50.9375   3
   0  11 -10 68.8505 78.8795   1
   0  11  10 9.64759 25.9434   2
   0  11 -11 4.19361 65.3645   1
   0  11  11-26.8846 27.9807   2
   0 -11  11-79.4333 79.3371   3
   0  11  12 17.9946 38.5751   2
   0 -11  12 72.7790 72.6744   3
   0 -11  13-16.6685 75.5111   3
   0  11  13-51.9732 57.8302   2
   0 -11  14-59.4766 57.1383   3
   0  11  14-50.9350 49.3679   2
   0  11  15-2.87817 31.5462   2
   0 -11  15-96.4469 118.259   3
   0 -11  16-95.3756 89.2416   3
   0  11  16-30.5379 52.6399   2
   0 -11  17-94.4242 94.9423   3
   0  11  17-73.7909 68.7538   2
   0 -11  18 24.4420 72.6567   3
   0 -11  19-30.1834 73.1625   3
   0 -11  20-51.8092 87.4811   3
   0 -11  21-92.0629 122.301   3
   0 -11  22-29.5696 98.1862   3
   0 -11  23-149.025 89.7305   3
   0 -11  24 66.2289 78.4076   3
   0 -11  25-171.422 151.337   3
   0 -11  26 1.87384 72.6888   3
   0 -11  27 379.510 186.753   3
   0 -11  28 289.537 188.620   3
   0 -11  29 233.661 156.523   3
   0 -11  30-91.2536 99.3057   3
   0 -12   0 2972.65 254.371   2
   0 -12  -1 12596.2 556.776   2
   0 -12   1 12879.2 574.866   2
   0 -12   2 5768.63 374.908   2
   0 -12  -2 5311.60 345.363   2
   0 -12   2 5225.45 379.846   3
   0 -12   3 7733.04 479.376   3
   0 -12  -3 7760.60 418.380   2
   0 -12   3 8453.67 463.308   2
   0 -12   4 4424.71 331.609   2
   0 -12   4 3960.40 335.024   3
   0 -12  -4 3707.72 282.970   2
   0 -12   5 10129.3 561.365   3
   0 -12  -5 9919.61 471.919   2
   0 -12   6 246.256 112.422   3
   0 -12   7 4485.81 370.637   3
   0  12   8 18599.2 638.389   2
   0 -12   8 18751.4 828.551   3
   0  12   9 1016.16 132.258   2
   0 -12   9 975.279 181.043   3
   0  12  10 138.852 48.5741   2
   0 -12  10 140.496 80.9112   3
   0  12  11 10310.8 448.779   2
   0 -12  11 8545.76 561.693   3
   0  12  12 666.845 109.196   2
   0 -12  12 779.105 167.908   3
   0 -12  13-50.8323 105.567   3
   0  12  13-6.57467 40.1918   2
   0  12  14-41.2157 55.1595   2
   0 -12  14-39.7947 113.049   3
   0 -12  15 2349.80 314.272   3
   0  12  15 2387.54 215.094   2
   0  12  16 9503.17 457.853   2
   0 -12  16 9172.02 641.985   3
   0 -12  17 204.392 97.4747   3
   0  12  17 152.206 63.8475   2
   0 -12  18 438.321 155.521   3
   0  12  18 671.097 120.670   2
   0  12  19 1789.31 202.634   2
   0 -12  19 1454.92 264.832   3
   0 -12  20 4606.51 496.675   3
   0  12  20 4787.55 335.442   2
   0 -12  21 791.514 219.298   3
   0 -12  22 2441.38 374.658   3
   0 -12  23-165.650 133.242   3
   0 -12  24-237.818 177.858   3
   0 -12  25 3090.19 462.871   3
   0 -12  26-88.4259 82.8824   3
   0 -12  27 268.559 177.880   3
   0 -12  28 1663.68 376.600   3
   0 -12  29 1499.36 367.936   3
   0 -13   0-9.41967 33.0841   2
   0 -13   1 6.00397 30.2321   2
   0 -13  -1-24.3204 45.5189   2
   0 -13   2-20.2725 58.4214   3
   0 -13   2-55.3340 57.2268   2
   0 -13  -2 94.6724 57.4083   2
   0 -13  -3-38.7178 35.9604   2
   0 -13   3 44.3894 57.9136   2
   0 -13   3-5.71309 53.4651   3
   0 -13  -4-9.21860 43.5973   2
   0 -13   4-35.6772 46.3491   3
   0 -13  -5 15.2996 36.1434   2
   0 -13   5 64.3458 82.4800   3
   0 -13   6-5.44780 53.8411   3
   0 -13   7-7.16487 49.1859   3
   0 -13   8 28.8907 58.5056   3
   0 -13   9-46.5888 56.9227   3
   0 -13  10 13.9959 81.8496   3
   0  13  10 233.834 91.6766   2
   0  13  11 99.3918 69.9735   2
   0 -13  11 175.770 115.177   3
   0  13  12 40.3124 47.1937   2
   0 -13  12 100.148 94.2571   3
   0  13  13-28.6303 43.8987   2
   0 -13  13 82.8469 71.8088   3
   0  13  14-19.0554 47.3619   2
   0 -13  14-31.3863 73.5859   3
   0  13  15-40.4054 59.7045   2
   0 -13  15 49.7306 74.0127   3
   0  13  16 0.67941 36.6972   2
   0 -13  16-13.8957 74.9099   3
   0 -13  17-26.9151 113.400   3
   0  13  17-63.6720 60.4537   2
   0  13  18 10.1538 58.1827   2
   0 -13  18-18.2805 78.1445   3
   0  13  19 19.0993 47.7315   2
   0 -13  19-113.074 148.814   3
   0 -13  20-144.759 91.7594   3
   0 -13  21-281.677 134.805   3
   0 -13  22-114.904 118.545   3
   0 -13  23-287.151 155.019   3
   0 -13  24-19.6263 131.588   3
   0 -13  25-93.8410 148.017   3
   0 -13  26-33.3501 154.859   3
   0 -13  27 99.7736 117.715   3
   0 -13  28-48.5810 95.9864   3
   0 -14   0 1315.14 190.328   2
   0 -14   1 3981.18 332.254   2
   0 -14  -1 3998.87 330.013   2
   0 -14   1 3632.16 346.640   3
   0 -14  -2 253.971 83.6840   2
   0 -14   2 301.642 101.645   2
   0 -14   2 183.257 91.0376   3
   0 -14   3 4455.44 414.516   3
   0 -14  -3 5723.97 385.766   2
   0 -14  -4 1375.80 180.030   2
   0 -14   4 1097.32 209.806   3
   0 -14   5 9247.87 574.843   3
   0 -14  -5 8837.10 482.173   2
   0 -14   6 4029.34 368.261   3
   0 -14   7 4891.01 417.112   3
   0 -14   8 797.620 177.562   3
   0 -14   9 5212.63 445.960   3
   0 -14  10 5206.14 463.271   3
   0 -14  11 65668.6 2024.04   3
   0  14  11 71587.4 1682.37   2
   0  14  12 16419.4 622.474   2
   0 -14  12 15257.1 835.526   3
   0 -14  13 381.986 165.633   3
   0  14  13 225.497 84.1907   2
   0  14  14 317.737 89.6502   2
   0 -14  14 177.738 109.191   3
   0 -14  15 2501.07 347.147   3
   0  14  15 2876.57 237.078   2
   0  14  16 1646.19 179.484   2
   0 -14  16 1248.53 263.977   3
   0 -14  17 2136.19 332.355   3
   0  14  17 2573.03 224.550   2
   0  14  18 672.213 118.323   2
   0 -14  18 582.875 183.195   3
   0 -14  19 122.348 116.948   3
   0 -14  20 1130.75 250.843   3
   0 -14  21 296.914 132.874   3
   0 -14  22 14.6197 111.076   3
   0 -14  23-306.088 156.537   3
   0 -14  24 75.5747 127.880   3
   0 -14  25-124.931 95.6326   3
   0 -14  26-305.077 174.852   3
   0 -14  27-90.4824 203.956   3
   0 -15   0 29.0626 36.0097   2
   0 -15   1-24.9268 63.3204   3
   0 -15  -1-7.01909 42.1301   2
   0 -15  -2 37.2065 49.1930   2
   0 -15   2-39.8336 74.3441   3
   0 -15  -3-9.02519 49.3184   2
   0 -15   3 20.8729 55.3550   3
   0 -15  -4 66.2650 35.1557   2
   0 -15   4 53.9528 56.2797   3
   0 -15  -5 117.637 60.8501   2
   0 -15   5 49.9825 64.4330   3
   0 -15   6 5.65382 77.8384   3
   0 -15   7 85.2726 72.1926   3
   0 -15   8 69.5482 75.9009   3
   0 -15   9-184.327 142.587   3
   0 -15  10-38.7799 69.6126   3
   0 -15  11 432.852 170.932   3
   0 -15  12 42.4453 90.8449   3
   0 -15  13 109.091 114.103   3
   0  15  14-2.78465 36.4882   2
   0 -15  14-62.8606 77.6631   3
   0  15  15 39.0122 48.3877   2
   0 -15  15-31.5495 90.1580   3
   0 -15  16-97.3625 66.6854   3
   0  15  16 1.87514 32.2533   2
   0 -15  17-67.2867 95.6372   3
   0 -15  18-86.3160 95.4610   3
   0 -15  19 151.277 126.474   3
   0 -15  20 145.094 107.942   3
   0 -15  21-161.258 153.365   3
   0 -15  22-38.1390 81.1108   3
   0 -15  23-136.638 136.270   3
   0 -15  24-89.1880 154.791   3
   0 -15  25-84.8285 172.986   3
   0 -15  26-367.491 186.019   3
   0 -16   0 3581.70 390.163   3
   0 -16   1 4472.65 417.579   3
   0 -16   2 5516.76 467.689   3
   0 -16  -2 5363.96 413.678   2
   0 -16   3 12497.1 723.389   3
   0 -16  -3 12424.1 637.885   2
   0 -16  -4 4743.51 376.970   2
   0 -16   4 5723.54 469.243   3
   0 -16  -5 4154.56 350.669   2
   0 -16   5 4548.30 432.372   3
   0 -16   6 2577.80 356.624   3
   0 -16   7 8039.21 596.036   3
   0 -16   8 2249.61 310.854   3
   0 -16   9 104.800 63.4892   3
   0 -16  10 10982.8 712.929   3
   0 -16  11 260.267 146.800   3
   0 -16  12 3094.21 395.024   3
   0 -16  13 4989.79 501.987   3
   0 -16  14-54.7650 93.4375   3
   0 -16  15 806.892 210.560   3
   0 -16  16 675.450 194.924   3
   0 -16  17 3553.22 451.775   3
   0 -16  18-179.857 150.498   3
   0 -16  19 4517.98 524.433   3
   0 -16  20-4.77764 69.6097   3
   0 -16  21 1697.13 329.565   3
   0 -16  22 164.688 109.454   3
   0 -16  23 1444.35 336.523   3
   0 -16  24 568.392 247.004   3
   0 -16  25-128.885 192.753   3
   0 -17   0 19.0785 81.4541   3
   0 -17   1-14.6204 57.5992   3
   0 -17  -1 76.7256 84.8384   3
   0 -17   2-13.4392 65.2178   3
   0 -17   3-52.3809 84.5572   3
   0 -17   4 139.123 138.621   3
   0 -17  -4-15.1665 57.5261   2
   0 -17   5-29.6736 72.5220   3
   0 -17   6 24.0130 81.4964   3
   0 -17   7 102.992 118.320   3
   0 -17   8-29.8735 72.9655   3
   0 -17   9-27.6178 68.2891   3
   0 -17  10 28.6529 113.009   3
   0 -17  11 222.277 142.500   3
   0 -17  12 105.418 124.772   3
   0 -17  13-25.9642 94.2813   3
   0 -17  14 219.115 126.043   3
   0 -17  15-37.4365 86.5107   3
   0 -17  16 128.824 131.573   3
   0 -17  17 75.5176 85.4692   3
   0 -17  18 125.818 87.6845   3
   0 -17  19 117.860 121.717   3
   0 -17  20 12.3951 122.063   3
   0 -17  21 87.6857 84.6903   3
   0 -17  22-36.1856 95.3526   3
   0 -17  23-113.092 137.196   3
   0 -18   0 14498.7 814.989   3
   0 -18   1 1099.11 225.498   3
   0 -18  -1 1577.91 269.549   3
   0 -18   2 262.004 128.416   3
   0 -18  -2 327.609 126.221   3
   0 -18   3 2918.32 379.506   3
   0 -18   4 37867.6 1462.25   3
   0 -18   5 372.770 169.123   3
   0 -18   6 512.310 180.366   3
   0 -18   7 4217.56 457.717   3
   0 -18   8 17074.0 958.966   3
   0 -18   9 3971.33 482.375   3
   0 -18  10 6595.17 588.159   3
   0 -18  11 4001.58 456.110   3
   0 -18  12 40.5715 110.603   3
   0 -18  13 2408.63 368.144   3
   0 -18  14 313.413 126.777   3
   0 -18  15 2342.56 380.244   3
   0 -18  16 8475.55 731.770   3
   0 -18  17 538.372 198.333   3
   0 -18  18 818.016 247.448   3
   0 -18  19 3068.16 476.503   3
   0 -18  20 4664.01 592.490   3
   0 -18  21 161.948 145.386   3
   0 -18  22 382.220 195.543   3
   0 -19   0 1.57846 70.5985   3
   0 -19  -1 18.1202 74.9181   3
   0 -19   1 117.300 125.454   3
   0 -19   2-39.6895 84.8438   3
   0 -19  -2-159.101 100.129   3
   0 -19  -3 6.07945 64.3956   3
   0 -19   3 116.782 119.269   3
   0 -19   4 122.043 93.2087   3
   0 -19   5 4.77220 85.3584   3
   0 -19   6 115.300 96.5825   3
   0 -19   7-18.8213 93.4492   3
   0 -19   8-2.90028 99.0839   3
   0 -19   9 62.1048 91.6280   3
   0 -19  10 42.0157 107.787   3
   0 -19  11-76.4934 70.6919   3
   0 -19  12-59.6792 98.0509   3
   0 -19  13-61.2813 97.0071   3
   0 -19  14-20.5894 114.057   3
   0 -19  15 68.7235 128.699   3
   0 -19  16-54.6894 111.698   3
   0 -19  17 185.028 131.027   3
   0 -19  18-17.1453 67.2830   3
   0 -19  19 155.521 108.649   3
   0 -19  20 400.647 211.961   3
   0 -20   0 1172.84 256.462   3
   0 -20   1 3449.19 432.785   3
   0 -20  -1 3301.29 398.076   3
   0 -20  -2 126.475 89.7009   3
   0 -20   2 54.3588 66.4444   3
   0 -20   3 1460.70 305.378   3
   0 -20  -3 1714.39 302.787   3
   0 -20  -4 8509.70 638.629   3
   0 -20   4 9330.65 706.334   3
   0 -20   5 522.426 194.980   3
   0 -20   6 1213.44 257.526   3
   0 -20   7 472.840 170.598   3
   0 -20   8 6066.91 589.972   3
   0 -20   9 29.3025 95.5274   3
   0 -20  10 455.063 181.160   3
   0 -20  11 1901.64 345.726   3
   0 -20  12 114.719 100.511   3
   0 -20  13 4435.95 550.325   3
   0 -20  14 313.516 164.473   3
   0 -20  15 48.9093 100.049   3
   0 -20  16 577.412 186.590   3
   0 -20  17 1541.33 350.707   3
   0 -20  18-44.9264 83.1538   3
   0 -21   0 91.6362 81.8829   3
   0 -21  -1 122.200 89.5698   3
   0 -21   1 158.742 112.894   3
   0 -21  -2-43.8256 80.0736   3
   0 -21   2 52.5029 88.6144   3
   0 -21  -3 41.6631 64.8999   3
   0 -21   3-84.0391 108.722   3
   0 -21   4 55.8630 82.9617   3
   0 -21  -4 51.5218 59.0567   3
   0 -21  -5-14.3252 107.438   3
   0 -21   5 146.985 98.2848   3
   0 -21   6-67.5094 116.090   3
   0 -21   7 17.1192 85.8811   3
   0 -21   8-125.343 133.473   3
   0 -21   9-45.3352 77.9782   3
   0 -21  10 200.109 133.462   3
   0 -21  11 125.859 142.409   3
   0 -21  12 161.980 73.3676   3
   0 -21  13 349.452 202.338   3
   0 -21  14-27.2481 116.234   3
   0 -21  15 256.729 125.473   3
   0 -21  16 39.4708 76.5448   3
   0 -22   0 306.136 170.049   3
   0 -22  -1-30.6666 70.4561   3
   0 -22   1 38.0380 70.5905   3
   0 -22  -2 4.53475 64.6105   3
   0 -22   2 13.1476 94.1391   3
   0 -22   3 551.985 205.264   3
   0 -22  -3 554.333 187.215   3
   0 -22  -4-68.1125 84.8262   3
   0 -22   4-42.4241 90.7361   3
   0 -22   5 1936.76 355.653   3
   0 -22  -5 1959.11 325.685   3
   0 -22   6-53.0866 97.8040   3
   0 -22  -6-24.8225 83.5725   3
   0 -22   7 150.033 82.9320   3
   0 -22  -7-108.721 88.9253   3
   0 -22   8 15.0743 80.7227   3
   0 -22   9 1693.38 349.602   3
   0 -22  10 968.838 245.340   3
   0 -22  11 472.743 201.437   3
   0 -22  12 20.4541 89.9618   3
   0 -22  13 1203.84 295.457   3
   0 -22  14 27.4329 111.212   3
   0 -23   0-15.6687 90.4134   3
   0 -23  -1 178.386 114.476   3
   0 -23   1-33.5006 79.3143   3
   0 -23   2 111.976 115.476   3
   0 -23  -2 108.078 105.304   3
   0 -23   3 213.982 148.848   3
   0 -23  -3-72.7609 75.0379   3
   0 -23   4 183.597 143.564   3
   0 -23  -4-70.9933 77.4656   3
   0 -23  -5-180.888 113.309   3
   0 -23   5 201.100 123.826   3
   0 -23  -6-251.807 129.671   3
   0 -23   6-30.1464 69.8907   3
   0 -23  -7-65.8805 81.8393   3
   0 -23   7-104.035 105.917   3
   0 -23   8-65.7994 96.9673   3
   0 -23  -8 137.435 96.4610   3
   0 -23   9 217.395 137.712   3
   0 -23  -9-71.9228 76.2960   3
   0 -23  10 179.157 173.268   3
   0 -23  11-14.6612 90.2334   3
   0 -23  12-59.6251 123.882   3
   0 -24   0 2040.50 389.270   3
   0 -24  -1 1337.12 303.166   3
   0 -24   1 1011.14 266.414   3
   0 -24  -2 234.808 146.910   3
   0 -24   2 414.700 192.484   3
   0 -24  -3 2009.47 365.509   3
   0 -24   3 2022.68 394.433   3
   0 -24  -4 333.089 166.857   3
   0 -24   4 301.909 190.949   3
   0 -24  -5-69.0710 92.2873   3
   0 -24   5 178.862 137.287   3
   0 -24  -6-20.6886 63.7606   3
   0 -24   6-217.711 167.355   3
   0 -24   7-21.7737 80.3544   3
   0 -24  -7-270.027 137.655   3
   0 -24  -8 111.389 97.6003   3
   0 -24   8 251.268 172.279   3
   0 -24   9 489.449 225.491   3
   0 -24  -9 360.988 165.430   3
   0 -24 -10 406.910 157.200   3
   0 -24 -11 962.721 276.622   3
   0 -25   0 88.8433 74.8923   3
   0 -25  -1-362.068 165.455   3
   0 -25   1-5.70580 77.8149   3
   0 -25  -2 151.330 110.716   3
   0 -25   2-109.153 105.733   3
   0 -25  -3 207.325 130.367   3
   0 -25   3 95.8004 114.065   3
   0 -25  -4-222.606 132.800   3
   0 -25   4 366.129 187.326   3
   0 -25   5-52.8349 111.954   3
   0 -25  -5-74.6015 93.7826   3
   0 -25  -6-535.903 190.885   3
   0 -25  -7-94.1663 97.3688   3
   0 -25  -8 73.9875 79.0023   3
   0 -25  -9-79.2365 88.2284   3
   0 -25 -10 42.0376 81.1784   3
   0 -26   0 439.576 222.341   3
   0 -26  -1 211.986 147.960   3
   0 -26  -2 223.444 193.171   3
   0 -26  -3 249.555 148.576   3
   0 -26  -4 179.216 162.600   3
   0 -26  -5 310.983 205.495   3
   0 -26  -6-31.3673 77.3713   3
   0 -26  -7 613.798 232.798   3
   0 -26  -8 539.113 198.323   3
   0 -26  -9 1654.38 353.022   3
  -1   0  -2 2900.28 126.086   2
  -1   0  -3 12.4373 9.87186   2
   1   0   4 171186. 3286.97   2
  -1   0   4 180233. 3234.07   3
  -1   0  -5-9.91443 22.1216   3
  -1   0   5 24.8697 13.0462   3
   1   0  -5 24.0094 12.4844   3
   1   0  -6 44730.6 914.411   3
  -1   0   6 43643.0 914.680   3
  -1   0  -6 44635.3 1076.69   3
  -1   0  -7 45.4704 28.2672   3
  -1   0   7 11.0254 10.6309   3
   1   0  -7 4.93297 15.0522   3
  -1   0  -8 3835.03 246.781   3
   1   0  -8 3707.34 173.749   3
  -1   0   8 3836.55 184.274   3
  -1   0   9 15.2106 17.7685   3
  -1   0  -9 34.3147 46.6470   3
   1   0  -9-14.9010 16.4927   3
  -1   0 -10 10158.4 450.489   3
   1   0 -10 9627.14 344.752   3
  -1   0  10 9508.06 361.543   3
   1   0 -11 29.9298 27.2414   3
  -1   0 -11-27.9270 34.8334   3
  -1   0  11 33.8550 24.8384   3
  -1   0 -12 11192.5 509.424   3
   1   0 -12 10640.3 401.923   3
  -1   0  12 11021.8 434.473   3
  -1   0  13 37.8867 45.9785   3
  -1   0 -13-29.7197 39.0650   3
   1   0 -13 56.0651 26.2876   3
  -1   0 -14 288.628 79.9053   3
   1   0 -14 400.606 78.7659   3
  -1   0  14 427.889 89.4952   3
  -1   0 -15-47.2801 60.6169   3
  -1   0  15 1.85969 39.4449   3
   1   0 -15 67.5156 37.1702   3
  -1   0  16 581.897 113.111   3
   1   0 -16 834.998 118.132   3
  -1   0 -16 663.441 129.264   3
   1   0  17 42.6099 104.714   1
  -1   0 -17 70.8234 49.7039   3
   1   0 -17 103.605 56.6688   3
  -1   0  17-23.6919 46.3275   3
  -1   0  18 14434.2 688.066   1
   1   0 -18 12829.9 546.840   3
   1   0  18 14348.1 788.500   1
   1   0 -19 28.6093 57.0857   3
  -1   0  19 209.438 122.020   1
   1   0  19 218.762 149.298   1
  -1   0  20 16430.3 803.487   1
   1   0  20 16364.1 913.220   1
   1   0 -20 16504.7 666.764   3
  -1   0  21 146.734 129.056   1
   1   0  21 359.762 186.833   1
   1   0 -21 251.921 110.642   3
  -1   0  22 1550.78 254.975   1
   1   0  22 1389.57 293.568   1
   1   0 -22 1462.60 191.288   3
   1   0  23-98.3116 95.0857   1
  -1   0  23 0.84687 80.6813   1
  -1   0  24 2172.46 302.010   1
   1   0  24 1580.14 311.777   1
   1   0  25 58.1802 86.4611   1
  -1   0  25 75.7433 82.9547   1
   1   0  26-113.170 101.431   1
  -1   0  26-77.9050 63.4774   1
  -1   0  27-122.252 128.673   1
   1   0  27-67.4621 99.2717   1
   1   0  28-108.549 91.2307   1
  -1   0  28-44.2118 71.0362   1
  -1   0  29-119.072 97.8645   1
   1   0  29 122.345 116.848   1
   1   0  30 62.6969 99.0090   1
  -1   0  30 482.918 174.607   1
   1   0  31-310.337 164.720   1
   1   0  32 102.892 118.589   1
   1   0  33 81.5637 115.050   1
   1   0  34-83.3833 118.633   1
  -1   1   1 59124.5 1168.48   1
  -1   1  -2 1201.37 93.1710   3
  -1   1  -2 1309.63 90.4512   2
  -1   1  -2 1243.73 103.721   1
   1  -1   3 5049.53 200.885   2
  -1  -1  -3 5202.18 153.972   2
   1  -1   3 4883.97 228.859   3
  -1   1  -3 5117.66 220.026   3
  -1   1  -3 4973.99 236.232   1
   1  -1   3 5129.04 242.349   1
  -1   1  -3 5332.66 197.779   2
   1   1   4 123341. 2243.07   2
   1  -1   4 120051. 2319.37   2
   1  -1   4 122365. 2441.36   1
   1  -1   4 122287. 2400.82   3
  -1   1  -4 118549. 2385.51   3
  -1  -1   4 126296. 2278.46   3
  -1   1  -4 116449. 2422.69   1
   1  -1   5 141247. 2825.48   3
  -1  -1   5 143752. 2682.20   3
   1  -1   5 141768. 2872.00   1
  -1   1  -5 143172. 2810.18   3
   1   1  -6 199.441 36.5717   3
  -1   1   6 212.185 30.6345   3
  -1  -1   6 176.542 31.2899   1
  -1   1  -6 159.280 62.3207   3
   1  -1  -6 216.689 29.4198   3
   1  -1   6 430.270 103.522   3
   1  -1   6 169.374 48.5716   1
  -1  -1   6 176.504 36.3153   3
   1   1  -7 532.526 65.2088   3
   1  -1  -7 483.171 49.5227   3
  -1  -1   7 543.470 64.6784   3
   1  -1   7 436.096 90.8417   3
  -1   1  -7 517.388 86.6271   3
   1  -1   7 441.113 93.3255   1
  -1   1   7 555.710 56.8172   3
  -1  -1   7 508.613 62.1225   1
  -1  -1   8 17074.5 493.553   3
  -1  -1   8 17155.8 495.676   1
   1  -1  -8 17678.2 449.142   3
   1  -1   8 16873.4 643.234   1
   1  -1   8 17364.0 605.716   3
  -1   1   8 17434.0 464.019   3
   1   1  -8 16864.4 485.608   3
  -1  -1  -8 17535.1 600.123   3
  -1   1  -8 17755.1 596.043   3
  -1  -1   9 4813.38 237.853   3
   1  -1  -9 5329.04 215.625   3
   1  -1   9 5179.17 342.120   1
   1  -1   9 4772.19 303.270   3
  -1   1  -9 5419.86 301.800   3
  -1   1   9 4739.11 221.737   3
   1   1  -9 5253.27 237.352   3
  -1  -1  -9 4959.24 297.766   3
  -1  -1   9 5171.49 251.382   1
  -1  -1  10 1303.97 132.509   1
  -1   1  10 1502.62 124.301   3
   1   1 -10 1486.55 125.962   3
   1  -1 -10 1488.63 115.666   3
   1  -1  10 1388.42 166.842   3
  -1  -1 -10 1457.89 161.198   3
  -1  -1  10 1446.66 131.256   3
  -1   1 -10 1476.65 160.029   3
   1  -1  10 1428.17 178.251   1
   1  -1  11 12520.3 593.546   1
   1  -1  11 11637.3 540.288   3
  -1   1 -11 12747.2 528.693   3
  -1  -1 -11 13170.0 544.935   3
  -1  -1  11 12151.3 455.369   3
  -1  -1  11 12271.2 470.180   1
   1  -1 -11 12463.6 410.755   3
  -1   1  11 11378.8 425.055   3
   1   1 -11 12837.8 441.304   3
   1  -1  12 464.674 109.204   1
  -1  -1 -12 538.164 104.484   3
  -1   1 -12 514.352 103.553   3
   1  -1  12 553.696 111.351   3
  -1  -1  12 534.747 96.0982   1
  -1  -1  12 600.547 94.0911   3
   1  -1 -12 528.453 76.8673   3
   1   1 -12 663.656 95.6953   3
  -1  -1  13 5873.48 339.567   1
   1  -1  13 6281.67 429.523   1
  -1  -1 -13 6172.74 376.908   3
   1   1 -13 5883.35 304.582   3
  -1   1 -13 6242.00 372.601   3
  -1  -1  13 5621.33 319.522   3
   1  -1 -13 5597.07 283.192   3
  -1  -1  14 10.1889 32.3683   1
   1   1 -14 85.7434 50.1096   3
  -1  -1 -14 4.39298 45.1308   3
  -1   1 -14-21.5604 37.1339   3
   1  -1 -14 66.2378 39.7235   3
  -1  -1  14 30.7526 28.4619   3
   1  -1  14-46.2065 58.4869   1
  -1  -1  15 7596.44 412.295   3
  -1  -1 -15 8197.96 465.594   3
  -1   1 -15 8277.91 457.196   3
   1  -1 -15 8122.08 372.850   3
  -1  -1  15 7850.23 438.444   1
   1   1 -15 7773.33 382.799   3
   1  -1  15 7927.63 525.803   1
  -1  -1  16 262.589 84.7099   3
  -1  -1 -16 141.287 59.9658   3
   1   1 -16 268.248 75.9888   3
   1  -1 -16 160.102 57.7603   3
  -1   1 -16 278.652 87.1292   3
  -1  -1  16 275.058 84.2927   1
   1  -1  16 179.174 118.192   1
  -1   1 -17 5200.47 382.588   3
  -1  -1  17 4857.46 351.417   3
   1  -1 -17 4985.82 305.202   3
  -1  -1 -17 5164.36 378.097   3
   1  -1  17 4639.67 418.723   1
  -1  -1  17 4668.37 360.838   1
   1   1 -17 5188.33 324.560   3
  -1  -1 -18 5081.32 382.380   3
   1  -1  18 4918.24 452.059   1
  -1  -1  18 4701.13 379.110   1
  -1  -1  18 4633.88 355.834   3
   1   1 -18 4464.23 312.965   3
   1  -1 -18 4630.59 302.801   3
  -1  -1  19 8714.32 537.412   1
   1  -1 -19 8173.31 424.740   3
   1   1 -19 8542.24 451.543   3
  -1  -1  19 8595.66 515.463   3
   1  -1  19 8189.90 617.735   1
   1  -1 -20 1024.15 151.306   3
   1   1 -20 1034.64 162.822   3
  -1  -1  20 819.873 180.167   1
   1  -1  20 897.288 216.998   1
  -1  -1  20 835.655 179.560   3
   1  -1 -21 297.380 93.3164   3
   1  -1  21 356.165 162.753   1
   1   1 -21 143.601 77.2158   3
   1   1  21 262.047 161.803   1
  -1  -1  21 215.355 99.4225   1
   1  -1  22 220.754 155.066   1
  -1  -1  22 126.866 97.7983   1
   1   1  22 126.151 121.493   1
   1  -1 -22 124.686 65.0011   3
  -1   1  22 189.371 113.704   1
   1  -1  23 2212.27 349.462   1
   1   1  23 2240.72 350.878   1
   1  -1 -23 1205.49 178.820   3
  -1   1  23 1979.98 293.529   1
  -1  -1  23 2069.04 289.122   1
  -1  -1  24 94.3643 83.5441   1
   1  -1  24 148.531 83.9487   1
   1   1  24 230.487 100.635   1
  -1   1  24 170.619 100.957   1
   1  -1  25-107.587 135.213   1
  -1   1  25 52.4136 86.5224   1
  -1  -1  25 65.8854 88.8870   1
   1   1  25 76.5043 92.0518   1
  -1  -1  26 1322.22 265.185   1
  -1   1  26 1351.32 266.100   1
   1   1  26 768.416 240.317   1
   1  -1  26 952.401 260.889   1
  -1   1  27 126.448 95.3446   1
   1   1  27 147.598 133.721   1
   1  -1  27 12.8649 71.4761   1
  -1  -1  27 217.055 138.456   1
   1   1  28-29.2502 106.068   1
  -1   1  28 96.1147 95.0090   1
   1  -1  28 48.3214 122.290   1
  -1  -1  28 141.436 99.6911   1
   1  -1  29 25.3627 128.261   1
  -1  -1  29 24.8265 109.479   1
  -1   1  29 99.7210 129.698   1
   1   1  29-22.0613 119.337   1
  -1   1  30 6.02967 62.2931   1
   1  -1  30 19.9688 74.1735   1
   1   1  30 74.8825 82.3846   1
   1   1  31 313.720 218.746   1
   1  -1  31 499.255 217.929   1
   1  -1  32 43.2868 93.9115   1
   1   1  32 346.813 201.725   1
   1   1  33-126.324 136.596   1
   1  -1  33-89.7905 111.728   1
   1   1  34 201.392 151.169   1
   1  -1  34-171.343 138.534   1
  -1   2   0-4.00473 10.2394   3
  -1   2   0 18.1311 25.4831   1
  -1   2  -1 27747.4 700.576   1
  -1   2  -1 28964.0 639.914   3
  -1   2  -1 29083.9 692.085   2
  -1   2   1 28364.7 585.229   3
   1  -2   2 158454. 2955.05   3
  -1   2  -2 154513. 2928.11   3
   1  -2   2 159108. 2962.93   2
  -1   2  -2 159741. 2957.04   2
  -1   2  -2 153503. 2997.98   1
   1  -2   3 84153.1 1739.69   1
  -1   2  -3 80412.9 1723.91   1
   1  -2   3 81423.0 1662.55   2
   1  -2   3 80364.1 1687.51   3
  -1   2  -3 83257.6 1662.54   3
   1  -2   4 71963.8 1550.89   1
  -1   2  -4 68083.1 1539.84   1
  -1   2  -4 71348.3 1480.37   3
   1  -2   4 71323.1 1452.53   2
   1   2  -4 67545.0 1341.54   1
   1  -2   4 70415.9 1501.35   3
   1  -2   5 219186. 4236.75   1
  -1   2  -5 218316. 4147.29   3
  -1   2  -5 215555. 4228.88   1
   1   2  -5 206675. 3999.34   1
   1  -2   5 222448. 4182.08   3
  -1  -2   5 225282. 4073.16   3
  -1  -2   5 216227. 3989.00   1
  -1   2  -6 28106.6 754.389   3
   1   2  -6 26158.9 636.263   1
  -1  -2   6 27162.5 631.754   1
   1  -2   6 27180.8 808.781   1
   1  -2  -6 28256.0 576.019   3
  -1   2  -6 26679.9 799.460   1
  -1  -2   6 27795.5 678.919   3
   1  -2   6 26647.9 771.824   3
  -1   2  -7 10966.3 426.314   3
   1   2  -7 10969.0 370.241   3
   1  -2   7 10771.7 473.263   1
   1  -2   7 10966.1 454.183   3
  -1  -2   7 10797.7 343.944   1
  -1   2  -7 11117.3 472.379   1
  -1  -2   7 12012.3 383.621   3
   1  -2  -7 11200.3 300.168   3
   1  -2   8 3976.90 285.914   1
   1  -2   8 4068.24 272.388   3
   1  -2  -8 4014.71 168.898   3
  -1  -2   8 4290.00 220.674   3
  -1  -2   8 4177.75 204.914   1
  -1   2  -8 4187.54 254.475   3
   1   2  -8 4158.24 215.578   3
   1  -2   9 17618.8 686.006   1
  -1  -2   9 17572.5 537.028   1
   1  -2  -9 18418.2 481.227   3
  -1  -2   9 18034.1 555.359   3
  -1   2  -9 18685.3 624.961   3
   1   2  -9 18078.7 547.379   3
   1  -2   9 18375.5 653.298   3
  -1  -2  10 12146.3 445.796   3
   1  -2  10 12236.8 529.149   3
  -1  -2 -10 12227.7 517.593   3
   1  -2 -10 11947.0 381.464   3
   1  -2  10 12589.7 563.504   1
  -1   2 -10 12294.4 499.851   3
  -1  -2  10 11480.6 431.301   1
   1   2 -10 12017.7 434.279   3
   1  -2  11 1970.82 220.705   1
  -1   2 -11 2160.51 200.177   3
  -1  -2 -11 2240.52 215.960   3
  -1  -2  11 1902.77 168.540   1
   1   2 -11 1986.87 163.280   3
  -1  -2  11 2060.77 173.482   3
   1  -2  11 1761.15 201.473   3
   1  -2 -11 2096.88 143.375   3
   1  -2  12 9752.13 504.967   3
   1  -2 -12 9108.01 355.049   3
  -1  -2  12 9499.90 419.593   3
   1   2 -12 9418.52 401.019   3
  -1   2 -12 10107.5 470.949   3
  -1  -2 -12 10021.3 482.856   3
  -1  -2  12 9405.39 418.735   1
   1  -2  12 9603.18 529.041   1
   1  -2  13 1615.31 197.958   3
   1  -2  13 1369.05 195.359   1
  -1  -2 -13 1954.87 207.966   3
   1  -2 -13 1727.19 148.309   3
   1   2 -13 1794.76 167.363   3
  -1   2 -13 2018.29 206.298   3
  -1  -2  13 1790.61 180.564   1
  -1  -2  13 1732.28 177.878   3
   1   2 -14 2811.13 220.900   3
   1  -2 -14 2748.32 193.957   3
  -1  -2  14 2551.38 229.859   1
   1  -2  14 2764.63 290.334   1
  -1  -2  14 2838.69 238.373   3
   1  -2  14 2714.87 271.821   3
  -1  -2 -14 2972.03 269.133   3
  -1   2 -14 3078.86 265.188   3
   1  -2  15 1052.32 183.584   3
  -1  -2  15 1346.56 171.217   1
  -1  -2  15 1399.53 173.719   3
   1  -2  15 1235.89 202.847   1
  -1   2 -15 1265.04 174.777   3
  -1  -2 -15 1521.63 197.303   3
   1   2 -15 1263.56 150.519   3
   1  -2 -15 1184.76 131.977   3
   1  -2  16 2138.71 278.187   1
  -1  -2  16 2406.34 242.848   3
   1   2 -16 2265.78 208.682   3
  -1   2 -16 2310.53 246.604   3
   1  -2 -16 2164.29 186.299   3
  -1  -2  16 2247.40 234.340   1
   1  -2  16 2204.81 259.087   3
  -1  -2 -16 2452.74 253.601   3
   1  -2  17 667.441 159.106   3
   1  -2  17 539.035 144.242   1
  -1  -2 -17 660.921 134.166   3
   1   2 -17 643.082 117.840   3
  -1  -2  17 475.986 108.885   1
  -1  -2  17 648.361 135.619   3
   1  -2 -17 543.077 102.170   3
   1  -2  18 23.3474 49.4955   1
  -1  -2 -18 54.9818 46.6331   3
   1  -2 -18 77.1243 40.1629   3
   1   2 -18 92.4328 60.3092   3
  -1  -2  18-17.5903 64.6132   1
  -1  -2  18 55.3704 79.1517   3
   1  -2 -19 3287.66 261.783   3
   1   2 -19 3878.88 301.187   3
  -1  -2  19 2987.57 303.099   1
  -1  -2  19 3633.90 331.044   3
   1  -2  19 3898.07 401.146   1
  -1  -2  20 3799.71 356.899   1
  -1  -2  20 4285.17 378.657   3
   1  -2  20 3331.33 392.192   1
   1  -2 -20 3703.85 283.087   3
   1   2 -20 4143.61 322.723   3
   1  -2  21 7232.81 603.497   1
   1  -2 -21 7646.21 425.395   3
  -1  -2  21 8224.79 543.552   1
  -1  -2  21 7809.68 543.972   3
  -1  -2  22 7379.75 539.502   3
  -1  -2  22 7731.27 544.305   1
   1  -2  22 8415.53 654.984   1
   1  -2 -22 6330.45 394.391   3
   1  -2  23 192.997 128.391   1
  -1  -2  23 85.3750 92.0614   1
   1  -2 -23 131.912 79.9331   3
   1   2  24 1374.59 310.734   1
   1  -2  24 1615.26 314.245   1
  -1  -2  24 1856.36 286.821   1
  -1  -2  25 801.247 203.747   1
  -1   2  25 355.132 136.326   1
   1   2  25 515.805 193.857   1
   1  -2  25 335.171 179.145   1
   1  -2  26-37.5321 98.2952   1
  -1   2  26-40.2089 62.1581   1
   1   2  26-70.9861 163.650   1
  -1  -2  26 22.0480 60.4843   1
   1  -2  27 832.878 257.505   1
  -1   2  27 943.105 240.658   1
   1   2  27 720.688 238.753   1
  -1  -2  27 982.206 229.937   1
   1  -2  28 67.0929 109.105   1
  -1   2  28 71.0434 96.4782   1
  -1  -2  28 173.592 119.207   1
   1   2  28 262.411 144.417   1
  -1  -2  29 735.221 211.898   1
   1   2  29 773.198 235.997   1
   1  -2  29 385.754 169.264   1
  -1   2  29 1130.02 276.110   1
   1   2  30-50.1952 91.7105   1
  -1   2  30 121.686 103.681   1
   1  -2  31 53.4721 73.1278   1
   1   2  31-41.7565 112.991   1
   1  -2  32 11.0523 78.9710   1
   1   2  32 65.2248 105.728   1
   1  -2  33-50.2310 112.710   1
   1   2  33 174.966 147.661   1
   1  -2  34-186.790 137.768   1
   1   2  34 11.4283 85.8188   1
   1  -3   0 15.8186 11.0629   3
  -1   3   0 17.0305 19.1515   2
   1  -3   0 26.8144 16.0299   2
  -1   3   0 17.9329 8.99266   3
   1  -3   1 77780.9 1530.26   3
   1  -3   1 74746.9 1587.42   2
  -1   3   1 78501.6 1604.58   2
  -1   3  -1 75390.5 1514.52   3
  -1   3   1 75571.5 1465.88   3
  -1   3  -1 77170.0 1583.77   2
   1  -3  -1 77939.8 1473.90   3
  -1   3  -1 72040.2 1592.80   1
   1  -3   2 4334.90 231.898   1
   1  -3   2 4508.76 203.896   3
   1  -3   2 4165.24 209.836   2
   1  -3  -2 4658.82 149.275   3
  -1   3  -2 4260.24 227.370   1
  -1   3  -2 4469.55 196.052   3
  -1   3  -2 4383.90 210.951   2
  -1   3  -3 22725.8 598.783   3
   1  -3   3 23092.9 665.856   1
   1  -3   3 23377.4 616.520   2
   1  -3   3 22694.4 611.738   3
  -1   3  -3 21941.6 652.143   1
  -1   3  -4 65453.1 1528.61   1
   1  -3   4 68511.1 1487.20   3
   1  -3   4 68123.0 1463.36   2
   1  -3   4 70257.0 1561.35   1
  -1   3  -4 69592.5 1466.31   3
   1   3  -5 42896.8 997.375   1
  -1   3  -5 46894.7 1096.46   3
  -1  -3   5 49238.5 1071.16   3
  -1   3  -5 48075.9 1178.80   1
   1  -3   5 48616.2 1190.61   1
   1  -3   5 48757.4 1135.35   3
  -1   3  -6 7117.92 315.550   3
  -1  -3   6 7309.29 295.826   3
   1   3  -6 6632.12 258.266   1
   1  -3   6 6817.69 332.445   3
   1  -3   6 6887.11 360.883   1
  -1   3  -6 6608.46 351.830   1
   1  -3   7 14097.6 562.993   1
  -1   3  -7 14476.4 561.264   1
  -1   3  -7 14616.5 505.172   3
   1  -3   7 14034.8 531.370   3
  -1  -3   7 14684.4 431.243   1
  -1  -3   7 14865.9 470.736   3
   1   3  -7 12999.4 429.287   1
   1   3  -8 2668.05 171.543   1
  -1   3  -8 2843.17 207.064   3
  -1   3  -8 2628.73 230.251   1
   1  -3   8 2496.72 225.159   1
   1  -3  -8 2745.16 139.119   3
  -1  -3   8 2800.13 188.821   3
  -1  -3   8 2508.51 164.614   1
   1   3  -8 2837.28 186.748   3
   1  -3   8 2706.99 220.959   3
  -1  -3   9 20396.1 606.976   1
  -1   3  -9 21344.7 684.194   3
   1  -3   9 20686.2 716.466   3
   1  -3   9 20614.5 749.864   1
  -1  -3   9 20837.7 634.195   3
  -1   3  -9 22004.2 765.419   1
   1   3  -9 20086.1 623.806   3
   1  -3  -9 21019.8 540.387   3
   1  -3  10 3803.98 287.889   3
   1  -3 -10 4208.39 200.559   3
  -1   3 -10 4029.73 271.934   3
  -1  -3  10 3997.33 234.914   1
   1  -3  10 4116.88 311.974   1
  -1  -3  10 4134.57 251.250   3
   1   3 -10 3907.04 240.604   3
  -1   3 -11 7649.86 395.420   3
   1  -3 -11 7636.98 302.230   3
  -1  -3  11 7741.24 367.773   3
  -1  -3  11 7291.98 350.912   1
   1   3 -11 7850.95 359.764   3
   1  -3  11 8013.31 437.651   3
   1  -3  11 7587.18 450.516   1
  -1   3 -12 16860.0 633.209   3
   1  -3 -12 15536.4 490.587   3
   1  -3  12 15401.6 689.782   1
   1  -3  12 14808.5 652.334   3
  -1  -3  12 15706.0 570.703   1
  -1  -3  12 14467.6 564.550   3
   1   3 -12 15406.0 559.371   3
  -1  -3 -13 32749.4 1028.58   3
  -1  -3  13 29817.4 918.795   1
   1  -3 -13 32210.6 835.354   3
   1  -3  13 31083.2 1087.48   1
   1  -3  13 31086.8 1049.18   3
  -1   3 -13 32797.8 1001.54   3
   1   3 -13 31975.8 915.174   3
  -1  -3  13 30565.1 935.985   3
  -1  -3  14 8654.71 443.147   1
   1  -3  14 9201.17 551.286   1
  -1  -3 -14 9463.44 504.890   3
   1   3 -14 9099.03 431.712   3
  -1  -3  14 9659.34 470.674   3
   1  -3  14 8842.58 519.693   3
  -1   3 -14 10213.2 502.551   3
   1  -3 -14 8901.30 378.903   3
  -1  -3  15 13.4589 29.6461   3
   1  -3  15 2.42275 50.6168   1
   1  -3 -15-27.7109 36.0763   3
  -1  -3 -15-12.4082 30.7555   3
   1  -3  15-12.7489 60.6680   3
   1   3 -15 19.8208 35.0916   3
  -1  -3  15-7.82324 44.3647   1
  -1   3 -15 30.9957 49.1599   3
   1   3 -16 766.758 124.543   3
  -1  -3  16 769.196 136.005   1
  -1  -3 -16 877.404 160.081   3
   1  -3  16 705.942 155.627   3
  -1  -3  16 807.900 142.561   3
   1  -3  16 749.133 153.017   1
   1  -3 -16 694.188 102.333   3
   1  -3  17 2766.35 322.551   1
   1  -3 -17 2619.55 211.933   3
  -1  -3  17 2640.27 260.565   1
  -1  -3  17 2488.33 256.402   3
  -1  -3 -17 3056.60 293.777   3
   1   3 -17 2611.72 239.621   3
   1  -3  17 2447.55 290.459   3
  -1  -3 -18 1949.18 240.542   3
   1   3 -18 1945.36 209.867   3
  -1  -3  18 1867.68 226.677   1
   1  -3  18 1893.61 265.679   3
   1  -3  18 1591.55 255.274   1
  -1  -3  18 1734.66 226.409   3
   1  -3 -18 1774.19 180.347   3
  -1  -3  19 1.02161 74.4204   1
   1   3 -19-8.25529 42.8157   3
   1  -3  19 39.2539 84.9061   1
   1  -3  19 75.0515 85.5202   3
   1  -3 -19 62.1617 40.9637   3
  -1  -3  19 112.323 80.0560   3
  -1  -3  20 19502.8 863.324   1
   1  -3  20 19843.8 980.360   1
   1  -3  20 19185.1 937.689   3
  -1  -3  20 20464.9 894.612   3
   1  -3 -20 19416.7 707.144   3
   1  -3 -21 2019.21 211.748   3
  -1  -3  21 2004.90 276.559   3
   1  -3  21 1784.30 292.617   1
  -1  -3  21 1998.10 266.154   1
   1  -3 -22 4255.06 314.983   3
   1  -3  22 4730.89 480.646   1
  -1  -3  22 4258.05 419.332   3
  -1  -3  22 4437.32 412.323   1
   1  -3 -23 2722.13 259.084   3
  -1  -3  23 3782.58 386.242   1
  -1  -3  23 3485.12 384.805   3
   1  -3  23 2943.33 395.185   1
  -1  -3  24 568.342 178.190   1
  -1  -3  24 286.895 144.769   3
   1  -3  24 287.685 149.695   1
  -1  -3  25 87.7363 86.9313   3
  -1  -3  25 30.3038 102.516   1
   1  -3  25 106.007 114.928   1
   1  -3  26 399.222 185.981   1
  -1  -3  26 718.672 199.146   1
   1   3  27 1082.52 294.307   1
  -1   3  27 1132.49 265.678   1
  -1  -3  27 1446.97 284.966   1
   1  -3  27 644.242 220.404   1
  -1  -3  28 301.878 161.808   1
  -1   3  28 102.281 114.701   1
   1   3  28 366.102 168.091   1
   1  -3  28 60.6267 115.576   1
  -1   3  29 738.904 227.031   1
  -1  -3  29 483.032 184.375   1
   1   3  29 745.762 255.151   1
   1  -3  29 369.095 198.301   1
   1  -3  30 305.250 162.855   1
   1   3  30 226.068 177.885   1
  -1   3  30 19.2412 89.3603   1
   1   3  31 198.872 162.528   1
   1  -3  31 511.437 205.679   1
   1   3  32 1783.18 411.785   1
   1  -3  32 1300.56 335.520   1
   1  -3  33 198.157 154.483   1
   1   3  33 432.166 205.555   1
   1   3  34 246.767 153.360   1
  -1   4   0 3.89248 25.7204   2
   1  -4   0-2.26488 21.3933   2
   1  -4   0 0.24052 18.5873   3
  -1   4   0 27.9151 17.1276   3
   1  -4  -1 204357. 3901.88   3
  -1   4  -1 209356. 4014.92   2
   1  -4  -1 213032. 4037.59   2
  -1   4  -1 203745. 3935.28   3
   1  -4   1 210853. 3956.42   3
  -1   4   1 211099. 4030.31   2
   1  -4   1 205667. 4017.16   2
  -1   4  -2 19710.3 535.261   3
  -1   4  -2 19326.6 563.211   2
  -1   4  -2 18279.0 592.411   1
   1  -4   2 19517.7 571.213   2
   1  -4   2 19908.8 552.103   3
  -1   4   2 20167.3 588.830   2
   1  -4  -2 19720.4 474.904   3
  -1   4  -3 13968.3 515.786   1
   1  -4   3 14818.8 470.993   3
   1  -4   3 15040.9 481.645   2
  -1   4  -3 14544.8 452.676   3
   1  -4   4 3406.12 204.589   2
  -1   4  -4 3478.83 197.480   3
  -1   4  -4 3081.06 223.189   1
   1  -4   4 3335.93 205.733   3
   1  -4   4 3457.38 233.392   1
  -1   4  -5 10742.7 397.952   3
   1  -4   5 10613.3 414.608   3
  -1   4  -5 9441.75 436.964   1
  -1  -4   5 11547.7 402.546   3
   1  -4   5 10136.4 449.308   1
   1   4  -5 9982.43 345.532   1
  -1  -4   6 1163.70 120.257   3
  -1   4  -6 1170.82 125.063   3
   1  -4   6 1074.71 138.493   1
  -1   4  -6 1105.82 140.908   1
   1   4  -6 875.230 94.1939   1
   1  -4   6 999.680 125.111   3
  -1   4  -7 25876.8 829.427   1
   1  -4   7 26525.1 845.076   1
   1  -4   7 25927.8 786.912   3
  -1  -4   7 26936.7 740.031   3
   1   4  -7 23938.4 685.204   1
  -1   4  -7 26732.4 760.896   3
   1  -4   8 14223.8 553.385   3
   1   4  -8 12485.7 456.145   1
  -1   4  -8 14199.6 525.506   3
   1  -4   8 13882.1 580.962   1
  -1   4  -8 14151.1 586.124   1
  -1  -4   8 14121.9 500.014   3
  -1  -4   9 4621.48 249.770   1
  -1   4  -9 4915.86 294.689   3
  -1  -4   9 4848.04 278.652   3
   1  -4   9 4510.98 322.499   1
   1  -4   9 4815.49 318.511   3
   1   4  -9 4377.16 255.397   1
  -1   4  -9 4710.68 331.092   1
  -1   4 -10 41651.3 1103.80   3
   1  -4 -10 38706.8 918.949   3
   1   4 -10 37032.2 1016.74   1
  -1  -4  10 38238.5 1002.77   1
   1  -4  10 39729.8 1182.89   1
  -1  -4  10 39957.8 1050.17   3
   1   4 -10 38728.4 1033.28   3
   1  -4  10 38039.3 1135.36   3
  -1   4 -10 41417.8 1200.36   1
  -1   4 -11 261.879 68.6120   1
  -1  -4  11 228.162 57.9217   1
   1  -4 -11 280.857 54.5493   3
   1  -4  11 319.858 91.3423   3
  -1   4 -11 361.838 88.0561   3
   1  -4  11 248.001 102.297   1
   1   4 -11 296.628 76.4933   3
  -1  -4  11 271.626 65.8102   3
  -1  -4  12 14036.5 565.789   3
   1  -4 -12 14438.6 480.273   3
  -1  -4  12 14883.2 565.822   1
   1  -4  12 14195.4 637.792   3
   1  -4  12 14432.6 674.172   1
   1   4 -12 14756.0 567.706   3
  -1   4 -12 15545.1 619.894   3
   1   4 -13 8.01882 25.6395   3
  -1   4 -13 84.3243 63.6172   3
  -1  -4  13 38.0319 32.8820   3
   1  -4 -13 17.5460 29.7686   3
  -1  -4  13 83.5269 42.1388   1
   1  -4  13 32.8098 63.1443   1
   1  -4  13 180.738 80.2847   3
   1  -4  14 7497.56 472.992   3
   1   4 -14 7558.74 403.636   3
   1  -4  14 7317.82 486.369   1
   1  -4 -14 7363.25 339.385   3
  -1   4 -14 7844.75 446.254   3
  -1  -4  14 6967.38 407.114   3
  -1  -4 -14 7217.07 445.464   3
  -1  -4  14 7103.40 398.854   1
  -1  -4  15 3087.53 264.765   1
   1  -4  15 3442.52 336.761   1
  -1  -4  15 3366.23 282.192   3
   1  -4  15 3350.57 327.827   3
  -1  -4 -15 3406.33 304.259   3
   1  -4 -15 3249.69 223.299   3
   1   4 -15 3374.52 267.740   3
  -1   4 -15 3477.16 297.873   3
  -1  -4  16 685.713 134.629   1
  -1  -4 -16 513.990 118.008   3
   1  -4  16 776.795 157.130   3
   1  -4 -16 601.327 96.5976   3
  -1  -4  16 620.455 128.840   3
   1  -4  16 709.063 159.683   1
   1   4 -16 716.541 129.207   3
  -1  -4 -17 2137.62 250.189   3
   1  -4  17 1695.74 254.216   3
   1  -4 -17 1860.22 177.521   3
   1   4 -17 2038.18 219.652   3
   1  -4  17 1835.36 271.450   1
  -1  -4  17 2022.57 231.487   1
  -1  -4  17 1904.57 228.724   3
   1  -4  18 66.2888 69.4034   3
   1  -4  18-51.9861 90.0296   1
  -1  -4  18-13.9930 55.7469   1
   1  -4 -18-167.119 58.3413   3
  -1  -4 -18 55.2482 68.4487   3
   1   4 -18-111.504 57.6768   3
  -1  -4  18-64.2428 54.8429   3
   1  -4  19 2410.64 320.693   1
   1  -4 -19 2205.85 204.716   3
   1  -4  19 2040.96 293.618   3
  -1  -4  19 2172.70 259.045   1
  -1  -4  19 2200.40 269.769   3
   1  -4 -20 466.764 86.6386   3
  -1  -4  20 299.182 115.758   3
   1  -4  20 744.039 198.880   3
   1  -4  20 244.147 70.6111   1
  -1  -4  20 465.104 121.150   1
   1  -4 -21 3583.17 279.835   3
  -1  -4  21 3969.61 380.266   3
   1  -4  21 4129.95 431.865   3
   1  -4  21 3715.92 420.379   1
  -1  -4  21 3876.08 371.867   1
  -1  -4  22-8.87593 61.1890   1
  -1  -4  22 68.5662 76.4012   3
   1  -4  22 62.7157 81.4181   1
   1  -4 -22 122.101 66.4057   3
   1  -4  22 18.8090 66.2038   3
  -1  -4  23 1103.95 218.536   1
  -1  -4  23 909.403 209.609   3
   1  -4  23 1042.19 234.507   1
   1  -4 -23 630.278 117.326   3
  -1  -4  24 1768.88 286.033   3
   1  -4  24 1366.10 281.124   1
  -1  -4  24 1484.76 258.453   1
   1  -4  25 779.346 216.891   1
  -1  -4  25 832.956 204.943   1
  -1  -4  25 706.194 188.653   3
  -1  -4  26 374.160 154.670   1
  -1  -4  26 365.036 170.252   3
   1  -4  26 191.876 128.639   1
   1  -4  27 1603.83 329.396   1
  -1  -4  27 1614.25 289.320   1
  -1  -4  28 363.490 154.778   1
   1  -4  28 221.922 140.832   1
   1  -4  29 249.569 131.035   1
  -1  -4  29-24.1097 87.7103   1
  -1   4  29 421.675 170.058   1
   1   4  29 190.826 135.280   1
   1   4  30 19.5569 109.493   1
   1  -4  30-159.156 130.772   1
   1  -4  31 721.723 263.039   1
   1   4  31 726.943 283.485   1
  -1   4  31 979.307 263.223   1
   1   4  32 482.723 241.002   1
   1  -4  32 522.967 213.133   1
   1  -4  33-246.412 161.599   1
   1   4  33-212.080 97.0507   1
   1   4  34 69.0000 106.572   1
  -1   5   0-12.0341 24.6083   2
   1  -5   0 15.5806 21.7393   2
   1  -5   0 72.1175 48.0657   3
   1  -5  -1-12.4411 22.3473   3
   1  -5   1-0.92845 17.4771   3
  -1   5  -1 62.8803 26.2777   3
  -1   5   1 3.68737 21.0226   2
   1  -5  -1 24.3051 27.0749   2
   1  -5   1 4.62520 20.1301   2
  -1   5  -1 20.3927 27.3053   2
  -1   5  -2 25008.1 707.984   2
  -1   5   2 26002.1 730.557   2
  -1   5  -2 25555.3 681.577   3
   1  -5  -2 26875.5 636.151   3
   1  -5   2 26107.4 724.175   2
   1  -5   2 25562.7 698.274   3
  -1   5   3 35801.0 924.506   2
  -1  -5  -3 34679.9 714.129   2
   1  -5   3 36477.6 907.706   3
  -1   5  -3 35192.7 967.463   1
  -1   5  -3 35282.4 878.195   3
   1  -5   3 35926.2 916.252   2
   1  -5   4 14720.0 507.128   3
   1  -5   4 14277.9 499.280   2
  -1   5  -4 14569.5 484.403   3
  -1   5  -4 13764.4 539.831   1
   1  -5   5 84.9754 45.3312   1
   1  -5   5 83.2181 35.7630   3
  -1   5  -5 80.9618 34.6175   3
  -1   5  -5 78.8587 27.2158   1
  -1   5  -6 33897.6 887.638   3
   1  -5   6 33865.3 970.928   1
  -1  -5   6 33156.0 887.371   3
   1   5  -6 28883.4 813.390   1
  -1   5  -6 31167.2 966.133   1
   1  -5   6 33169.2 916.818   3
   1  -5   7 922.428 127.363   3
  -1   5  -7 774.708 107.790   3
   1  -5   7 790.631 125.256   1
  -1   5  -7 745.768 124.793   1
   1   5  -7 532.541 86.4734   1
  -1  -5   7 741.001 107.453   3
  -1   5  -8 22012.8 777.953   1
  -1  -5   8 20546.9 671.860   3
   1  -5   8 21374.3 769.825   1
  -1   5  -8 21588.0 696.099   3
   1  -5   8 21481.7 732.380   3
   1   5  -8 19190.2 636.603   1
   1   5  -9 18752.3 632.630   1
  -1  -5   9 19495.0 663.962   3
  -1   5  -9 19966.1 684.679   3
  -1   5  -9 21036.7 772.939   1
   1  -5   9 18663.3 706.350   3
   1  -5   9 20416.0 774.862   1
   1  -5  10 164403. 3564.36   3
  -1   5 -10 175608. 3677.93   1
   1   5 -10 165156. 3431.45   1
  -1  -5  10 170893. 3468.92   3
  -1   5 -10 173676. 3503.32   3
   1  -5  10 167380. 3635.75   1
  -1   5 -11 1102.73 153.331   3
   1  -5  11 1024.98 172.678   1
  -1  -5  11 1076.23 138.536   1
   1  -5  11 1160.15 172.051   3
  -1  -5  11 1319.18 160.965   3
  -1   5 -11 971.550 169.592   1
   1   5 -11 1005.50 135.387   1
   1   5 -12 7837.35 409.996   1
  -1  -5  12 7715.87 419.491   3
   1  -5 -12 7874.85 340.077   3
  -1   5 -12 8361.75 507.996   1
   1  -5  12 7918.60 466.769   3
   1  -5  12 7544.39 477.543   1
  -1   5 -12 8178.02 436.951   3
  -1  -5  12 7796.93 392.744   1
   1   5 -12 8263.80 418.433   3
  -1  -5  13 2805.10 249.870   3
  -1   5 -13 3377.64 323.095   1
   1  -5  13 2768.23 284.763   3
  -1   5 -13 3089.48 268.359   3
   1  -5 -13 2954.54 204.874   3
   1   5 -13 3163.84 256.390   3
  -1  -5  13 3108.42 249.259   1
   1  -5  13 2649.18 286.110   1
  -1  -5  14 19167.8 748.950   3
   1  -5 -14 19972.8 633.425   3
  -1  -5  14 19278.5 725.268   1
   1  -5  14 19360.2 849.726   1
   1   5 -14 20347.4 740.034   3
  -1   5 -14 20325.8 776.722   3
   1  -5  14 18924.9 821.759   3
  -1  -5  15 276.357 83.4644   3
   1  -5 -15 285.336 63.4413   3
   1  -5  15 311.645 107.431   3
  -1  -5  15 334.714 103.585   1
   1  -5  15 293.042 94.4003   1
   1   5 -15 435.626 104.292   3
  -1  -5 -16 3087.90 302.149   3
   1  -5 -16 3024.38 225.708   3
   1  -5  16 2787.45 314.423   3
  -1  -5  16 3198.70 292.802   3
   1   5 -16 3072.46 271.963   3
   1  -5  16 3010.14 324.878   1
  -1  -5  16 2975.92 276.883   1
   1  -5  17 1220.89 219.462   1
  -1  -5  17 1352.94 203.659   3
   1  -5  17 1576.28 243.474   3
  -1  -5  17 1702.96 219.363   1
   1  -5 -17 1489.58 157.516   3
   1   5 -17 1739.49 206.128   3
  -1  -5 -17 1651.01 222.764   3
  -1  -5 -18 11057.6 604.837   3
   1  -5  18 9869.68 646.923   1
   1  -5 -18 9978.97 456.140   3
  -1  -5  18 10311.7 587.848   3
   1  -5  18 10106.1 645.407   3
  -1  -5  18 11121.9 591.853   1
  -1  -5  19 8133.53 539.939   3
   1  -5 -19 7608.30 400.410   3
  -1  -5  19 8712.40 535.446   1
   1  -5  19 7719.53 582.065   3
   1  -5  19 8300.01 598.592   1
  -1  -5  20 305.250 110.120   1
   1  -5 -20 101.457 45.9029   3
  -1  -5  20 200.403 90.2889   3
   1  -5  20 172.781 89.7227   3
   1  -5  20 176.537 99.8872   1
   1  -5  21 370.001 131.450   1
   1  -5 -21 384.371 88.9434   3
  -1  -5  21 478.616 140.479   1
  -1  -5  21 397.490 135.947   3
   1  -5  21 463.018 146.355   3
   1  -5  22 3954.80 450.723   3
  -1  -5  22 4416.51 414.704   1
  -1  -5  22 5239.23 470.030   3
   1  -5 -22 3917.90 295.749   3
   1  -5  22 4389.69 481.630   1
  -1  -5  23 1253.16 225.323   1
   1  -5  23 931.032 221.373   1
   1  -5  23 1155.76 258.832   3
  -1  -5  23 1211.85 240.496   3
  -1  -5  24 1007.98 216.036   1
  -1  -5  24 931.112 230.553   3
   1  -5  24 892.516 224.091   3
   1  -5  24 804.947 213.156   1
   1  -5  25-66.7024 108.325   1
  -1  -5  25 147.387 111.378   1
  -1  -5  25 30.0095 79.2838   3
  -1  -5  26 1462.20 281.043   1
   1  -5  26 1997.74 350.683   1
  -1  -5  26 1586.44 300.138   3
   1  -5  27 832.159 241.270   1
  -1  -5  27 550.853 176.544   1
  -1  -5  27 838.460 235.728   3
   1  -5  28-43.1943 115.137   1
  -1  -5  28-127.614 127.583   3
  -1  -5  28-224.039 120.990   1
   1  -5  29 118.511 125.855   1
   1  -5  30 819.106 294.638   1
   1   5  31 405.424 225.725   1
  -1   5  31 364.361 159.743   1
   1  -5  31 543.996 216.669   1
   1  -5  32 427.858 217.677   1
   1   5  32 1001.75 324.403   1
   1  -5  33 56.0383 87.0714   1
   1   5  33 235.028 164.244   1
   1   5  34-141.727 142.093   1
   1  -6   0 1.21640 21.5802   2
   1  -6   0-8.24989 30.0961   3
  -1   6   0 22.5006 25.6006   2
  -1   6  -1 12910.2 468.185   2
  -1   6   1 12860.8 471.361   2
   1  -6   1 12669.4 470.104   2
   1  -6  -1 12424.0 422.777   3
   1  -6  -1 12973.4 474.511   2
   1  -6   1 12784.4 444.872   3
   1  -6  -2 1006.79 105.162   3
   1  -6   2 1042.83 113.647   3
  -1   6  -2 1053.34 113.453   3
  -1   6   2 997.157 121.217   2
   1  -6   2 1139.95 126.447   2
   1  -6  -2 1078.66 125.150   2
  -1   6  -3 6442.05 350.282   1
  -1   6  -3 6361.88 302.143   3
   1  -6   3 6405.35 314.829   3
   1  -6   3 6535.33 324.708   2
  -1  -6  -3 6397.51 211.126   2
  -1   6   3 6878.22 329.695   2
   1  -6   4 27679.6 801.300   3
  -1   6  -4 27966.3 775.621   3
  -1   6   4 28143.9 805.875   2
  -1   6  -4 27144.9 853.401   1
   1  -6   4 27516.6 797.448   2
  -1  -6  -4 26969.7 595.672   2
  -1   6  -5 489.677 97.4003   1
   1  -6   5 536.054 95.2649   2
  -1   6  -5 613.727 93.9799   3
   1  -6   5 834.067 120.570   3
  -1   6   5 571.796 95.1594   2
  -1  -6   6 68.6002 42.3352   3
   1  -6   6 91.4537 47.6027   3
  -1   6  -6 17.5943 32.3059   1
  -1   6  -6 83.5147 51.3004   3
  -1   6  -7 21584.5 779.384   1
   1  -6   7 20936.8 765.978   1
   1  -6   7 21060.2 726.177   3
  -1  -6   7 21266.4 699.347   3
  -1   6  -7 21637.3 696.886   3
   1   6  -7 19873.8 649.965   1
   1  -6   8 121.968 58.2513   3
   1   6  -8 248.642 59.5851   1
  -1  -6   8 257.160 74.2752   3
  -1   6  -8 233.704 74.8023   3
   1  -6   8 243.586 57.4938   1
  -1   6  -8 147.943 52.9583   1
  -1   6  -9 11329.7 493.373   3
  -1  -6   9 10925.0 483.305   3
   1  -6   9 9951.66 523.160   1
   1   6  -9 10126.3 458.737   1
   1  -6   9 10755.6 516.812   3
  -1   6  -9 11644.8 563.241   1
   1   6 -10 28587.5 891.491   1
  -1  -6  10 30067.3 923.632   3
  -1   6 -10 29822.4 928.276   3
  -1   6 -10 30550.1 1041.53   1
   1  -6  10 29937.4 978.386   3
   1  -6  10 28543.2 999.050   1
   1   6 -11 3546.67 273.800   1
   1  -6  11 3836.71 313.994   3
  -1   6 -11 3605.76 280.913   3
  -1   6 -11 4230.35 345.113   1
   1  -6  11 3702.49 322.935   1
  -1  -6  11 3574.34 285.637   3
   1   6 -12 19155.5 717.657   1
   1  -6  12 18034.8 798.126   1
   1  -6  12 18439.2 778.287   3
  -1  -6  12 19620.7 732.248   3
  -1   6 -12 21228.8 855.260   1
  -1   6 -12 19005.2 730.225   3
   1  -6  13 4522.12 373.916   3
  -1   6 -13 5607.45 426.267   1
   1  -6  13 4522.34 387.005   1
  -1   6 -13 5109.74 356.338   3
   1   6 -13 5344.33 356.352   1
  -1  -6  13 4904.34 347.824   3
  -1  -6  14 5.56119 64.7952   3
   1  -6  14-117.858 108.167   1
   1   6 -14-0.49990 58.1403   1
  -1  -6  14 78.3762 42.8318   1
   1   6 -14 53.0362 51.7354   3
   1  -6  14 82.7491 44.2368   3
   1  -6 -14 37.8468 23.0320   3
  -1   6 -14 8.50134 56.9350   1
   1  -6  15 9.25538 62.8378   1
  -1  -6  15 165.394 65.1050   1
  -1  -6  15 105.739 61.2106   3
   1   6 -15 85.2191 58.4128   3
   1  -6  15 146.209 77.2918   3
   1  -6 -15 147.932 58.5827   3
  -1  -6  16 333.150 102.680   3
   1  -6  16 372.035 121.141   3
   1  -6 -16 265.906 67.0136   3
  -1  -6  16 387.788 111.499   1
   1  -6  16 387.223 134.423   1
   1  -6 -17 278.030 64.8632   3
   1  -6  17 373.870 125.195   3
   1  -6  17 408.486 110.806   1
  -1  -6  17 477.164 123.754   1
  -1  -6 -17 513.533 129.216   3
  -1  -6  17 357.374 104.661   3
  -1  -6  18 517.960 126.911   1
   1  -6  18 485.162 144.582   3
   1  -6 -18 374.156 71.1716   3
   1  -6  18 315.233 103.226   1
  -1  -6  18 636.819 152.880   3
   1  -6 -19 77.2365 39.4631   3
  -1  -6  19 82.7571 44.3730   1
   1  -6  19 161.847 98.2300   3
   1  -6  19 93.4965 77.9532   1
  -1  -6  19 234.538 98.5250   3
  -1  -6  20 1978.51 279.560   3
   1  -6  20 1762.72 299.821   1
  -1  -6  20 2152.63 271.961   1
   1  -6 -20 1619.52 180.512   3
   1  -6  20 1820.67 282.916   3
  -1  -6  21 1637.32 262.334   3
   1  -6  21 1194.42 256.259   1
   1  -6 -21 1229.34 161.221   3
  -1  -6  21 1526.20 233.927   1
   1  -6  21 1439.82 267.945   3
  -1  -6  22 156.959 88.6404   1
  -1  -6  22 90.1241 88.9561   3
   1  -6  22 34.0981 92.2544   3
   1  -6  22 1.71690 67.0284   1
   1  -6 -22 38.1496 43.1099   3
   1  -6  23 2640.01 378.822   1
   1  -6  23 2486.84 363.681   3
  -1  -6  23 2918.48 349.857   1
  -1  -6  23 2901.54 358.081   3
  -1  -6  24 396.317 142.857   1
   1  -6  24 362.049 155.147   3
   1  -6  24 194.081 102.654   1
  -1  -6  24 326.178 136.435   3
  -1  -6  25 1.23801 61.5594   1
   1  -6  25-89.5364 114.015   1
  -1  -6  25 63.2755 95.2856   3
   1  -6  25 26.8417 71.5988   3
   1  -6  26-14.4129 112.071   1
  -1  -6  26-109.698 94.3795   1
  -1  -6  26-3.06493 76.1108   3
   1  -6  26-135.512 151.949   3
  -1  -6  27-3.11346 61.3713   1
   1  -6  27 5.34272 87.0801   1
  -1  -6  27 24.0963 111.177   3
  -1  -6  28 273.776 146.786   3
  -1  -6  28 397.280 174.994   1
   1  -6  28 118.601 164.929   1
   1  -6  29 388.750 191.848   1
  -1  -6  29 40.5360 86.8071   3
   1  -6  30 136.958 134.773   1
  -1  -6  30 331.229 174.698   3
   1  -6  31-43.6485 111.731   1
   1   6  32 685.726 319.868   1
   1  -6  32 438.783 201.915   1
   1  -6  33-270.126 165.506   1
   1   6  33-48.4242 102.021   1
   1  -7   0 15.7261 26.5318   2
  -1   7   0 3.73428 25.6688   2
   1  -7   0-21.5704 23.4409   3
   1  -7  -1 2699.17 212.593   2
  -1   7   1 2817.60 211.196   2
  -1   7  -1 2835.11 207.506   2
   1  -7  -1 2723.94 189.409   3
   1  -7   1 2952.59 203.076   3
   1  -7   1 2656.08 209.740   2
   1  -7   2 12833.9 485.755   3
   1  -7  -2 13525.8 449.861   3
  -1   7   2 13008.6 498.266   2
   1  -7  -2 12312.8 496.687   2
   1  -7   2 12423.7 491.113   2
   1  -7   3 9233.06 415.488   2
  -1  -7  -3 9202.60 295.460   2
  -1   7  -3 8967.12 391.821   3
   1  -7   3 9366.16 410.093   3
  -1   7   3 9137.34 409.844   2
  -1   7  -4 14.5609 35.0638   1
  -1   7  -4 184.424 53.0002   3
  -1  -7  -4 39.8102 17.3298   2
   1  -7   4 154.912 60.7356   3
  -1   7   4 80.1924 37.4899   2
   1  -7   4 42.8047 39.9736   2
   1  -7   5 937.022 128.534   2
  -1   7  -5 1025.03 150.144   1
   1  -7   5 960.990 135.256   3
  -1   7  -5 978.916 126.070   3
  -1   7   5 958.940 126.649   2
  -1   7   6 23053.5 750.155   2
  -1   7  -6 23912.3 761.099   3
  -1  -7   6 23896.9 779.649   3
   1  -7   6 23427.5 791.050   3
  -1   7  -6 25413.6 869.218   1
  -1  -7   7 48796.5 1274.59   3
   1   7  -7 46113.7 1216.93   1
  -1   7  -7 48970.6 1377.05   1
  -1   7  -7 49418.7 1261.31   3
   1  -7   7 47059.9 1293.01   3
   1   7   8 14040.9 351.015   2
  -1   7  -8 15826.0 605.256   3
  -1   7  -8 17973.0 719.504   1
  -1  -7   8 16597.8 625.396   3
   1   7  -8 15387.6 585.466   1
   1  -7   8 15627.7 637.014   3
   1  -7   9 22656.8 849.638   1
   1  -7   9 22960.1 823.861   3
  -1   7  -9 24167.9 878.820   1
   1   7   9 21525.8 509.221   2
  -1   7  -9 23581.8 789.872   3
   1   7  -9 21964.9 766.557   1
  -1  -7   9 23282.2 788.639   3
  -1   7 -10 1365.54 172.532   3
  -1  -7  10 1279.12 170.125   3
   1  -7  10 1448.70 201.638   1
  -1   7 -10 1305.32 202.451   1
   1   7 -10 1402.81 171.870   1
   1  -7  10 1390.25 184.056   3
   1   7  10 1240.42 88.6799   2
  -1   7 -11 26882.4 907.983   3
   1   7 -11 28373.1 911.915   1
   1  -7  11 26521.1 960.124   3
  -1   7 -11 30785.4 1053.92   1
   1  -7  11 25828.3 980.145   1
  -1  -7  11 26696.8 910.164   3
   1   7 -12 2189.47 226.864   1
  -1   7 -12 2225.78 232.913   3
  -1  -7  12 2028.42 226.349   3
   1  -7  12 2104.21 264.735   1
  -1   7 -12 2716.93 296.815   1
   1  -7  12 2131.28 250.463   3
  -1  -7  13 21646.7 837.265   3
   1  -7  13 21719.4 895.438   3
   1   7 -13 23809.9 859.680   1
   1  -7  13 21151.7 907.470   1
  -1   7 -13 24465.7 972.687   1
  -1  -7  14 28987.9 1024.79   3
  -1   7 -14 32882.9 1179.31   1
   1  -7  14 28055.1 1087.52   3
   1  -7  14 28114.2 1104.70   1
   1   7 -14 32037.6 1049.70   1
   1  -7  15 3934.15 380.230   1
   1   7 -15 4267.43 348.343   1
  -1  -7  15 3614.68 324.298   3
   1  -7 -15 3995.38 268.464   3
   1  -7  15 3470.22 348.760   3
   1  -7  16 430.097 139.419   1
   1  -7 -16 430.144 93.0567   3
  -1  -7  16 375.234 117.937   3
   1  -7  16 354.998 116.305   3
   1  -7  17 2237.03 301.733   3
   1  -7  17 2775.27 336.831   1
  -1  -7  17 2554.15 289.796   3
  -1  -7  17 2663.85 278.059   1
   1  -7 -17 2607.18 223.935   3
   1  -7  18 2391.27 321.138   1
  -1  -7  18 2372.15 289.616   3
   1  -7  18 2504.16 323.711   3
   1  -7 -18 2310.13 219.739   3
  -1  -7  18 3038.81 304.538   1
  -1  -7  19 7621.12 538.408   3
   1  -7  19 7159.01 569.546   3
  -1  -7  19 7798.45 513.172   1
   1  -7  19 7021.08 573.717   1
   1  -7 -19 6973.96 391.834   3
   1  -7 -20 787.213 126.745   3
   1  -7  20 1191.20 248.584   1
  -1  -7  20 1217.52 209.699   1
   1  -7  20 1013.94 220.950   3
  -1  -7  20 1549.32 249.943   3
   1  -7 -21 438.261 82.4053   3
   1  -7  21 613.375 175.848   1
   1  -7  21 740.359 192.435   3
  -1  -7  21 495.460 141.853   1
  -1  -7  21 661.152 169.141   3
  -1  -7  22 494.217 152.477   3
   1  -7  22 524.363 182.960   1
  -1  -7  22 656.533 159.561   1
   1  -7  22 780.480 209.066   3
  -1  -7  23 2264.37 335.038   3
   1  -7  23 1852.14 322.910   1
   1  -7  23 2242.73 345.152   3
  -1  -7  23 2247.66 303.421   1
   1  -7  24 92.0751 93.1363   1
  -1  -7  24 119.019 112.475   3
  -1  -7  24 157.868 84.3332   1
   1  -7  24 142.666 111.927   3
   1  -7  25 457.768 181.386   1
  -1  -7  25 619.609 187.288   3
   1  -7  25 723.802 212.984   3
  -1  -7  25 775.857 176.551   1
   1  -7  26 251.560 132.664   1
   1  -7  26 357.010 159.632   3
  -1  -7  26 325.139 126.546   1
  -1  -7  26 347.339 154.939   3
  -1  -7  27 661.115 183.422   1
  -1  -7  27 681.064 224.073   3
   1  -7  27 238.803 144.748   1
   1  -7  27 982.241 264.800   3
   1  -7  28-86.5991 110.736   1
  -1  -7  28-16.6029 85.4007   3
  -1  -7  29 70.2178 84.1386   3
   1  -7  29 152.642 119.928   1
  -1  -7  30 582.727 218.281   3
   1  -7  30 35.3365 81.9777   1
   1  -7  31 74.5030 90.6724   1
  -1  -7  31 116.987 113.279   3
   1  -7  32 26.1272 81.1273   1
   1  -8   0 3.35296 28.1656   3
  -1   8   0 31.8792 50.1022   2
   1  -8   0 36.7191 34.1486   2
  -1   8   1 4373.31 277.560   2
   1  -8   1 4529.86 276.314   3
   1  -8   1 4141.04 280.003   2
   1  -8  -1 4455.28 267.276   3
   1  -8  -1 4415.85 286.660   2
   1  -8  -2 5160.35 274.989   3
   1  -8   2 4761.33 299.680   2
  -1  -8  -2 5110.80 231.213   2
   1  -8  -2 4626.99 295.371   2
  -1   8   2 5039.85 298.605   2
   1  -8   2 4745.90 292.412   3
  -1   8   3 336.378 77.7210   2
   1  -8   3 430.552 88.7988   2
   1  -8   3 393.013 86.7484   3
  -1  -8  -3 361.116 54.9385   2
   1  -8  -3 265.216 65.5721   2
  -1   8   4 6989.20 367.298   2
   1  -8   4 7968.55 404.061   3
   1  -8   4 7446.18 388.890   2
  -1   8  -4 7672.45 375.708   3
  -1   8  -4 7555.07 429.145   1
  -1  -8  -4 7003.10 268.655   2
  -1   8   5 14854.3 574.952   2
   1  -8   5 15556.7 605.515   2
  -1   8  -5 15634.6 586.041   3
   1  -8   5 15587.1 607.070   3
  -1   8  -5 15479.1 656.505   1
  -1  -8  -5 14644.7 423.407   2
  -1   8  -6 9.50807 31.3327   3
  -1   8  -6-1.52345 30.0667   1
   1  -8   6-6.49477 33.1440   3
   1  -8   6 27.0657 29.0878   2
  -1  -8   6 66.2011 43.4385   3
  -1   8   6-12.0526 36.6463   2
  -1   8   7 768.053 125.329   2
  -1   8  -7 865.957 133.184   3
  -1  -8   7 875.318 141.368   3
  -1   8  -7 953.532 160.670   1
   1  -8   7 724.736 131.304   3
  -1   8  -8 24952.4 831.119   3
  -1  -8   8 23401.3 835.589   3
  -1   8   8 21799.6 781.296   2
  -1   8  -8 28108.4 965.483   1
   1   8  -8 25463.2 824.737   1
   1  -8   8 24082.9 860.472   3
   1   8   9 3495.45 142.725   2
  -1   8  -9 3726.56 291.477   3
   1   8  -9 3500.58 279.715   1
  -1   8  -9 4194.80 354.716   1
  -1  -8   9 3749.13 297.143   3
   1  -8   9 3166.80 288.006   3
  -1   8 -10 1014.05 176.977   1
   1   8  10 965.466 74.8951   2
   1   8 -10 1095.27 169.172   1
   1  -8  10 1039.89 167.809   3
  -1  -8  10 1068.01 158.493   3
  -1   8 -10 1051.19 155.342   3
   1   8 -11 247.577 87.6354   1
   1  -8  11 214.621 78.0839   3
  -1  -8  11 273.229 88.9223   3
   1   8  11 169.697 36.2451   2
  -1   8 -11 164.220 75.0901   1
   1  -8  12 9554.79 571.357   1
   1   8  12 9407.07 323.652   2
  -1  -8  12 9457.43 519.165   3
  -1   8 -12 11317.3 626.117   1
   1   8 -12 10960.0 545.240   1
   1  -8  12 9762.48 564.433   3
  -1   8 -13-100.841 90.3964   1
   1   8 -13-33.4815 49.2817   1
  -1  -8  13 98.1856 79.4497   3
   1  -8  13 14.1528 72.8063   3
   1  -8  13 134.467 94.5699   1
   1  -8  14-7.10958 68.9059   1
   1  -8  14 51.1523 62.8161   3
   1   8 -14-79.9915 64.3955   1
  -1  -8  14-15.4908 52.1018   3
   1  -8  15 819.575 177.355   1
   1  -8  15 877.791 172.598   3
   1   8 -15 719.161 140.596   1
  -1  -8  15 875.957 165.715   3
   1   8 -16 2075.35 250.814   1
   1  -8  16 1865.79 272.834   1
   1  -8  16 2027.67 269.515   3
  -1  -8  16 2077.05 258.204   3
   1  -8  17 3390.37 367.388   3
  -1  -8  17 3659.77 354.746   3
   1   8 -17 3800.29 349.817   1
   1  -8 -17 3339.05 266.549   3
   1  -8  17 3188.72 358.447   1
   1  -8 -18-31.7020 38.0501   3
  -1  -8  18 57.1187 83.4984   3
   1  -8  18 52.1988 61.7393   3
   1  -8  18 8.10458 54.8519   1
  -1  -8  19 501.683 146.553   3
   1  -8  19 356.478 129.304   1
   1  -8  19 439.049 162.390   3
   1  -8 -19 368.470 92.7139   3
   1  -8  20 699.275 191.843   1
   1  -8  20 759.184 196.203   3
   1  -8 -20 505.447 98.2069   3
  -1  -8  20 660.496 177.685   3
   1  -8  21 1338.56 269.092   3
  -1  -8  21 1542.14 254.575   3
   1  -8 -21 1045.93 143.173   3
   1  -8  21 1678.97 290.487   1
   1  -8  22 1735.86 317.547   3
   1  -8  22 1239.42 255.880   1
  -1  -8  22 1380.00 253.034   3
  -1  -8  23 488.933 163.429   3
   1  -8  23 544.281 194.179   3
   1  -8  23 512.704 175.599   1
   1  -8  24-97.1055 91.3471   1
   1  -8  24 158.479 132.809   3
  -1  -8  24 23.1109 83.8778   3
   1  -8  25 161.748 108.953   1
  -1  -8  25 219.837 127.321   3
  -1  -8  26 114.311 106.993   3
   1  -8  26 18.4813 78.1289   3
   1  -8  27 84.1645 109.572   1
   1  -8  27 179.079 142.734   3
  -1  -8  27 296.627 155.245   3
  -1  -8  28 205.995 159.519   3
   1  -8  28 242.631 160.386   1
   1  -8  28 17.1617 118.561   3
   1  -8  29-186.235 192.515   3
  -1  -8  29 281.982 148.088   3
   1  -8  29 246.126 134.989   1
  -1  -8  30-460.236 198.835   3
   1  -8  30 20.9540 131.175   1
   1  -8  31-6.40820 111.930   1
  -1  -8  31 224.335 125.904   3
  -1  -8  32-357.948 188.623   3
   1  -8  32 140.974 127.024   1
   1  -9   0 33.0067 38.0332   3
   1  -9   0 6.22281 45.2240   2
   1  -9   1 6135.85 353.422   2
  -1   9   1 5225.33 319.225   2
   1  -9   1 5716.98 333.137   3
   1  -9  -1 5952.03 327.609   3
   1  -9  -1 5657.71 343.474   2
   1  -9   2 94.9890 51.4959   3
  -1   9   2 99.3493 42.2339   2
  -1  -9  -2 75.3076 33.8213   2
   1  -9  -2 57.8330 33.7613   3
   1  -9   2 103.312 54.0137   2
   1  -9  -2 126.913 60.4904   2
  -1  -9  -3 4355.46 225.828   2
   1  -9   3 4616.58 304.788   3
  -1   9   3 4304.06 289.240   2
   1  -9   3 4697.05 311.116   2
   1  -9  -3 4230.94 292.792   2
   1  -9   4 16204.8 645.021   3
  -1   9   4 16415.7 619.487   2
   1  -9   4 17152.5 656.483   2
  -1  -9  -4 15882.4 488.531   2
  -1   9   5 21275.6 737.111   2
  -1  -9  -5 20822.8 580.291   2
   1  -9   5 21761.3 782.890   3
  -1   9  -5 24034.4 869.871   1
   1  -9   5 22304.3 785.984   2
  -1   9  -6 2324.73 256.643   1
  -1   9   6 1959.11 196.135   2
   1  -9   6 2123.03 225.374   3
  -1  -9   6 2031.57 217.756   3
   1  -9   6 2372.12 228.490   2
  -1   9  -6 2288.33 214.387   3
   1  -9   7 11228.5 542.526   2
   1  -9   7 10755.6 541.665   3
  -1   9  -7 13003.7 627.436   1
  -1  -9   7 11032.2 538.539   3
  -1   9   7 10211.7 488.019   2
  -1   9  -7 11024.4 517.199   3
   1   9  -8 135.437 59.4456   1
   1  -9   8 186.671 75.8136   3
  -1   9   8 154.221 58.6982   2
  -1   9  -8 135.107 65.4330   1
  -1  -9   8 151.833 76.3437   3
  -1   9  -8 265.117 76.5748   3
   1  -9   9 13772.6 653.458   3
   1   9  -9 14208.2 628.977   1
  -1   9  -9 13726.1 609.459   3
  -1  -9   9 13688.3 632.684   3
  -1   9   9 13166.1 577.446   2
  -1   9  -9 16507.9 738.024   1
   1   9 -10 866.331 147.163   1
   1   9  10 672.042 63.0193   2
  -1   9 -10 844.374 164.198   1
   1  -9  10 792.234 158.224   3
  -1  -9  10 836.934 155.256   3
  -1   9  10 664.677 120.346   2
  -1  -9  11 9775.68 532.470   3
  -1   9 -11 10873.3 627.753   1
   1   9 -11 10460.6 537.102   1
   1   9  11 9510.24 297.271   2
   1  -9  11 9082.93 547.253   3
   1   9 -12 569.591 131.263   1
   1  -9  12 512.450 135.656   3
  -1  -9  12 733.583 148.901   3
   1   9  12 524.985 61.5741   2
  -1  -9  13 477.176 130.116   3
   1   9 -13 479.929 119.791   1
   1  -9  13 235.955 76.4442   3
   1   9  13 478.188 64.7594   2
   1   9  14 41.0110 19.6404   2
   1   9 -14-2.86351 41.3293   1
   1  -9  14-65.7120 74.1161   3
  -1  -9  14 34.5030 49.5271   3
   1  -9  15 10867.0 657.695   3
  -1  -9  15 11074.3 631.924   3
   1  -9  15 10876.7 667.373   1
   1   9 -15 13177.7 665.610   1
   1   9 -16 337.425 116.659   1
   1  -9  16 557.620 147.590   3
   1  -9  16 675.812 175.116   1
  -1  -9  16 279.909 107.411   3
   1  -9  17 4293.93 432.467   3
   1  -9  17 4618.69 446.614   1
  -1  -9  17 4858.71 423.221   3
   1   9 -17 5478.23 431.806   1
   1   9 -18 350.606 107.055   1
   1  -9  18 238.228 108.572   1
  -1  -9  18 483.931 136.449   3
   1  -9  18 202.378 84.0462   3
   1  -9 -18 384.136 90.8655   3
  -1  -9  19 6706.05 523.290   3
   1  -9  19 6106.49 542.747   3
   1  -9 -19 5437.72 359.730   3
   1  -9  19 6812.71 563.954   1
   1  -9  20 402.730 176.986   1
   1  -9 -20 475.442 120.523   3
  -1  -9  20 654.370 175.182   3
   1  -9  20 562.841 163.632   3
  -1  -9  21 1019.75 212.656   3
   1  -9  21 1193.79 243.548   1
   1  -9  21 1415.35 271.683   3
   1  -9  22 54.6483 91.2574   3
  -1  -9  22 73.2808 109.260   3
   1  -9  22-141.946 84.0244   1
   1  -9  23 2787.05 403.454   3
  -1  -9  23 3148.01 401.177   3
   1  -9  23 3588.96 452.205   1
   1  -9  24 150.818 134.555   1
  -1  -9  24 75.0037 86.4445   3
   1  -9  24 337.206 160.283   3
   1  -9  25 192.541 150.522   3
   1  -9  25 197.132 123.638   1
  -1  -9  25 310.247 151.087   3
   1  -9  26 891.653 252.918   3
   1  -9  26 582.723 200.774   1
  -1  -9  26 959.638 252.782   3
   1  -9  27 297.499 167.128   1
  -1  -9  27 165.253 146.625   3
   1  -9  27 11.7592 118.497   3
   1  -9  28 95.8706 81.5367   1
  -1  -9  28 334.447 166.959   3
   1  -9  28 67.5329 93.1324   3
   1  -9  29 193.073 155.310   3
  -1  -9  29-150.815 156.178   3
   1  -9  29-243.922 181.717   1
   1  -9  30-37.6563 107.049   1
   1  -9  30 309.979 208.775   3
  -1  -9  30 13.8760 103.210   3
  -1  -9  31-113.362 162.940   3
   1  -9  31 259.011 154.972   1
  -1  -9  32 592.959 232.958   3
   1 -10   0 37.2682 45.0184   3
   1 -10   0-3.00258 24.5104   2
  -1  10   1 874.269 134.115   2
   1 -10   1 1178.44 153.007   3
  -1 -10  -1 1070.11 123.689   2
   1 -10   1 1151.20 161.010   2
   1 -10  -1 1086.62 143.901   3
   1 -10  -1 1095.71 155.345   2
   1 -10  -2 62.9878 50.2181   2
  -1  10   2 131.789 59.5752   2
   1 -10   2 128.107 70.6377   3
   1 -10   2 186.316 76.9796   2
  -1 -10  -2 170.147 54.3538   2
   1 -10  -2 75.2279 48.8623   3
   1 -10  -3 995.777 142.830   2
   1 -10   3 1204.08 164.029   2
  -1  10   3 1001.22 140.819   2
  -1 -10  -3 1116.57 118.119   2
   1 -10   3 1006.69 154.414   3
  -1  10   4 18797.9 693.549   2
   1 -10   4 19003.3 740.736   3
   1 -10   4 20086.2 753.660   2
  -1 -10  -4 19517.3 586.438   2
  -1  10  -5 5225.49 388.403   1
   1 -10   5 4977.65 345.966   2
  -1 -10  -5 4477.29 235.785   2
  -1  10   5 4320.36 301.570   2
   1 -10   5 4561.42 331.915   3
   1 -10   6-42.8903 50.2107   2
  -1 -10   6-41.7258 76.9918   3
  -1  10   6 11.3685 34.1553   2
   1 -10   6 37.7858 58.6451   3
  -1  10  -6 29.6674 65.5027   1
   1 -10   7 4539.07 351.764   3
  -1  10   7 4632.24 319.341   2
   1 -10   7 4677.22 349.077   2
  -1 -10   7 4827.30 354.983   3
  -1  10  -7 5305.33 402.980   1
  -1 -10   8 72.7132 60.4914   3
  -1  10   8 15.1973 34.9007   2
   1 -10   8 132.296 69.7222   3
  -1  10  -8 68.2882 57.2348   1
   1  10  -8 56.9077 38.1489   1
  -1  10   9 180.048 67.2086   2
  -1 -10   9 114.740 76.8762   3
  -1  10  -9 259.386 113.579   1
   1  10  -9 246.464 82.9337   1
   1 -10   9 72.3077 57.8080   3
  -1 -10  10 300.632 94.6327   3
   1 -10  10 228.425 87.5015   3
  -1  10  10 196.375 71.5719   2
   1  10 -10 259.354 81.4870   1
  -1  10  11 87.0798 39.2093   2
   1 -10  11 252.813 101.123   3
  -1 -10  11 103.111 56.3597   3
   1  10 -11 218.224 87.7233   1
  -1  10  12 3311.27 296.486   2
   1  10 -12 4608.22 373.722   1
  -1 -10  12 4264.68 361.630   3
   1 -10  12 3835.52 362.829   3
   1  10  12 4192.70 182.188   2
  -1 -10  13 61.1527 75.8055   3
   1  10 -13 106.550 69.4742   1
   1  10  13 79.2743 24.9845   2
   1 -10  13 29.3331 52.0452   3
   1 -10  14 3.54793 89.1398   3
   1  10 -14 56.5460 54.3970   1
  -1 -10  14 36.9468 79.6928   3
   1  10  14-21.2652 29.6187   2
  -1 -10  15 4726.64 414.093   3
   1 -10  15 4288.06 413.198   3
   1  10  15 4895.79 231.456   2
   1  10 -15 4829.70 404.102   1
   1 -10  16 1.39987 58.2619   3
  -1 -10  16-18.9091 45.3007   3
   1  10  16 13.5832 19.6850   2
   1  10 -16-36.3256 88.1081   1
   1 -10  17 1541.40 257.580   3
   1  10 -17 1902.64 267.164   1
   1  10  17 2067.84 159.785   2
  -1 -10  17 1776.83 259.965   3
  -1 -10  18 557.060 144.020   3
   1  10  18 762.542 100.591   2
   1 -10  18 947.851 220.506   3
   1 -10 -19 348.731 103.852   3
   1 -10  19 357.206 112.227   3
  -1 -10  19 355.118 126.397   3
   1 -10  20 3007.51 392.714   3
  -1 -10  20 2933.26 367.036   3
   1 -10  21 651.857 200.122   1
  -1 -10  21 459.641 169.761   3
   1 -10  21 389.014 161.307   3
   1 -10  22-106.055 79.2033   1
  -1 -10  22-72.9252 77.8046   3
   1 -10  22-15.9214 69.3885   3
   1 -10  23 72.9367 90.1998   3
  -1 -10  23-47.1400 88.2082   3
   1 -10  23 81.7287 104.873   1
   1 -10  24 437.617 177.817   3
   1 -10  24 576.948 200.749   1
  -1 -10  24 345.912 150.688   3
   1 -10  25 292.615 177.746   3
  -1 -10  25-91.8155 129.171   3
   1 -10  25 43.6288 101.991   1
   1 -10  26 12.2800 72.2000   1
  -1 -10  26-78.7960 129.211   3
   1 -10  26 113.095 135.655   3
   1 -10  27 192.061 110.199   1
  -1 -10  27 29.4935 83.3007   3
   1 -10  27 116.274 122.024   3
  -1 -10  28 265.780 161.855   3
   1 -10  28 108.233 97.0615   1
   1 -10  28-126.536 153.955   3
   1 -10  29-199.307 152.117   1
  -1 -10  29 201.393 150.498   3
   1 -10  29 387.434 201.254   3
  -1 -10  30 162.466 104.194   3
   1 -10  30 29.9590 136.483   3
  -1 -10  31 537.326 235.304   3
   1 -11   0-8.75050 40.5448   3
  -1 -11   0 39.7782 34.6787   2
   1 -11   0 77.7312 55.4591   2
   1 -11  -1 29.3900 36.6793   3
  -1 -11  -1 42.1628 36.0056   2
   1 -11   1 62.3462 61.0242   3
   1 -11   1-10.1856 26.2901   2
   1 -11  -1 97.0593 53.7944   2
   1 -11  -2 1716.07 192.036   3
   1 -11  -2 1735.61 198.812   2
  -1 -11  -2 1674.23 162.505   2
   1 -11   2 1534.27 192.569   3
  -1  11   2 1521.02 179.790   2
   1 -11   2 1746.40 204.405   2
   1 -11   3 13048.3 596.068   2
  -1  11   3 12200.4 546.442   2
   1 -11   3 12887.4 599.547   3
   1 -11  -3 11933.5 569.351   2
  -1 -11  -3 12654.4 478.378   2
  -1  11   4 53.1703 49.4662   2
   1 -11   4 184.658 68.0804   2
   1 -11   4 263.541 94.0452   3
  -1 -11  -4 116.691 43.6281   2
   1 -11   5 123.626 69.6995   3
  -1  11  -5 195.878 95.2176   1
   1 -11   5 141.574 66.2699   2
  -1 -11  -5 96.5738 42.5376   2
  -1  11   5 159.680 66.2504   2
  -1 -11   5 69.0040 40.2875   3
  -1  11   6 2658.30 243.171   2
  -1 -11   6 2704.55 273.120   3
   1 -11   6 2638.79 270.647   3
  -1  11  -6 3085.90 316.323   1
   1 -11   7 23748.1 913.850   3
  -1  11   7 22655.8 813.920   2
  -1 -11   7 23982.3 911.294   3
  -1  11   8 324.156 88.3760   2
   1 -11   8 306.468 98.3425   3
   1  11  -8 468.073 119.335   1
  -1 -11   8 321.785 113.813   3
  -1  11   9 6977.93 414.630   2
  -1 -11   9 6697.05 464.450   3
   1  11  -9 8520.89 497.320   1
   1 -11   9 7078.68 487.043   3
  -1  11  10 1979.48 214.578   2
   1 -11  10 1880.47 246.066   3
  -1 -11  10 1976.93 246.285   3
   1  11 -10 2604.46 272.609   1
   1 -11  11 7836.94 532.588   3
   1  11 -11 9044.43 538.430   1
  -1 -11  11 7576.26 509.204   3
  -1  11  11 7375.92 439.394   2
  -1  11  12 578.104 119.820   2
  -1 -11  12 825.533 173.417   3
   1 -11  12 950.482 194.236   3
   1  11 -12 685.485 146.185   1
   1  11 -13 17501.0 795.509   1
  -1 -11  13 14651.4 759.175   3
   1 -11  13 15872.0 810.484   3
   1  11  13 16132.5 437.291   2
  -1  11  13 14372.0 652.061   2
  -1 -11  14 1209.57 214.729   3
   1 -11  14 1011.93 199.615   3
  -1  11  14 905.818 157.819   2
   1  11  14 1456.28 106.760   2
   1  11 -14 1308.29 216.993   1
  -1 -11  15 4248.87 401.582   3
   1  11  15 4611.06 209.121   2
   1  11 -15 4552.31 405.266   1
  -1  11  15 3909.10 337.557   2
   1 -11  15 3912.35 405.466   3
  -1 -11  16-1.59654 76.4647   3
   1 -11  16-68.8712 111.703   3
   1  11  16 3.12320 19.0858   2
   1 -11  17 894.521 201.421   3
   1  11  17 1440.96 122.690   2
  -1 -11  17 1268.38 226.992   3
   1 -11  18-61.5407 71.8330   3
  -1 -11  18 70.0251 82.3757   3
   1  11  18 82.3141 23.9386   2
   1 -11  19 1255.61 264.353   3
   1  11  19 1492.79 137.124   2
  -1 -11  19 1374.55 246.918   3
  -1 -11  20 5914.21 533.809   3
   1 -11  20 6106.90 571.728   3
   1 -11  21 1278.70 273.775   3
  -1 -11  21 1895.88 307.835   3
   1 -11  22 164.210 140.312   3
  -1 -11  22 86.4405 102.469   3
  -1 -11  23 1959.68 338.805   3
   1 -11  23 1349.57 300.899   3
   1 -11  24 882.745 255.424   3
  -1 -11  24 752.546 236.208   3
   1 -11  25 112.077 121.208   3
  -1 -11  25 90.0950 89.4237   3
  -1 -11  26-75.2183 129.017   3
   1 -11  26 76.4559 120.735   3
  -1 -11  27 1654.38 342.424   3
   1 -11  27 1900.66 403.874   3
  -1 -11  28 70.8321 123.518   3
   1 -11  28 234.520 163.025   3
   1 -11  29 1032.43 318.435   3
  -1 -11  29 818.535 260.279   3
  -1 -11  30 143.587 166.088   3
  -1 -11  31 727.230 264.268   3
   1 -12   0 16.0175 36.3275   3
  -1 -12   0 21.9890 28.8326   2
   1 -12   0-24.9866 55.1403   2
   1 -12  -1 98.3264 45.7730   2
   1 -12   1 14.8251 38.9026   2
   1 -12  -1 97.3284 65.1628   3
  -1 -12  -1 24.4525 36.1493   2
   1 -12   1 78.5175 75.1458   3
  -1 -12  -2 40498.3 1088.45   2
   1 -12  -2 38706.0 1200.11   2
   1 -12   2 39761.5 1216.33   3
   1 -12  -2 38734.0 1165.66   3
   1 -12   2 40653.7 1237.65   2
   1 -12   3 2659.69 269.353   3
  -1  12   3 2433.33 235.974   2
  -1 -12  -3 2568.08 210.472   2
   1 -12   3 3167.85 291.690   2
   1 -12  -3 2540.12 254.317   2
  -1  12   4 2858.45 255.622   2
  -1 -12  -4 3119.66 228.895   2
   1 -12   4 3257.19 296.813   2
   1 -12   4 2887.34 285.501   3
  -1  12   5 112.546 57.2209   2
   1 -12   5 140.759 65.8237   3
  -1 -12   5 85.1813 70.1674   3
  -1 -12  -5 162.237 52.0112   2
  -1 -12   6 1022.27 185.736   3
  -1  12   6 858.410 143.557   2
   1 -12   6 1176.30 194.089   3
   1 -12   7 2740.09 295.625   3
  -1  12   7 2672.75 247.872   2
  -1 -12   7 2714.08 292.844   3
  -1  12   8 8673.92 473.170   2
   1 -12   8 9151.21 564.101   3
  -1 -12   8 8397.69 529.995   3
  -1  12   9 15483.8 662.118   2
   1 -12   9 15635.8 773.139   3
  -1 -12   9 14743.0 740.007   3
   1  12  -9 16923.9 769.357   1
   1 -12  10 4482.24 410.315   3
  -1 -12  10 4224.05 390.634   3
   1  12 -10 4774.46 400.331   1
  -1  12  10 4870.45 350.745   2
  -1 -12  11 11782.5 662.563   3
  -1  12  11 12136.0 586.885   2
   1 -12  11 11663.5 681.516   3
   1  12 -11 13216.9 687.997   1
  -1 -12  12 6322.08 485.848   3
   1 -12  12 6289.74 494.294   3
   1  12 -12 6611.92 485.691   1
  -1  12  12 6149.69 405.386   2
  -1  12  13 467.177 107.308   2
   1 -12  13 260.185 73.9645   3
  -1  12  14 553.287 124.589   2
   1 -12  14 421.529 115.520   3
  -1 -12  14 644.668 159.092   3
  -1  12  15-37.1260 63.0383   2
  -1 -12  15 7.57751 51.9788   3
   1 -12  15-44.0222 114.846   3
   1  12  16 7526.59 269.194   2
  -1  12  16 6191.90 436.624   2
   1 -12  16 6476.01 549.526   3
  -1 -12  16 6268.43 525.884   3
  -1 -12  17 5276.55 481.556   3
   1  12  17 5341.97 227.894   2
   1 -12  17 4976.62 487.331   3
  -1  12  17 4885.06 379.079   2
  -1 -12  18 454.606 154.612   3
   1 -12  18 488.175 166.319   3
   1  12  18 543.023 72.1225   2
  -1  12  18 271.689 96.1688   2
  -1 -12  19 64.7863 71.1151   3
   1 -12  19 66.9223 69.4453   3
  -1  12  19 146.889 78.1885   2
  -1 -12  20 368.186 144.374   3
   1 -12  20 686.534 194.682   3
  -1 -12  21 242.447 114.770   3
   1 -12  21-17.6862 128.195   3
   1 -12  22-42.1515 125.861   3
  -1 -12  22 223.989 148.239   3
  -1 -12  23 508.197 188.625   3
   1 -12  23 334.615 155.747   3
   1 -12  24 367.144 167.908   3
  -1 -12  24 242.520 152.946   3
   1 -12  25-61.6262 70.1166   3
  -1 -12  25 102.470 137.317   3
  -1 -12  26 563.321 203.764   3
   1 -12  26 593.499 242.319   3
  -1 -12  27 702.331 210.911   3
   1 -12  27 558.627 240.488   3
  -1 -12  28-135.581 131.742   3
   1 -12  28 291.173 178.434   3
  -1 -12  29 178.070 167.085   3
  -1 -12  30 357.745 260.088   3
   1 -13   0 22.5600 45.4069   2
   1 -13   0 72.1420 61.3272   3
  -1 -13   0-35.6410 37.1112   2
   1 -13   1 522.932 116.430   3
   1 -13   1 502.034 124.880   2
   1 -13  -1 501.145 117.483   3
  -1 -13  -1 709.537 119.335   2
  -1 -13   1 787.462 132.597   2
   1 -13  -1 568.929 131.295   2
   1 -13   2 7391.16 465.258   3
  -1 -13  -2 7487.77 397.010   2
   1 -13  -2 6880.09 443.238   2
   1 -13  -2 5677.04 413.389   3
   1 -13  -3 683.966 133.482   2
   1 -13  -3 401.338 110.041   3
   1 -13   3 671.666 147.849   3
  -1 -13  -3 824.227 124.066   2
   1 -13   4 1895.24 239.105   3
  -1 -13  -4 1832.56 183.960   2
   1 -13  -4 1826.68 222.044   2
  -1 -13  -5 429.825 88.7840   2
  -1  13   5 438.922 101.346   2
   1 -13   5 357.652 122.056   3
  -1 -13   5 381.246 104.974   3
  -1  13   6 32445.9 1055.23   2
   1 -13   6 33737.4 1176.44   3
  -1 -13   6 32312.1 1176.14   3
  -1 -13  -6 33090.2 934.208   2
  -1 -13   7 85.2791 89.8416   3
   1 -13   7 26.2694 63.3169   3
  -1  13   7-18.7453 57.0986   2
  -1 -13   8 982.405 190.632   3
  -1  13   8 871.111 150.740   2
   1 -13   8 959.856 193.923   3
   1 -13   9 1038.93 222.335   3
  -1 -13   9 982.818 199.607   3
  -1  13   9 1044.13 169.898   2
  -1  13  10 48302.0 1380.71   2
   1 -13  10 49076.6 1598.45   3
  -1 -13  10 44320.3 1522.91   3
  -1  13  11-36.3481 62.0682   2
   1 -13  11-36.7649 63.8181   3
  -1  13  12 8206.28 482.326   2
  -1 -13  12 8352.27 581.889   3
   1 -13  12 8425.46 595.944   3
  -1  13  13 1360.35 183.672   2
   1 -13  13 1257.60 245.235   3
  -1 -13  13 1521.83 256.595   3
  -1 -13  14 1561.24 259.865   3
   1 -13  14 1480.57 265.136   3
  -1  13  14 1695.68 215.175   2
  -1  13  15 2646.58 271.818   2
  -1 -13  15 2461.41 331.149   3
   1 -13  15 2372.37 331.750   3
  -1  13  16 342.000 105.487   2
   1 -13  16 174.043 114.565   3
  -1 -13  16 154.852 94.6718   3
  -1 -13  17 1198.11 233.841   3
  -1  13  17 1417.39 204.565   2
   1 -13  17 1312.11 259.480   3
   1 -13  18 5466.59 537.612   3
  -1 -13  18 4958.34 487.506   3
  -1  13  18 4737.28 381.099   2
  -1 -13  19 453.376 156.798   3
   1 -13  19 619.002 203.533   3
  -1  13  19 682.586 144.821   2
   1 -13  20 155.816 113.608   3
  -1 -13  20 162.007 119.664   3
  -1  13  20-89.9341 70.7205   2
  -1  13  21 1283.55 209.328   2
   1 -13  21 1438.29 290.387   3
  -1 -13  21 1535.59 290.889   3
   1 -13  22 969.558 240.670   3
  -1 -13  22 953.277 237.862   3
  -1 -13  23-134.588 110.837   3
   1 -13  23-171.336 123.778   3
  -1 -13  24 914.100 245.951   3
   1 -13  24 759.153 265.451   3
  -1 -13  25 566.472 205.468   3
   1 -13  25 545.874 200.776   3
  -1 -13  26 576.553 213.836   3
   1 -13  26 649.378 256.058   3
   1 -13  27 131.153 193.252   3
  -1 -13  27-67.5921 146.705   3
  -1 -13  28 140.011 102.989   3
  -1 -13  29 435.536 207.339   3
   1 -14   0-16.6538 54.8506   3
  -1 -14   0 15.2133 43.7753   2
   1 -14  -1 193.571 89.7298   2
   1 -14   1 75.8704 47.8136   3
  -1 -14  -1 306.944 87.5890   2
  -1 -14   1 217.398 86.1373   2
   1 -14  -1 89.5420 44.1548   3
  -1 -14  -2 87.2464 37.2774   2
   1 -14  -2 60.5620 44.2285   2
   1 -14   2 70.6038 70.6267   3
  -1 -14   2 120.499 58.3842   2
   1 -14  -2 74.0163 40.9845   3
   1 -14  -3 1079.01 171.731   2
   1 -14  -3 579.531 145.263   3
   1 -14   3 845.329 169.768   3
  -1 -14  -3 1083.70 151.985   2
   1 -14   4 114.436 94.9821   3
  -1 -14   4 104.196 71.8242   3
  -1 -14  -4 122.041 54.3324   2
   1 -14  -4 119.008 64.7025   2
   1 -14   5 1325.67 206.996   3
  -1 -14   5 1269.97 221.196   3
  -1 -14  -5 1350.03 168.107   2
   1 -14   6 121.449 83.4939   3
  -1  14   6 79.2322 43.5502   2
  -1 -14   6 74.1384 85.3060   3
  -1 -14  -6 245.389 71.0578   2
  -1 -14   7 49.2241 59.9343   3
  -1  14   7-13.8285 72.1164   2
   1 -14   7 10.5282 69.8765   3
  -1  14   8-31.9597 56.2124   2
  -1 -14   8 195.887 85.6697   3
   1 -14   8 112.758 77.5194   3
   1 -14   9 10957.4 672.729   3
  -1 -14   9 10490.2 660.203   3
  -1  14   9 10988.0 567.083   2
   1 -14  10 2630.01 327.286   3
  -1 -14  10 2423.96 317.974   3
  -1  14  10 2688.37 268.642   2
  -1 -14  11 3241.31 362.375   3
  -1  14  11 3258.84 293.702   2
   1 -14  11 2964.94 378.438   3
  -1 -14  12 6544.14 526.109   3
   1 -14  12 5435.53 500.469   3
  -1  14  12 5706.63 402.388   2
   1 -14  13 6425.38 543.128   3
  -1 -14  13 6537.79 536.157   3
  -1  14  13 6962.19 446.862   2
  -1  14  14 14.7622 87.1719   2
   1 -14  14 6.37681 87.7227   3
  -1 -14  14 110.225 110.107   3
   1 -14  15 3892.94 439.810   3
  -1  14  15 4065.90 343.497   2
  -1 -14  15 3975.16 436.443   3
  -1 -14  16 412.516 133.620   3
  -1  14  16 203.362 72.8115   2
   1 -14  16 208.473 123.309   3
  -1  14  17 353.711 87.6181   2
  -1 -14  17 417.735 167.939   3
   1 -14  17 536.733 150.483   3
   1 -14  18 110.434 90.9408   3
  -1 -14  18 119.169 91.5142   3
  -1  14  18 64.6911 49.4628   2
  -1  14  19 2.93184 51.2216   2
   1 -14  19-166.326 129.363   3
  -1 -14  19-15.3844 86.9034   3
  -1  14  20 58.7676 57.9394   2
  -1 -14  20 36.0362 106.122   3
   1 -14  20 90.7002 104.535   3
   1 -14  21 107.233 143.404   3
  -1 -14  21-144.895 115.524   3
  -1 -14  22-150.856 123.823   3
   1 -14  22-16.9773 125.555   3
   1 -14  23 191.474 125.742   3
  -1 -14  23 396.936 168.836   3
  -1 -14  24 18.0040 93.9011   3
   1 -14  24 40.8107 85.8493   3
  -1 -14  25 294.565 169.937   3
   1 -14  25 18.9268 81.6527   3
   1 -14  26 101.519 103.249   3
  -1 -14  26-117.784 105.286   3
  -1 -14  27-34.9772 120.556   3
  -1 -14  28-172.909 186.220   3
  -1 -15   0 17.4085 41.0511   2
   1 -15   0-53.5954 76.5728   3
  -1 -15  -1 2626.70 259.502   2
   1 -15  -1 2081.37 254.235   3
   1 -15   1 2356.97 281.988   3
  -1 -15   1 2544.15 265.861   2
  -1 -15  -2 6772.58 416.011   2
   1 -15  -2 5871.58 434.794   3
   1 -15   2 5396.03 444.961   3
   1 -15  -3 1201.87 202.817   3
   1 -15   3 1658.69 241.404   3
  -1 -15  -3 1681.86 199.800   2
  -1 -15   4 1276.78 215.632   3
   1 -15  -4 1201.31 188.464   3
   1 -15   4 1195.43 214.256   3
   1 -15  -4 1077.58 182.563   2
  -1 -15  -4 1143.26 164.607   2
   1 -15   5 4583.07 405.373   3
  -1 -15  -5 4646.83 325.882   2
  -1 -15   5 3921.75 398.577   3
   1 -15   6 11818.9 711.172   3
  -1 -15   6 12643.2 742.584   3
  -1 -15  -6 12161.9 543.550   2
   1 -15   7 12941.6 743.628   3
  -1 -15   7 12888.0 759.730   3
  -1  15   7 13411.6 640.938   2
  -1  15   8 13467.3 647.034   2
  -1 -15   8 12985.0 754.310   3
   1 -15   8 14074.1 781.666   3
  -1  15   9 14009.2 660.982   2
   1 -15   9 14007.5 795.794   3
  -1 -15   9 13929.9 777.884   3
   1 -15  10 4057.30 423.852   3
  -1  15  10 4337.91 352.212   2
  -1 -15  10 4343.40 423.135   3
   1 -15  11 640.450 176.587   3
  -1 -15  11 675.042 165.532   3
  -1  15  11 705.380 147.064   2
  -1 -15  12 4563.27 457.885   3
   1 -15  12 5040.36 491.822   3
  -1  15  12 4293.57 351.563   2
   1 -15  13 4153.91 454.507   3
  -1 -15  13 4441.82 458.407   3
  -1  15  13 4577.87 370.276   2
   1 -15  14 4098.23 461.432   3
  -1  15  14 4149.72 350.344   2
  -1 -15  14 4074.56 441.559   3
   1 -15  15 14.1262 83.0559   3
  -1  15  15 71.4428 74.9488   2
   1 -15  16 3869.85 459.441   3
  -1  15  16 3643.73 333.646   2
  -1 -15  16 4083.08 452.770   3
  -1 -15  17 361.521 148.760   3
  -1  15  17 336.540 101.601   2
   1 -15  17 501.158 174.047   3
   1 -15  18 2323.55 369.305   3
  -1 -15  18 3029.45 407.213   3
  -1  15  18 2891.66 294.458   2
  -1 -15  19 902.686 229.311   3
   1 -15  19 700.813 210.178   3
   1 -15  20 101.120 130.543   3
  -1 -15  20-3.16026 70.0132   3
  -1 -15  21-59.9355 77.6464   3
   1 -15  21 298.935 174.879   3
  -1 -15  22 2129.77 366.320   3
   1 -15  22 2011.96 395.681   3
  -1 -15  23-15.3751 97.9275   3
   1 -15  23 121.055 113.417   3
  -1 -15  24-62.3558 153.254   3
   1 -15  24-285.202 206.326   3
  -1 -15  25 214.580 173.207   3
   1 -15  25 70.6831 89.8158   3
  -1 -15  26 281.878 173.603   3
   1 -16   0 1.19237 63.8902   3
  -1 -16   0-2.79415 31.3802   2
   1 -16  -1 162.528 100.566   3
   1 -16   1 179.171 79.8992   3
  -1 -16  -1 364.226 109.507   2
  -1 -16  -2 413.904 110.837   2
   1 -16   2 481.551 143.950   3
   1 -16  -2 161.087 72.5705   3
  -1 -16   3-14.7751 80.9135   3
   1 -16  -3-0.22493 48.0600   3
   1 -16   3 61.5824 62.2355   3
  -1 -16  -3 49.4143 47.2504   2
   1 -16   4 1025.17 202.904   3
   1 -16  -4 1261.16 206.781   3
  -1 -16  -4 1118.44 169.453   2
  -1 -16   4 1230.45 224.076   3
  -1 -16   5 67.7709 88.2090   3
  -1 -16  -5 311.625 90.6016   2
   1 -16  -5 150.472 77.3988   3
   1 -16   5 118.752 68.4127   3
   1 -16   6-92.2103 100.930   3
  -1 -16   6-31.1148 73.8071   3
   1 -16   7 7994.99 588.384   3
  -1 -16   7 7157.76 568.591   3
  -1 -16   8 927.498 208.187   3
   1 -16   8 1292.37 250.123   3
   1 -16   9 1046.09 245.478   3
  -1 -16   9 1165.79 232.952   3
  -1  16   9 1261.75 190.522   2
   1 -16  10 10476.9 719.496   3
  -1  16  10 12259.6 619.017   2
  -1 -16  10 11334.0 745.137   3
  -1 -16  11 747.691 206.393   3
  -1  16  11 976.862 175.729   2
   1 -16  11 773.251 201.420   3
  -1  16  12 8773.59 517.226   2
   1 -16  12 7408.62 618.337   3
  -1 -16  12 7362.97 600.712   3
  -1 -16  13 913.407 225.918   3
   1 -16  13 937.551 232.566   3
  -1  16  13 813.721 150.467   2
  -1 -16  14 456.540 166.542   3
  -1  16  14 395.346 115.415   2
   1 -16  14 420.054 172.320   3
   1 -16  15 1983.85 338.984   3
  -1  16  15 2567.76 282.891   2
  -1 -16  15 2644.44 374.129   3
  -1  16  16 330.516 100.292   2
  -1 -16  16 554.308 176.937   3
   1 -16  16 412.634 175.942   3
   1 -16  17 256.234 120.103   3
  -1  16  17 147.379 69.0362   2
  -1 -16  17 229.169 143.156   3
   1 -16  18-164.985 136.876   3
  -1 -16  18-62.3859 71.8096   3
  -1 -16  19 203.163 122.843   3
   1 -16  19 255.224 156.375   3
   1 -16  20 22.9974 83.9064   3
  -1 -16  20 38.4390 82.6324   3
  -1 -16  21 906.359 247.994   3
   1 -16  21 572.217 217.238   3
   1 -16  22-12.0973 99.9777   3
  -1 -16  22-104.379 124.557   3
   1 -16  23 583.948 225.824   3
  -1 -16  23 573.404 196.743   3
  -1 -16  24-42.9640 105.565   3
   1 -16  24-228.713 161.865   3
  -1 -16  25 58.0275 113.053   3
   1 -17   0 37.1408 55.3909   3
   1 -17  -1 28.7252 50.7983   3
   1 -17   1-15.8229 68.0238   3
   1 -17   2 2144.33 301.123   3
  -1 -17  -2 2296.62 264.341   2
   1 -17  -2 2516.81 314.510   3
   1 -17   3 2340.92 308.242   3
  -1 -17   3 2079.92 322.524   3
   1 -17  -3 2415.67 293.863   3
  -1 -17  -3 2210.63 252.583   2
  -1 -17   4 11.6897 60.3108   3
  -1 -17  -4 44.5683 42.2746   2
   1 -17   4 125.073 98.4815   3
   1 -17  -4 142.994 120.932   3
   1 -17   5 8185.35 599.428   3
  -1 -17   5 7910.92 600.420   3
  -1 -17  -5 6545.78 438.104   2
   1 -17  -5 7872.04 531.885   3
  -1 -17   6 1116.43 256.582   3
   1 -17   6 1246.99 237.133   3
   1 -17  -6 1468.60 235.394   3
   1 -17   7 719.759 198.818   3
  -1 -17   7 723.559 199.692   3
  -1 -17   8 63.8818 77.7516   3
   1 -17   8 88.5436 97.2057   3
  -1 -17   9 422.888 182.324   3
   1 -17   9 295.282 141.859   3
   1 -17  10 3269.02 404.002   3
  -1 -17  10 2857.57 397.556   3
   1 -17  11 119.128 82.8376   3
  -1 -17  11 394.599 178.711   3
   1 -17  12 1614.37 288.043   3
  -1  17  12 1808.89 235.006   2
  -1 -17  12 1312.71 268.093   3
  -1 -17  13 1500.89 276.261   3
   1 -17  13 1354.96 278.854   3
  -1  17  13 1330.60 206.838   2
  -1  17  14 266.915 104.656   2
   1 -17  14 90.7957 109.953   3
  -1  17  15 7424.94 484.004   2
  -1 -17  15 7017.06 620.465   3
   1 -17  15 7167.17 652.549   3
  -1 -17  16 289.357 165.368   3
   1 -17  16-21.9526 80.7935   3
  -1 -17  17 197.509 128.315   3
   1 -17  17-59.2761 122.542   3
   1 -17  18 1241.57 293.823   3
  -1 -17  18 915.831 239.577   3
   1 -17  19 1752.09 352.671   3
  -1 -17  19 1609.13 319.913   3
   1 -17  20 644.888 226.095   3
  -1 -17  20 522.865 184.751   3
  -1 -17  21 345.567 160.871   3
   1 -17  21 525.118 219.939   3
  -1 -17  22 226.235 171.412   3
   1 -17  22 591.445 238.596   3
   1 -17  23 1219.42 333.540   3
  -1 -17  23 727.773 250.701   3
   1 -18   0 14.2272 73.8165   3
   1 -18  -1 1378.88 241.881   3
   1 -18   1 1131.65 231.223   3
  -1 -18   2 100.916 83.3595   3
   1 -18   2 120.447 85.1428   3
   1 -18  -2-13.2078 75.4288   3
   1 -18  -3 945.902 189.143   3
  -1 -18   3 555.889 168.003   3
   1 -18   3 671.440 188.987   3
   1 -18   4 438.579 166.514   3
  -1 -18   4 148.090 110.680   3
  -1 -18  -4 151.871 66.9138   2
   1 -18  -4 438.844 151.656   3
  -1 -18   5 52.4953 92.8549   3
  -1 -18  -5 38.8899 39.7802   2
   1 -18  -5 26.5430 62.6075   3
   1 -18   5 50.7710 65.9607   3
  -1 -18   6 2827.86 363.474   3
   1 -18   6 2387.17 343.064   3
   1 -18  -6 2304.93 291.605   3
   1 -18  -7 376.270 126.340   3
   1 -18   7 251.995 165.590   3
  -1 -18   7 152.275 122.683   3
   1 -18   8 4067.02 462.892   3
  -1 -18   8 2828.71 401.786   3
   1 -18   9 202.098 125.672   3
  -1 -18   9 359.133 152.868   3
   1 -18  10 6015.82 567.814   3
  -1 -18  10 6129.65 563.529   3
   1 -18  11-19.6573 106.288   3
  -1 -18  11 245.653 154.863   3
  -1 -18  12 1889.87 331.437   3
   1 -18  12 1538.72 300.555   3
   1 -18  13 108.283 137.810   3
  -1 -18  13 164.648 133.680   3
  -1 -18  14 794.496 227.230   3
   1 -18  14 602.587 206.743   3
   1 -18  15 549.640 217.055   3
  -1 -18  15 906.698 236.852   3
   1 -18  16 49.2632 129.931   3
  -1 -18  16 271.359 136.493   3
  -1 -18  17 187.975 115.812   3
   1 -18  17 73.3339 81.3084   3
  -1 -18  18-4.83045 111.794   3
   1 -18  18 96.5096 110.883   3
  -1 -18  19 482.367 188.610   3
   1 -18  19 302.571 193.786   3
   1 -18  20-159.047 83.5350   3
  -1 -18  20 223.798 109.331   3
  -1 -18  21 448.578 203.423   3
   1 -18  21 270.477 189.387   3
  -1 -18  22 181.993 133.124   3
   1 -19   0 118.016 107.790   3
   1 -19  -1 3917.25 420.053   3
   1 -19   1 3999.02 429.622   3
  -1 -19   1 3572.24 439.867   3
   1 -19  -2 1572.07 260.885   3
  -1 -19   2 1800.78 308.529   3
   1 -19   2 1681.33 283.790   3
   1 -19   3 1029.87 227.410   3
  -1 -19   3 994.699 220.833   3
   1 -19  -3 1056.45 215.829   3
   1 -19   4 56.0583 108.166   3
  -1 -19   4 147.925 87.2234   3
   1 -19  -4 338.292 128.289   3
  -1 -19   5 271.405 118.237   3
   1 -19   5 419.066 164.394   3
   1 -19  -5 291.213 131.424   3
   1 -19  -6 854.493 199.470   3
  -1 -19   6 1221.19 250.371   3
   1 -19   6 1201.63 252.506   3
   1 -19  -7 1829.13 269.293   3
  -1 -19   7 1316.12 280.696   3
   1 -19   7 1802.25 306.446   3
   1 -19  -8 678.294 162.586   3
   1 -19   8 857.807 221.869   3
  -1 -19   8 795.964 224.734   3
  -1 -19   9 2897.97 387.253   3
   1 -19   9 2335.35 358.574   3
   1 -19  -9 2727.71 319.473   3
  -1 -19  10-7.57223 87.0434   3
   1 -19  10 103.372 101.919   3
  -1 -19  11 720.547 219.497   3
   1 -19  11 560.658 211.648   3
  -1 -19  12 774.047 214.993   3
   1 -19  12 849.909 245.065   3
   1 -19  13 1143.59 286.063   3
  -1 -19  13 1033.80 259.058   3
   1 -19  14 489.454 189.926   3
  -1 -19  14 547.248 193.828   3
  -1 -19  15 684.812 217.362   3
   1 -19  15 618.948 237.784   3
   1 -19  16 898.978 250.571   3
  -1 -19  16 488.902 175.269   3
  -1 -19  17 26.9616 82.6717   3
   1 -19  17-156.480 118.103   3
  -1 -19  18 111.797 155.510   3
   1 -19  18 95.6266 99.1725   3
  -1 -19  19 1220.14 320.300   3
   1 -19  19 1078.39 290.232   3
  -1 -19  20 15.7119 116.730   3
   1 -19  20 178.453 141.548   3
  -1 -20   0-26.2299 78.3417   3
   1 -20   0 42.1357 97.6609   3
  -1 -20   1 2838.05 384.635   3
   1 -20   1 3301.60 407.633   3
   1 -20  -1 2599.28 356.292   3
   1 -20  -2 65.0275 80.6008   3
  -1 -20   2-51.8773 91.9639   3
   1 -20  -3-10.7147 60.3721   3
  -1 -20   3 25.6066 69.2047   3
   1 -20   3-65.4165 96.5454   3
   1 -20  -4 648.682 189.881   3
  -1 -20   4 362.805 178.793   3
   1 -20   4 458.060 183.153   3
  -1 -20   5 464.736 183.200   3
   1 -20  -5 126.148 94.0810   3
   1 -20   5 235.836 131.888   3
   1 -20   6 276.617 128.573   3
  -1 -20   6 327.839 157.523   3
   1 -20  -6 128.869 97.0948   3
   1 -20  -7 79.2496 59.3762   3
  -1 -20   7 114.509 113.748   3
   1 -20   7 249.567 147.497   3
   1 -20  -8 1228.20 236.216   3
   1 -20   8 1271.12 293.951   3
  -1 -20   8 1459.93 286.636   3
   1 -20   9 685.616 216.129   3
  -1 -20   9 673.509 222.892   3
   1 -20  -9 360.952 116.019   3
   1 -20 -10 672.223 157.747   3
   1 -20  10 543.260 184.858   3
  -1 -20  10 694.753 218.501   3
   1 -20  11 53.9054 85.7820   3
  -1 -20  11 399.099 173.285   3
  -1 -20  12 1073.19 273.910   3
   1 -20  12 782.915 229.971   3
  -1 -20  13 229.074 122.168   3
   1 -20  13 126.096 115.299   3
   1 -20  14 1209.27 283.712   3
  -1 -20  14 1522.03 325.796   3
  -1 -20  15 332.387 169.156   3
   1 -20  15 472.420 186.572   3
   1 -20  16 134.608 160.949   3
  -1 -20  16 418.761 197.688   3
   1 -20  17 387.052 203.343   3
  -1 -20  17 623.046 242.841   3
   1 -20  18 244.138 220.483   3
  -1 -20  18 94.3423 87.5042   3
   1 -21   0-15.9907 67.2319   3
  -1 -21   0 29.6319 70.8400   3
   1 -21   1 265.979 134.393   3
  -1 -21  -1 290.615 150.381   3
   1 -21  -1 577.137 186.673   3
  -1 -21   1 382.360 151.516   3
   1 -21   2 218.905 94.4142   3
   1 -21  -2 111.207 85.6548   3
  -1 -21   2-102.675 108.671   3
  -1 -21   3 3401.50 440.194   3
   1 -21  -3 2969.25 382.737   3
   1 -21   3 3327.90 443.945   3
   1 -21   4 260.607 147.256   3
   1 -21  -4 334.301 137.174   3
  -1 -21   4 171.778 151.134   3
  -1 -21   5 1520.60 308.349   3
   1 -21  -5 1643.61 291.768   3
   1 -21   5 1802.43 334.001   3
   1 -21   6 41.7039 82.8216   3
  -1 -21   6-103.721 125.203   3
   1 -21  -6 94.1242 84.8971   3
   1 -21  -7 336.760 136.925   3
  -1 -21   7 325.730 148.898   3
   1 -21   7 268.346 182.593   3
   1 -21   8 58.5981 79.3565   3
   1 -21  -8-10.5304 63.0573   3
  -1 -21   8 200.804 99.4981   3
   1 -21  -9 1025.23 223.987   3
   1 -21   9 1559.61 315.778   3
  -1 -21   9 1509.38 310.451   3
  -1 -21  10 174.814 125.206   3
   1 -21 -10 164.219 106.212   3
   1 -21  10 70.0610 100.924   3
  -1 -21  11 53.7550 111.915   3
   1 -21 -11 56.5289 54.5704   3
   1 -21  11-94.1884 135.791   3
  -1 -21  12 823.289 230.610   3
   1 -21 -12 324.911 133.319   3
   1 -21  12 363.753 190.611   3
   1 -21  13 520.121 196.818   3
  -1 -21  13 475.137 194.866   3
   1 -21 -13 255.395 107.866   3
   1 -21  14 590.106 236.633   3
  -1 -21  14 99.0490 91.8186   3
  -1 -21  15 73.7081 91.9595   3
   1 -21  15 247.593 180.206   3
   1 -21  16 2219.74 418.245   3
  -1 -21  16 1188.73 312.032   3
   1 -22   0 161.993 128.708   3
  -1 -22   0-57.5987 103.445   3
  -1 -22  -1 285.089 157.277   3
  -1 -22   1 171.864 124.375   3
   1 -22   1 351.771 168.667   3
   1 -22  -1 200.924 135.649   3
   1 -22  -2 854.810 227.911   3
  -1 -22   2 1104.76 267.872   3
   1 -22   2 787.793 239.036   3
  -1 -22  -2 779.597 208.562   3
   1 -22  -3 811.023 216.005   3
  -1 -22   3 1149.10 282.899   3
   1 -22   3 998.293 262.155   3
  -1 -22   4 209.407 142.380   3
   1 -22  -4 58.8154 83.0939   3
   1 -22   4 29.6024 75.0405   3
   1 -22   5 82.5735 137.664   3
   1 -22  -5 97.1745 89.7465   3
  -1 -22   5 184.314 105.866   3
   1 -22   6 83.7650 78.2052   3
  -1 -22   6 45.8813 98.9277   3
   1 -22  -6 175.326 105.293   3
   1 -22   7 78.7458 113.429   3
  -1 -22   7 200.025 130.821   3
   1 -22  -7-25.8565 67.5564   3
   1 -22   8 97.9018 124.370   3
   1 -22  -8 118.599 96.1357   3
  -1 -22   8 54.9043 126.285   3
  -1 -22   9 2437.82 415.648   3
   1 -22  -9 1932.26 297.940   3
   1 -22   9 2212.91 391.609   3
   1 -22 -10 299.053 122.301   3
   1 -22  10 744.536 244.413   3
  -1 -22  10 642.344 227.872   3
   1 -22 -11 649.342 179.715   3
  -1 -22  11 367.316 193.180   3
   1 -22  11 278.670 172.749   3
   1 -22 -12 134.138 87.4334   3
   1 -22  12 28.9063 131.335   3
  -1 -22  12 162.878 147.595   3
  -1 -22  13 253.537 180.585   3
   1 -22  13 211.928 168.857   3
  -1 -22  14 676.816 251.407   3
   1 -22  14 404.086 211.286   3
   1 -23   0 152.365 127.660   3
  -1 -23   0-20.7106 94.7616   3
  -1 -23   1 110.655 88.7450   3
   1 -23   1-8.54671 72.0567   3
  -1 -23  -1 343.097 193.822   3
   1 -23  -1 381.088 165.850   3
  -1 -23  -2 1105.87 276.783   3
   1 -23  -2 1658.70 314.233   3
   1 -23   2 823.571 255.877   3
  -1 -23   2 1331.49 303.067   3
   1 -23  -3 271.688 147.241   3
  -1 -23   3 37.9420 141.165   3
   1 -23   3 137.738 126.925   3
  -1 -23  -3 41.0380 98.6110   3
   1 -23   4-82.7825 99.7921   3
   1 -23  -4 166.366 126.052   3
  -1 -23   4 288.698 178.355   3
   1 -23  -5 0.36024 77.8091   3
  -1 -23   5 79.6531 108.386   3
   1 -23   5 220.365 154.007   3
   1 -23   6 3131.16 483.744   3
   1 -23  -6 2696.63 379.893   3
  -1 -23   6 2573.85 432.147   3
   1 -23   7-31.6877 96.7407   3
   1 -23  -7-21.2019 63.1639   3
  -1 -23   7 163.997 124.535   3
   1 -23  -8 158.409 112.659   3
   1 -23   8 179.073 140.636   3
   1 -23  -9 158.866 90.6727   3
   1 -23   9 42.8171 88.4712   3
  -1 -23   9 368.156 181.061   3
   1 -23  10 401.097 184.316   3
  -1 -23  10 290.171 174.562   3
   1 -23 -10 339.564 136.662   3
   1 -23  11 181.483 149.124   3
  -1 -23  11 135.634 150.593   3
   1 -23 -11 95.0505 92.0469   3
   1 -23  12 548.274 233.127   3
  -1 -24   0-0.45841 67.6152   3
   1 -24   0-297.962 150.059   3
  -1 -24   1 80.2401 73.4037   3
   1 -24  -1 38.3308 81.6084   3
   1 -24   1 134.728 110.647   3
  -1 -24  -1 167.286 110.369   3
   1 -24   2 218.978 134.271   3
   1 -24  -2 203.233 146.598   3
  -1 -24   2-83.5585 101.680   3
  -1 -24  -2-8.52800 76.2486   3
  -1 -24  -3 218.412 162.469   3
   1 -24   3 70.0974 154.819   3
  -1 -24   3 162.830 143.999   3
   1 -24  -3 21.9447 77.7764   3
  -1 -24   4-4.30393 75.5412   3
   1 -24   4 107.751 115.318   3
  -1 -24  -4-122.498 112.426   3
  -1 -24   5 92.1716 130.711   3
   1 -24   5 92.7631 106.057   3
  -1 -24  -5 18.3197 89.1978   3
   1 -24  -5 174.842 81.0808   3
   1 -24  -6 115.357 118.172   3
   1 -24   6-12.0937 91.7808   3
  -1 -24   6-134.439 117.594   3
   1 -24  -7-44.9596 83.1022   3
  -1 -24   7 107.830 114.759   3
   1 -24   7 16.8809 98.9747   3
   1 -24  -8 89.9290 85.9198   3
   1 -24   8-156.538 136.773   3
   1 -24  -9 105.166 80.6278   3
   1 -24   9 187.104 79.4589   3
  -1 -25   0 313.639 150.112   3
   1 -25   0 66.3657 115.491   3
  -1 -25   1 84.2757 123.402   3
   1 -25  -1 38.5398 96.6128   3
   1 -25   1-30.8852 82.0083   3
  -1 -25  -1-52.9510 134.929   3
  -1 -25  -2 817.369 280.960   3
   1 -25  -2 854.085 270.687   3
  -1 -25   2 714.854 249.480   3
   1 -25   2 963.539 303.279   3
  -1 -25  -3 334.593 186.035   3
   1 -25  -3 547.066 197.586   3
   1 -25   3 594.412 230.913   3
  -1 -25   3 614.689 223.925   3
   1 -25  -4-70.2532 76.1991   3
  -1 -25  -4-84.1365 98.0659   3
   1 -25   4-18.2349 110.812   3
   1 -25   5-44.8170 110.296   3
  -1 -25  -5 114.326 108.743   3
  -1 -25  -6 188.084 156.618   3
   1 -25  -6 273.866 137.384   3
   1 -25   6 38.2307 114.224   3
   1 -25  -7-166.124 113.411   3
  -1 -25  -7-67.4987 117.502   3
   1 -25  -8 460.974 168.268   3
   1 -26   0 218.567 134.481   3
   1 -26  -1-64.3072 93.5374   3
   1 -26   1 336.085 166.723   3
   1 -26   2 76.1277 145.941   3
   1 -26  -2 292.886 167.858   3
   1 -26  -3-55.5085 90.2274   3
   1 -26  -4 231.954 135.658   3
   1 -26  -5-24.5978 68.7891   3
   1 -26  -6-72.6714 94.9568   3
   2   0   0 13601.5 430.465   1
   2   0  -1-0.78607 19.9782   1
   2   0   1-20.4979 43.5984   1
   2   0  -2 24025.2 558.008   1
   2   0   2 23701.7 684.139   1
  -2   0  -2 23906.3 645.578   2
  -2   0   2 22091.7 546.045   1
  -2   0   3 3.44022 13.5210   1
  -2   0  -3-36.1227 31.7114   2
   2   0   3-62.0371 49.9019   1
  -2   0  -4 73873.4 1555.93   2
   2   0   4 74788.0 1589.93   2
   2   0   4 74844.7 1718.29   1
   2   0   5-15.9582 25.8365   2
  -2   0  -5-19.8335 26.2761   2
   2   0   6 23356.8 643.422   2
   2   0   7 12.6107 29.9463   2
  -2   0  -7 36.1461 26.6547   3
  -2   0   8 79028.3 1584.43   3
  -2   0  -8 83619.3 1902.08   3
   2   0   8 79557.4 1706.64   2
  -2   0   9 15.2114 13.7931   3
  -2   0  -9 37.3873 36.1317   3
   2   0   9-20.4989 21.0391   2
  -2   0  10 343.900 54.7448   3
   2   0  10 317.618 69.0585   2
  -2   0 -10 491.938 104.720   3
  -2   0 -11-16.1767 40.1567   3
  -2   0  11-27.4519 25.2782   3
  -2   0 -12 9228.47 493.706   3
  -2   0  12 8007.10 331.296   3
  -2   0  13 5.07475 23.0041   3
  -2   0 -13 80.7571 63.0053   3
   2   0 -14 7007.94 315.051   3
   2   0  14 7566.46 532.258   1
  -2   0  14 7007.71 341.523   3
  -2   0 -14 7870.32 478.197   3
   2   0 -15-14.2005 26.5928   3
  -2   0 -15 64.0509 61.8445   3
   2   0  15-51.1231 79.3253   1
  -2   0  15 27.7886 47.1127   3
  -2   0  16 29033.4 877.867   3
   2   0  16 30743.5 1226.59   1
   2   0 -16 27726.6 803.737   3
   2   0 -17 20.6146 34.3938   3
  -2   0  17 12.9662 53.1550   3
   2   0  17 11.4166 65.6423   1
  -2   0  17 57.1370 52.1360   1
   2   0 -18 10144.4 444.589   3
   2   0  18 9664.07 714.917   1
  -2   0  18 10591.9 514.899   3
  -2   0  18 11113.4 544.688   1
   2   0  19 131.960 152.185   1
   2   0 -19 20.8004 54.8241   3
  -2   0  19 81.5881 100.358   1
  -2   0  19 44.4136 63.5244   3
  -2   0  20 12473.1 621.813   1
   2   0  20 12326.0 813.348   1
   2   0 -20 10947.3 494.229   3
   2   0 -21 118.598 72.7300   3
   2   0  21 191.705 143.754   1
  -2   0  21 119.023 106.161   1
   2   0  22 500.734 220.011   1
   2   0 -22 886.524 134.178   3
  -2   0  22 1185.07 204.118   1
   2   0 -23-36.5183 38.5137   3
  -2   0  23-107.990 79.3103   1
   2   0  23-103.847 142.361   1
  -2   0  24 113.230 50.5858   1
   2   0  24 213.336 127.016   1
   2   0  25-126.454 92.9131   1
  -2   0  25 34.3605 79.1317   1
  -2   0  26 1844.75 290.690   1
   2   0  26 1289.07 311.610   1
   2   0  27-27.0628 133.861   1
  -2   0  27 35.7288 46.3706   1
   2   0  28 31.5296 94.5415   1
   2   0  29 43.9830 85.0702   1
   2   0  30 69.1349 91.1176   1
   2   0  31-291.433 173.144   1
   2   0  32 55.8469 100.414   1
   2   0  33 58.9110 109.459   1
  -2   1   0 342715. 6519.00   1
   2  -1   0 360901. 6545.87   1
  -2   1  -1 58620.7 1349.35   1
  -2   1   1 59176.0 1292.50   1
   2  -1   1 62210.0 1377.06   1
  -2   1  -1 61599.3 1383.94   2
   2  -1  -1 63430.4 1312.33   1
   2   1  -2 185399. 3402.24   1
  -2   1  -2 184547. 3584.41   1
   2  -1   2 181972. 3605.04   1
  -2   1   2 176650. 3447.20   1
  -2   1  -2 191340. 3570.51   2
  -2   1  -3 55311.5 1325.32   1
   2  -1   3 55116.1 1341.53   1
  -2   1  -3 56605.6 1292.84   3
  -2   1  -3 57060.5 1265.65   2
  -2   1   3 53123.8 1150.46   1
   2  -1   3 57038.8 1288.42   2
  -2  -1  -3 57223.2 1206.34   2
  -2   1  -4 119761. 2485.94   3
  -2   1  -4 120570. 2409.98   2
   2  -1   4 119550. 2550.58   1
   2  -1   4 119380. 2444.60   2
  -2  -1  -4 120365. 2345.26   2
   2  -1   5 2440.20 215.078   1
  -2   1  -5 2524.95 198.734   3
   2  -1   5 2695.14 184.813   2
  -2   1  -5 2597.79 168.234   2
  -2  -1  -5 2596.55 144.944   2
   2   1   5 2653.16 161.770   2
   2  -1   6 11475.6 420.123   2
   2  -1   6 11271.6 513.017   1
  -2   1   6 11398.3 274.795   3
  -2   1  -6 12054.0 483.870   3
   2   1   6 11426.6 382.414   2
  -2  -1   7 8622.67 292.284   3
   2   1   7 8178.17 314.502   2
   2  -1   7 8228.19 350.005   2
  -2   1  -7 8132.89 403.296   3
  -2   1   7 8308.84 224.140   3
   2  -1   7 8535.34 451.020   1
   2   1   8 9422.88 349.857   2
  -2  -1   8 9371.87 322.171   3
   2  -1   8 9832.79 511.558   1
  -2   1   8 9686.78 265.718   3
   2  -1   8 9781.42 394.799   2
  -2   1  -8 9905.98 458.413   3
  -2  -1   9 3655.38 190.688   3
   2  -1   9 3519.97 225.892   2
   2   1   9 3501.59 201.446   2
  -2   1  -9 2956.64 252.785   3
   2  -1   9 3450.25 304.663   1
  -2   1   9 3566.17 152.513   3
  -2  -1   9 3406.47 151.511   1
  -2  -1  10 19975.9 565.957   3
  -2   1  10 19725.2 511.953   3
   2   1  10 20023.1 588.374   2
   2  -1  10 20346.8 825.707   1
  -2  -1 -10 20877.0 772.695   3
  -2   1 -10 21238.0 753.009   3
   2  -1  10 20246.5 641.757   2
  -2  -1  10 19004.9 514.267   1
  -2   1 -11 7912.73 439.647   3
   2  -1  11 7661.23 493.444   1
  -2  -1  11 7139.39 308.047   3
  -2   1  11 7469.30 279.228   3
  -2  -1 -11 7603.96 445.790   3
  -2  -1  11 7004.47 283.663   1
  -2  -1  12 4798.77 257.673   3
   2  -1  12 5016.53 408.650   1
  -2   1 -12 5094.36 353.653   3
   2  -1 -12 4658.32 213.453   3
  -2   1  12 4989.19 237.330   3
  -2  -1 -12 5248.37 372.355   3
  -2  -1  12 4999.59 248.154   1
   2  -1  13 750.659 175.463   1
  -2   1 -13 847.255 147.602   3
  -2  -1  13 758.842 107.263   3
  -2   1  13 798.238 97.7821   3
  -2  -1 -13 1036.67 168.657   3
  -2  -1  13 926.249 107.360   1
   2  -1 -13 832.212 89.2533   3
   2  -1 -14 2012.24 149.324   3
   2  -1  14 1924.84 253.068   1
  -2  -1  14 1974.53 178.535   3
  -2  -1 -14 2257.59 254.598   3
  -2   1  14 1820.18 159.851   3
  -2   1 -14 1790.42 220.303   3
  -2  -1  14 1879.02 167.362   1
  -2  -1 -15 180.975 80.5199   3
  -2  -1  15 204.090 63.8743   3
   2  -1  15 132.176 75.6601   1
   2  -1 -15 125.861 44.4804   3
  -2  -1  15 136.261 57.0707   1
  -2   1  15 144.549 50.7801   3
   2  -1 -16 40.0673 37.0710   3
  -2  -1  16 122.494 51.5818   3
   2  -1  16-3.04181 85.2894   1
  -2  -1  16 30.8448 36.3733   1
   2   1 -16 70.8440 38.6968   3
   2  -1  17 13078.5 782.061   1
  -2  -1  17 13903.1 579.582   1
   2   1 -17 13091.0 519.190   3
  -2  -1  17 12880.8 571.514   3
   2  -1 -17 12318.9 471.751   3
   2  -1 -18 2099.12 178.499   3
  -2  -1  18 2126.51 229.941   3
   2   1 -18 2077.00 201.520   3
  -2  -1  18 2361.32 235.191   1
   2  -1  18 2199.83 332.542   1
  -2  -1  19 655.498 142.250   1
   2  -1 -19 489.579 93.5562   3
   2  -1  19 653.895 207.128   1
   2   1 -19 466.093 96.1254   3
  -2  -1  19 379.363 119.625   3
   2  -1 -20 36204.2 1036.87   3
  -2  -1  20 40849.2 1261.10   3
  -2  -1  20 40658.0 1246.70   1
   2   1 -20 37842.6 1101.57   3
   2   1  20 38519.6 1580.28   1
   2  -1  20 42476.5 1595.62   1
   2   1 -21 211.840 101.010   3
   2  -1 -21 69.1169 78.8743   3
  -2  -1  21 324.148 131.513   1
  -2   1  21 120.933 91.3105   1
   2  -1  21 386.257 180.648   1
   2   1  21 69.3556 167.194   1
  -2  -1  21 258.184 122.773   3
   2   1 -22 10872.5 537.992   3
  -2  -1  22 13319.7 675.067   1
  -2   1  22 13146.7 707.548   1
   2   1  22 12836.5 885.422   1
  -2  -1  22 13291.9 684.512   3
   2  -1  22 11697.7 845.141   1
   2  -1 -22 10899.5 500.091   3
   2  -1 -23 6026.87 374.953   3
  -2  -1  23 8332.75 540.706   1
   2   1  23 7690.44 700.448   1
  -2   1  23 7909.03 557.061   1
   2  -1  23 8185.61 695.363   1
  -2   1  24 606.410 155.955   1
   2  -1  24 312.923 156.058   1
   2   1  24 481.334 211.272   1
  -2  -1  24 550.060 140.917   1
   2  -1  25 140.204 87.5955   1
   2   1  25 496.942 201.848   1
  -2   1  25 713.894 186.645   1
  -2  -1  25 729.753 177.057   1
  -2  -1  26 86.4389 98.9019   1
  -2   1  26 36.5316 51.1524   1
   2   1  26-3.37672 105.719   1
   2  -1  26-28.3857 86.3845   1
   2   1  27 59.8143 80.5890   1
  -2   1  27-23.1130 68.6285   1
   2  -1  27 69.0489 100.217   1
  -2  -1  27 110.163 94.7602   1
   2   1  28 294.238 187.035   1
   2  -1  28 335.835 181.689   1
   2   1  29 23.2848 94.0272   1
   2  -1  29 207.070 156.567   1
   2   1  30 179.043 87.1591   1
   2  -1  30 306.599 141.157   1
   2  -1  31 218.751 177.085   1
   2   1  31 20.0454 95.0896   1
   2   1  32-86.7547 150.415   1
   2  -1  32-169.075 151.125   1
   2  -1  33 107.352 129.369   1
   2   1  33-12.4567 150.652   1
   2  -2   0 64349.9 1403.62   1
  -2   2   0 63907.3 1319.33   3
  -2   2   0 59442.2 1377.66   1
  -2   2   1 281011. 5347.55   1
  -2   2   1 277571. 5256.18   3
  -2   2  -1 288256. 5330.57   3
  -2   2  -1 275536. 5401.89   1
  -2   2  -1 298678. 5448.85   2
   2  -2   1 300630. 5442.32   1
  -2   2  -2 46534.7 1077.33   3
   2  -2   2 46192.3 1135.04   2
  -2   2  -2 45648.8 1133.86   1
  -2   2  -2 47462.7 1126.22   2
  -2   2   2 45071.7 956.968   3
  -2   2   2 44862.3 1035.83   1
   2  -2   2 49291.5 1163.19   1
  -2   2  -3 250889. 4738.25   2
   2  -2   3 253104. 4821.95   1
  -2   2   3 239168. 4513.73   3
  -2   2  -3 240157. 4796.19   1
   2  -2   3 251294. 4762.33   2
  -2   2  -3 243897. 4725.20   3
  -2   2  -4 204863. 4015.68   1
  -2   2  -4 198787. 3929.00   3
  -2   2  -4 201491. 3901.73   2
   2  -2   4 201960. 3932.38   2
   2  -2   4 199792. 4033.54   1
  -2  -2  -4 200294. 3759.93   2
  -2   2  -5 1809.93 183.890   1
   2  -2   5 2080.94 169.216   2
  -2  -2  -5 2091.69 115.504   2
  -2   2  -5 1941.45 153.941   2
   2  -2   5 2129.82 203.626   1
   2  -2   5 2696.53 231.993   3
  -2   2  -5 2160.60 181.626   3
  -2   2  -6 8179.44 421.577   1
  -2   2  -6 7512.48 369.568   3
   2  -2   6 7660.61 346.889   2
   2  -2   6 7715.36 418.316   1
   2  -2   6 7938.55 398.655   3
   2   2   6 8154.17 283.342   2
   2  -2   7 2747.96 249.446   1
  -2  -2   7 2979.18 172.691   3
  -2   2  -7 2864.02 224.387   3
   2  -2   7 2741.49 199.400   2
   2  -2   7 2696.65 232.594   3
   2   2   7 2612.41 153.147   2
   2  -2   8 4536.61 264.951   2
  -2   2  -8 4307.89 293.920   3
  -2  -2   8 4329.27 221.354   3
   2  -2   8 4268.10 329.330   1
   2  -2   8 4400.27 315.563   3
   2   2   8 4435.21 206.796   2
  -2  -2   9 280.549 57.5335   3
   2   2   9 239.261 47.1556   2
  -2   2  -9 261.208 77.7513   3
   2  -2   9 174.083 55.2986   2
   2  -2   9 181.437 51.2169   3
   2  -2   9 237.551 78.3619   1
  -2  -2   9 242.056 35.9392   1
  -2  -2  10 408.912 54.0086   1
  -2  -2  10 466.929 79.0530   3
   2   2  10 447.006 67.4666   2
   2  -2  10 515.708 92.3235   2
   2  -2  10 384.734 106.348   1
  -2   2 -10 387.071 102.422   3
  -2  -2  11 15.9994 31.3651   3
   2  -2  11-2.01749 46.1999   1
   2   2  11 16.3696 28.0165   2
   2  -2 -11 19.8240 13.9391   3
  -2  -2  11-10.5971 21.4554   1
  -2   2 -11-23.0257 40.1283   3
  -2  -2  12 1455.04 142.866   3
  -2  -2  12 1434.73 122.519   1
   2  -2  12 1612.80 227.091   1
  -2   2 -12 1540.67 190.620   3
  -2  -2 -12 1775.45 214.998   3
   2  -2 -12 1427.80 100.806   3
  -2   2 -13 4748.93 349.804   3
  -2  -2  13 4395.02 268.702   3
   2  -2 -13 4446.68 200.324   3
   2  -2  13 4797.49 406.142   1
  -2  -2  13 4204.96 238.667   1
  -2  -2 -13 4814.20 371.275   3
  -2   2 -14 86.1923 65.1406   3
   2  -2  14 87.0923 52.3709   1
  -2  -2  14 33.5074 38.9542   1
   2  -2 -14 31.0486 16.0023   3
  -2  -2  14 5.21160 42.4471   3
  -2  -2 -14 37.3818 27.1585   3
  -2  -2  15 40.1737 39.7908   3
  -2  -2 -15 24.2886 42.4255   3
   2  -2  15 119.865 73.4593   1
   2  -2 -15 76.0803 27.8093   3
  -2  -2  15 76.7731 33.7804   1
   2  -2 -16 4156.00 225.739   3
  -2  -2  16 3985.56 301.104   3
  -2  -2  16 4343.39 287.004   1
   2  -2  16 4137.58 417.323   1
  -2  -2  17 1219.37 175.241   3
  -2  -2  17 1471.36 169.748   1
   2  -2 -17 1195.41 125.737   3
   2  -2  17 901.406 206.707   1
   2  -2 -18 2634.22 192.653   3
  -2  -2  18 2937.82 275.551   3
  -2  -2  18 2428.01 234.484   1
   2  -2  18 2976.20 366.227   1
   2  -2 -19 7619.55 356.055   3
  -2  -2  19 7904.53 459.463   1
  -2  -2  19 8045.92 483.768   3
   2  -2  19 7685.47 622.980   1
   2   2 -20-58.1981 63.7687   3
   2  -2 -20 37.7813 40.5350   3
  -2  -2  20 46.1296 50.5667   3
   2  -2  20 193.674 115.915   1
  -2  -2  20-16.0992 80.4904   1
   2   2 -21 260.567 80.7683   3
   2  -2 -21 207.681 62.0168   3
  -2  -2  21 307.579 81.8735   1
  -2  -2  21 193.301 102.436   3
   2  -2  21 177.536 113.331   1
   2  -2 -22 476.049 97.4664   3
  -2  -2  22 415.592 109.738   1
  -2  -2  22 560.199 139.590   3
   2  -2  22 297.748 131.334   1
  -2  -2  23 8459.26 549.862   1
   2  -2  23 6446.55 661.349   1
  -2  -2  23 7935.37 560.965   3
   2   2  23 8849.96 757.892   1
  -2  -2  24 2750.70 318.638   1
   2   2  24 2681.24 413.324   1
  -2  -2  24 2213.92 307.862   3
   2  -2  24 2020.81 380.829   1
   2   2  25 122.598 140.131   1
  -2   2  25 42.0228 63.4921   1
  -2  -2  25 70.5404 60.7433   1
   2  -2  25 209.409 161.138   1
  -2   2  26 135.975 109.517   1
   2  -2  26 272.043 175.608   1
   2   2  26 228.554 168.265   1
  -2  -2  26 395.576 157.139   1
  -2   2  27 214.377 121.493   1
   2   2  27 190.725 159.208   1
   2  -2  27 218.286 102.213   1
   2   2  28 1017.25 302.045   1
  -2   2  28 812.055 216.331   1
   2  -2  28 554.430 234.878   1
   2  -2  29 138.021 192.397   1
   2   2  29 42.1360 126.553   1
   2  -2  30 307.662 195.092   1
   2   2  30 730.689 281.319   1
   2   2  31-7.34429 97.3887   1
   2  -2  31-493.577 219.086   1
   2  -2  32-65.6703 117.598   1
   2   2  32 130.007 147.526   1
   2   2  33 178.852 148.999   1
   2  -2  33 276.403 188.719   1
   2  -2  34-316.123 191.664   1
  -2   3   0 81829.7 1647.65   3
   2  -3   0 82670.8 1690.66   3
  -2   3   0 78651.3 1763.49   1
  -2   3   0 82386.2 1818.54   2
  -2   3   1 161500. 3099.06   3
  -2   3  -1 166112. 3317.09   2
   2  -3   1 169482. 3222.45   3
  -2   3  -1 161843. 3168.49   3
   2  -3   1 167512. 3306.62   1
  -2   3   1 160884. 3232.75   1
   2  -3   1 167874. 3324.75   2
  -2   3  -1 161511. 3281.34   1
   2  -3  -1 161054. 3142.60   3
  -2   3   2 275065. 5245.15   3
  -2   3  -2 285263. 5386.90   3
   2  -3  -2 267476. 5284.46   3
  -2   3  -2 285857. 5507.01   1
   2  -3   2 275567. 5436.25   3
   2  -3   2 290834. 5534.19   1
   2  -3   2 297893. 5516.39   2
  -2   3  -2 290012. 5491.67   2
  -2   3  -3 15168.7 493.003   3
  -2   3  -3 14590.4 515.514   2
   2  -3   3 15024.0 567.089   1
  -2   3  -3 14084.3 544.467   1
   2  -3   3 15355.0 536.290   3
   2  -3   3 14433.3 525.703   2
  -2   3   3 14553.5 348.026   3
  -2   3  -4 55537.9 1306.52   3
  -2   3  -4 56048.3 1401.95   1
  -2   3  -4 54631.6 1315.64   2
   2  -3   4 55296.6 1357.72   3
  -2  -3  -4 56883.9 1137.94   2
   2  -3   4 57211.3 1428.32   1
   2  -3   4 54582.7 1333.06   2
   2  -3   5 41506.6 1164.93   1
   2  -3   5 41144.5 1059.06   2
  -2   3  -5 39185.2 1026.31   2
  -2  -3  -5 41263.1 842.836   2
   2  -3   5 41247.6 1097.60   3
  -2   3  -5 41143.3 1147.90   1
  -2   3  -5 41197.4 1053.63   3
  -2   3  -6 10366.2 486.022   1
   2  -3   6 9664.16 408.403   2
   2  -3   6 9017.02 445.712   3
   2  -3   6 9660.61 478.988   1
  -2   3  -6 9961.31 423.810   3
   2   3  -6 8790.27 250.800   1
  -2   3  -7 6318.89 341.394   3
   2  -3   7 5921.41 359.058   3
   2  -3   7 5795.06 378.598   1
   2  -3   7 6092.47 321.347   2
   2   3   7 6347.04 221.619   2
  -2   3  -7 6577.19 388.859   1
   2   3  -7 5508.05 190.359   1
  -2   3  -8 947.545 135.166   3
   2  -3   8 955.931 126.914   2
   2  -3   8 931.355 144.510   3
  -2   3  -8 893.182 142.595   1
  -2  -3   8 1024.27 113.147   3
   2  -3   8 905.996 151.265   1
   2   3   8 966.230 81.9163   2
   2   3   9 5573.73 224.743   2
   2  -3   9 6225.35 413.971   1
   2  -3   9 5796.81 326.810   2
   2  -3   9 5548.01 366.528   3
  -2   3  -9 5661.61 346.889   3
  -2  -3   9 5382.48 278.189   3
  -2  -3  10 20195.6 635.219   3
   2   3  10 20711.3 543.194   2
   2  -3  10 20217.4 693.161   2
   2  -3  10 20308.4 829.148   1
   2  -3  10 19729.9 782.984   3
  -2   3 -10 20026.7 735.446   3
   2  -3  11 857.016 167.470   1
   2   3  11 888.989 90.0667   2
  -2  -3  11 801.798 111.183   3
   2  -3 -11 847.841 60.8403   3
  -2   3 -11 928.733 138.447   3
   2  -3  11 736.020 147.104   3
  -2  -3  11 844.805 87.6148   1
  -2  -3  12 4357.95 270.527   3
  -2   3 -12 4357.03 327.925   3
   2  -3 -12 4268.31 167.848   3
   2  -3  12 3610.77 329.819   3
  -2  -3  12 4305.78 224.657   1
   2  -3  12 4451.94 384.267   1
  -2  -3  13 6329.69 302.609   1
  -2  -3  13 6725.01 355.016   3
  -2   3 -13 7078.02 432.032   3
   2  -3 -13 6581.01 236.101   3
   2  -3  13 6491.54 485.613   1
   2  -3  13 6332.28 452.398   3
   2  -3 -14 12868.1 385.386   3
  -2  -3  14 12025.5 521.858   3
   2  -3  14 12788.3 707.972   1
  -2  -3 -14 13931.4 675.500   3
   2  -3  14 11938.4 653.339   3
  -2  -3  14 13163.7 486.129   1
   2  -3 -15 882.644 90.1486   3
  -2  -3  15 791.507 118.650   1
   2  -3  15 891.367 194.300   1
  -2  -3 -15 790.204 160.132   3
  -2  -3  15 763.754 127.733   3
   2  -3  15 692.181 160.758   3
  -2  -3  16 7089.76 412.876   3
  -2  -3  16 7204.53 379.368   1
   2  -3  16 8053.03 575.615   1
   2  -3 -16 6975.97 291.245   3
   2  -3 -17 299.776 58.5373   3
  -2  -3  17 363.399 106.290   3
  -2  -3  17 388.813 92.5379   1
   2  -3  17 188.552 91.2175   1
   2  -3 -18 296.813 59.9929   3
   2  -3  18 257.270 104.108   1
  -2  -3  18 495.024 106.799   1
  -2  -3  18 206.866 67.8720   3
   2  -3 -19 565.388 87.2507   3
  -2  -3  19 443.659 109.233   3
   2  -3  19 466.008 151.116   1
  -2  -3  19 666.506 125.974   1
   2  -3  20 717.241 172.343   1
  -2  -3  20 746.886 149.597   1
   2  -3 -20 647.098 94.9010   3
  -2  -3  20 718.656 146.920   3
   2  -3 -21 529.139 91.8002   3
  -2  -3  21 494.096 117.700   1
  -2  -3  21 552.043 149.089   3
   2  -3  21 395.806 123.258   1
   2  -3  22 360.362 173.665   1
  -2  -3  22 606.023 171.610   3
  -2  -3  22 479.227 126.519   1
   2  -3 -22 466.222 91.7121   3
   2  -3  23 3311.80 449.986   1
  -2  -3  23 3180.72 333.357   1
  -2  -3  23 4056.77 395.018   3
   2  -3  24 1665.33 335.920   1
  -2  -3  24 1555.97 248.502   1
  -2  -3  24 1535.02 257.739   3
  -2  -3  25-30.4586 49.0284   1
   2  -3  25-7.07728 112.574   1
  -2  -3  25 116.341 104.574   3
   2   3  26 195.336 127.517   1
  -2  -3  26 396.272 167.801   3
  -2  -3  26 185.765 113.912   1
   2  -3  26 156.829 136.026   1
   2  -3  27 316.426 172.597   1
  -2   3  27 590.369 190.641   1
   2   3  27 350.197 226.027   1
  -2   3  28 785.887 231.918   1
   2  -3  28 314.948 192.601   1
   2   3  28 433.197 216.864   1
   2  -3  29-60.8285 112.572   1
   2   3  29 64.5327 112.415   1
   2   3  30 907.070 290.129   1
   2  -3  30 1101.64 320.408   1
   2  -3  31 362.056 200.821   1
   2   3  31 399.208 211.144   1
   2  -3  32 175.108 160.872   1
   2   3  32 237.953 174.998   1
   2   3  33-32.2843 209.753   1
   2  -3  33-60.4602 113.185   1
  -2   4   0 417.474 82.3345   1
  -2   4   0 337.659 55.1161   3
  -2   4   0 353.936 77.5060   2
   2  -4   0 874.214 108.980   3
  -2   4   1 103938. 2034.21   3
  -2   4  -1 103388. 2089.04   3
   2  -4  -1 104830. 2075.44   3
   2  -4   1 102280. 2144.36   3
  -2   4   1 103408. 2195.94   1
  -2   4  -1 102062. 2240.69   1
   2  -4   1 105851. 2259.04   2
  -2   4   1 103666. 2269.72   2
  -2   4  -1 106412. 2257.62   2
  -2   4  -2 40969.5 1071.53   2
  -2   4   2 40275.1 866.306   3
   2  -4  -2 40657.8 902.159   3
   2  -4   2 40910.8 1025.26   3
  -2   4  -2 40984.2 972.381   3
   2  -4   2 41388.3 1101.52   1
  -2   4  -2 40741.7 1094.63   1
   2  -4   2 40526.6 1079.04   2
  -2   4   3 146.674 28.6168   3
  -2   4  -3 134.645 45.7227   3
   2  -4   3 35.7576 58.6619   1
  -2   4  -3 146.101 44.1918   2
   2  -4  -3 193.853 36.1949   3
   2  -4   3 63.8725 30.9543   3
  -2   4  -3 137.798 63.5181   1
   2  -4   3 114.700 45.9552   2
  -2   4  -4-55.3458 55.9434   1
   2  -4   4 29.7831 42.1473   1
   2  -4   4 79.7792 59.3645   2
  -2   4  -4 19.2587 41.3555   2
   2  -4  -4 11.4228 10.0305   3
   2  -4   4-10.0119 35.0606   3
  -2   4  -4-3.04087 25.5119   3
   2  -4   5 17857.8 636.458   3
  -2   4  -5 18098.0 596.876   3
  -2   4  -5 18103.6 681.960   1
  -2   4  -5 17314.2 595.043   2
   2  -4   5 17115.0 610.403   2
   2  -4   5 18179.2 697.892   1
  -2   4  -6 591.951 114.872   1
   2  -4   6 575.685 95.4095   2
   2  -4   6 590.093 117.595   1
   2  -4   6 464.099 105.145   3
  -2   4  -6 616.877 106.921   3
   2  -4   7 4431.29 285.213   2
  -2   4  -7 4957.58 298.807   3
   2  -4   7 4689.60 320.685   3
  -2   4  -7 4790.08 342.012   1
   2   4  -7 4402.63 195.305   1
   2  -4   7 4758.63 342.242   1
   2  -4   8 172.128 81.6617   1
  -2  -4   8 134.298 61.7318   3
  -2   4  -8 116.480 59.0254   1
   2  -4   8 165.898 72.9831   2
   2   4  -8 90.1390 27.8236   1
  -2   4  -8 161.319 65.0553   3
   2  -4   8 61.8633 55.8019   3
   2  -4   9 23448.5 763.571   2
   2  -4   9 22505.4 875.914   1
  -2  -4   9 22984.5 700.471   3
  -2   4  -9 22673.4 770.383   3
   2   4   9 22186.1 523.006   2
   2  -4   9 22518.2 828.481   3
  -2   4  -9 24047.0 882.237   1
   2   4  -9 20488.2 580.388   1
  -2  -4  10 65.0025 27.8780   3
  -2   4 -10 41.6104 43.3466   1
   2   4  10 42.0387 13.1535   2
  -2   4 -10 8.38873 31.1840   3
   2  -4  10 32.1815 40.0553   2
   2  -4  10-8.90211 45.8236   3
   2  -4  10 111.568 103.095   1
  -2   4 -11 21845.9 776.221   3
   2   4  11 20744.2 529.454   2
   2  -4  11 20201.4 825.686   3
   2  -4 -11 19893.6 446.747   3
   2  -4  11 20160.0 857.570   1
  -2   4 -11 22383.0 890.145   1
   2  -4  11 21572.0 751.429   2
  -2  -4  11 20140.4 674.432   3
   2  -4 -12 3680.31 146.017   3
  -2   4 -12 3997.86 313.120   3
   2  -4  12 3450.48 324.471   3
   2  -4  12 3818.07 358.346   1
   2   4  12 3951.23 190.436   2
  -2  -4  12 3886.75 266.992   3
  -2   4 -13 4594.29 342.935   3
  -2  -4  13 4474.78 245.414   1
   2  -4  13 4146.04 381.314   1
   2  -4 -13 4439.46 177.449   3
  -2  -4  13 4502.30 299.991   3
   2  -4  13 4115.71 366.046   3
  -2  -4  14 84.2948 26.6597   1
   2  -4  14-10.5932 63.0281   1
   2  -4 -14 118.723 28.9065   3
  -2  -4  14 94.9771 42.1958   3
   2  -4  14-23.0378 47.2036   3
   2  -4 -15 1103.55 96.9523   3
  -2  -4  15 1044.63 150.460   3
  -2  -4  15 1024.25 129.059   1
   2  -4  15 830.116 173.657   3
   2  -4  15 1023.54 191.803   1
   2  -4  16 3555.47 384.682   1
   2  -4 -16 3699.37 193.638   3
  -2  -4  16 3828.67 304.234   3
   2  -4  16 3294.44 356.402   3
  -2  -4  16 3752.66 266.159   1
  -2  -4  17 52.9476 40.6530   3
   2  -4 -17 102.705 30.6699   3
   2  -4  17 89.6503 88.7307   3
  -2  -4  17 99.0873 58.7278   1
   2  -4  17 176.694 90.3752   1
   2  -4  18 92.1444 76.3291   1
   2  -4 -18 187.542 46.5183   3
  -2  -4  18 177.250 67.4878   1
  -2  -4  18 89.9023 62.9814   3
   2  -4  18-43.7987 73.9088   3
   2  -4 -19 42.7833 30.5316   3
   2  -4  19-173.137 162.640   1
  -2  -4  19 96.2399 52.8346   1
  -2  -4  19 35.5551 52.2670   3
   2  -4  19 83.3817 86.1919   3
   2  -4  20 343.592 134.085   1
  -2  -4  20 698.036 138.914   1
   2  -4 -20 516.993 84.9272   3
  -2  -4  20 531.375 128.149   3
   2  -4 -21 5161.09 287.681   3
  -2  -4  21 5843.51 466.574   3
   2  -4  21 5915.46 572.118   1
  -2  -4  21 7048.36 456.088   1
  -2  -4  22 972.142 177.816   1
   2  -4  22 710.289 226.252   1
  -2  -4  22 1145.93 220.536   3
  -2  -4  23 1212.89 221.663   3
  -2  -4  23 1056.75 190.010   1
   2  -4  23 824.864 222.936   1
  -2  -4  24 852.745 184.309   1
   2  -4  24 793.430 251.558   1
  -2  -4  24 748.669 193.744   3
   2  -4  25 5148.04 583.125   1
  -2  -4  25 4971.06 488.286   3
  -2  -4  25 5936.01 482.184   1
   2  -4  26 2016.19 391.673   1
  -2  -4  26 2875.90 379.357   3
  -2  -4  26 2943.73 345.070   1
  -2  -4  27 235.432 132.783   3
   2  -4  27-56.0195 83.4033   1
   2   4  28 28.7491 130.258   1
  -2  -4  28 118.116 131.968   3
   2  -4  28-44.5331 94.1278   1
   2  -4  29 81.1162 143.358   1
   2   4  29 165.402 153.358   1
   2  -4  30 96.2636 98.1491   1
   2   4  30-175.335 101.645   1
   2  -4  31-118.046 164.017   1
   2   4  31 319.016 200.192   1
   2   4  32 205.060 195.246   1
   2  -4  32-70.7493 121.145   1
   2  -4  33-238.893 162.133   1
  -2   5   0 228.141 47.3879   3
   2  -5   0 243.717 57.7980   3
  -2   5   0 161.371 61.9995   2
   2  -5   0 212.575 65.4869   2
  -2   5   0 254.236 71.0303   1
  -2   5  -1 6945.69 363.810   2
   2  -5  -1 6944.73 279.652   3
  -2   5  -1 6664.73 284.674   3
  -2   5  -1 6737.26 362.297   1
   2  -5   1 7007.52 311.331   3
  -2   5   1 6942.98 263.248   3
   2  -5   1 7066.93 368.011   2
  -2   5   1 6473.25 361.106   2
  -2   5  -2 5827.91 326.691   2
   2  -5  -2 5906.04 240.379   3
  -2   5  -2 5978.92 278.438   3
   2  -5   2 5668.25 298.320   3
  -2   5   2 5783.40 224.813   3
  -2   5  -2 5783.47 346.116   1
  -2   5   2 5960.94 346.171   2
   2  -5   2 5812.37 332.782   2
   2  -5  -3 11329.8 337.607   3
  -2   5  -3 11448.5 428.793   3
  -2   5  -3 11516.1 477.631   2
  -2   5   3 10791.7 490.801   2
  -2   5  -3 11412.4 513.680   1
   2  -5   3 11119.2 458.087   3
   2  -5   3 10617.3 471.931   2
   2  -5   4 16937.4 620.961   2
  -2   5  -4 16590.8 602.807   2
  -2   5  -4 16945.8 568.060   3
   2  -5   4 17446.8 610.204   3
   2  -5  -4 17056.0 428.660   3
   2  -5   4 17062.5 676.750   1
  -2   5  -4 17441.0 665.858   1
  -2   5  -5 3791.37 294.442   1
   2  -5  -5 4306.96 155.375   3
   2  -5   5 4231.36 280.951   2
   2  -5   5 4595.21 297.085   3
  -2   5  -5 4255.89 261.695   3
   2  -5   5 3958.96 309.080   1
   2  -5   6 11018.7 484.926   2
   2  -5  -6 11069.2 278.726   3
  -2   5  -6 11376.7 469.040   3
  -2   5  -6 12070.5 560.818   1
   2  -5   6 11334.1 509.340   3
   2  -5   6 12171.9 573.495   1
   2  -5   7 5911.12 344.585   2
  -2   5  -7 5948.29 394.646   1
   2  -5   7 5894.84 370.946   3
   2  -5   7 6117.16 405.489   1
   2   5  -7 5026.32 237.775   1
  -2   5  -7 6086.36 336.858   3
  -2  -5   8 95611.9 2064.86   3
   2  -5   8 93643.7 2135.60   2
   2  -5   8 92841.9 2202.06   3
  -2   5  -8 100092. 2310.11   1
  -2   5  -8 95064.7 2121.78   3
   2   5  -8 86804.6 1909.28   1
   2  -5   8 97489.0 2312.92   1
  -2  -5   9 18661.2 648.204   3
   2  -5   9 19091.1 754.917   3
  -2   5  -9 18693.9 693.978   3
  -2   5  -9 21241.9 831.077   1
   2  -5   9 19649.9 709.753   2
   2   5  -9 17983.9 556.365   1
   2  -5   9 19696.6 819.948   1
  -2   5 -10 7514.40 477.898   1
   2  -5  10 6800.21 396.855   2
   2   5 -10 6760.23 310.334   1
  -2   5 -10 7395.57 411.010   3
  -2  -5  10 6958.00 365.370   3
   2  -5  10 7380.22 452.892   3
   2  -5  10 6787.32 460.240   1
  -2  -5  11 1356.77 159.391   3
   2   5 -11 1451.99 137.062   1
   2  -5 -11 1147.65 70.9683   3
   2   5  11 1356.57 85.8745   2
  -2   5 -11 1412.44 180.051   3
   2  -5  11 1271.61 199.892   1
  -2   5 -11 1547.78 226.379   1
   2  -5  11 1201.10 189.720   3
   2  -5  11 1351.21 171.823   2
  -2  -5  12 1176.15 152.436   3
  -2   5 -12 1121.59 160.708   3
  -2   5 -12 1182.72 202.716   1
   2  -5  12 1120.60 188.447   3
   2  -5 -12 1140.63 76.1374   3
   2  -5  12 912.439 180.584   1
   2   5  12 1102.85 87.7642   2
   2  -5  13 8762.03 572.577   1
  -2  -5  13 8792.36 449.194   3
   2  -5 -13 8293.51 266.051   3
   2  -5  13 8536.47 543.540   3
   2   5  13 9219.84 305.008   2
  -2  -5  14 747.520 135.486   3
   2  -5 -14 718.441 70.9664   3
   2  -5  14 750.644 166.398   3
   2  -5  14 900.744 183.471   1
   2  -5  15 25.3469 66.0166   3
  -2  -5  15 9.64396 35.4464   3
   2  -5 -15 21.2375 16.0334   3
   2  -5  15 168.554 89.7533   1
   2  -5 -16 5814.78 248.733   3
   2  -5  16 5600.91 495.128   1
   2  -5  16 6344.06 493.218   3
  -2  -5  16 5891.15 395.439   3
   2  -5  17 2380.40 315.348   1
  -2  -5  17 2377.09 257.335   3
   2  -5 -17 2431.85 158.517   3
  -2  -5  17 2584.11 234.252   1
   2  -5  17 2042.13 297.841   3
   2  -5 -18 948.248 102.480   3
   2  -5  18 738.837 178.415   1
  -2  -5  18 965.150 166.847   3
   2  -5  18 762.392 186.080   3
  -2  -5  18 1050.59 152.563   1
  -2  -5  19 308.573 90.6235   1
   2  -5 -19 245.165 53.8012   3
  -2  -5  19 300.459 104.611   3
   2  -5  19 315.723 143.560   3
   2  -5  19 30.7429 75.7220   1
   2  -5 -20 786.161 101.989   3
  -2  -5  20 990.427 184.069   3
  -2  -5  20 889.966 152.931   1
   2  -5  20 843.890 214.168   3
   2  -5  20 1013.73 235.952   1
   2  -5  21 5612.10 548.141   1
  -2  -5  21 6024.18 469.505   3
   2  -5 -21 4707.61 268.303   3
  -2  -5  21 6499.00 431.933   1
   2  -5  21 5656.94 537.180   3
  -2  -5  22 470.379 136.748   1
  -2  -5  22 560.248 164.161   3
   2  -5  22 368.922 181.225   1
  -2  -5  23 8233.47 595.178   3
   2  -5  23 6886.64 666.684   1
  -2  -5  23 8332.47 536.970   1
  -2  -5  24 136.015 114.860   3
  -2  -5  24 309.741 123.140   1
   2  -5  24 128.468 126.892   1
   2  -5  25 2135.89 396.785   1
  -2  -5  25 2415.27 350.805   3
  -2  -5  25 2535.76 307.536   1
  -2  -5  26 191.095 126.802   3
   2  -5  26 121.924 150.474   1
  -2  -5  27 574.323 172.224   3
   2  -5  27 846.491 267.294   1
   2  -5  28 178.937 159.150   1
  -2  -5  28 169.333 113.188   3
  -2  -5  29 217.594 130.830   3
   2  -5  29 187.170 163.944   1
   2   5  30 860.507 292.811   1
   2  -5  30 436.661 214.500   1
   2   5  31 507.238 245.969   1
   2  -5  31-230.413 177.776   1
   2   5  32 251.263 181.625   1
   2  -5  32 112.477 146.677   1
   2  -5  33 133.478 139.968   1
  -2   6   0 26379.1 845.933   2
  -2   6   0 26548.0 702.181   3
   2  -6   0 25937.2 725.401   3
   2  -6   0 27327.7 858.776   2
  -2   6   1 19424.1 556.714   3
   2  -6   1 20149.3 624.690   3
  -2   6  -1 20404.9 595.495   3
   2  -6  -1 19633.3 579.564   3
  -2   6  -1 20723.2 708.671   2
   2  -6   1 20292.4 712.384   2
  -2   6  -1 20623.6 722.719   1
  -2   6   1 20078.1 713.070   2
   2  -6   2 2256.01 183.573   3
  -2   6  -2 2318.49 209.460   2
   2  -6  -2 2286.72 151.300   3
  -2   6  -2 2088.32 167.118   3
  -2   6  -2 2162.11 213.228   1
  -2   6   2 2202.60 209.019   2
   2  -6   2 2177.75 207.364   2
   2  -6   3 4294.37 275.122   3
  -2   6   3 4211.54 303.463   2
  -2   6  -3 4239.25 250.756   3
  -2   6  -3 4169.04 282.700   2
   2  -6  -3 4497.49 206.463   3
  -2   6  -3 4588.45 322.455   1
   2  -6   3 4156.38 291.455   2
   2  -6   4 2674.96 228.423   2
  -2   6  -4 2744.06 203.590   3
   2  -6  -4 2896.19 150.294   3
   2  -6   4 2717.17 220.546   3
  -2   6  -4 2471.78 215.393   2
  -2   6   4 2586.06 236.329   2
  -2   6  -4 2832.75 256.464   1
   2  -6  -5 7316.21 248.159   3
   2  -6   5 6965.47 387.412   2
  -2   6  -5 7582.48 366.367   3
   2  -6   5 7235.59 428.027   1
  -2   6  -5 7790.14 442.627   1
   2  -6   5 7161.57 392.895   3
   2  -6  -6 31265.6 700.117   3
  -2   6  -6 32899.6 933.894   3
   2  -6   6 32332.6 986.796   3
   2  -6   6 32075.2 974.277   2
  -2   6  -6 33891.8 1074.94   1
   2  -6   6 32321.7 1058.88   1
   2  -6  -7 2221.52 109.537   3
   2  -6   7 2252.09 245.996   1
  -2   6  -7 2410.11 212.374   3
   2  -6   7 2073.21 214.706   3
   2  -6   7 2198.56 212.458   2
  -2   6  -7 2171.88 241.668   1
   2  -6   8 49.9378 45.2386   1
  -2   6  -8 245.789 78.0601   3
   2   6  -8 110.893 38.6133   1
  -2   6  -8 150.775 61.5807   1
   2  -6   8 198.484 70.7235   2
   2  -6   8 58.2297 49.5231   3
  -2  -6   8 19.0821 47.1908   3
   2  -6  -8 104.782 22.6649   3
   2  -6   9 22400.8 793.985   2
  -2  -6   9 21686.5 742.984   3
   2  -6   9 21223.2 827.344   3
  -2   6  -9 24651.9 920.645   1
   2  -6   9 21999.0 887.840   1
  -2   6  -9 22388.3 780.929   3
   2   6  -9 20069.0 650.493   1
   2  -6  10 21647.3 797.167   2
   2  -6  10 20861.3 842.740   3
  -2   6 -10 22454.3 793.573   3
   2   6 -10 19258.4 645.039   1
  -2   6 -10 24302.1 928.708   1
  -2  -6  10 21472.1 744.704   3
   2  -6  10 21811.0 902.448   1
   2  -6 -11 16944.9 460.276   3
   2  -6  11 20788.4 777.063   2
   2  -6  11 19228.2 816.685   3
  -2  -6  11 19309.7 710.507   3
   2   6 -11 19767.8 644.754   1
   2  -6  11 19784.6 865.312   1
  -2   6 -11 21516.5 893.897   1
  -2   6 -11 20816.0 765.935   3
  -2   6 -12 370.078 116.661   1
   2   6 -12 327.785 74.5729   1
   2  -6 -12 230.970 37.5965   3
   2  -6  12 215.078 95.6338   3
  -2  -6  12 345.567 90.5168   3
   2  -6  12 416.261 146.332   1
   2  -6  12 407.124 116.322   2
  -2  -6  13 10770.1 520.832   3
   2   6  13 10586.3 304.058   2
   2   6 -13 11719.7 489.093   1
   2  -6 -13 10349.2 320.506   3
   2  -6  13 10998.1 631.094   3
   2  -6  13 11052.5 656.702   1
   2  -6  14 311.302 114.385   1
  -2  -6  14 350.468 91.0684   3
   2  -6 -14 302.981 47.7124   3
   2   6  14 345.236 49.7482   2
   2  -6  14 271.396 109.578   3
  -2  -6  15 305.663 93.5414   3
   2  -6 -15 158.522 33.9118   3
   2  -6  15-18.0480 55.0844   1
   2  -6  15 227.382 112.431   3
   2  -6  16 51.5538 71.3898   1
  -2  -6  16 27.4533 56.9512   3
   2  -6 -16 28.3673 18.1854   3
   2  -6  16 76.4743 87.5344   3
   2  -6 -17 4297.00 215.418   3
   2  -6  17 4196.46 423.403   3
  -2  -6  17 4658.86 371.147   3
   2  -6  17 4004.50 426.465   1
  -2  -6  18 82.8419 78.5102   3
   2  -6  18 169.042 86.7414   3
   2  -6  18 269.855 121.512   1
   2  -6 -18 136.835 41.4718   3
   2  -6 -19 525.628 76.8892   3
   2  -6  19 494.659 166.570   1
   2  -6  19 656.449 183.728   3
  -2  -6  19 834.659 166.994   3
   2  -6 -20 1890.33 154.015   3
  -2  -6  20 2138.81 277.056   3
   2  -6  20 2029.66 325.071   1
   2  -6  20 2033.71 317.048   3
   2  -6 -21 14.4330 27.3211   3
   2  -6  21 132.442 130.311   1
   2  -6  21 78.0778 107.924   3
  -2  -6  21 7.01945 71.5729   3
   2  -6  22 248.563 121.347   1
  -2  -6  22 296.797 124.248   3
   2  -6  22 214.190 136.778   3
   2  -6  23 1372.47 291.876   3
  -2  -6  23 1192.52 221.369   3
   2  -6  23 1126.03 269.262   1
  -2  -6  23 1191.43 198.974   1
  -2  -6  24 620.141 151.859   1
   2  -6  24 308.709 136.943   1
  -2  -6  24 399.896 144.925   3
   2  -6  25 44.3967 111.325   1
  -2  -6  25 17.3279 69.2449   3
  -2  -6  25 55.3593 74.7929   1
   2  -6  26-79.3849 124.082   1
  -2  -6  26 119.550 110.024   3
   2  -6  27-48.4171 89.4157   1
  -2  -6  27 36.6384 74.2428   3
   2  -6  28 743.767 247.791   1
  -2  -6  28 513.539 196.834   3
   2  -6  29 745.060 265.383   1
  -2  -6  29 1309.02 275.667   3
   2  -6  30 47.3318 160.477   1
   2  -6  31 74.1378 99.0940   1
   2   6  32 134.085 123.189   1
   2  -6  32 190.402 180.784   1
   2  -6  33-84.7667 103.505   1
   2  -7   0 102844. 2188.29   3
  -2   7   0 105474. 2346.13   2
  -2   7   0 104509. 2154.27   3
   2  -7   0 102330. 2346.11   2
  -2   7  -1 14433.4 604.337   1
   2  -7   1 14001.5 584.029   2
  -2   7  -1 13340.0 571.244   2
  -2   7  -1 14193.3 493.901   3
   2  -7   1 13936.8 513.686   3
   2  -7  -1 13311.5 582.597   2
   2  -7  -1 14255.4 486.143   3
  -2   7   1 14604.4 597.564   2
  -2   7  -2 12461.3 466.473   3
   2  -7  -2 11934.5 423.500   3
   2  -7   2 12368.2 493.809   3
  -2   7  -2 12378.4 540.176   2
  -2   7  -2 13884.6 591.725   1
   2  -7   2 12657.8 548.284   2
  -2   7   2 11737.7 539.801   2
   2  -7  -3 2882.76 175.517   3
  -2   7  -3 2811.78 208.580   3
  -2   7  -3 2789.94 238.607   2
   2  -7   3 2704.24 222.772   3
  -2   7  -3 3081.72 271.690   1
  -2   7   3 2580.02 241.220   2
   2  -7   3 2915.33 248.297   2
  -2   7  -4 6848.49 348.901   3
  -2   7  -4 7378.13 440.769   1
   2  -7   4 6829.19 377.353   3
   2  -7  -4 6848.62 274.479   3
   2  -7   4 6851.44 398.103   2
  -2   7   4 6865.61 407.755   2
  -2   7   5 361.317 94.7341   2
   2  -7   5 602.331 119.674   2
   2  -7   5 639.017 113.921   3
  -2   7  -5 656.841 131.637   1
   2  -7  -5 619.677 73.8614   3
  -2   7  -5 478.485 86.1394   3
   2  -7   6 171.340 69.0005   2
   2  -7  -6 297.994 50.0310   3
  -2   7  -6 272.920 70.4337   3
   2  -7   6 244.892 68.6913   3
  -2   7  -6 363.981 98.0931   1
   2  -7   7-48.4914 77.1772   3
  -2   7  -7 12.9499 22.8852   3
   2  -7   7 1.06141 31.7809   2
   2  -7   7-30.8122 90.9223   1
   2  -7  -7 6.16934 15.3959   3
  -2   7  -7-18.9943 42.2975   1
   2  -7   8 1231.20 188.247   1
   2  -7  -8 1455.75 99.5029   3
  -2  -7   8 1450.68 171.682   3
   2  -7   8 1380.27 182.730   2
  -2   7  -8 1412.15 171.267   3
   2  -7   8 1419.48 188.025   3
   2   7  -8 1333.56 140.644   1
  -2   7  -8 1528.89 210.285   1
  -2  -7   9 11067.9 520.677   3
  -2   7  -9 11684.0 532.042   3
  -2   7  -9 12787.2 651.755   1
   2  -7   9 10807.4 567.767   3
   2  -7   9 12240.2 574.451   2
   2  -7   9 10943.6 604.879   1
   2   7  -9 10727.1 456.788   1
  -2   7 -10 306.027 82.4755   3
   2  -7  10 146.135 61.8031   3
   2  -7  10 301.489 108.814   1
  -2  -7  10 186.700 84.1841   3
   2   7 -10 219.812 55.6831   1
   2  -7  10 283.075 94.6263   2
  -2   7 -10 226.794 89.8485   1
  -2   7 -11 533.622 135.610   1
  -2  -7  11 503.239 109.645   3
   2   7 -11 473.635 95.2296   1
   2  -7  11 499.968 126.233   3
   2  -7  11 673.395 128.264   2
   2  -7  11 945.618 188.417   1
   2   7 -12 5450.33 329.908   1
  -2  -7  12 5527.33 370.277   3
   2  -7  12 5529.55 429.282   3
   2  -7  12 4893.27 425.542   1
  -2  -7  13 439.106 114.543   3
   2   7 -13 370.574 85.2544   1
   2  -7  13 530.876 146.741   3
   2  -7 -13 358.123 53.9186   3
   2  -7  13 279.356 117.918   1
   2  -7  14 1104.15 205.120   1
  -2  -7  14 1407.24 192.900   3
   2  -7 -14 1118.02 99.1911   3
   2   7 -14 1234.23 159.563   1
   2  -7  14 1112.94 200.246   3
   2  -7  15 83.3317 76.2014   1
   2   7  15 74.9447 21.8262   2
   2  -7 -15 102.958 30.3782   3
   2  -7  15 201.059 121.936   3
  -2  -7  15 84.3878 55.9001   3
   2  -7 -16 1406.24 116.838   3
  -2  -7  16 1506.02 208.868   3
   2   7  16 1499.89 106.434   2
   2  -7  16 1540.70 257.551   3
   2  -7  16 1528.20 257.655   1
   2  -7 -17 58.1691 20.3410   3
   2  -7  17 25.0093 59.1260   1
  -2  -7  17 31.9112 40.3141   3
   2  -7  17-46.3325 78.9934   3
   2  -7  18 682.051 179.148   3
   2  -7  18 961.382 222.826   1
  -2  -7  18 812.127 165.837   3
   2  -7 -18 844.066 94.5936   3
   2  -7 -19 496.693 75.1185   3
   2  -7  19 463.543 152.700   1
   2  -7  19 522.173 171.617   3
  -2  -7  19 536.317 149.521   3
   2  -7 -20 3596.20 217.305   3
   2  -7  20 5001.55 515.829   1
  -2  -7  20 4865.69 427.032   3
   2  -7  20 4939.87 502.293   3
  -2  -7  21 6.21306 80.5083   3
   2  -7  21 64.7143 86.7258   1
   2  -7  21 26.8578 69.8269   3
   2  -7  22 1091.15 257.535   1
  -2  -7  22 1139.12 211.866   3
   2  -7  22 981.322 232.790   3
   2  -7  23-160.219 139.799   3
   2  -7  23 75.6199 83.8851   1
  -2  -7  23-33.2220 57.4726   3
   2  -7  24 290.904 149.863   1
  -2  -7  24 312.072 102.991   3
   2  -7  24 302.154 127.844   3
   2  -7  25 26.8510 96.4187   1
  -2  -7  25 68.8913 77.9476   3
   2  -7  25-16.5578 89.3510   3
  -2  -7  26 297.153 138.584   3
   2  -7  26 229.162 128.493   1
  -2  -7  27-5.71821 75.7032   3
   2  -7  27 9.97064 101.628   1
  -2  -7  28 90.9758 71.3032   3
   2  -7  28 9.90737 126.250   1
   2  -7  29-9.26521 127.551   1
  -2  -7  29 639.057 243.772   3
  -2  -7  30 534.947 199.289   3
   2  -7  30 306.794 164.760   1
   2  -7  31 35.4440 112.582   1
   2  -7  32 524.949 244.700   1
   2  -7  33-246.967 172.300   1
   2  -8   0 39832.0 1053.88   3
  -2   8   0 39295.2 1160.71   2
   2  -8   0 42704.6 1196.14   2
   2  -8  -1 26165.8 764.234   3
   2  -8  -1 26433.7 900.039   2
  -2   8  -1 26349.7 777.547   3
  -2   8   1 25806.7 887.750   2
   2  -8   1 27350.5 814.178   3
  -2   8  -1 26314.3 881.880   2
   2  -8   1 27759.3 908.014   2
  -2   8  -2 606.334 111.842   2
   2  -8   2 471.030 107.878   2
   2  -8  -2 562.623 85.7809   3
   2  -8   2 744.210 117.949   3
  -2   8  -2 643.228 100.459   3
  -2   8   2 638.985 121.476   2
  -2   8  -2 743.687 136.844   1
  -2   8  -3 6809.05 349.861   3
   2  -8  -3 6457.68 299.413   3
  -2   8  -3 6731.16 392.660   2
  -2   8  -3 7081.87 437.567   1
  -2   8   3 6376.07 396.087   2
   2  -8   3 6856.09 405.576   2
   2  -8   3 6701.16 370.263   3
  -2   8   4 139.173 56.3131   2
   2  -8  -4 191.521 48.3548   3
   2  -8   4 116.188 70.8989   2
   2  -8   4 85.7477 51.1258   3
  -2   8  -4 185.686 65.8895   3
  -2   8  -4 129.312 47.8729   1
  -2  -8  -5 10259.6 282.572   2
  -2   8  -5 11131.3 483.154   3
   2  -8   5 10518.3 511.116   3
  -2   8   5 9744.30 518.822   2
   2  -8  -5 10613.9 374.852   3
   2  -8   5 10646.8 525.055   2
  -2   8  -5 11870.6 605.891   1
   2  -8   6 4291.76 324.938   2
   2  -8   6 4359.43 324.735   3
  -2   8   6 4047.07 321.435   2
   2  -8  -6 4203.51 213.542   3
  -2   8  -6 4394.98 300.017   3
  -2   8  -6 5159.61 386.564   1
   2  -8  -7 1158.41 102.960   3
   2  -8   7 1246.42 175.321   2
  -2   8  -7 1238.68 158.174   3
   2  -8   7 1071.87 165.737   3
  -2   8  -7 1446.57 208.378   1
  -2   8   7 1083.01 160.039   2
  -2  -8   8 14469.8 625.879   3
  -2   8  -8 16511.7 755.316   1
  -2   8  -8 14900.9 616.519   3
   2  -8  -8 14727.4 437.621   3
   2  -8   8 14839.3 659.267   2
   2  -8   8 13835.5 656.287   3
  -2   8  -9 13982.3 701.782   1
   2  -8   9 11774.9 593.062   2
   2  -8   9 12215.8 620.717   3
  -2   8  -9 12106.2 562.062   3
  -2  -8   9 12737.1 586.186   3
   2   8  -9 12065.2 513.891   1
   2  -8   9 12599.9 670.879   1
  -2  -8  10 7.38568 36.8206   3
  -2   8 -10 86.0152 74.7755   1
   2  -8  10 41.5718 38.6587   3
   2  -8  10-42.7003 68.8642   1
  -2  -8  11 28.7047 40.2244   3
   2  -8  11 66.6940 68.9495   1
   2  -8  11-73.4244 68.1695   3
   2   8 -11 28.8532 42.3910   1
  -2  -8  12 5315.62 381.779   3
   2   8 -12 5983.00 359.808   1
   2  -8  12 5123.46 425.673   3
   2  -8  12 5645.23 460.898   1
  -2  -8  13 171.035 71.9934   3
   2  -8  13 133.859 85.8967   1
   2  -8  13 35.8877 50.8276   3
   2   8 -13 145.649 60.0764   1
   2   8 -14 2.71598 35.5773   1
  -2  -8  14 20.8175 37.9124   3
   2  -8  14 77.9938 77.9368   3
   2  -8  14-16.4427 77.1450   1
   2  -8 -14-14.8365 22.4674   3
  -2  -8  15 969.029 180.923   3
   2  -8  15 997.186 205.671   1
   2  -8 -15 804.938 93.9658   3
   2  -8  15 903.430 189.783   3
   2   8 -15 926.155 149.381   1
  -2  -8  16 1815.70 236.064   3
   2  -8  16 1675.92 268.799   3
   2   8 -16 2055.56 228.242   1
   2  -8 -16 1633.72 134.487   3
   2  -8  16 1961.49 299.886   1
   2   8  17 1491.50 95.6156   2
  -2  -8  17 2314.22 271.740   3
   2  -8 -17 1855.66 145.291   3
   2  -8  17 2394.45 332.447   3
   2  -8  17 2704.09 348.894   1
   2  -8 -18 2726.79 180.380   3
   2  -8  18 3605.95 416.020   3
  -2  -8  18 3559.52 351.738   3
   2   8  18 2658.86 150.678   2
   2  -8  18 3313.47 396.569   1
   2  -8  19 74.9471 95.0714   1
  -2  -8  19 161.794 100.918   3
   2  -8 -19-4.81881 35.2357   3
   2  -8  19 75.3055 110.409   3
  -2  -8  20 1150.34 209.477   3
   2  -8  20 936.355 230.731   1
   2  -8  20 981.094 236.651   3
   2  -8  21 1084.69 251.782   1
  -2  -8  21 1230.46 237.280   3
   2  -8  21 918.745 223.924   3
   2  -8  22 375.299 158.380   1
  -2  -8  22 196.579 96.5046   3
   2  -8  22 217.145 143.197   3
  -2  -8  23 284.538 111.679   3
   2  -8  23 74.0462 123.640   1
   2  -8  23 106.204 65.4733   3
   2  -8  24 881.308 256.751   1
  -2  -8  24 846.064 213.156   3
   2  -8  24 1000.50 258.375   3
   2  -8  25-50.9864 109.569   1
  -2  -8  25-10.0214 119.819   3
   2  -8  25 43.1706 101.774   3
   2  -8  26 654.092 225.703   1
  -2  -8  26 735.305 194.118   3
   2  -8  26 760.638 250.858   3
   2  -8  27 212.493 152.802   1
  -2  -8  27 279.934 152.511   3
   2  -8  28 244.395 118.262   1
  -2  -8  28 759.126 246.757   3
   2  -8  29-53.4210 127.936   1
  -2  -8  29 392.304 214.988   3
   2  -8  30 137.603 118.148   1
  -2  -8  30-61.8336 85.4977   3
   2  -8  31-26.9442 88.6801   1
   2  -8  32 334.078 189.409   1
   2  -9   0 13736.9 539.215   3
  -2   9   0 13736.1 612.980   2
   2  -9   0 14182.1 624.391   2
  -2   9  -1 5180.15 355.160   2
   2  -9   1 5137.70 368.288   2
   2  -9  -1 5345.86 306.302   3
   2  -9   1 5506.89 329.604   3
  -2   9   1 5151.14 358.685   2
   2  -9  -1 5645.51 376.024   2
   2  -9  -2 6377.97 328.875   3
   2  -9   2 7060.93 420.863   2
   2  -9   2 6931.96 386.403   3
  -2   9  -2 6538.64 399.546   2
  -2   9   2 6415.67 408.282   2
  -2   9  -2 7642.73 464.982   1
  -2   9  -2 6938.37 359.270   3
  -2   9   3 32981.9 1066.58   2
   2  -9  -3 32809.8 899.645   3
   2  -9   3 33353.7 1020.96   3
  -2   9  -3 33815.9 973.638   3
  -2   9  -3 37598.8 1172.62   1
   2  -9   3 32710.6 1065.98   2
   2  -9   4 2620.62 257.450   2
  -2   9  -4 2647.55 230.421   3
  -2   9  -4 2977.22 294.895   1
   2  -9   4 2658.45 248.135   3
  -2   9   4 2515.37 251.890   2
   2  -9  -4 2709.79 193.988   3
   2  -9   5 5129.07 368.915   2
   2  -9  -5 5176.14 269.215   3
   2  -9   5 5147.99 356.881   3
  -2   9  -5 5363.32 333.852   3
  -2   9  -5 6318.22 437.970   1
  -2   9   5 5006.07 367.450   2
  -2  -9  -5 5179.26 198.137   2
  -2   9  -6 683.911 143.457   1
   2  -9  -6 532.503 82.7052   3
   2  -9   6 581.365 125.416   2
   2  -9   6 481.170 113.740   3
  -2  -9  -6 551.783 49.3993   2
  -2   9  -6 694.087 120.657   3
  -2   9   6 408.628 105.074   2
  -2   9   7 3.73476 45.0667   2
   2  -9   7 61.5946 59.4352   2
  -2   9  -7 123.593 79.2368   1
   2  -9  -7 0.45751 27.2425   3
  -2   9  -7-17.4012 38.0135   3
   2  -9   7-35.5512 54.6616   3
  -2   9   8 124.960 55.5387   2
  -2  -9   8 300.920 88.4513   3
  -2   9  -8 213.031 73.1946   3
   2  -9   8 168.620 72.7465   3
   2  -9  -8 238.429 54.0334   3
  -2   9  -8 335.314 121.174   1
  -2  -9   9 6309.52 417.682   3
   2  -9   9 6952.75 464.209   3
   2   9  -9 7389.88 398.445   1
  -2   9   9 5923.44 418.422   2
  -2  -9  10-11.5327 42.3133   3
   2  -9  10 100.030 66.1065   3
   2   9 -10-20.2935 40.0939   1
  -2  -9  11 2174.45 245.182   3
   2  -9  11 2073.52 261.641   3
   2   9 -11 2444.35 238.892   1
   2  -9  12-23.7468 83.8789   3
  -2  -9  12-37.3159 58.3884   3
   2  -9  12 52.7053 59.4648   1
   2   9 -12 88.5091 59.2675   1
  -2  -9  13 373.985 118.040   3
   2  -9  13 311.362 115.154   3
   2   9 -13 200.725 71.9672   1
   2  -9  13 305.611 139.104   1
   2   9 -14 1489.62 191.236   1
   2  -9  14 931.136 195.171   3
  -2  -9  14 1125.57 188.185   3
   2  -9  14 1241.34 239.461   1
   2  -9  15 1917.98 287.819   1
  -2  -9  15 1800.12 239.843   3
   2  -9 -15 1445.57 136.653   3
   2  -9  15 1640.36 264.435   3
   2   9 -15 1739.80 221.412   1
   2  -9  16 750.648 193.229   1
   2  -9 -16 838.749 103.676   3
   2  -9  16 1009.66 206.460   3
  -2  -9  16 1418.75 217.893   3
   2   9 -16 1295.49 190.258   1
   2  -9  17 107.354 74.4461   1
   2   9 -17 135.951 60.2275   1
  -2  -9  17 184.809 80.0713   3
   2  -9  17 110.243 58.2765   3
   2  -9 -17 78.8809 24.2024   3
   2  -9  18 16.8445 84.8364   1
   2  -9 -18 9.14333 32.8179   3
   2  -9  18 115.203 96.7044   3
  -2  -9  18 196.689 85.8917   3
   2  -9  19 4131.05 466.113   3
  -2  -9  19 4451.73 412.096   3
   2  -9  19 4164.66 470.473   1
   2  -9  20 1216.48 266.096   1
  -2  -9  20 1197.55 223.447   3
   2  -9  20 918.043 237.640   3
  -2  -9  21 64.1879 77.8361   3
   2  -9  21-96.8067 126.619   1
   2  -9  21 92.1181 124.671   3
   2  -9  22 3082.47 424.715   1
  -2  -9  22 3269.59 389.079   3
   2  -9  22 3632.02 472.947   3
   2  -9  23 298.516 157.380   1
   2  -9  23 199.522 141.204   3
  -2  -9  23 38.0331 77.7328   3
   2  -9  24 1314.49 304.402   1
  -2  -9  24 1153.88 250.459   3
   2  -9  24 1363.83 295.677   3
   2  -9  25 275.003 99.8998   1
  -2  -9  25-23.0311 106.797   3
   2  -9  25 300.003 149.220   3
   2  -9  26-31.5431 85.8404   1
   2  -9  26 303.022 173.153   3
  -2  -9  26 220.821 128.141   3
  -2  -9  27 143.592 93.0083   3
   2  -9  27 28.2209 134.348   3
   2  -9  27-94.6956 128.601   1
   2  -9  28 139.428 126.124   1
  -2  -9  28 279.706 177.048   3
   2  -9  28 106.078 188.211   3
   2  -9  29 211.158 142.494   1
  -2  -9  29 727.828 250.915   3
   2  -9  30-54.6721 141.829   1
  -2  -9  30 96.2819 109.218   3
   2  -9  31-49.3370 128.023   1
   2  -9  32 184.689 170.004   1
   2 -10   0 29533.6 895.653   3
   2 -10   0 27113.4 983.971   2
  -2  10   0 27341.8 952.368   2
   2 -10  -1 937.653 155.901   2
   2 -10   1 1080.54 163.467   2
   2 -10  -1 1088.71 146.990   3
  -2  10  -1 967.536 158.567   2
   2 -10   1 1244.85 162.708   3
  -2  10   1 976.963 158.174   2
   2 -10  -2 2947.65 230.277   3
   2 -10   2 2684.59 248.012   3
   2 -10   2 3000.89 277.467   2
  -2  10   2 2789.65 269.876   2
  -2  10  -2 2742.45 264.849   2
   2 -10  -2 3122.67 286.209   2
  -2  10  -3 42.2444 40.7967   3
   2 -10   3 118.243 67.0561   2
   2 -10  -3 18.3128 45.6822   3
   2 -10   3 76.2365 51.2472   3
  -2  10   3 6.26863 47.7579   2
  -2  10  -3 34.8818 63.0010   1
  -2  10   4 17835.1 753.174   2
   2 -10   4 18340.4 772.330   2
   2 -10  -4 18138.7 618.229   3
  -2  10  -4 18462.7 697.318   3
   2 -10   4 18300.4 742.851   3
  -2 -10  -4 19595.5 536.416   2
  -2  10  -4 21683.4 872.228   1
   2 -10   5 214.703 70.3404   3
  -2  10   5 275.503 84.1638   2
  -2 -10  -5 382.292 54.3384   2
   2 -10   5 359.006 111.553   2
  -2  10  -5 378.907 90.8572   3
  -2  10  -5 473.373 129.437   1
   2 -10  -5 294.477 67.4673   3
   2 -10  -6 5664.51 294.323   3
   2 -10   6 5675.23 400.707   3
  -2  10  -6 5916.33 374.100   3
  -2 -10  -6 5626.98 210.948   2
  -2  10   6 5562.11 396.231   2
   2 -10  -7 706.791 99.9180   3
  -2  10   7 562.581 138.191   2
   2 -10   7 746.571 144.252   3
   2 -10  -8 3203.61 207.935   3
   2 -10   8 3240.47 311.557   3
  -2 -10   8 2828.49 281.848   3
  -2  10   8 2743.58 274.003   2
  -2  10   9 87.4900 48.8350   2
  -2 -10   9 119.181 61.4090   3
   2 -10   9 116.993 69.7823   3
   2  10  -9 128.783 59.0886   1
   2 -10  10 2483.74 289.778   3
  -2 -10  10 2495.77 273.774   3
   2  10 -10 2802.41 262.477   1
  -2  10  10 2309.28 263.798   2
  -2 -10  11 1350.15 203.853   3
   2 -10  11 1234.59 200.074   3
   2  10 -11 1554.38 199.854   1
  -2  10  11 980.813 177.535   2
  -2 -10  12 2462.53 276.690   3
   2 -10  12 2427.06 304.996   3
   2  10 -12 2621.16 263.357   1
  -2 -10  13 17143.4 787.805   3
   2  10 -13 18411.1 757.644   1
   2 -10  13 16563.6 853.038   3
   2  10 -14 476.053 122.287   1
  -2 -10  14 375.292 111.738   3
   2 -10  14 462.890 139.620   3
  -2 -10  15 249.363 88.3022   3
   2  10 -15 187.242 76.8889   1
   2 -10  15 148.106 61.6094   3
  -2 -10  16 451.765 127.525   3
   2 -10  16 515.848 130.958   3
   2  10 -16 542.371 135.079   1
   2 -10  16 453.762 144.192   1
   2 -10  17 295.106 117.151   3
  -2 -10  17 266.886 114.518   3
   2 -10 -17 241.170 61.2339   3
   2 -10  17 459.951 154.579   1
   2  10 -17 371.837 104.862   1
  -2 -10  18 272.926 115.939   3
   2  10 -18 81.5781 42.0360   1
   2 -10  18 146.399 84.0559   3
   2 -10 -18 165.694 49.1697   3
   2 -10  18 290.135 132.582   1
  -2 -10  19 901.393 195.156   3
   2 -10  19 1169.16 250.628   3
   2 -10  19 1224.43 261.637   1
  -2 -10  20 289.804 111.423   3
   2 -10  20 309.379 140.957   3
   2 -10  20 154.893 119.287   1
   2 -10  21-115.235 131.442   1
  -2 -10  21-75.1836 84.8839   3
   2 -10  21 7.63713 94.9831   3
   2 -10  22 127.122 74.1959   1
  -2 -10  22 146.924 88.1680   3
   2 -10  22 177.253 128.748   3
   2 -10  23-57.5620 83.0341   1
  -2 -10  23 180.661 107.178   3
   2 -10  23 354.519 202.528   3
   2 -10  24 1510.97 324.169   1
  -2 -10  24 1883.86 320.358   3
   2 -10  24 1564.50 333.872   3
   2 -10  25 387.917 188.733   1
  -2 -10  25 859.908 229.876   3
   2 -10  25 892.054 284.465   3
   2 -10  26 472.866 194.628   1
  -2 -10  26 495.380 200.079   3
   2 -10  26 460.075 231.059   3
   2 -10  27-7.06722 92.8512   1
  -2 -10  27 49.2415 87.0461   3
   2 -10  27 184.630 173.350   3
   2 -10  28 1308.00 335.911   1
  -2 -10  28 1589.86 352.719   3
   2 -10  28 1515.85 374.850   3
   2 -10  29 96.2223 161.983   3
   2 -10  29-100.949 122.907   1
  -2 -10  30 411.199 180.928   3
   2 -10  30 215.244 169.649   1
   2 -10  31 304.135 171.046   1
   2 -11   0 352.458 94.2198   3
   2 -11   0 471.605 123.150   2
  -2  11   0 448.163 107.771   2
   2 -11  -1 753.317 147.480   2
   2 -11  -1 704.757 126.370   3
   2 -11   1 908.251 144.189   3
   2 -11   1 788.977 157.362   2
  -2  11   1 691.943 146.535   2
  -2  11  -1 679.172 138.467   2
  -2  11   2 16534.0 725.158   2
   2 -11   2 17385.4 708.973   3
   2 -11  -2 17032.4 750.446   2
   2 -11  -2 17802.0 657.193   3
   2 -11   2 17517.7 752.867   2
   2 -11  -3 2560.00 224.101   3
   2 -11   3 2500.64 250.667   3
  -2  11   3 2521.86 262.715   2
   2 -11   3 2392.88 263.345   2
  -2 -11  -3 2831.08 190.546   2
  -2 -11  -4 1265.57 119.678   2
  -2  11   4 1026.20 172.902   2
   2 -11   4 1193.34 181.488   3
   2 -11  -4 1227.41 153.354   3
  -2  11  -5 434.591 108.440   3
   2 -11   5 456.667 116.206   3
  -2 -11  -5 582.471 75.3401   2
  -2  11   5 517.149 119.162   2
   2 -11  -5 453.523 85.6049   3
  -2  11   6 979.897 171.417   2
   2 -11  -6 1163.59 137.452   3
   2 -11   6 1145.67 189.924   3
  -2 -11  -6 1198.21 100.954   2
   2 -11   7 4663.78 384.374   3
   2 -11  -7 4730.24 281.494   3
  -2  11   7 4384.82 359.932   2
  -2 -11   8 2969.97 299.351   3
   2 -11  -8 2894.37 214.221   3
   2 -11   8 2912.65 307.521   3
  -2  11   8 2647.67 279.751   2
  -2 -11   9 3509.40 331.732   3
   2 -11   9 3835.56 358.572   3
   2  11  -9 3761.43 313.895   1
  -2  11   9 3175.40 306.698   2
   2  11 -10 1067.87 175.319   1
  -2  11  10 588.064 140.748   2
  -2 -11  10 929.704 168.655   3
   2 -11  10 816.226 160.173   3
  -2  11  11 16.9356 80.5726   2
   2  11 -11-2.81344 44.9358   1
  -2 -11  11 39.5083 55.8325   3
   2 -11  11-110.280 123.255   3
  -2  11  12 146.103 65.8393   2
  -2 -11  12 228.250 76.7604   3
   2 -11  12 137.699 85.3728   3
   2  11 -12 187.599 72.8080   1
  -2 -11  13 5236.52 433.059   3
   2 -11  13 5182.83 459.101   3
  -2  11  13 4139.75 374.059   2
   2  11 -13 5670.73 417.340   1
   2  11 -14 907.722 172.159   1
   2 -11  14 683.383 198.195   3
  -2 -11  14 696.671 164.287   3
  -2 -11  15 2140.39 289.066   3
   2 -11  15 2299.66 334.420   3
   2  11 -15 1927.23 255.544   1
  -2 -11  16 8736.28 585.294   3
   2  11 -16 8518.60 547.412   1
   2 -11  16 8078.79 641.892   3
  -2 -11  17-21.7092 48.9208   3
   2 -11  17-100.151 115.747   3
   2  11 -17-50.9259 62.9452   1
   2 -11  18-36.9750 79.7321   3
  -2 -11  18 167.532 88.4973   3
   2  11 -18 82.4940 53.4830   1
  -2 -11  19 1275.45 235.256   3
   2 -11  19 1475.55 289.995   3
  -2 -11  20 396.883 150.963   3
   2 -11  20 585.102 185.843   3
  -2 -11  21 68.0962 83.9860   3
   2 -11  21 200.138 143.774   3
   2 -11  22 241.233 137.968   3
  -2 -11  22 186.890 111.913   3
   2 -11  23 61.2288 123.555   3
   2 -11  23-41.7324 135.046   1
  -2 -11  23-55.3186 63.1026   3
  -2 -11  24 895.292 231.814   3
   2 -11  24 935.906 260.984   1
   2 -11  24 1161.03 299.625   3
  -2 -11  25 12.7822 70.5630   3
   2 -11  25-67.4490 140.264   1
   2 -11  25 99.9283 118.413   3
  -2 -11  26 287.164 157.177   3
   2 -11  26 239.294 149.403   1
   2 -11  26 457.509 196.256   3
  -2 -11  27 453.882 147.943   3
   2 -11  27 479.082 203.823   1
   2 -11  27 575.854 263.165   3
  -2 -11  28 222.537 124.254   3
   2 -11  28 273.232 163.572   3
  -2 -11  29-8.83813 94.7150   3
  -2 -11  30 223.591 164.086   3
   2 -12   0 2407.89 241.485   3
  -2  12   0 2252.93 251.059   2
   2 -12   0 2148.07 260.778   2
   2 -12  -1 341.010 97.1700   2
   2 -12   1 414.862 104.359   3
  -2  12   1 411.273 109.218   2
   2 -12  -1 509.428 110.266   3
  -2  12   2 974.638 163.612   2
   2 -12  -2 1228.65 163.531   3
   2 -12   2 1105.24 173.882   3
   2 -12  -2 1191.27 185.352   2
  -2 -12  -3 1008.25 121.002   2
   2 -12   3 915.682 158.054   3
   2 -12  -3 774.663 133.132   3
  -2  12   3 828.557 151.354   2
   2 -12  -4 374.079 87.5420   3
   2 -12   4 368.456 113.530   3
  -2  12   4 277.849 101.487   2
  -2 -12  -4 392.862 73.5268   2
   2 -12  -5 14279.0 573.571   3
   2 -12   5 14006.8 691.458   3
  -2  12   5 13243.4 668.443   2
  -2 -12  -5 14898.3 486.808   2
  -2 -12  -6 17.6008 18.8472   2
  -2  12   6 36.9846 74.2760   2
   2 -12   6-70.6550 68.2746   3
   2 -12  -6 31.7690 50.8110   3
  -2  12   7 784.125 160.845   2
   2 -12  -7 762.868 119.751   3
   2 -12   7 913.031 176.472   3
   2 -12   8 7305.60 512.788   3
  -2  12   8 6963.81 474.479   2
   2 -12  -8 7635.42 381.517   3
  -2 -12   8 6802.60 485.031   3
  -2 -12   9 8712.68 549.921   3
   2 -12   9 8701.70 574.683   3
   2 -12  -9 8726.60 404.326   3
  -2  12   9 7893.90 510.528   2
  -2  12  10 202.817 91.2964   2
   2  12 -10 116.378 72.8631   1
   2 -12  10 89.2107 91.5413   3
  -2 -12  10 42.9523 66.1207   3
   2 -12  11 5113.94 455.729   3
  -2 -12  11 4843.78 418.798   3
   2  12 -11 5091.49 400.137   1
  -2  12  11 4332.61 375.129   2
  -2 -12  12 4986.45 428.967   3
   2 -12  12 4572.17 443.765   3
   2  12 -12 5689.80 429.558   1
  -2  12  12 4644.49 389.637   2
  -2 -12  13 4045.86 389.562   3
   2 -12  13 4390.38 434.677   3
  -2  12  13 3632.86 349.350   2
   2  12 -13 4284.63 368.432   1
  -2  12  14 19.3774 62.9789   2
  -2 -12  14 278.677 127.691   3
   2 -12  14 166.067 110.436   3
   2  12 -14 67.3713 62.8159   1
  -2 -12  15 4894.15 436.056   3
   2  12 -15 4331.27 385.342   1
   2 -12  15 4350.79 463.750   3
  -2  12  15 3543.57 364.052   2
  -2 -12  16 445.452 150.651   3
   2 -12  16 624.158 179.403   3
   2  12 -16 571.847 153.921   1
  -2  12  16 353.675 104.587   2
  -2 -12  17 254.451 106.920   3
   2 -12  17 396.805 165.918   3
  -2  12  17 203.591 87.7557   2
  -2 -12  18-2.75112 65.9547   3
   2 -12  18-57.9039 136.966   3
  -2 -12  19 391.422 147.625   3
   2 -12  19 550.623 189.757   3
  -2 -12  20 1362.23 260.314   3
   2 -12  20 1669.08 324.297   3
   2 -12  21 628.685 204.666   3
  -2 -12  21 451.726 173.688   3
   2 -12  22 5.91577 70.1528   3
  -2 -12  22-2.17481 93.9635   3
  -2 -12  23 74.3880 82.1057   3
   2 -12  23 349.309 163.928   3
  -2 -12  24 166.572 117.228   3
   2 -12  24 234.198 153.662   3
  -2 -12  25 1432.29 295.541   3
   2 -12  25 1943.47 408.149   3
  -2 -12  26 66.8111 96.7033   3
   2 -12  26-27.7295 96.4630   3
  -2 -12  27 334.476 169.161   3
   2 -12  27 131.224 128.007   3
  -2 -12  28 303.870 158.366   3
  -2 -12  29 103.272 120.261   3
  -2 -12  30 647.551 260.477   3
   2 -13   0 22168.0 843.817   3
   2 -13  -1 3463.34 306.607   3
   2 -13   1 4247.44 342.936   3
  -2  13   1 3747.37 340.657   2
  -2 -13  -2 7237.64 372.056   2
   2 -13  -2 6635.81 413.805   3
   2 -13   2 6238.86 434.075   3
  -2  13   2 6008.59 437.400   2
   2 -13  -3 4119.57 310.451   3
  -2 -13  -3 4452.99 276.625   2
   2 -13   3 3751.02 338.774   3
  -2  13   3 3559.50 337.542   2
   2 -13   4 290.490 101.300   3
  -2  13   4 130.182 76.6285   2
   2 -13  -4 248.815 82.9313   3
  -2 -13  -4 220.170 59.5892   2
  -2  13   5 1159.04 191.800   2
   2 -13   5 1203.91 200.424   3
   2 -13  -5 1416.05 177.796   3
  -2 -13  -5 1525.40 146.251   2
   2 -13  -6 126.488 60.8099   3
  -2 -13  -6 74.4792 32.7302   2
   2 -13   6 18.3611 75.7137   3
  -2  13   6 161.191 89.8767   2
  -2  13   7 4204.01 363.747   2
   2 -13  -7 4973.01 321.823   3
   2 -13   7 5060.14 427.849   3
  -2 -13   7 4282.49 385.166   3
  -2  13   8 2348.63 278.886   2
   2 -13   8 2347.18 298.807   3
   2 -13  -8 2679.97 229.854   3
  -2 -13   8 2472.78 287.870   3
   2 -13   9 20195.7 936.261   3
   2 -13  -9 19617.3 695.490   3
  -2 -13   9 18677.5 885.950   3
  -2  13   9 18580.9 838.565   2
   2 -13 -10 108.693 70.1840   3
   2 -13  10-20.7200 96.7896   3
  -2 -13  10 120.549 98.8635   3
  -2  13  10 188.712 113.806   2
   2  13 -10 142.623 122.209   1
  -2 -13  11 7487.79 546.551   3
   2 -13  11 7753.05 581.257   3
   2  13 -11 8163.19 530.848   1
  -2  13  11 7747.51 521.375   2
  -2 -13  12 7813.30 563.196   3
   2 -13  12 7967.40 600.825   3
   2  13 -12 8228.20 541.893   1
  -2  13  12 7200.55 511.759   2
  -2 -13  13 10881.7 669.454   3
   2 -13  13 11375.1 746.146   3
  -2  13  13 10715.0 629.829   2
  -2 -13  14 147.162 91.7821   3
   2 -13  14 183.107 88.1492   3
  -2  13  14 379.620 111.200   2
  -2  13  15 926.055 180.475   2
  -2 -13  15 1039.58 221.174   3
   2 -13  15 1163.44 245.834   3
  -2 -13  16 638.869 172.426   3
   2 -13  16 316.784 135.696   3
  -2  13  16 310.877 112.933   2
  -2  13  17-132.125 75.6718   2
  -2 -13  17-78.9227 87.4987   3
   2 -13  17-67.1373 96.6408   3
  -2  13  18-65.3059 99.5666   2
  -2 -13  18 104.707 61.8355   3
   2 -13  18-34.6811 101.674   3
  -2 -13  19 112.330 106.335   3
   2 -13  19 3.73040 80.8134   3
  -2  13  19 43.7709 74.1145   2
  -2 -13  20 846.833 213.334   3
   2 -13  20 880.635 239.639   3
  -2  13  20 860.949 193.143   2
  -2 -13  21 108.636 108.398   3
   2 -13  21 222.904 162.697   3
  -2  13  21-75.8173 99.6012   2
  -2 -13  22-38.9561 91.6155   3
   2 -13  22-3.30397 115.342   3
  -2 -13  23 265.351 110.586   3
   2 -13  23 200.336 154.289   3
  -2 -13  24 116.443 91.0484   3
   2 -13  24 450.769 240.712   3
  -2 -13  25 223.233 115.493   3
   2 -13  25 239.859 155.929   3
  -2 -13  26-149.392 140.210   3
   2 -13  26 182.687 188.491   3
  -2 -13  27 11.9624 99.2151   3
  -2 -13  28 520.112 231.321   3
  -2 -13  29 134.933 99.0288   3
   2 -14   0 0.58175 43.3302   3
  -2 -14  -1 4858.53 325.052   2
   2 -14   1 3891.27 347.520   3
   2 -14  -1 3914.61 336.829   3
   2 -14   2 976.583 177.701   3
  -2 -14  -2 1129.41 148.942   2
  -2  14   2 975.190 173.790   2
   2 -14  -2 1018.17 173.161   3
   2 -14  -3 4485.91 342.097   3
   2 -14   3 3917.43 366.946   3
  -2 -14  -3 4477.68 295.232   2
  -2  14   3 3685.24 345.251   2
   2 -14  -4 84.3556 67.7712   3
   2 -14   4 29.1333 66.9209   3
  -2 -14  -4 100.327 49.3481   2
  -2  14   4-35.8682 69.5344   2
   2 -14   5 16497.2 816.788   3
  -2  14   5 16225.1 773.752   2
   2 -14  -5 17425.7 703.692   3
  -2 -14  -5 18561.3 621.314   2
  -2  14   6 6096.30 453.863   2
   2 -14  -6 6278.14 393.534   3
  -2 -14  -6 6342.42 319.160   2
   2 -14   6 6702.49 505.434   3
  -2 -14   7 49.9289 90.7262   3
   2 -14   7 396.875 140.489   3
  -2  14   7 254.071 93.7563   2
   2 -14  -7 236.923 82.3437   3
   2 -14   8 59.2169 65.8259   3
  -2  14   8 111.294 84.8974   2
  -2 -14   8-45.0406 67.2486   3
  -2  14   9 3714.79 356.621   2
   2 -14   9 3675.20 401.914   3
  -2 -14   9 3383.56 357.507   3
   2 -14  -9 3794.79 292.451   3
  -2  14  10 1087.98 197.278   2
   2 -14  10 1078.70 220.441   3
   2 -14 -10 1393.96 170.403   3
  -2 -14  10 1156.02 221.636   3
   2 -14 -11 4550.99 310.098   3
  -2 -14  11 4477.58 432.332   3
   2 -14  11 4602.00 467.459   3
  -2  14  11 4186.83 384.305   2
  -2 -14  12 4144.85 426.940   3
   2 -14  12 4502.97 458.570   3
  -2  14  12 4246.23 383.038   2
  -2 -14  13 1068.29 211.145   3
   2 -14  13 909.249 208.660   3
  -2  14  13 852.923 179.496   2
   2 -14  14 383.620 140.668   3
  -2 -14  14 299.680 115.163   3
  -2  14  14 257.301 91.9539   2
  -2  14  15 946.050 183.083   2
  -2 -14  15 833.580 199.483   3
   2 -14  15 783.630 205.966   3
  -2 -14  16 5098.47 494.248   3
   2 -14  16 5112.30 541.882   3
  -2  14  16 5249.48 448.398   2
  -2  14  17 1308.91 231.145   2
  -2 -14  17 1322.31 261.885   3
   2 -14  17 1074.95 270.253   3
  -2 -14  18 195.394 127.782   3
  -2  14  18-44.0027 93.7290   2
   2 -14  18 334.009 184.023   3
  -2  14  19 1310.72 228.500   2
   2 -14  19 1048.14 267.135   3
  -2 -14  19 1347.32 272.350   3
  -2  14  20 737.032 172.133   2
  -2 -14  20 565.672 182.492   3
   2 -14  20 379.934 180.111   3
  -2  14  21 426.607 124.794   2
  -2 -14  21 453.894 161.092   3
   2 -14  21 443.193 177.793   3
   2 -14  22 220.380 114.725   3
  -2 -14  22 370.693 155.291   3
   2 -14  23 98.4565 134.166   3
  -2 -14  23-250.576 135.448   3
   2 -14  24 327.887 182.743   3
  -2 -14  24-84.1760 121.475   3
  -2 -14  25 1212.81 298.090   3
   2 -14  25 918.402 318.711   3
  -2 -14  26 1493.80 335.251   3
  -2 -14  27 707.175 227.963   3
  -2 -14  28 195.074 147.526   3
   2 -15   0 8512.04 529.907   3
  -2 -15   0 9402.08 510.960   2
   2 -15   1 113.043 82.2795   3
   2 -15  -1 149.236 86.3835   3
  -2 -15  -1 138.009 69.5190   2
   2 -15  -2 4067.06 345.713   3
  -2 -15  -2 4818.80 332.410   2
   2 -15   2 4097.74 371.956   3
  -2 -15  -3 1978.65 204.374   2
   2 -15   3 1683.72 246.008   3
  -2  15   3 1576.77 233.723   2
   2 -15  -3 1884.35 236.113   3
  -2 -15  -4 148.256 65.6380   2
   2 -15  -4 197.598 74.5236   3
  -2  15   4 71.8932 73.4219   2
   2 -15   4 80.2039 86.3817   3
   2 -15   5 1036.16 206.101   3
   2 -15  -5 1401.85 202.660   3
  -2  15   5 1106.25 199.084   2
  -2 -15  -5 1499.35 162.473   2
   2 -15  -6 2705.94 263.344   3
   2 -15   6 2489.69 320.476   3
  -2  15   6 2422.29 287.508   2
  -2 -15  -6 2705.80 214.897   2
  -2 -15   7 1584.30 250.863   3
   2 -15  -7 1760.22 220.136   3
   2 -15   7 1957.51 286.791   3
  -2  15   7 1772.63 248.726   2
  -2 -15   8 6678.77 535.824   3
   2 -15  -8 6941.20 423.972   3
  -2  15   8 7376.65 515.919   2
   2 -15   8 7513.65 584.874   3
   2 -15  -9 4314.93 331.434   3
  -2  15   9 4027.86 382.924   2
   2 -15   9 4338.07 433.004   3
  -2 -15   9 3832.04 405.074   3
   2 -15  10 5126.82 492.263   3
  -2  15  10 4969.82 423.096   2
   2 -15 -10 5183.98 352.314   3
  -2 -15  10 4390.30 451.336   3
   2 -15 -11 1110.20 156.816   3
  -2 -15  11 838.543 201.511   3
  -2  15  11 925.018 190.296   2
   2 -15  11 1171.93 241.677   3
   2 -15 -12 8698.60 458.304   3
  -2 -15  12 8780.20 627.773   3
  -2  15  12 8127.01 549.999   2
   2 -15  12 8467.68 660.551   3
  -2 -15  13 600.620 183.208   3
  -2  15  13 555.465 154.150   2
   2 -15  13 575.521 184.628   3
  -2 -15  14 60.0898 83.4946   3
  -2  15  14 13.4031 54.0914   2
   2 -15  14-115.926 150.161   3
   2 -15  15 54.1151 127.629   3
  -2  15  15 235.349 115.540   2
  -2 -15  15 309.722 148.100   3
  -2  15  16 30.6682 84.4872   2
  -2 -15  16 153.908 100.272   3
   2 -15  16-18.6486 106.189   3
  -2  15  17 6.74486 65.3033   2
  -2 -15  17 225.103 143.859   3
   2 -15  17 72.2622 98.2508   3
  -2 -15  18 245.837 117.449   3
  -2  15  18 291.217 111.888   2
   2 -15  18 171.044 101.152   3
  -2  15  19 327.129 127.313   2
  -2 -15  19 472.172 160.826   3
   2 -15  19 31.3233 145.643   3
  -2  15  20 98.7727 67.2395   2
  -2 -15  20 250.436 128.122   3
   2 -15  20 31.1708 130.970   3
  -2 -15  21 89.5110 115.873   3
   2 -15  21-191.088 134.148   3
  -2 -15  22 721.548 226.169   3
   2 -15  22 864.904 278.591   3
  -2 -15  23-83.9880 145.124   3
   2 -15  23 17.0913 135.836   3
   2 -15  24 427.406 258.273   3
  -2 -15  24 196.822 113.164   3
  -2 -15  25-241.143 177.949   3
  -2 -15  26 61.0404 95.7738   3
   2 -16   0 2666.68 294.155   3
  -2 -16   0 2598.17 273.607   2
   2 -16  -1 4347.61 394.895   3
   2 -16   1 5132.68 431.152   3
  -2 -16  -1 5238.01 379.073   2
   2 -16   2 310.038 116.843   3
  -2 -16  -2 159.239 75.2674   2
   2 -16  -2 299.673 120.452   3
   2 -16   3 8864.51 597.169   3
   2 -16  -3 8634.76 538.491   3
  -2 -16  -3 9962.99 502.212   2
   2 -16   4 1240.31 229.561   3
   2 -16  -4 1567.00 223.057   3
  -2 -16  -4 1768.05 199.778   2
   2 -16  -5 2773.91 283.788   3
   2 -16   5 2837.28 341.997   3
  -2  16   5 2494.71 298.133   2
  -2 -16  -5 3123.30 256.150   2
  -2 -16  -6 635.402 115.142   2
   2 -16  -6 715.482 154.248   3
  -2 -16   6 453.315 149.515   3
   2 -16   6 747.527 183.922   3
  -2  16   6 551.744 144.642   2
  -2 -16   7 16043.7 877.542   3
   2 -16  -7 15418.3 705.793   3
  -2  16   7 15447.1 787.148   2
   2 -16   7 15611.4 863.427   3
   2 -16  -8 3175.19 292.514   3
  -2 -16   8 2851.21 359.301   3
   2 -16   8 3086.03 379.902   3
  -2  16   8 3017.62 335.417   2
   2 -16  -9 320.956 101.180   3
  -2 -16   9 455.290 158.299   3
   2 -16   9 363.905 144.282   3
  -2  16   9 333.714 116.534   2
  -2  16  10 938.219 183.894   2
  -2 -16  10 1050.47 225.272   3
   2 -16  10 932.412 210.858   3
   2 -16 -10 1122.27 177.944   3
  -2  16  11 79.3634 56.6704   2
  -2 -16  11 59.6333 58.7533   3
   2 -16 -11 62.7217 51.4785   3
   2 -16  11 96.5662 64.3181   3
   2 -16 -12 3955.53 315.376   3
  -2 -16  12 4161.78 452.716   3
   2 -16  12 4434.99 486.769   3
  -2  16  12 4139.43 388.416   2
   2 -16 -13 1425.34 181.152   3
   2 -16  13 1775.17 311.260   3
  -2  16  13 1440.04 234.133   2
  -2 -16  13 1457.55 266.732   3
  -2 -16  14 313.808 138.675   3
   2 -16  14 402.755 164.337   3
   2 -16 -14 424.289 104.110   3
  -2  16  14 470.348 141.239   2
  -2  16  15 2555.13 312.389   2
   2 -16  15 2416.29 373.773   3
  -2 -16  15 2233.87 347.663   3
  -2 -16  16 184.803 73.9184   3
  -2  16  16 359.180 125.326   2
   2 -16  16 169.923 109.232   3
  -2 -16  17 1477.11 282.250   3
  -2  16  17 1742.28 255.156   2
   2 -16  17 1500.08 311.742   3
   2 -16  18 801.149 244.787   3
  -2 -16  18 1111.71 250.442   3
  -2  16  18 714.500 173.869   2
  -2  16  19 1053.56 202.560   2
  -2 -16  19 971.196 235.595   3
   2 -16  19 1059.34 290.730   3
   2 -16  20 47.9777 137.047   3
  -2 -16  20 235.274 127.174   3
  -2 -16  21 319.987 147.568   3
   2 -16  21 75.6196 88.8351   3
  -2 -16  22 1018.27 252.528   3
   2 -16  22 549.743 224.642   3
  -2 -16  23 684.481 206.172   3
   2 -16  23 540.603 256.387   3
  -2 -16  24 129.367 92.2572   3
  -2 -16  25-38.9037 160.323   3
   2 -17   0 4626.91 420.167   3
   2 -17  -1 271.518 101.928   3
   2 -17   1 298.625 127.411   3
  -2 -17  -1 111.466 50.7727   2
   2 -17   2 3028.44 343.982   3
  -2 -17  -2 3133.52 292.532   2
   2 -17  -2 2566.49 307.541   3
   2 -17  -3 31.5489 46.3804   3
   2 -17   3-33.6210 62.0960   3
  -2 -17  -3 130.308 64.7305   2
   2 -17   4 51.6896 58.4177   3
  -2 -17  -4 128.764 50.8450   2
   2 -17  -4 59.0067 54.9088   3
   2 -17  -5 855.968 173.111   3
  -2 -17  -5 661.264 127.767   2
   2 -17   5 726.626 187.140   3
  -2 -17   6 225.836 103.223   3
   2 -17   6 246.112 110.426   3
   2 -17  -6 181.074 82.5100   3
   2 -17   7 650.620 188.336   3
  -2 -17   7 851.626 184.893   3
   2 -17  -7 922.042 177.010   3
  -2  17   7 573.641 145.129   2
   2 -17   8 3610.34 411.594   3
   2 -17  -8 3741.46 330.895   3
  -2  17   8 3991.61 382.537   2
  -2 -17   8 3401.81 399.488   3
   2 -17  -9 947.737 167.860   3
  -2 -17   9 603.278 170.724   3
   2 -17   9 721.067 203.323   3
  -2  17   9 981.454 197.941   2
  -2 -17  10 1844.38 314.860   3
  -2  17  10 2183.22 290.685   2
   2 -17  10 2092.01 345.402   3
   2 -17 -10 1980.76 230.449   3
   2 -17 -11 2528.11 262.755   3
   2 -17  11 2366.62 354.890   3
  -2 -17  11 2461.46 364.784   3
  -2  17  11 2308.71 299.872   2
  -2 -17  12 272.289 130.887   3
   2 -17  12 598.053 184.828   3
  -2  17  12 519.859 146.325   2
   2 -17 -12 523.977 125.766   3
   2 -17  13 1177.26 266.592   3
  -2  17  13 1418.92 232.122   2
   2 -17 -13 1241.11 179.097   3
  -2 -17  13 1105.84 246.814   3
  -2 -17  14 1079.13 230.267   3
  -2  17  14 894.381 190.635   2
   2 -17  14 1261.59 265.707   3
   2 -17 -14 1074.55 162.119   3
  -2 -17  15 654.227 198.133   3
  -2  17  15 577.498 151.420   2
   2 -17  15 425.225 171.006   3
  -2 -17  16 1522.00 299.529   3
  -2  17  16 1205.84 217.544   2
   2 -17  16 1363.94 304.826   3
  -2 -17  17 780.423 217.895   3
   2 -17  17 878.141 261.397   3
  -2  17  17 782.375 185.079   2
  -2 -17  18 232.766 124.266   3
   2 -17  18 64.2373 93.0263   3
   2 -17  19 490.488 225.274   3
  -2 -17  19 681.551 205.664   3
  -2 -17  20 729.593 249.563   3
   2 -17  20 395.539 229.282   3
  -2 -17  21 706.126 239.696   3
   2 -17  21 587.721 248.228   3
  -2 -17  22-232.012 162.275   3
   2 -17  22 69.1585 190.306   3
  -2 -17  23 173.239 116.317   3
   2 -18   0 16753.7 863.287   3
   2 -18   1 351.073 143.979   3
   2 -18  -1 86.4695 86.3815   3
   2 -18  -2 709.304 162.016   3
   2 -18   2 779.603 196.377   3
   2 -18  -3 673.489 154.376   3
   2 -18   3 593.568 176.544   3
   2 -18   4 4369.37 466.437   3
   2 -18  -4 5039.67 425.379   3
   2 -18  -5 417.503 128.377   3
  -2 -18   5 271.058 105.099   3
   2 -18   5 534.718 157.720   3
   2 -18  -6 0.22773 57.2287   3
   2 -18   6 67.3624 73.4725   3
  -2 -18   6 66.5564 113.092   3
  -2 -18   7 2617.97 356.348   3
   2 -18  -7 2668.89 297.088   3
   2 -18   7 1679.95 309.864   3
   2 -18  -8 375.007 107.997   3
   2 -18   8 348.417 143.559   3
  -2 -18   8 433.515 175.732   3
   2 -18  -9 330.070 117.570   3
   2 -18   9 178.778 123.735   3
  -2  18   9 168.294 82.6230   2
  -2 -18   9 67.3374 79.9079   3
  -2 -18  10 1187.91 257.312   3
   2 -18 -10 1472.23 217.428   3
   2 -18  10 1228.21 262.058   3
  -2  18  10 1108.04 210.670   2
   2 -18 -11 909.265 164.250   3
  -2 -18  11 928.643 225.519   3
   2 -18  11 703.184 216.361   3
  -2  18  11 970.706 199.012   2
   2 -18 -12 2336.71 263.865   3
  -2  18  12 2482.42 314.611   2
  -2 -18  12 2230.02 349.303   3
   2 -18  12 2438.91 393.983   3
  -2 -18  13 55.7831 120.259   3
   2 -18  13 133.426 90.0758   3
  -2  18  13 0.26557 70.6560   2
   2 -18 -13 66.9966 59.5439   3
  -2  18  14 2690.07 323.378   2
  -2 -18  14 2813.70 400.876   3
   2 -18  14 2715.68 423.156   3
  -2 -18  15 75.1977 108.097   3
  -2  18  15 149.781 96.3486   2
   2 -18  16 1676.17 354.211   3
  -2 -18  16 1566.42 306.621   3
  -2  18  16 1698.17 261.364   2
   2 -18  17 49.1284 107.859   3
  -2 -18  17 42.5345 110.357   3
  -2 -18  18-23.3171 90.2665   3
   2 -18  18 29.3799 96.4337   3
  -2 -18  19 193.136 125.337   3
   2 -18  19-83.1144 157.325   3
  -2 -18  20 1747.36 352.792   3
   2 -18  20 1882.02 427.802   3
  -2 -18  21 38.8620 105.200   3
  -2 -18  22 451.904 195.182   3
   2 -19   0 3534.24 388.899   3
   2 -19  -1 628.570 172.050   3
   2 -19   1 414.548 156.503   3
   2 -19   2 427.360 159.459   3
   2 -19  -2 293.188 127.258   3
   2 -19   3 3757.09 432.823   3
   2 -19  -3 4678.00 430.941   3
  -2 -19   4 1825.93 328.561   3
   2 -19   4 2120.66 327.432   3
   2 -19  -4 2112.42 288.748   3
   2 -19   5 520.892 158.417   3
   2 -19  -5 505.719 140.883   3
  -2 -19   5 706.819 191.881   3
  -2 -19   6-38.3142 90.2426   3
   2 -19  -6-12.5834 58.2242   3
   2 -19   6 65.4011 78.9149   3
  -2 -19   7 452.656 167.452   3
   2 -19  -7 422.604 122.182   3
   2 -19   7 407.231 158.983   3
   2 -19  -8 517.240 137.220   3
   2 -19   8 466.615 171.584   3
  -2 -19   8 522.937 172.191   3
   2 -19  -9 683.409 156.994   3
   2 -19   9 972.416 242.629   3
  -2 -19   9 936.276 230.966   3
  -2 -19  10 477.910 172.543   3
   2 -19  10 577.053 184.876   3
   2 -19 -10 530.607 137.861   3
   2 -19 -11 714.255 155.796   3
  -2 -19  11 771.142 217.464   3
   2 -19  11 760.826 229.422   3
  -2  19  11 747.186 186.900   2
   2 -19 -12 90.2429 77.3974   3
   2 -19  12 225.996 165.893   3
  -2  19  12 93.9725 81.5315   2
  -2 -19  12 201.417 139.686   3
   2 -19  13 1066.69 264.464   3
  -2  19  13 1292.08 229.047   2
  -2 -19  13 852.830 227.153   3
  -2 -19  14 44.1266 80.5135   3
  -2  19  14 96.9165 105.501   2
   2 -19  14 120.244 95.7418   3
   2 -19  15 1333.07 323.971   3
  -2 -19  15 1345.86 314.307   3
  -2 -19  16 245.742 153.271   3
   2 -19  16 139.998 106.528   3
  -2 -19  17 273.741 162.309   3
   2 -19  17 192.125 149.888   3
  -2 -19  18-33.4325 124.469   3
   2 -19  18-74.0915 93.4700   3
  -2 -19  19 1889.98 365.658   3
   2 -19  19 1273.87 336.208   3
  -2 -19  20 1184.68 306.252   3
   2 -20   0 6297.61 552.609   3
   2 -20  -1 951.069 216.061   3
   2 -20   1 1289.44 261.194   3
   2 -20  -2-3.56377 49.2928   3
   2 -20   2 329.461 154.016   3
   2 -20   3 1243.67 252.179   3
   2 -20  -3 842.444 193.023   3
  -2 -20   3 732.513 202.532   3
   2 -20  -4 2316.74 314.180   3
   2 -20   4 2105.43 339.220   3
  -2 -20   4 1860.56 317.928   3
   2 -20  -5 1109.86 213.153   3
   2 -20   5 796.404 218.019   3
  -2 -20   5 861.425 236.978   3
  -2 -20   6 651.483 186.758   3
   2 -20  -6 252.909 117.678   3
   2 -20   6 433.345 161.487   3
  -2 -20   7 310.156 172.214   3
   2 -20   7 21.9069 80.9103   3
   2 -20  -7 325.225 128.261   3
  -2 -20   8 2550.55 404.376   3
   2 -20   8 2554.86 389.035   3
   2 -20  -8 2570.43 309.920   3
  -2 -20   9 1062.21 256.673   3
   2 -20  -9 1046.71 199.222   3
   2 -20   9 936.357 240.892   3
  -2 -20  10 75.6544 117.329   3
   2 -20  10-32.6871 120.574   3
   2 -20 -10-120.835 75.2237   3
   2 -20 -11 213.500 91.3096   3
  -2 -20  11 305.438 167.693   3
   2 -20  11 211.004 143.378   3
  -2 -20  12 2474.13 394.535   3
   2 -20  12 3204.74 469.718   3
  -2 -20  13 261.935 195.857   3
   2 -20  13-36.3812 131.368   3
  -2 -20  14 697.777 223.324   3
   2 -20  14 316.656 182.536   3
   2 -20  15 118.924 115.179   3
  -2 -20  15 149.430 137.272   3
  -2 -20  16 864.899 257.612   3
   2 -20  16 824.538 286.797   3
  -2 -20  17 1825.10 356.846   3
   2 -20  17 2405.12 433.309   3
  -2 -20  18 515.607 239.271   3
   2 -21   0 260.774 127.092   3
   2 -21   1 313.578 157.366   3
   2 -21  -1-13.4459 67.4605   3
   2 -21  -2 158.470 114.288   3
   2 -21   2 248.447 124.170   3
   2 -21  -3 37.5461 83.2219   3
   2 -21   3 167.996 116.464   3
  -2 -21   3 152.321 143.960   3
   2 -21   4 171.569 118.156   3
   2 -21  -4 266.810 128.480   3
  -2 -21   4 457.608 176.135   3
  -2 -21   5 178.285 130.407   3
   2 -21  -5 378.510 140.433   3
   2 -21   5 93.1164 102.275   3
   2 -21   6-92.3780 127.660   3
  -2 -21   6-86.2591 128.714   3
   2 -21  -6 73.4963 50.1226   3
   2 -21  -7 31.9897 52.5949   3
   2 -21   7-43.3823 98.5866   3
   2 -21  -8 536.254 154.766   3
  -2 -21   8 336.746 116.725   3
   2 -21   8 320.710 149.077   3
  -2 -21   9 1497.38 310.882   3
   2 -21  -9 1329.18 224.136   3
   2 -21   9 1379.85 314.341   3
   2 -21 -10 59.3378 89.8863   3
   2 -21  10 4.06901 91.9682   3
   2 -21  11 247.907 152.137   3
  -2 -21  11 365.347 177.971   3
  -2 -21  12 1540.38 328.995   3
   2 -21  12 2316.45 410.678   3
  -2 -21  13 93.3401 113.461   3
   2 -21  13-18.0644 162.905   3
  -2 -21  14 240.248 155.303   3
   2 -21  14 535.474 205.869   3
  -2 -21  15 402.890 222.778   3
   2 -21  15 45.9324 114.262   3
   2 -22   0 108.371 110.428   3
   2 -22  -1 824.183 215.630   3
   2 -22   1 940.709 222.262   3
   2 -22  -2 296.308 147.728   3
   2 -22   2 440.669 178.915   3
  -2 -22   2 277.028 158.759   3
  -2 -22   3 1639.52 341.151   3
   2 -22   3 1710.41 321.288   3
   2 -22  -3 1729.03 292.721   3
   2 -22   4 153.115 109.153   3
   2 -22  -4 3.55883 58.0403   3
  -2 -22   4-6.97017 113.111   3
  -2 -22   5 1206.45 286.308   3
   2 -22   5 1485.88 321.308   3
   2 -22  -5 1675.65 282.955   3
  -2 -22   6 341.852 185.422   3
   2 -22  -6 265.700 130.443   3
   2 -22   6-98.8593 136.506   3
   2 -22  -7 1059.76 221.417   3
   2 -22   7 1341.63 302.413   3
  -2 -22   7 1342.10 322.767   3
  -2 -22   8 141.626 121.854   3
   2 -22   8 191.183 142.671   3
   2 -22  -8 15.6508 62.4288   3
   2 -22   9 196.684 161.691   3
   2 -22  -9 415.024 138.221   3
  -2 -22   9 433.329 181.741   3
  -2 -22  10 63.7969 138.523   3
   2 -22  10 206.366 137.211   3
  -2 -22  11 185.179 126.699   3
   2 -22  11 191.946 137.661   3
  -2 -22  12 265.221 151.491   3
   2 -22  12 249.162 156.448   3
  -2 -22  13 303.654 174.285   3
   2 -22  13 208.221 138.211   3
  -2 -23   0 772.652 246.460   3
   2 -23   0 865.402 248.604   3
  -2 -23   1 1362.07 324.604   3
   2 -23  -1 858.191 229.833   3
   2 -23   1 908.716 240.983   3
   2 -23   2 1130.59 287.810   3
  -2 -23   2 1251.73 313.805   3
   2 -23  -2 915.134 234.243   3
   2 -23   3 1164.21 284.458   3
   2 -23  -3 981.338 242.799   3
  -2 -23   3 1193.99 303.191   3
   2 -23   4-16.5497 72.7413   3
   2 -23  -4 27.3086 60.5857   3
  -2 -23   5-1.40457 89.4378   3
   2 -23  -5 45.0854 70.4250   3
   2 -23   5-146.190 135.508   3
   2 -23  -6 82.3273 87.0578   3
   2 -23   6-91.4760 80.6937   3
  -2 -23   6-108.896 110.030   3
  -2 -23   7 72.3104 106.073   3
   2 -23  -7 90.6810 96.9989   3
   2 -23   7 327.328 189.454   3
   2 -23  -8 263.130 118.180   3
   2 -23   8 223.858 173.738   3
  -2 -23   8 192.726 142.064   3
  -2 -23   9 665.393 262.110   3
   2 -23   9 585.801 218.307   3
   2 -23  10 145.125 134.074   3
   2 -23  11 495.710 222.421   3
  -2 -24   0 846.446 265.534   3
   2 -24   0 374.638 145.826   3
   2 -24   1 63.6704 108.877   3
   2 -24  -1 100.613 122.265   3
  -2 -24  -1 84.4849 107.507   3
  -2 -24   1 396.459 172.921   3
  -2 -24   2 884.922 270.834   3
   2 -24  -2 1434.43 293.559   3
   2 -24   2 706.189 251.342   3
   2 -24   3 123.741 116.990   3
  -2 -24   3 407.121 199.998   3
   2 -24  -3 187.684 122.626   3
   2 -24   4-37.5363 84.5685   3
   2 -24  -4 52.3572 75.4010   3
  -2 -24   4 97.0530 151.148   3
  -2 -24   5 40.8285 88.8291   3
   2 -24  -5 68.1187 60.0472   3
   2 -24   5 112.999 149.488   3
   2 -24  -6 154.886 111.987   3
   2 -24   6-277.290 151.889   3
   2 -24   7 108.127 145.421   3
   2 -24   8 16.4604 108.089   3
   2 -24   9 459.747 216.114   3
   2 -25   0 313.349 144.420   3
   2 -25   1 273.339 159.286   3
   2 -25  -1 261.699 139.149   3
   2 -25  -2 460.999 175.986   3
   2 -25   2 10.7541 81.6773   3
   2 -25  -3 146.554 117.836   3
   2 -25   3-78.2051 111.266   3
   2 -25   4 573.898 210.372   3
   2 -25  -4 730.863 208.581   3
   2 -25  -5 175.804 108.918   3
   2 -25   5 239.067 164.441   3
   2 -25   6 297.593 162.248   3
   2 -26   0 929.104 271.357   3
   2 -26  -1-69.4518 90.8012   3
   2 -26   1-70.0505 102.204   3
   2 -26  -2-35.6500 102.957   3
   2 -26   2-72.4219 105.572   3
   2 -26  -3 403.785 200.561   3
   3   0   0 1.94664 24.2416   1
   3   0   1-39.5571 51.2136   1
   3   0  -1 178.802 45.6501   1
   3   0   2 5331.94 315.639   1
   3   0  -2 5085.27 254.248   1
  -3   0  -3-27.5331 38.8563   2
   3   0  -3-2.68947 22.0653   1
   3   0   3-51.9299 58.0989   1
   3   0   4 12550.5 558.244   1
  -3   0  -4 13200.1 491.985   2
  -3   0   5 18.8758 13.5507   1
  -3   0  -5 16.5974 27.3733   2
   3   0   5-27.2578 61.0085   1
  -3   0   6 17792.9 427.066   1
   3   0   6 19418.8 758.722   1
  -3   0  -6 19582.3 604.435   2
   3   0   6 18781.2 642.724   2
   3   0   7-14.7539 56.4569   1
   3   0   7 47.8297 37.6119   2
  -3   0  -7-6.25682 25.7128   2
   3   0   8 1389.16 195.777   1
  -3   0  -8 1425.22 188.922   3
   3   0   8 1448.86 157.243   2
   3   0   9 5.22865 23.2748   2
  -3   0   9 4.29348 15.7255   3
  -3   0  -9 0.17565 31.6345   3
  -3   0  10 7076.51 266.142   3
   3   0  10 7213.36 501.676   1
  -3   0 -10 7355.75 460.550   3
   3   0  10 7196.59 375.915   2
  -3   0  11 10.0979 13.4266   3
   3   0  11 40.1309 24.0944   2
   3   0  11-13.8072 88.7931   1
  -3   0 -11-33.5760 34.6779   3
   3   0  12 2374.13 214.148   2
   3   0  12 2314.14 295.811   1
  -3   0  12 2149.70 146.004   3
  -3   0 -12 2188.11 260.362   3
   3   0  13-64.3960 89.7312   1
   3   0  13 5.93776 30.2260   2
  -3   0  13 24.5005 21.5387   3
   3   0  14 77.5958 45.9619   2
  -3   0  14 96.0939 27.3730   3
  -3   0  14 65.8752 30.0950   1
   3   0  14 75.8764 77.9955   1
  -3   0  15-21.1274 34.4637   3
  -3   0  15 6.68718 21.7600   1
   3   0  15 69.4310 54.5378   2
   3   0  15-30.9757 63.1018   1
   3   0  16 5656.69 374.073   2
   3   0  16 5284.83 515.773   1
  -3   0  16 5809.79 296.644   1
  -3   0  16 5830.15 312.383   3
   3   0  17 91.3010 112.390   1
   3   0  17 25.1447 40.8247   2
  -3   0  17 52.7617 54.4064   1
  -3   0  17 41.0871 51.3880   3
  -3   0  18 22434.2 764.977   3
   3   0  18 21671.2 1133.97   1
   3   0  18 23705.1 884.262   2
  -3   0  18 23611.8 756.258   1
   3   0  19 79.9676 67.5836   2
   3   0  19-35.5150 99.1691   1
  -3   0  19-12.4474 45.0067   1
  -3   0  19 83.8424 76.6533   3
  -3   0  20 1140.39 158.042   1
   3   0  20 1127.43 192.556   2
  -3   0  20 1311.15 175.131   3
   3   0  20 1335.34 268.130   1
   3   0  21-103.145 147.182   1
  -3   0  21-1.79100 48.7454   1
   3   0  22 1539.89 325.039   1
  -3   0  22 1747.08 213.721   1
   3   0  23-140.317 128.024   1
  -3   0  23-26.8795 43.6199   1
   3   0  24-157.381 147.622   1
  -3   0  24 7.41479 51.7733   1
   3   0  25-72.4266 112.490   1
   3   0  26 379.796 191.239   1
   3   0  27 99.1218 120.770   1
   3   0  28 20.9430 124.695   1
   3   0  29 43.4708 211.451   1
   3   0  30-55.4587 113.215   1
   3   0  31-86.4003 191.723   1
   3   0  32-262.343 189.562   1
  -3   1   0-2.30212 30.1761   1
   3  -1   0 10.0391 28.9200   1
   3   1   0 22.1086 37.5494   1
   3   1  -1 24097.4 683.462   1
  -3   1   1 23111.1 685.447   1
   3  -1   1 23636.3 757.619   1
   3   1   1 23910.0 743.446   1
  -3   1  -1 23789.1 741.910   1
   3  -1  -1 25980.2 727.006   1
  -3   1  -2 278.550 60.6634   2
  -3   1   2 282.954 54.5133   1
   3  -1   2 279.647 70.2864   1
   3   1  -2 354.362 64.4011   1
   3  -1  -2 360.155 62.0240   1
  -3   1  -3 736.488 117.727   2
   3   1  -3 697.213 72.3314   1
  -3   1   3 714.138 84.2145   1
   3  -1   3 631.141 117.534   1
  -3  -1  -3 807.235 109.609   2
  -3   1   4 26210.6 678.270   1
   3  -1   4 27149.6 903.294   1
  -3   1  -4 27472.0 855.063   3
   3   1  -4 27279.5 629.211   1
  -3  -1  -4 27337.2 771.047   2
  -3   1  -4 27415.2 815.235   2
   3  -1   5 225.635 92.0796   1
  -3  -1  -5 236.043 55.4949   2
  -3   1  -5 215.733 61.7309   2
  -3   1  -5 318.132 86.3664   3
   3  -1   5 358.149 87.8810   2
  -3   1   5 257.177 46.8933   1
  -3   1  -6 19216.2 631.502   2
  -3   1  -6 19563.7 718.153   3
  -3  -1  -6 19193.3 585.596   2
   3  -1   6 19275.6 770.126   1
   3  -1   6 18917.9 670.814   2
  -3   1   6 18810.3 499.351   1
   3  -1   7 84.8574 39.0649   2
  -3   1   7 145.236 31.3718   1
   3  -1   7 20.9477 59.1438   1
  -3  -1  -7 149.136 43.3250   2
  -3   1  -7 92.8235 41.1628   2
  -3   1  -7 99.1415 53.2259   3
   3   1   7 84.2113 45.4049   2
  -3   1  -8 3280.66 284.097   3
   3   1   8 3007.55 220.107   2
   3  -1   8 3177.38 300.761   1
   3  -1   8 3113.90 242.629   2
  -3   1   8 3030.51 134.167   3
  -3  -1   9 48.5968 28.4491   3
   3   1   9-4.47502 32.3874   2
  -3   1   9 42.5847 17.6757   3
   3  -1   9 35.5830 40.6899   2
   3  -1   9-68.5246 92.5025   1
  -3   1  -9-24.9477 36.3458   3
   3   1  10 234.434 58.1413   2
   3  -1  10 249.173 71.0346   2
  -3   1  10 252.335 37.7912   3
   3  -1  10 94.8531 46.7619   1
  -3  -1  10 262.079 53.7563   3
  -3   1 -10 273.162 92.7017   3
  -3  -1 -10 283.460 88.1582   3
  -3  -1  11 190.288 51.6923   3
   3  -1  11 201.855 59.6215   2
   3   1  11 173.180 57.1957   2
  -3   1  11 201.461 37.4799   3
  -3   1 -11 188.692 88.0479   3
   3  -1  11 71.2809 70.9924   1
  -3  -1 -11 237.490 90.0262   3
  -3  -1  12 99.6554 46.6688   3
   3  -1  12 104.497 47.6621   2
  -3   1  12 167.239 36.7520   3
  -3   1 -12 176.684 94.6767   3
   3  -1  12 54.1322 78.5977   1
  -3  -1 -12 154.558 79.1769   3
   3   1  12 116.371 48.5074   2
  -3  -1  13 600.425 62.1614   1
  -3  -1  13 669.980 94.3804   3
   3   1  13 880.636 125.318   2
  -3   1  13 784.739 82.6517   3
   3  -1  13 629.361 120.011   2
   3  -1  13 643.044 153.387   1
  -3  -1  14 27.5210 20.8380   1
   3  -1  14 27.4412 30.2423   2
   3   1  14 28.0048 39.8187   2
  -3  -1  14 54.9334 36.3901   3
  -3   1  14 56.4939 32.2809   3
   3  -1  14-17.9960 91.3083   1
   3  -1  15 4086.79 434.678   1
   3  -1  15 3928.36 315.707   2
   3   1  15 4076.89 297.262   2
  -3  -1  15 3884.03 207.817   1
  -3  -1  15 4098.24 258.214   3
  -3   1  15 4014.45 223.899   3
   3  -1  16 13142.9 812.633   1
  -3  -1  16 13158.8 458.052   1
   3   1  16 13444.4 585.523   2
   3  -1  16 13627.9 634.607   2
  -3  -1  16 13483.8 535.549   3
  -3   1  16 13117.4 473.477   3
   3   1  16 12660.9 825.135   1
  -3  -1  17 424.448 74.5515   1
   3   1  17 319.619 97.9082   2
   3  -1  17 306.433 99.2258   2
  -3  -1  17 307.744 81.9454   3
   3  -1  17 276.843 161.323   1
   3   1  17 283.100 157.487   1
   3   1  18 122.239 101.925   1
   3  -1  18 149.179 109.779   1
   3   1  18 119.690 70.5094   2
   3  -1  18 271.391 102.786   2
  -3  -1  18 96.3454 40.4656   3
  -3  -1  18 117.224 34.5441   1
   3   1  19 9953.66 529.434   2
  -3  -1  19 9672.26 491.979   3
  -3  -1  19 9047.60 430.748   1
   3   1  19 9489.57 767.182   1
   3  -1  19 9247.10 727.363   1
   3   1  20 4396.66 364.179   2
  -3  -1  20 4977.18 324.958   1
  -3   1  20 4979.21 356.501   1
   3   1  20 4579.10 541.891   1
  -3  -1  20 4980.85 358.818   3
   3  -1  20 4466.26 518.550   1
  -3  -1  21 2966.97 285.404   3
  -3  -1  21 3410.43 277.283   1
   3   1  21 2691.14 292.870   2
   3   1  21 2567.53 414.952   1
  -3   1  21 3032.41 286.299   1
   3  -1  21 2394.76 369.530   1
  -3   1  22 2602.46 271.037   1
  -3  -1  22 2645.43 253.802   1
   3  -1  22 1893.78 366.157   1
  -3  -1  22 2409.30 276.773   3
   3   1  22 2596.40 420.201   1
   3   1  23 1336.11 303.725   1
  -3   1  23 1216.08 200.085   1
  -3  -1  23 909.311 157.881   1
   3  -1  23 1155.87 263.816   1
   3   1  24-100.028 138.152   1
   3  -1  24-39.8664 125.052   1
  -3   1  24 115.745 85.6529   1
   3   1  25 5.12729 92.1967   1
   3  -1  25 170.034 109.394   1
   3   1  26 19.3660 77.9092   1
   3  -1  26 150.239 130.410   1
   3   1  27 349.376 183.117   1
   3  -1  27 346.564 235.976   1
   3   1  28 736.888 284.737   1
   3  -1  28 1259.74 336.268   1
   3   1  29 586.130 267.499   1
   3  -1  29 581.794 243.716   1
   3   1  30 5.77138 146.569   1
   3  -1  30 49.1928 100.799   1
   3   1  31 319.215 205.362   1
   3  -1  31 22.1175 103.537   1
   3  -1  32 159.878 139.001   1
   3   1  32 305.323 227.990   1
   3  -2   0 45.0723 36.1828   1
  -3   2   0-26.1897 32.1959   3
  -3   2   0-16.4899 31.5367   1
  -3   2  -1 1373.37 140.212   3
  -3   2   1 1401.04 129.191   3
  -3   2   1 1349.60 142.593   1
  -3   2  -1 1448.17 158.247   1
   3  -2  -1 1435.46 142.973   1
  -3   2  -1 1448.76 165.815   2
   3  -2   1 1469.81 169.939   1
  -3   2  -2 906.499 130.353   2
  -3   2  -2 988.897 130.780   3
  -3   2  -2 989.909 135.107   1
  -3   2   2 1050.79 118.779   1
   3  -2   2 1177.60 150.308   1
  -3   2   3 56636.0 1322.48   1
   3  -2   3 61382.3 1524.29   1
  -3   2  -3 59860.8 1493.41   1
   3   2  -3 55651.7 1238.50   1
  -3   2  -3 61941.0 1437.28   3
  -3   2  -3 59928.3 1461.92   2
  -3  -2  -4 462.409 78.9132   2
   3   2  -4 456.136 53.9123   1
  -3   2  -4 389.775 94.8558   1
  -3   2  -4 485.559 94.9100   2
  -3   2   4 503.066 77.1856   1
  -3   2  -4 504.980 101.373   3
   3  -2   4 533.932 116.985   1
   3  -2   5 26.4796 31.3912   2
  -3   2  -5 136.895 67.0809   1
  -3  -2  -5 162.066 48.9661   2
  -3   2   5 107.453 32.4908   1
   3  -2   5 83.4164 45.0963   1
  -3   2  -5 136.994 54.2341   2
  -3   2  -5 203.847 73.2894   3
  -3   2  -6 34960.4 978.984   2
   3  -2   6 35863.5 1033.54   2
   3  -2   6 35712.2 1139.08   1
  -3   2  -6 35468.4 1049.83   3
  -3  -2  -6 34619.5 867.754   2
  -3   2   6 34110.7 842.214   1
  -3  -2  -7 4035.37 213.696   2
  -3   2  -7 3886.95 262.660   2
   3  -2   7 4488.32 356.489   1
  -3   2  -7 3831.96 301.708   3
   3  -2   7 3945.83 286.207   2
   3  -2   8 4491.66 368.855   1
  -3   2  -8 4920.27 341.120   3
   3  -2   8 4697.32 314.321   2
   3  -2   9 3362.09 325.788   1
   3   2   9 3684.13 232.253   2
  -3   2  -9 3722.79 306.113   3
   3  -2   9 3107.08 255.659   2
   3   2  10 26.5128 26.1186   2
  -3  -2  10 107.386 47.3418   3
   3  -2  10 24.1887 38.7591   2
  -3   2 -10 69.1569 44.8306   3
   3  -2  10-26.1423 75.0921   1
   3  -2  11 319.315 107.533   1
   3  -2  11 142.648 58.2887   2
  -3  -2  11 188.750 55.5552   3
   3   2  11 263.190 64.0728   2
  -3   2 -11 175.734 66.8976   3
   3  -2  12 2285.59 298.482   1
  -3  -2  12 2397.99 186.542   3
   3  -2  12 2463.16 237.101   2
   3   2  12 2584.02 205.214   2
   3   2  13 8805.02 406.087   2
   3  -2  13 8588.44 597.363   1
  -3  -2  13 8505.48 382.000   3
   3  -2  13 8181.34 456.753   2
   3  -2  14 2158.49 302.729   1
   3  -2  14 2142.12 231.994   2
  -3  -2  14 1621.78 105.640   1
   3   2  14 2425.14 207.311   2
  -3  -2  14 2311.75 198.464   3
   3   2  15 2629.93 223.315   2
   3  -2  15 2665.45 268.171   2
  -3  -2  15 2667.31 217.229   3
   3  -2  15 2341.59 324.764   1
  -3  -2  15 2272.77 145.767   1
   3  -2  16-91.6249 123.133   1
  -3  -2  16 13.7625 27.5068   1
  -3  -2  16 42.3535 31.4307   3
   3   2  16 23.0259 25.2703   2
   3  -2  16 26.5831 64.7243   2
   3   2  17 3693.13 290.974   2
   3  -2  17 3666.94 329.866   2
  -3  -2  17 3725.28 282.261   3
   3  -2  17 3777.63 436.531   1
  -3  -2  17 3811.91 226.804   1
   3  -2  18 2042.33 338.990   1
  -3  -2  18 2235.93 235.059   3
   3   2  18 2401.89 235.166   2
  -3  -2  18 2590.75 196.923   1
  -3  -2  19 1165.54 139.342   1
   3   2  19 1043.68 157.760   2
  -3  -2  19 1071.48 160.357   3
   3  -2  19 1050.80 249.401   1
  -3  -2  20 47.9372 44.1738   1
   3   2  20 119.930 92.3948   2
  -3  -2  20 187.427 86.3642   3
   3  -2  20 295.848 151.399   1
   3   2  21 5778.78 414.487   2
   3   2  21 7338.05 686.614   1
  -3  -2  21 6475.99 445.018   3
   3  -2  21 5624.07 608.188   1
  -3  -2  21 6841.58 388.998   1
   3  -2  22 4136.58 506.123   1
  -3  -2  22 4011.73 370.264   3
   3   2  22 4510.37 549.979   1
  -3  -2  22 4365.42 323.346   1
  -3  -2  23-71.5194 57.8419   1
  -3   2  23 30.2659 63.7158   1
   3   2  23-82.3079 121.070   1
   3  -2  23 99.4476 93.4148   1
  -3  -2  23 83.9648 73.7162   3
  -3   2  24 167.847 94.9343   1
   3  -2  24-28.3046 120.583   1
  -3  -2  24 149.815 71.7674   3
   3   2  24 220.597 130.275   1
   3   2  25-162.936 166.288   1
   3  -2  25 58.3473 112.259   1
  -3  -2  25 7.16157 56.6073   3
   3   2  26 177.743 139.216   1
   3  -2  26 379.867 215.600   1
   3   2  27 557.177 240.376   1
   3  -2  27 335.221 202.663   1
   3  -2  28 374.426 222.786   1
   3   2  28-168.849 143.220   1
   3  -2  29-131.154 185.380   1
   3   2  29 17.4121 120.469   1
   3  -2  30 678.942 270.149   1
   3   2  30 973.855 326.464   1
   3  -2  31-30.1020 129.724   1
   3   2  31 539.071 250.328   1
   3  -2  32 422.384 219.490   1
   3  -3   0 22.8790 34.0288   1
  -3   3   0 79.2321 57.4355   1
  -3   3   0 169.268 65.8565   3
  -3   3   0 39.2277 41.8339   2
  -3   3   1 63918.9 1527.98   1
  -3   3  -1 63632.5 1573.29   1
  -3   3   1 65592.9 1415.52   3
  -3   3  -1 65651.7 1480.83   3
   3  -3   1 65884.3 1626.38   1
  -3   3  -1 65221.8 1630.86   2
  -3   3   2 5872.09 253.606   3
  -3   3  -2 5206.75 299.551   3
  -3   3  -2 5642.79 341.137   1
   3  -3   2 5742.35 369.798   1
  -3   3   2 5550.37 301.537   1
  -3   3  -2 5759.40 350.629   2
  -3   3   3 3609.54 177.096   3
  -3   3  -3 3678.88 245.334   3
  -3   3  -3 3506.45 274.833   1
  -3   3   3 3803.59 238.067   1
   3  -3   3 3735.41 297.086   1
  -3   3  -3 3646.49 272.725   2
  -3   3  -4 2232.37 198.041   3
  -3   3  -4 2358.79 211.343   2
  -3   3   4 2294.85 124.305   3
  -3   3   4 2247.91 171.676   1
   3  -3   4 2409.14 224.649   2
  -3   3  -4 2229.67 222.989   1
   3  -3   4 2074.12 226.977   1
   3  -3   5 3108.26 280.385   1
  -3   3  -5 2914.03 261.978   1
  -3   3  -5 3150.10 241.659   2
  -3   3   5 2791.42 123.117   3
  -3   3  -5 2869.93 239.211   3
  -3   3   5 2900.53 195.596   1
   3  -3   5 2601.83 238.227   2
  -3  -3  -5 2674.98 173.166   2
  -3   3  -6 56531.2 1416.84   2
  -3   3  -6 57285.6 1448.95   3
   3  -3   6 57285.8 1578.04   1
  -3   3  -6 58067.2 1562.36   1
   3  -3   6 56954.1 1469.34   2
  -3  -3  -6 54673.6 1229.14   2
   3  -3   7 13059.7 650.255   1
  -3  -3  -7 13616.2 414.671   2
  -3   3  -7 12943.8 580.400   3
  -3   3  -7 12861.9 532.857   2
  -3   3  -7 14576.2 660.506   1
   3  -3   7 13296.3 574.675   2
   3  -3   8 21221.9 880.382   1
  -3   3  -8 21779.1 795.488   3
   3  -3   8 21760.0 773.757   2
   3  -3   9 27140.3 910.956   2
   3  -3   9 29069.2 1073.64   1
  -3   3  -9 28120.6 946.269   3
   3  -3  10 18187.7 710.878   2
   3  -3  10 18806.4 860.955   1
  -3  -3  10 18504.7 608.217   3
  -3   3 -10 18950.4 758.743   3
   3   3  10 18805.5 581.788   2
   3  -3  11 1057.01 155.720   2
  -3  -3  11 984.864 122.312   3
   3  -3  11 1236.28 217.188   1
  -3   3 -11 1176.92 180.386   3
   3   3  11 1012.86 116.586   2
  -3  -3  12 207.192 65.6967   3
   3   3  12 376.015 74.3800   2
   3  -3  12 404.835 101.630   2
   3  -3  12 273.495 119.359   1
   3  -3  13 4957.02 364.203   2
   3  -3  13 5086.79 460.003   1
  -3  -3  13 5095.08 305.797   3
   3   3  13 5030.94 282.691   2
  -3  -3  14 7076.19 371.995   3
   3  -3  14 7221.75 448.562   2
   3  -3  14 6906.81 548.523   1
   3   3  14 7506.86 365.946   2
   3   3  15 1619.55 165.082   2
  -3  -3  15 1642.64 183.480   3
   3  -3  15 1471.39 261.004   1
   3  -3  15 1590.65 215.630   2
   3   3  16 4160.01 282.715   2
  -3  -3  16 4084.89 299.398   3
   3  -3  16 4593.03 462.057   1
  -3  -3  17 94.8299 60.9989   3
   3   3  17 25.4418 53.2002   2
   3  -3  17 161.574 102.620   1
   3  -3  18 12854.6 836.286   1
   3   3  18 13351.6 568.820   2
  -3  -3  18 13784.6 622.998   3
  -3  -3  18 13302.9 474.570   1
  -3  -3  19 972.207 125.607   1
   3   3  19 803.844 137.980   2
  -3  -3  19 813.153 154.988   3
   3  -3  19 468.355 172.827   1
   3   3  20 2318.48 233.446   2
  -3  -3  20 2200.46 255.779   3
   3  -3  20 2316.22 375.195   1
  -3  -3  20 2428.66 207.109   1
   3   3  21 2413.98 256.471   2
   3  -3  21 1956.12 353.003   1
  -3  -3  21 2472.84 279.462   3
  -3  -3  21 2683.14 230.026   1
  -3  -3  22 1313.85 172.835   1
   3  -3  22 1231.56 291.466   1
  -3  -3  22 1377.13 216.954   3
  -3  -3  23 629.672 128.046   1
   3  -3  23 425.403 214.116   1
  -3  -3  23 558.931 156.208   3
   3   3  24 7.18312 135.160   1
  -3  -3  24 283.008 127.054   3
   3  -3  24 110.748 115.213   1
   3   3  25 651.339 227.042   1
   3  -3  25 408.340 202.001   1
   3   3  26 7.84791 151.292   1
   3  -3  26 339.829 189.647   1
  -3  -3  26 182.615 95.9854   3
   3  -3  27-362.050 186.847   1
   3   3  27 19.8444 101.451   1
   3  -3  28-42.6049 142.362   1
   3   3  28 7.27105 93.5891   1
   3  -3  29 101.056 109.431   1
   3   3  29 298.793 172.716   1
   3  -3  30 285.281 204.465   1
   3   3  30 175.044 196.276   1
   3  -3  31 47.6774 110.011   1
   3   3  31-118.337 161.181   1
   3  -3  32-45.8498 110.511   1
  -3   4   0 18.8683 49.1314   2
  -3   4   0-19.4437 32.3251   1
  -3   4   0-2.09837 21.5833   3
  -3   4  -1 8943.02 373.933   3
  -3   4  -1 9390.23 457.874   1
  -3   4   1 9452.73 344.861   3
   3  -4   1 9697.75 475.197   1
  -3   4   1 9774.07 501.856   2
  -3   4   1 9630.51 446.460   1
  -3   4  -1 8913.69 467.111   2
  -3   4  -2 741.866 121.866   1
  -3   4  -2 668.826 117.308   2
  -3   4   2 694.643 111.085   1
  -3   4   2 672.765 75.5480   3
  -3   4  -2 733.264 104.912   3
   3  -4   2 753.558 121.144   3
   3  -4   2 646.042 124.399   1
  -3   4  -3 10846.5 502.800   2
  -3   4  -3 10557.5 514.234   1
  -3   4  -3 10818.6 444.176   3
  -3   4   3 10502.7 330.892   3
  -3   4   3 10635.0 447.954   1
   3  -4   3 10400.7 496.392   3
   3  -4   3 10972.9 541.024   1
   3  -4   3 10894.8 526.007   2
  -3   4  -4 10699.6 456.849   3
  -3   4   4 10253.9 301.476   3
  -3   4  -4 11123.7 534.718   1
  -3   4  -4 9792.81 475.907   2
   3  -4   4 10058.6 489.483   3
  -3   4   4 10022.1 430.749   1
   3  -4   4 11184.8 563.104   1
   3  -4   4 10333.3 505.197   2
  -3   4   5 11094.1 289.239   3
  -3   4  -5 11226.0 507.197   2
  -3   4  -5 11151.4 484.425   3
   3  -4   5 10717.7 530.095   3
  -3   4  -5 11670.1 570.018   1
  -3  -4  -5 10825.9 374.258   2
   3  -4   5 12083.0 593.491   1
   3  -4   5 11218.6 529.829   2
  -3   4  -6 9765.78 468.259   2
  -3   4  -6 9851.97 470.197   3
   3  -4   6 9684.86 512.394   3
  -3   4  -6 10403.5 543.701   1
   3  -4   6 9876.08 546.167   1
   3  -4   6 9328.56 484.617   2
  -3  -4  -6 9707.96 326.091   2
  -3  -4  -7 7863.46 272.663   2
  -3   4  -7 8277.34 492.819   1
   3  -4   7 8236.89 484.294   3
  -3   4  -7 8074.77 414.583   2
  -3   4  -7 8268.03 437.890   3
   3  -4   7 8071.69 445.152   2
   3  -4   7 7530.38 494.076   1
  -3   4  -8 45235.2 1249.27   3
   3  -4   8 41867.6 1377.19   1
  -3   4  -8 46019.7 1381.84   1
   3  -4   8 41233.0 1306.15   3
   3  -4   8 43400.1 1252.50   2
   3  -4   9 46985.5 1339.09   2
  -3   4  -9 47534.5 1343.13   3
   3  -4   9 47076.2 1496.14   1
  -3   4  -9 53013.8 1519.37   1
   3  -4   9 43687.0 1412.14   3
  -3  -4  10 32161.1 929.777   3
   3  -4  10 33318.7 1054.83   2
   3  -4  10 31894.7 1191.36   1
  -3   4 -10 36208.8 1226.51   1
  -3   4 -10 33358.0 1066.87   3
   3  -4  10 31180.3 1138.67   3
   3  -4  11 6026.04 478.300   1
   3  -4  11 6206.97 401.466   2
  -3  -4  11 5944.28 335.248   3
   3  -4  11 6310.87 465.318   3
   3  -4  12 3054.69 286.185   2
   3  -4  12 3021.46 343.044   1
  -3  -4  12 3107.56 235.489   3
   3   4  12 3100.60 193.696   2
  -3  -4  13 1990.33 195.041   3
   3  -4  13 1676.82 261.614   1
   3  -4  13 2025.63 234.478   2
   3   4  13 2057.49 162.265   2
   3   4  14 318.540 63.5199   2
   3  -4  14 386.334 117.349   1
  -3  -4  14 279.186 80.6658   3
   3  -4  14 307.557 108.548   2
  -3  -4  15 4887.29 331.621   3
   3  -4  15 4646.49 462.152   1
   3   4  15 5109.05 285.507   2
   3  -4  16 37.8025 82.0992   1
   3   4  16 0.21375 31.4802   2
  -3  -4  16 105.524 69.8137   3
  -3  -4  17 2022.98 226.099   3
   3  -4  17 1714.36 284.926   1
   3   4  17 2195.00 192.809   2
   3  -4  18 2171.10 335.786   1
  -3  -4  18 2103.33 247.645   3
   3   4  18 2164.88 200.110   2
   3   4  19 6724.51 385.489   2
   3  -4  19 6485.17 597.212   1
  -3  -4  19 7403.33 467.987   3
   3   4  20 1368.24 173.441   2
   3  -4  20 1030.27 258.821   1
  -3  -4  20 1565.71 219.129   3
   3  -4  21 30.8257 109.402   1
  -3  -4  21-37.7025 68.9772   3
   3  -4  22 1951.51 353.127   1
  -3  -4  22 2565.82 299.392   3
   3  -4  23 1849.02 350.305   1
  -3  -4  23 1829.68 275.303   3
   3  -4  24 233.874 176.579   1
  -3  -4  24 254.331 154.359   3
   3  -4  25 201.961 156.250   1
  -3  -4  25 96.7791 100.876   3
  -3  -4  26 273.071 120.883   3
   3  -4  26 325.623 148.907   1
   3   4  26 193.652 171.233   1
   3  -4  27 499.090 210.724   1
   3   4  27 844.084 332.975   1
   3   4  28 197.398 161.583   1
   3  -4  28 16.7929 85.1849   1
   3   4  29 345.218 208.078   1
   3  -4  29 231.405 213.314   1
   3   4  30 331.440 230.343   1
   3  -4  30 81.1100 135.372   1
   3   4  31 74.1957 95.6488   1
   3  -4  31 309.080 192.703   1
  -3   5   0 0.95818 59.7074   2
  -3   5   0 85.7657 40.7256   1
  -3   5   0 6.00111 23.7875   3
   3  -5   0 20.7884 44.5020   3
  -3   5   1 11433.8 396.986   3
  -3   5  -1 11336.2 431.744   3
   3  -5   1 11709.6 482.534   3
   3  -5  -1 11976.5 449.384   3
  -3   5   1 11726.2 519.803   1
  -3   5   1 11630.4 562.428   2
  -3   5  -1 11602.3 537.195   1
  -3   5  -1 12019.3 556.867   2
  -3   5   2 875.342 137.892   2
   3  -5  -2 840.421 113.162   3
  -3   5   2 773.432 122.918   1
  -3   5   2 1027.45 98.1763   3
  -3   5  -2 851.152 143.972   2
  -3   5  -2 774.984 106.888   3
   3  -5   2 899.580 138.268   3
  -3   5  -2 911.857 143.506   1
   3  -5   2 1179.58 165.982   2
  -3   5  -3 6269.75 387.075   2
  -3   5   3 6571.99 248.653   3
  -3   5  -3 6816.49 412.725   1
  -3   5  -3 6554.14 337.488   3
   3  -5   3 6363.18 375.311   3
  -3   5   3 6721.69 363.158   1
   3  -5   3 6210.51 410.845   1
   3  -5   3 6512.81 404.124   2
  -3   5  -4 7552.98 385.298   3
   3  -5   4 7894.73 434.740   3
  -3   5  -4 7797.03 427.099   2
  -3   5   4 8112.09 263.107   3
  -3   5  -4 7575.78 458.109   1
   3  -5   4 7417.15 467.225   1
   3  -5   4 7855.17 449.829   2
  -3   5   5 121.227 26.0543   3
   3  -5   5 168.271 76.9924   2
   3  -5   5 47.2102 58.2210   1
  -3   5  -5 151.117 67.2337   3
  -3   5  -5 199.476 93.3988   2
  -3   5  -5 67.8859 66.9710   1
   3  -5   5 187.917 94.1044   3
  -3   5  -6 38665.0 1088.42   3
  -3   5  -6 37561.1 1103.87   2
  -3   5  -6 40595.1 1243.20   1
   3  -5   6 39119.5 1258.41   1
  -3  -5  -6 36224.5 829.190   2
   3  -5   6 37833.6 1155.28   2
   3  -5   6 37505.0 1159.64   3
  -3  -5  -7 22329.3 527.422   2
  -3   5  -7 22602.9 788.048   3
   3  -5   7 21883.2 861.210   3
  -3   5  -7 25075.1 932.119   1
   3  -5   7 23003.0 934.793   1
   3  -5   7 22731.5 836.404   2
  -3   5  -8 8372.88 446.547   3
   3  -5   8 7774.16 490.791   3
   3   5  -8 7488.82 263.894   1
   3  -5   8 8330.54 535.144   1
  -3   5  -8 8449.05 518.707   1
   3  -5   8 8353.05 465.207   2
   3  -5   9 3588.05 306.021   2
   3   5  -9 3164.52 155.833   1
  -3   5  -9 3483.42 289.600   3
  -3   5  -9 4076.77 359.037   1
   3  -5   9 2893.04 305.543   3
   3  -5   9 3514.15 353.369   1
   3   5 -10 2029.77 120.382   1
   3  -5  10 2422.92 254.082   2
  -3   5 -10 2328.75 243.781   3
  -3   5 -10 2530.00 297.951   1
  -3  -5  10 2372.67 216.825   3
   3  -5  10 2340.62 280.440   3
   3  -5  10 2029.88 275.952   1
  -3  -5  11 185.566 70.1759   3
   3  -5  11 329.915 100.222   2
   3  -5  11 238.656 113.701   1
   3  -5  11 150.833 82.9588   3
  -3  -5  12 361.318 85.0404   3
   3  -5  12 412.549 110.328   2
   3  -5  12 233.235 68.9929   1
   3  -5  12 329.850 125.043   3
  -3  -5  13 864.364 134.354   3
   3  -5  13 545.593 164.281   1
   3  -5  13 712.982 187.359   3
   3  -5  14 10549.3 696.132   1
  -3  -5  14 10893.9 517.489   3
   3  -5  14 9991.84 655.958   3
   3   5  14 10669.4 376.106   2
   3  -5  15 3376.63 393.817   1
  -3  -5  15 3461.50 285.590   3
   3  -5  15 3041.68 367.279   3
   3   5  15 3488.59 207.193   2
  -3  -5  16 1908.46 221.931   3
   3  -5  16 1635.17 280.966   3
   3  -5  16 2049.57 311.055   1
   3   5  16 1966.65 160.884   2
  -3  -5  17 56.6451 40.4940   3
   3   5  17 101.954 40.2086   2
   3  -5  17 59.1433 112.530   1
   3   5  18 4777.01 280.797   2
   3  -5  18 4131.90 474.771   1
  -3  -5  18 4624.45 367.903   3
   3   5  19 880.036 123.421   2
  -3  -5  19 1001.15 181.360   3
   3  -5  19 1316.96 287.188   1
   3   5  20 2290.67 209.581   2
  -3  -5  20 2445.84 287.784   3
   3  -5  20 2771.36 412.337   1
   3  -5  21 6003.21 605.446   1
  -3  -5  21 6535.12 499.067   3
  -3  -5  22 516.949 124.388   3
   3  -5  22 418.579 189.225   1
  -3  -5  23 1368.60 240.982   3
   3  -5  23 1181.05 305.227   1
  -3  -5  24 126.121 79.6316   3
   3  -5  24 295.501 151.372   1
  -3  -5  25 91.6339 106.887   3
   3  -5  25 204.801 152.670   1
  -3  -5  26 882.436 213.702   3
   3  -5  26 944.272 295.552   1
  -3  -5  27 164.726 136.334   3
   3  -5  27 71.5779 140.901   1
   3  -5  28 182.006 145.185   1
   3   5  28 125.703 130.907   1
   3   5  29 156.382 129.472   1
   3  -5  29 8.78994 104.834   1
   3   5  30 199.796 221.072   1
   3  -5  30-126.541 161.665   1
   3  -5  31 22.9191 112.578   1
  -3   6   0-34.0213 55.7055   2
  -3   6   0 12.0012 20.6151   3
  -3   6   0-19.0097 35.4521   1
  -3   6   1 13772.1 457.076   3
  -3   6  -1 13706.8 489.254   3
   3  -6  -1 13474.4 506.653   3
   3  -6   1 14169.7 549.708   3
  -3   6   1 14552.4 604.127   1
  -3   6  -1 14195.0 627.067   1
  -3   6   1 13802.4 643.185   2
  -3   6  -1 13291.2 618.371   2
  -3   6  -2 1949.63 213.247   2
  -3   6   2 2047.55 144.646   3
   3  -6   2 2021.82 199.926   3
  -3   6  -2 1938.85 173.168   3
   3  -6  -2 2127.56 172.386   3
  -3   6   2 1858.75 199.502   1
   3  -6   2 2095.39 230.150   2
  -3   6   2 1905.71 228.931   2
  -3   6  -2 2343.57 240.801   1
  -3   6   3 23271.1 605.661   3
  -3   6  -3 23848.9 844.608   2
  -3   6  -3 23885.9 733.894   3
   3  -6   3 22895.9 803.438   3
   3  -6  -3 22632.8 648.617   3
  -3   6   3 22328.3 881.654   2
   3  -6   3 23067.6 856.994   2
  -3   6  -3 24718.5 891.884   1
  -3   6   4 2389.53 137.597   3
  -3   6  -4 2304.77 253.729   1
  -3   6  -4 2526.80 243.853   2
   3  -6   4 2569.14 250.876   3
   3  -6  -4 2365.55 156.960   3
   3  -6   4 2237.22 255.430   1
  -3   6  -4 2383.84 203.795   3
   3  -6   4 2464.86 252.442   2
  -3   6  -5 47012.8 1374.33   1
  -3   6  -5 44008.0 1264.67   2
   3  -6   5 45744.5 1293.88   3
   3  -6  -5 42655.6 975.618   3
   3  -6   5 45232.9 1374.01   1
  -3   6  -5 43641.0 1180.95   3
   3  -6   5 44205.5 1305.16   2
  -3   6  -6 54373.7 1398.12   3
  -3   6  -6 58650.2 1610.20   1
   3  -6   6 53471.4 1508.78   3
  -3   6  -6 54192.9 1455.36   2
   3  -6   6 56426.3 1618.92   1
  -3  -6  -6 52921.4 1103.81   2
   3  -6   6 53081.2 1502.13   2
  -3   6  -7 12530.3 550.204   3
  -3  -6  -7 11617.2 291.549   2
  -3   6  -7 14433.9 686.749   1
   3  -6   7 12417.3 620.162   3
   3  -6   7 13473.4 689.680   1
   3  -6   7 13238.9 614.414   2
  -3   6  -8 372.105 113.115   1
   3  -6   8 325.908 124.463   1
   3  -6   8 306.862 99.9289   2
   3   6  -8 338.638 60.7451   1
   3  -6   8 311.413 116.653   3
  -3   6  -8 285.505 88.0459   3
  -3   6  -9 8193.41 457.941   3
   3  -6   9 8167.75 518.465   3
   3  -6   9 8571.64 495.716   2
  -3   6  -9 8800.93 554.999   1
   3  -6   9 8264.47 565.259   1
   3   6  -9 8265.67 319.425   1
   3  -6  10 58.5431 67.4416   1
   3  -6  10 66.2000 51.5625   2
  -3  -6  10 120.351 48.5196   3
   3   6 -10 78.5795 31.4105   1
   3  -6  10 194.005 96.4004   3
  -3  -6  11 2104.59 216.530   3
   3  -6  11 1902.46 272.208   1
   3   6 -11 2053.49 145.409   1
   3  -6  11 2010.51 267.611   3
  -3  -6  12 3522.26 286.564   3
   3  -6  12 3753.26 373.039   3
   3   6 -12 3888.79 207.972   1
   3  -6  12 3626.25 389.145   1
  -3  -6  13 3976.67 312.239   3
   3  -6  13 3859.07 394.010   3
   3  -6  13 3633.80 389.654   1
  -3  -6  14 89.1871 61.0450   3
   3  -6  14 88.7433 92.5850   1
   3  -6  14 7.73075 54.2082   3
  -3  -6  15 1374.44 186.478   3
   3  -6  15 1522.82 257.963   1
   3  -6  15 1081.56 226.353   3
   3   6  16 441.463 61.6104   2
  -3  -6  16 485.159 119.551   3
   3  -6  16 666.350 189.444   1
   3  -6  16 465.133 153.231   3
  -3  -6  17 4429.37 360.087   3
   3  -6  17 3675.84 424.693   3
   3   6  17 3647.01 203.253   2
   3  -6  17 3934.21 448.161   1
   3   6  18 737.244 94.8092   2
  -3  -6  18 807.126 159.751   3
   3  -6  18 868.746 224.561   1
   3  -6  18 731.975 207.497   3
   3   6  19 188.616 55.5744   2
  -3  -6  19 227.409 94.6072   3
   3  -6  19 183.222 134.746   1
   3  -6  19 200.800 135.117   3
  -3  -6  20-54.0070 67.9678   3
   3  -6  20-91.9349 95.9126   1
   3  -6  21 1645.82 326.902   1
  -3  -6  21 1734.00 259.601   3
  -3  -6  22 725.277 166.531   3
   3  -6  22 537.846 198.988   1
  -3  -6  23 161.029 107.853   3
   3  -6  23 194.766 124.484   1
  -3  -6  24 674.767 159.661   3
   3  -6  24 470.677 197.050   1
   3  -6  25 207.810 155.713   1
  -3  -6  25 206.376 134.390   3
  -3  -6  26 34.1579 81.3436   3
   3  -6  26 159.392 142.281   1
   3  -6  27-18.3198 120.932   1
  -3  -6  27 224.626 136.380   3
   3  -6  28 60.4172 96.5942   1
   3  -6  29 324.626 201.040   1
   3   6  30 2403.22 472.606   1
   3  -6  30 2271.83 458.632   1
   3  -6  31 41.9226 121.440   1
  -3   7   0 25.3260 46.5997   1
  -3   7   0-4.39786 28.6289   3
  -3   7   0 53.5984 62.7257   2
   3  -7   0 8.63157 35.2848   3
  -3   7  -1 13907.1 652.261   2
  -3   7   1 14681.1 495.279   3
   3  -7  -1 14799.0 540.842   3
  -3   7  -1 14746.3 524.487   3
   3  -7   1 14593.4 582.223   3
  -3   7   1 16081.5 668.886   1
  -3   7  -1 16255.7 692.433   1
   3  -7   1 14635.7 670.626   2
  -3   7   1 14721.2 678.932   2
  -3   7  -2 14478.6 653.359   2
  -3   7   2 14782.0 479.307   3
   3  -7   2 14839.5 603.541   3
  -3   7  -2 14000.7 529.363   3
   3  -7  -2 14582.8 516.362   3
  -3   7   2 15709.3 647.711   1
  -3   7  -2 15794.8 698.316   1
   3  -7   2 14996.3 675.742   2
  -3   7   2 14856.4 680.032   2
  -3   7   3 27506.5 707.336   3
  -3   7  -3 27085.2 819.607   3
  -3   7  -3 26852.5 940.980   2
   3  -7  -3 26138.1 744.983   3
   3  -7   3 27120.3 898.542   3
   3  -7   3 27502.9 975.785   2
  -3   7   3 25780.8 980.288   2
  -3   7  -3 30239.2 1025.84   1
  -3   7   4 1410.90 203.647   2
  -3   7  -4 1701.38 172.360   3
   3  -7  -4 1571.10 140.527   3
  -3   7  -4 1553.50 197.592   2
   3  -7   4 1411.86 186.589   3
   3  -7   4 1692.67 215.341   2
  -3   7  -4 1599.15 218.971   1
  -3   7  -5 16032.1 727.482   1
  -3   7  -5 14833.2 581.233   3
  -3   7  -5 14852.7 644.723   2
   3  -7  -5 13918.8 441.577   3
   3  -7   5 13905.4 634.153   3
  -3   7   5 12849.6 663.192   2
   3  -7   5 14470.4 667.097   2
  -3   7  -6 35625.1 1031.98   3
  -3   7  -6 38359.5 1228.05   1
  -3   7  -6 32740.7 1069.50   2
   3  -7  -6 33468.7 790.434   3
   3  -7   6 34755.6 1203.79   1
   3  -7   6 34422.9 1117.58   3
  -3  -7  -6 33208.8 725.693   2
   3  -7   6 35275.9 1142.09   2
   3  -7   7 649.601 153.819   1
  -3   7  -7 958.196 151.853   3
  -3   7  -7 1015.28 186.708   1
   3  -7  -7 702.053 67.8877   3
   3  -7   7 830.331 160.877   3
   3  -7   7 986.563 169.710   2
   3  -7   8 10141.3 554.553   2
  -3   7  -8 10546.7 516.583   3
   3  -7   8 8884.05 544.474   3
  -3   7  -8 9956.26 597.870   1
   3  -7   8 9837.12 610.789   1
   3  -7   9 717.983 179.011   1
   3   7  -9 782.916 99.9916   1
   3  -7   9 941.519 191.975   3
  -3  -7  10 24730.3 878.455   3
   3  -7  10 26066.5 1037.90   3
   3  -7  10 26297.6 1091.90   1
   3   7 -10 27145.5 745.815   1
  -3  -7  11 3958.95 312.729   3
   3   7 -11 4072.54 236.928   1
   3  -7  11 4016.65 383.965   3
   3  -7  11 4161.69 410.097   1
   3  -7  12 10414.1 643.308   3
  -3  -7  12 10377.2 534.964   3
   3   7 -12 11760.2 440.633   1
   3  -7  12 10792.3 690.869   1
  -3  -7  13 299.995 97.8681   3
   3  -7  13 114.836 66.0653   1
   3  -7  13 236.481 90.5341   3
   3   7 -13 162.037 40.9062   1
  -3  -7  14-54.4439 79.5792   3
   3  -7  14-16.5466 112.613   1
   3  -7  14 59.5012 75.7505   3
  -3  -7  15 689.512 135.703   3
   3  -7  15 701.949 186.350   3
   3  -7  15 810.696 207.272   1
  -3  -7  16 3849.48 335.725   3
   3  -7  16 3114.05 380.081   3
   3  -7  16 3387.26 418.468   1
  -3  -7  17 289.996 84.5254   3
   3  -7  17 365.983 142.357   1
   3  -7  17 346.304 130.392   3
  -3  -7  18 3625.58 350.760   3
   3  -7  18 3993.08 449.011   3
   3  -7  18 3088.95 415.201   1
  -3  -7  19 2351.07 284.499   3
   3  -7  19 2472.21 357.859   1
   3  -7  19 2754.11 397.736   3
   3   7  19 1683.14 117.869   2
  -3  -7  20 113.326 71.5132   3
   3  -7  20 281.071 119.907   1
   3  -7  20 10.3786 84.3411   3
  -3  -7  21 230.706 98.0456   3
   3  -7  21 100.999 126.387   1
   3  -7  21 104.302 135.162   3
  -3  -7  22 4062.42 404.614   3
   3  -7  22 3692.31 494.167   1
   3  -7  23 45.2106 114.537   1
  -3  -7  23 24.4599 81.3521   3
   3  -7  24 63.5696 96.5363   1
  -3  -7  24-33.3557 86.9300   3
   3  -7  25 1702.04 381.569   1
  -3  -7  25 2010.18 327.276   3
   3  -7  26 676.393 241.832   1
  -3  -7  26 773.156 229.586   3
   3  -7  27 153.472 137.574   1
  -3  -7  27 187.670 82.7324   3
   3  -7  28-51.0901 150.838   1
   3  -7  29 180.173 177.565   1
   3  -7  30-119.156 180.857   1
   3  -7  31 165.012 156.408   1
  -3   8   0-53.5253 72.1793   1
  -3   8   0-34.8904 55.6105   2
   3  -8   0-32.4677 55.6121   3
  -3   8   0-9.84536 31.0591   3
  -3   8   1 3818.87 236.484   3
  -3   8  -1 4043.28 335.952   2
  -3   8  -1 3866.79 253.880   3
   3  -8  -1 4017.23 265.363   3
   3  -8   1 3702.73 275.514   3
  -3   8   1 4404.33 345.761   1
  -3   8  -1 4706.41 367.036   1
   3  -8   1 3846.12 333.881   2
  -3   8   1 3879.15 330.137   2
  -3   8  -2 4364.46 349.705   2
  -3   8   2 4802.10 257.089   3
  -3   8  -2 4715.91 290.501   3
   3  -8  -2 4503.29 277.914   3
   3  -8   2 4217.82 307.273   3
  -3   8  -2 5663.23 407.398   1
   3  -8   2 4910.36 375.000   2
  -3   8   2 4240.24 357.147   2
   3  -8   3 554.907 130.234   2
  -3   8  -3 528.248 129.266   1
   3  -8  -3 442.588 81.2537   3
  -3   8  -3 418.319 86.3359   3
  -3   8   3 492.167 118.243   2
  -3   8  -3 448.578 111.857   2
   3  -8   3 371.609 78.9506   3
  -3   8  -4 320.507 81.6095   3
   3  -8   4 412.224 113.369   2
  -3   8   4 375.317 114.003   2
   3  -8  -4 473.145 78.2963   3
  -3   8  -4 560.112 141.375   1
   3  -8   4 342.340 84.2916   3
  -3   8  -4 485.594 115.387   2
   3  -8  -5 5864.51 271.132   3
  -3   8  -5 5101.88 374.528   2
   3  -8   5 5317.72 387.534   3
  -3   8   5 5194.68 420.191   2
   3  -8   5 6193.96 425.450   2
  -3   8  -5 5837.15 350.547   3
  -3   8  -5 6799.58 469.274   1
  -3   8  -6 28380.3 1048.93   1
  -3   8  -6 26354.9 856.530   3
   3  -8  -6 24873.6 652.478   3
   3  -8   6 23658.8 922.657   3
  -3   8   6 23294.9 948.339   2
   3  -8   6 24476.1 946.207   2
   3  -8  -7 7113.29 266.929   3
   3  -8   7 6727.95 462.442   3
  -3   8  -7 7543.25 425.648   3
   3  -8  -8 3978.83 172.748   3
   3  -8   8 3761.43 351.195   3
   3  -8   8 4296.51 397.843   1
   3  -8  -9 2473.51 114.684   3
   3  -8   9 3097.08 322.894   3
   3   8  -9 3163.95 219.736   1
   3  -8   9 3033.07 339.437   1
   3  -8  10 72.0195 63.7138   1
   3   8 -10 66.0342 33.3829   1
   3  -8  10 46.3626 50.8716   3
  -3  -8  10 184.265 83.2676   3
  -3  -8  11 461.634 114.765   3
   3   8 -11 628.624 98.8335   1
   3  -8  11 491.761 136.049   3
   3  -8  11 482.113 152.937   1
   3  -8  12 1094.30 227.990   1
  -3  -8  12 1012.87 167.493   3
   3   8 -12 1015.95 130.990   1
   3  -8  12 941.544 202.031   3
   3  -8  13 1051.38 219.788   1
  -3  -8  13 815.674 155.746   3
   3  -8  13 647.606 167.434   3
   3   8 -13 756.521 112.760   1
   3  -8  14 787.471 196.068   1
  -3  -8  14 802.919 157.205   3
   3   8 -14 852.678 121.011   1
   3  -8  14 930.079 201.322   3
   3  -8  15 115.627 60.3280   1
  -3  -8  15 472.808 128.909   3
   3  -8  15 406.682 136.127   3
   3  -8  16 1877.45 303.469   1
  -3  -8  16 1732.14 230.702   3
   3  -8  16 1741.42 296.498   3
   3  -8  17 286.923 116.766   1
  -3  -8  17 519.939 135.924   3
   3  -8  17 442.206 181.064   3
  -3  -8  18 5354.90 430.841   3
   3  -8  18 6020.92 564.656   3
   3  -8  18 5888.57 579.259   1
   3  -8  19 219.249 120.614   1
  -3  -8  19 290.207 103.244   3
   3  -8  19 191.854 116.083   3
   3  -8  20-119.492 99.2774   1
  -3  -8  20 30.9150 49.6903   3
   3  -8  20-1.96978 80.8096   3
   3  -8  21 439.987 167.785   1
  -3  -8  21 852.102 187.675   3
   3  -8  21 1007.20 257.085   3
   3  -8  22 57.2187 140.617   1
  -3  -8  22-37.7662 80.9773   3
   3  -8  22 143.798 139.712   3
   3  -8  23 199.636 166.148   1
  -3  -8  23 563.422 157.662   3
   3  -8  23 620.346 219.167   3
  -3  -8  24 306.941 130.306   3
   3  -8  24 85.6558 107.487   1
  -3  -8  25 643.558 203.833   3
   3  -8  25 188.880 143.980   1
   3  -8  26 362.788 196.835   1
  -3  -8  26 264.030 137.722   3
   3  -8  27 61.8564 133.172   1
  -3  -8  27 74.3892 88.1266   3
   3  -8  28-9.13961 109.300   1
  -3  -8  28 345.014 178.183   3
   3  -8  29 77.9715 99.6604   1
   3  -8  30-83.7651 130.045   1
  -3   9   0-23.6413 31.7415   3
  -3   9   0 58.0138 45.5786   2
   3  -9   0-44.6640 40.2306   3
  -3   9   0 34.8735 48.6103   1
   3  -9   1 298.719 97.2311   2
  -3   9  -1 319.886 98.8445   1
   3  -9   1 241.064 60.3767   3
  -3   9  -1 204.032 65.3184   3
  -3   9   1 241.733 93.3499   2
  -3   9  -1 222.743 86.0520   2
  -3   9   1 266.513 63.9013   3
  -3   9   1 438.108 113.187   1
   3  -9  -1 260.818 72.6479   3
  -3   9  -2 37.4333 36.9661   1
   3  -9   2 30.1939 34.3729   2
  -3   9  -2 79.4544 45.5879   3
  -3   9   2 56.0612 65.3353   2
   3  -9   2 12.0553 42.3251   3
   3  -9  -2 62.9589 29.8578   3
  -3   9  -2-6.18174 52.2003   2
  -3   9  -3 8647.58 429.439   3
   3  -9  -3 8006.42 378.834   3
  -3   9  -3 8359.93 502.408   2
  -3   9  -3 10019.0 578.563   1
   3  -9   3 8425.95 466.048   3
   3  -9   3 8945.78 530.434   2
  -3   9   3 7715.04 505.382   2
   3  -9  -4 104.530 46.6423   3
  -3   9   4 47.3891 42.9886   2
  -3   9  -4 142.333 71.1434   3
  -3   9  -4 54.7447 62.9605   1
   3  -9   4 26.5299 49.9078   3
  -3   9  -4 12.2626 55.5358   2
  -3   9   5 1428.37 224.947   2
  -3   9  -5 1841.24 197.995   3
   3  -9  -5 1678.13 149.886   3
   3  -9   5 1572.17 209.747   3
   3  -9   6 43.3822 57.4858   3
  -3   9   6 337.528 118.117   2
  -3   9  -6 143.158 50.4389   3
   3  -9  -6 196.007 50.2734   3
  -3   9   7 1377.70 219.959   2
   3  -9  -7 1721.57 132.706   3
   3  -9   7 1754.91 226.915   3
   3  -9  -8 1377.82 110.068   3
   3  -9   8 1223.72 199.070   3
  -3   9   8 1230.63 202.831   2
   3  -9   9 2077.26 268.384   3
   3  -9  -9 1882.87 119.194   3
  -3  -9  10 521.494 129.525   3
   3  -9 -10 469.576 51.7073   3
   3  -9  10 794.875 190.046   1
   3   9 -10 596.719 108.388   1
   3  -9  10 483.765 141.668   3
  -3  -9  11 9900.99 545.938   3
   3  -9 -11 7942.22 228.895   3
   3  -9  11 9491.58 612.355   3
   3  -9  11 10240.9 666.393   1
   3   9 -11 10960.6 478.346   1
   3  -9  12 635.490 164.073   3
   3   9 -12 554.961 101.496   1
  -3  -9  12 549.324 143.832   3
   3  -9  12 570.004 169.962   1
  -3  -9  13 10459.3 582.366   3
   3   9 -13 11667.9 512.966   1
   3  -9  13 9926.48 679.032   3
   3  -9  13 11046.6 729.870   1
   3  -9  14 2266.98 332.078   1
  -3  -9  14 2177.99 259.110   3
   3   9 -14 2197.67 208.577   1
   3  -9  14 1859.65 301.073   3
  -3  -9  15 4255.24 369.141   3
   3  -9  15 4024.25 446.996   3
   3  -9  15 3916.14 442.465   1
   3   9 -15 4429.09 305.975   1
   3  -9  16 18.1895 65.0265   1
  -3  -9  16 87.0099 72.8102   3
   3  -9  16 35.2820 74.6109   3
   3   9 -16-83.6231 70.2743   1
   3  -9  17 2673.58 381.101   1
  -3  -9  17 2606.36 303.013   3
   3  -9  17 2266.94 344.782   3
   3  -9  18 401.158 161.035   1
  -3  -9  18 358.788 121.667   3
   3  -9  18 303.262 159.385   3
   3  -9  19 427.109 148.605   1
  -3  -9  19 471.827 144.240   3
   3  -9  19 297.162 118.422   3
   3  -9  20 76.2785 119.856   1
  -3  -9  20 50.5417 56.0566   3
   3  -9  20 149.550 85.3218   3
   3  -9  21 93.2022 72.1736   1
  -3  -9  21 177.856 104.080   3
   3  -9  21 276.538 123.151   3
   3  -9  22-133.354 133.312   1
  -3  -9  22-46.0974 62.8757   3
   3  -9  22-102.354 104.349   3
   3  -9  23 1226.38 300.454   1
  -3  -9  23 1481.96 266.970   3
   3  -9  23 1137.53 300.424   3
   3  -9  24 55.8823 123.037   1
  -3  -9  24-88.6859 100.521   3
   3  -9  24 26.5197 75.3499   3
   3  -9  25 169.131 142.211   1
  -3  -9  25 271.700 144.885   3
   3  -9  25 133.831 71.0647   3
   3  -9  26-179.925 117.227   1
  -3  -9  26-31.3102 64.7763   3
   3  -9  27 862.462 284.903   1
  -3  -9  27 519.259 207.971   3
   3  -9  28 402.411 191.198   1
  -3  -9  28 161.025 110.197   3
   3  -9  29 14.2623 85.6855   1
   3  -9  30 89.6670 130.904   1
  -3  10   0 7.61514 23.6694   3
   3 -10   0-48.3922 54.7394   3
  -3  10   0-39.7113 73.5626   2
   3 -10   1 7.40239 34.5999   3
  -3  10  -1 51.8470 37.0526   3
   3 -10  -1 14.1242 28.4929   3
  -3  10   1-53.4431 59.7462   2
  -3  10  -1 5.56363 62.9745   2
  -3  10   2 10552.8 607.497   2
  -3  10  -2 11230.1 501.881   3
   3 -10  -2 10679.3 477.146   3
  -3  10  -2 10585.5 590.633   2
   3 -10   2 10445.8 530.858   3
  -3  10  -3 305.942 73.0924   3
   3 -10  -3 228.707 67.2213   3
   3 -10   3 225.657 75.1142   3
  -3  10   3 221.547 94.1783   2
  -3  10  -3 314.052 97.2330   2
  -3  10  -4 664.668 118.074   3
  -3  10   4 513.039 131.948   2
   3 -10  -4 493.341 93.8049   3
   3 -10   4 434.176 109.101   3
  -3  10  -4 462.809 118.921   2
  -3  10  -5 420.450 100.084   3
  -3  10   5 317.605 117.649   2
   3 -10  -5 411.933 82.2117   3
   3 -10   5 530.223 125.070   3
  -3 -10  -6 531.718 52.3428   2
   3 -10  -6 552.919 85.3943   3
   3 -10   6 453.014 112.743   3
  -3  10   6 474.367 124.221   2
   3 -10  -7 828.746 98.2245   3
   3 -10   7 813.990 160.611   3
  -3  10   7 587.134 145.639   2
  -3  10   8 83.8745 61.5182   2
   3 -10  -8 176.744 47.9606   3
   3 -10   8 118.920 64.1945   3
  -3  10   9 2311.36 280.922   2
   3 -10  -9 2588.68 160.455   3
   3 -10   9 2197.81 289.401   3
  -3 -10  10 688.451 146.472   3
   3 -10 -10 554.697 68.0820   3
   3 -10  10 623.150 153.181   3
  -3  10  10 608.332 140.643   2
   3  10 -10 576.264 112.370   1
   3 -10 -11 1054.70 85.7496   3
   3  10 -11 1247.98 163.633   1
  -3 -10  11 1070.74 185.375   3
   3 -10  11 1147.29 220.953   3
  -3 -10  12 1230.89 203.875   3
   3 -10 -12 1128.04 79.0567   3
   3  10 -12 1236.59 169.065   1
   3 -10  12 1098.46 221.705   3
   3  10 -13 16729.8 665.261   1
  -3 -10  13 15083.8 750.861   3
   3 -10  13 14755.2 851.863   3
  -3 -10  14 1824.26 260.688   3
   3  10 -14 2248.69 226.316   1
   3 -10  14 1958.78 308.630   3
   3 -10  14 2222.97 344.250   1
  -3 -10  15 4320.12 390.672   3
   3 -10  15 3805.29 439.019   3
   3  10 -15 4332.56 324.744   1
   3 -10  15 4053.07 462.037   1
  -3 -10  16 99.0331 80.0775   3
   3  10 -16 29.8422 38.2583   1
   3 -10  16 68.7407 76.0115   3
   3 -10  16 29.0982 99.3224   1
   3 -10  17 299.809 133.100   1
  -3 -10  17 155.998 86.4553   3
   3 -10  17 137.233 78.0989   3
   3  10 -17 107.796 40.5614   1
   3 -10  18-49.1904 96.8173   1
  -3 -10  18 202.378 101.156   3
   3 -10  18 154.710 90.8374   3
   3 -10  19 75.6675 94.5417   1
  -3 -10  19 135.515 88.1801   3
   3 -10  19 49.6611 72.7733   3
   3 -10  20 33.8926 84.8093   1
  -3 -10  20 261.174 117.074   3
   3 -10  20 73.0529 100.216   3
   3 -10  21 338.929 148.861   1
  -3 -10  21 182.063 102.565   3
   3 -10  21 515.186 209.084   3
   3 -10  22 2096.99 374.597   1
  -3 -10  22 2392.20 346.400   3
   3 -10  22 1796.13 355.450   3
   3 -10  23 8.01707 77.7471   1
  -3 -10  23 148.721 96.4105   3
   3 -10  23-131.509 101.435   3
   3 -10  24-24.0493 72.7233   1
  -3 -10  24-1.46315 90.5968   3
   3 -10  25 351.453 175.892   1
  -3 -10  25 531.305 182.193   3
   3 -10  25-16.9070 142.319   3
   3 -10  26-56.8894 106.110   1
  -3 -10  26-19.6201 82.1306   3
   3 -10  26 222.719 237.456   3
   3 -10  27 0.55331 121.739   1
  -3 -10  27-38.1947 96.0349   3
   3 -10  28-152.565 144.260   1
  -3 -10  28 59.5573 90.5774   3
   3 -10  29-364.293 194.664   1
   3 -11   0 57.1603 44.0774   3
  -3  11   0-20.1568 60.1876   2
   3 -11  -1 187.309 80.1562   3
   3 -11   1 315.202 91.9309   3
  -3  11   1 209.098 93.3468   2
  -3  11  -1 143.847 86.7497   2
  -3  11  -2 15325.1 622.010   3
  -3  11   2 14771.9 740.259   2
   3 -11  -2 14971.0 602.024   3
   3 -11   2 15079.4 670.164   3
  -3  11  -2 14305.9 715.269   2
   3 -11  -3 2685.13 228.173   3
   3 -11   3 2807.13 281.476   3
  -3  11  -3 2602.18 288.122   2
  -3  11   3 2365.28 279.097   2
  -3  11  -3 2575.53 239.185   3
   3 -11   4 249.177 96.4121   3
  -3  11  -4 239.495 84.1593   3
  -3  11   4 127.611 63.2851   2
   3 -11  -4 106.940 51.5972   3
   3 -11  -5 4156.11 268.983   3
   3 -11   5 3774.49 345.516   3
  -3  11   5 3806.43 366.650   2
   3 -11  -6 16953.4 579.728   3
   3 -11   6 15887.0 773.469   3
  -3 -11  -6 17253.7 438.590   2
  -3  11   6 14670.1 772.160   2
   3 -11  -7 4228.33 250.861   3
   3 -11   7 3731.39 365.544   3
  -3  11   7 3997.95 384.270   2
   3 -11  -8 151.879 47.3359   3
   3 -11   8 181.023 90.1013   3
  -3  11   8 87.4196 103.409   2
   3 -11  -9 15018.4 491.649   3
   3 -11   9 15166.5 798.148   3
  -3  11   9 14381.4 758.093   2
   3 -11 -10 6688.55 283.505   3
  -3 -11  10 6279.74 468.670   3
   3 -11  10 6859.44 530.700   3
   3  11 -10 7298.84 428.062   1
  -3  11  10 5877.77 472.252   2
  -3  11  11 891.134 177.433   2
  -3 -11  11 1381.63 221.499   3
   3  11 -11 1392.65 186.906   1
   3 -11 -11 1288.35 110.219   3
   3 -11  11 1445.44 250.358   3
  -3 -11  12 80.5699 79.2154   3
   3  11 -12 19.3370 56.5257   1
   3 -11 -12 20.4242 18.3542   3
   3 -11  12 214.729 130.982   3
  -3  11  12-128.644 140.954   2
   3 -11 -13 2120.83 122.417   3
   3 -11  13 2092.46 311.986   3
  -3 -11  13 2169.91 279.477   3
  -3  11  13 1267.33 238.883   2
   3  11 -13 2275.51 243.659   1
   3  11 -14 9287.99 502.596   1
  -3 -11  14 8588.31 569.119   3
   3 -11 -14 8415.24 254.915   3
   3 -11  14 8542.79 659.080   3
  -3 -11  15 4.03437 70.3469   3
   3  11 -15 80.9652 73.2553   1
   3 -11  15 135.163 118.735   3
   3  11 -16 1102.56 171.246   1
  -3 -11  16 1057.67 205.385   3
   3 -11  16 1024.87 232.339   3
  -3 -11  17 906.541 196.524   3
   3 -11  17 1121.96 260.659   3
  -3 -11  18 3756.00 402.480   3
   3 -11  18 3908.19 482.918   3
   3 -11  18 4009.86 487.734   1
  -3 -11  19 197.162 125.521   3
   3 -11  19 129.353 116.437   3
   3 -11  19 82.7688 116.894   1
  -3 -11  20 777.124 202.871   3
   3 -11  20 860.379 257.071   3
   3 -11  20 651.705 221.084   1
  -3 -11  21 157.919 85.3109   3
   3 -11  21 302.656 152.998   3
   3 -11  21 118.798 128.229   1
  -3 -11  22 4.77282 72.1586   3
   3 -11  22 67.4761 98.5123   1
  -3 -11  23 869.323 203.907   3
   3 -11  23 731.087 240.189   3
   3 -11  23 793.802 248.455   1
  -3 -11  24 537.512 184.688   3
   3 -11  24 477.665 242.630   3
   3 -11  24 583.951 211.116   1
  -3 -11  25 75.4321 63.4377   3
   3 -11  25 149.373 148.800   3
   3 -11  25-2.59407 91.4280   1
  -3 -11  26 354.528 173.782   3
   3 -11  26 103.143 125.191   3
   3 -11  26 324.145 224.129   1
  -3 -11  27 109.309 100.244   3
   3 -11  27-61.1638 107.794   3
   3 -11  27-137.924 108.909   1
  -3 -11  28 25.8857 86.1066   3
   3 -11  28 438.230 225.805   1
  -3 -11  29-82.6320 101.572   3
   3 -11  29 204.720 194.999   1
   3 -12   0-47.6340 62.8766   3
  -3  12   0 42.1077 58.6961   2
   3 -12  -1 1390.97 184.224   3
   3 -12   1 1051.71 166.674   3
  -3  12   1 1170.98 202.251   2
  -3  12  -1 1366.23 220.574   2
  -3  12   2 10232.3 620.701   2
   3 -12   2 11443.0 589.070   3
   3 -12  -2 11591.3 537.203   3
  -3  12  -2 10490.5 614.894   2
   3 -12  -3 411.522 96.5364   3
  -3  12   3 239.246 86.7095   2
   3 -12   3 201.847 96.2614   3
   3 -12  -4 253.704 75.9322   3
  -3  12   4 69.9464 63.7251   2
   3 -12   4 88.2190 44.5340   3
   3 -12  -5 1801.05 182.787   3
  -3 -12  -5 2010.24 145.705   2
  -3  12   5 1714.67 245.604   2
   3 -12   5 1462.96 221.282   3
  -3 -12  -6 1157.31 95.4309   2
   3 -12  -6 1154.07 143.848   3
  -3  12   6 1053.00 208.864   2
   3 -12   6 1086.71 190.601   3
   3 -12  -7 2665.28 209.059   3
   3 -12   7 2578.15 311.793   3
  -3  12   7 2388.54 299.465   2
  -3  12   8 56.1991 66.6997   2
   3 -12  -8 203.075 66.7050   3
   3 -12   8 118.574 106.665   3
   3 -12  -9 7347.00 341.829   3
   3 -12   9 8015.68 579.891   3
  -3  12   9 6624.90 511.250   2
   3 -12 -10 39800.3 992.621   3
   3 -12  10 40065.4 1470.93   3
   3  12 -10 44021.8 1274.70   1
  -3 -12  10 37702.2 1348.73   3
  -3  12  10 35760.8 1343.89   2
  -3 -12  11 5381.97 445.007   3
   3 -12 -11 5194.41 258.157   3
   3 -12  11 5452.76 505.051   3
   3  12 -11 6397.05 421.132   1
  -3  12  11 4191.96 416.637   2
  -3 -12  12 7981.76 558.456   3
   3 -12 -12 8723.15 329.383   3
   3 -12  12 8650.19 653.449   3
   3  12 -12 8993.99 516.057   1
  -3  12  12 6623.00 544.194   2
  -3 -12  13 6366.47 496.956   3
   3 -12 -13 6504.47 266.012   3
   3 -12  13 6605.41 570.945   3
  -3  12  13 6584.33 519.827   2
   3  12 -13 6950.83 455.929   1
   3  12 -14 4040.15 342.414   1
   3 -12 -14 4126.95 190.586   3
  -3 -12  14 4414.11 416.818   3
   3 -12  14 3897.98 448.291   3
  -3  12  14 3164.64 385.087   2
   3  12 -15-6.26592 48.1241   1
  -3 -12  15 45.9552 74.7025   3
   3 -12 -15-4.02846 16.3155   3
   3 -12  15-117.058 88.2035   3
  -3  12  15-94.3953 108.236   2
  -3 -12  16 108.718 88.4258   3
   3 -12  16 133.097 77.0437   3
  -3  12  16-153.722 111.909   2
  -3 -12  17 47.6135 52.9727   3
   3 -12  17 54.2876 78.4433   3
  -3 -12  18 70.7498 89.4163   3
   3 -12  18 41.5596 89.4267   3
  -3 -12  19 2196.65 320.680   3
   3 -12  19 2621.30 417.454   3
  -3 -12  20 267.830 101.207   3
   3 -12  20 16.2338 109.907   3
  -3 -12  21 147.896 117.312   3
   3 -12  21 459.986 211.557   3
  -3 -12  22 498.382 147.248   3
   3 -12  22 354.356 205.029   3
  -3 -12  23 157.167 123.468   3
   3 -12  23 214.755 157.649   3
  -3 -12  24-91.5092 98.1471   3
   3 -12  24 164.890 172.972   3
  -3 -12  25-185.287 135.657   3
   3 -12  25 128.043 129.203   3
  -3 -12  26 314.855 141.135   3
   3 -12  26 41.7483 127.035   3
  -3 -12  27 276.392 151.343   3
  -3 -12  28 177.218 134.136   3
  -3 -12  29-352.002 179.432   3
   3 -13   0 22.5197 58.6610   3
  -3  13   0 26.5541 72.7360   2
   3 -13  -1 1596.34 211.814   3
   3 -13   1 1922.34 236.693   3
  -3  13   1 1538.84 240.111   2
  -3  13  -1 1931.01 263.070   2
   3 -13  -2 1793.87 214.770   3
   3 -13   2 1991.34 248.614   3
  -3  13   2 1690.45 246.859   2
   3 -13  -3 1451.71 183.528   3
   3 -13   3 1417.19 216.028   3
  -3  13   3 1362.03 221.613   2
   3 -13  -4 534.668 103.840   3
   3 -13   4 402.547 119.628   3
  -3 -13  -4 661.440 95.0801   2
  -3  13   4 303.413 132.471   2
   3 -13   5 142.643 86.2350   3
   3 -13  -5 396.277 94.5381   3
  -3  13   5 211.144 88.1086   2
  -3 -13  -5 345.413 66.0160   2
  -3 -13  -6 186.551 43.6899   2
   3 -13  -6 114.469 53.7659   3
  -3  13   6 150.832 89.4973   2
   3 -13   6 128.858 85.0660   3
   3 -13  -7 1995.78 193.971   3
  -3  13   7 1424.12 240.858   2
   3 -13   7 1696.00 257.731   3
  -3  13   8-7.06984 58.5471   2
   3 -13  -8 93.6471 64.0442   3
   3 -13   8-22.1139 59.8648   3
   3 -13  -9 2790.59 216.860   3
  -3  13   9 2226.70 305.546   2
   3 -13   9 3076.00 367.244   3
  -3 -13  10 4408.76 416.456   3
   3 -13 -10 5065.25 285.909   3
   3 -13  10 4630.05 455.975   3
  -3  13  10 4314.87 416.178   2
   3  13 -11 223.863 89.9240   1
  -3 -13  11 210.817 98.0552   3
  -3  13  11 50.5487 96.7601   2
   3 -13 -11 181.462 61.1950   3
   3 -13  11 175.731 132.372   3
   3 -13  12 483.288 155.380   3
   3 -13 -12 654.787 90.0968   3
  -3 -13  12 613.216 166.966   3
   3  13 -12 427.575 126.789   1
  -3  13  12 421.141 134.898   2
  -3  13  13 384.276 136.836   2
  -3 -13  13 580.502 168.170   3
   3 -13 -13 504.579 80.6677   3
   3  13 -13 439.164 123.546   1
   3 -13  13 342.443 144.628   3
  -3 -13  14 6926.78 543.532   3
   3 -13  14 6356.06 595.337   3
   3 -13 -14 7036.03 288.557   3
  -3  13  14 5949.74 525.233   2
   3  13 -14 6227.39 451.058   1
  -3  13  15 659.786 174.512   2
   3 -13 -15 617.855 74.9919   3
  -3 -13  15 516.544 170.873   3
   3 -13  15 568.863 166.990   3
  -3  13  16 752.174 181.315   2
  -3 -13  16 610.838 159.961   3
   3 -13  16 537.728 173.018   3
  -3  13  17-1.84729 59.0684   2
  -3 -13  17 197.119 109.516   3
   3 -13  17 28.1583 136.248   3
   3 -13  18-119.248 103.651   3
  -3 -13  18 127.847 111.231   3
  -3  13  18-185.382 131.861   2
  -3 -13  19 124.685 81.9127   3
   3 -13  19 93.6615 125.096   3
  -3 -13  20 1910.38 312.443   3
   3 -13  20 1772.60 384.383   3
  -3  13  20 1311.95 248.338   2
  -3 -13  21 1216.67 255.535   3
   3 -13  21 860.674 300.751   3
  -3 -13  22 48.4087 78.7743   3
   3 -13  22 114.302 161.540   3
  -3 -13  23 234.619 134.811   3
   3 -13  23 113.448 122.859   3
  -3 -13  24 1406.87 287.013   3
   3 -13  24 1079.07 325.038   3
  -3 -13  25 119.804 129.918   3
   3 -13  25 320.756 183.765   3
  -3 -13  26 708.974 240.816   3
  -3 -13  27 494.084 183.909   3
  -3 -13  28 280.767 155.822   3
   3 -14   0 36.9589 83.3952   3
  -3  14   0 122.732 95.0677   2
   3 -14  -1 22095.3 867.615   3
   3 -14   1 22477.2 908.566   3
  -3  14   1 19962.6 931.260   2
   3 -14  -2 3846.97 324.560   3
   3 -14   2 3590.77 347.003   3
  -3  14   2 3839.06 382.277   2
   3 -14  -3 838.254 151.198   3
   3 -14   3 593.704 145.762   3
  -3  14   3 538.047 159.443   2
   3 -14  -4 2888.93 263.139   3
   3 -14   4 2310.23 297.766   3
  -3  14   4 2551.29 320.029   2
  -3 -14  -4 3206.06 226.318   2
   3 -14  -5 795.901 142.320   3
  -3 -14  -5 950.769 113.989   2
   3 -14   5 584.143 150.251   3
  -3  14   5 350.495 133.661   2
  -3 -14  -6 183.961 51.7420   2
   3 -14  -6 174.255 83.7583   3
  -3  14   6 117.291 87.2105   2
   3 -14   6 275.072 110.435   3
   3 -14  -7 9184.74 455.161   3
  -3  14   7 8641.64 592.518   2
   3 -14   7 8862.17 619.453   3
  -3  14   8 11826.3 713.181   2
   3 -14  -8 13601.6 557.425   3
   3 -14   8 12993.6 772.800   3
  -3 -14   9-70.6811 102.699   3
   3 -14  -9 81.3611 55.5198   3
  -3  14   9 37.4346 66.1293   2
   3 -14   9-122.264 120.486   3
  -3 -14  10 3863.96 401.177   3
   3 -14 -10 3967.02 268.971   3
   3 -14  10 3668.86 420.765   3
  -3  14  10 3581.54 387.643   2
   3 -14 -11 2169.50 187.460   3
  -3  14  11 1847.57 275.710   2
   3 -14  11 2034.00 320.852   3
  -3 -14  11 1977.38 294.287   3
  -3 -14  12 432.892 153.010   3
  -3  14  12 266.074 114.006   2
   3 -14 -12 595.609 97.9675   3
   3 -14  12 602.579 194.408   3
   3 -14 -13 2151.18 172.733   3
  -3 -14  13 2113.32 300.708   3
  -3  14  13 2119.37 304.648   2
   3 -14  13 2237.86 345.735   3
  -3 -14  14 338.848 133.466   3
  -3  14  14 189.810 129.868   2
   3 -14 -14 218.280 55.8884   3
   3 -14  14 319.227 137.095   3
  -3  14  15 49.4199 78.0128   2
  -3 -14  15 229.562 122.038   3
   3 -14  15 84.2773 85.2098   3
  -3 -14  16 178.087 103.787   3
   3 -14  16 78.8883 118.056   3
  -3  14  16-121.240 91.2671   2
  -3  14  17 533.927 164.349   2
  -3 -14  17 570.820 175.856   3
   3 -14  17 492.251 155.196   3
  -3  14  18 397.845 152.754   2
  -3 -14  18 278.177 132.677   3
   3 -14  18 328.600 158.949   3
  -3  14  19 470.754 145.790   2
  -3 -14  19 768.043 207.043   3
   3 -14  19 693.195 243.566   3
  -3  14  20 78.3257 103.367   2
  -3 -14  20 401.225 157.998   3
   3 -14  20 254.268 161.598   3
  -3  14  21 1900.28 319.685   2
  -3 -14  21 2137.24 357.008   3
   3 -14  21 2123.68 428.813   3
  -3  14  22-133.127 126.685   2
  -3 -14  22 110.663 112.659   3
   3 -14  22 350.734 209.489   3
  -3 -14  23 266.136 149.408   3
  -3  14  23-23.9537 112.350   2
  -3 -14  24 205.979 119.965   3
   3 -14  24 157.366 190.792   3
  -3 -14  25 606.517 193.978   3
  -3 -14  26-621.117 215.960   3
  -3 -14  27 921.667 294.982   3
  -3 -14  28 263.561 159.791   3
   3 -15   0 14.5427 47.1129   3
   3 -15  -1 395.252 115.313   3
   3 -15   1 404.071 125.381   3
  -3  15   1 289.212 116.632   2
   3 -15  -2 7285.13 475.067   3
   3 -15   2 7824.59 533.140   3
  -3  15   2 6392.98 509.416   2
   3 -15  -3 801.525 153.805   3
   3 -15   3 646.547 156.172   3
  -3  15   3 506.162 138.614   2
  -3 -15  -3 844.257 128.774   2
  -3 -15  -4 8543.28 405.163   2
   3 -15  -4 7316.29 454.325   3
  -3  15   4 6057.92 509.921   2
   3 -15   4 7452.91 540.715   3
  -3 -15  -5 2756.72 211.320   2
   3 -15  -5 2629.77 257.538   3
   3 -15   5 2485.62 318.679   3
  -3  15   5 2439.85 317.550   2
  -3 -15  -6 122.580 43.3915   2
   3 -15  -6 165.974 65.0933   3
  -3  15   6 156.613 91.3275   2
   3 -15   6 119.195 68.2341   3
   3 -15  -7 451.797 104.087   3
   3 -15   7 405.251 133.115   3
  -3  15   7 423.834 140.148   2
  -3  15   8 3077.32 358.536   2
   3 -15  -8 3483.36 277.124   3
   3 -15   8 3261.03 383.219   3
   3 -15   9 358.152 139.045   3
  -3  15   9 394.926 153.326   2
   3 -15  -9 440.285 108.843   3
  -3 -15   9 316.220 135.252   3
  -3  15  10 6663.78 533.172   2
  -3 -15  10 7092.02 566.661   3
   3 -15 -10 7591.42 399.531   3
   3 -15  10 7306.42 609.085   3
   3 -15 -11 2102.06 196.802   3
  -3 -15  11 1527.90 265.247   3
  -3  15  11 2046.84 305.205   2
   3 -15  11 2170.21 333.325   3
  -3 -15  12-65.9734 69.5019   3
   3 -15 -12 113.918 64.4739   3
  -3  15  12-16.6267 89.5640   2
   3 -15  12-32.0230 77.3795   3
  -3 -15  13 14.1998 73.6254   3
   3 -15 -13 99.2533 51.7956   3
  -3  15  13 29.8766 69.4611   2
   3 -15  13 55.3337 78.2547   3
  -3 -15  14 1729.81 293.843   3
  -3  15  14 1374.71 247.855   2
   3 -15  14 1589.44 307.808   3
  -3  15  15 789.303 184.498   2
  -3 -15  15 460.571 143.887   3
   3 -15  15 695.430 234.224   3
  -3  15  16 74.1512 66.8917   2
   3 -15  16 205.479 138.162   3
  -3 -15  16 210.912 110.321   3
  -3  15  17 399.205 157.719   2
  -3 -15  17 550.274 173.327   3
   3 -15  17 259.649 149.991   3
  -3  15  18 1369.74 263.436   2
  -3 -15  18 1417.11 275.597   3
   3 -15  18 1242.97 311.954   3
  -3  15  19 4.88129 79.2139   2
   3 -15  19-94.2959 77.8105   3
  -3  15  20 191.725 107.870   2
  -3 -15  20 212.606 149.372   3
   3 -15  20-71.5400 125.059   3
  -3  15  21 704.746 193.725   2
  -3 -15  21 1312.38 297.623   3
   3 -15  21 935.539 333.039   3
  -3 -15  22 803.097 236.897   3
   3 -15  22 475.133 223.904   3
  -3 -15  23 195.246 101.357   3
   3 -15  23 271.865 211.104   3
  -3 -15  24 64.0725 145.812   3
  -3 -15  25 310.461 169.467   3
  -3 -15  26-154.852 135.210   3
   3 -16   0 19.7298 61.5179   3
   3 -16  -1 532.095 136.562   3
   3 -16   1 764.547 173.507   3
   3 -16  -2 42.6510 43.0176   3
   3 -16   2 194.868 103.221   3
  -3 -16  -2 102.783 60.5513   2
  -3  16   2-71.2110 77.2454   2
   3 -16  -3 58.6980 68.4099   3
   3 -16   3-16.1172 74.5217   3
  -3 -16  -3 1.81373 48.9956   2
  -3  16   3-106.924 103.640   2
   3 -16  -4-79.6472 66.8487   3
   3 -16   4-44.5048 83.7154   3
  -3 -16  -4 68.6881 40.9449   2
  -3  16   4-41.2477 86.9358   2
  -3 -16  -5 42.5467 25.8516   2
   3 -16  -5 7.28120 49.8024   3
   3 -16   5-4.32832 67.5300   3
  -3  16   5-45.8066 91.8462   2
   3 -16  -6 346.053 103.236   3
   3 -16   6 242.407 104.145   3
  -3  16   6 532.389 165.001   2
   3 -16  -7 110.048 74.8570   3
  -3  16   7 44.3320 89.4840   2
   3 -16   7-57.4857 70.6433   3
   3 -16  -8 2249.31 233.338   3
   3 -16   8 2064.43 318.567   3
  -3  16   8 1899.02 295.096   2
  -3 -16   8 1923.13 308.013   3
  -3 -16   9 1439.89 273.239   3
   3 -16  -9 1586.55 192.191   3
  -3  16   9 1473.19 251.650   2
   3 -16   9 1660.14 295.311   3
  -3 -16  10 80.5605 124.646   3
   3 -16  10 114.406 67.0613   3
   3 -16 -10 55.4638 34.3245   3
  -3  16  10 0.58590 78.8326   2
   3 -16 -11 1992.73 200.313   3
  -3 -16  11 1581.17 267.743   3
  -3  16  11 1717.65 272.969   2
   3 -16  11 1794.57 320.479   3
  -3  16  12 5002.77 483.385   2
  -3 -16  12 4659.42 475.279   3
   3 -16  12 5093.80 536.347   3
   3 -16 -12 5252.74 326.809   3
  -3 -16  13 228.963 120.122   3
  -3  16  13 355.539 146.023   2
   3 -16  13 390.490 173.411   3
  -3 -16  14 3162.58 407.606   3
   3 -16  14 3623.54 489.583   3
  -3  16  14 3475.75 394.830   2
  -3 -16  15 588.997 171.853   3
  -3  16  15 233.655 113.047   2
   3 -16  15 299.580 171.761   3
  -3 -16  16 246.726 136.037   3
  -3  16  16 40.8468 65.0463   2
   3 -16  16 152.190 136.471   3
  -3  16  17 100.884 76.7494   2
  -3 -16  17 335.010 148.441   3
   3 -16  17 199.122 116.916   3
  -3  16  18 409.562 155.959   2
  -3 -16  18 446.857 179.194   3
   3 -16  18 340.906 189.624   3
  -3  16  19 155.097 92.9451   2
   3 -16  19 83.3291 121.504   3
  -3 -16  19 242.008 155.870   3
  -3  16  20 728.936 190.255   2
  -3 -16  20 1137.19 270.233   3
   3 -16  20 995.864 324.074   3
  -3 -16  21 43.9803 103.222   3
   3 -16  21 351.058 276.068   3
  -3 -16  22 941.453 245.287   3
   3 -16  22 476.511 249.285   3
  -3 -16  23 470.107 208.242   3
  -3 -16  24-39.5663 79.3361   3
  -3 -16  25 351.969 195.146   3
   3 -17   0-86.3259 72.1487   3
   3 -17  -1 3324.59 341.698   3
   3 -17   1 2763.54 324.982   3
   3 -17  -2 1914.02 255.497   3
   3 -17   2 1473.95 243.669   3
  -3 -17  -2 900.344 157.225   2
   3 -17  -3 1210.61 195.035   3
   3 -17   3 1019.78 202.698   3
  -3  17   3 639.087 168.685   2
   3 -17  -4 1313.22 204.291   3
   3 -17   4 1046.55 207.537   3
  -3  17   4 1088.71 220.809   2
   3 -17  -5 453.209 117.482   3
   3 -17   5 432.046 140.234   3
  -3  17   5 353.168 134.617   2
   3 -17  -6 3465.02 316.452   3
   3 -17   6 3385.06 396.242   3
  -3  17   6 3088.06 372.996   2
   3 -17  -7 705.054 140.804   3
   3 -17   7 674.476 201.539   3
  -3  17   7 647.863 169.181   2
  -3  17   8 10.8142 82.4334   2
   3 -17  -8 136.004 68.4842   3
   3 -17   8 102.662 105.395   3
  -3 -17   8-21.5730 71.3247   3
   3 -17  -9 178.389 86.4368   3
  -3 -17   9 47.4868 93.0103   3
   3 -17   9 4.34764 64.5964   3
  -3  17   9 42.5139 104.464   2
  -3 -17  10 3383.86 420.281   3
   3 -17 -10 3087.91 273.288   3
  -3  17  10 3134.81 382.224   2
   3 -17  10 3107.31 421.921   3
   3 -17 -11 350.605 93.6327   3
  -3  17  11 157.824 70.7182   2
   3 -17  11 535.533 198.866   3
  -3 -17  11 362.304 163.026   3
  -3 -17  12 3822.75 453.426   3
  -3  17  12 4155.14 430.220   2
   3 -17  12 3840.26 487.030   3
  -3 -17  13-52.2456 100.175   3
  -3  17  13-9.57630 84.7494   2
   3 -17  13 116.711 148.860   3
  -3 -17  14 1834.10 322.151   3
  -3  17  14 1517.65 273.291   2
   3 -17  14 1422.36 313.278   3
  -3 -17  15 368.561 133.763   3
  -3  17  15 280.969 133.900   2
   3 -17  15 168.024 132.602   3
  -3 -17  16-97.4164 109.779   3
  -3  17  16-32.2749 75.4234   2
   3 -17  16-98.6539 105.024   3
  -3 -17  17 406.424 158.980   3
  -3  17  17 210.254 105.615   2
   3 -17  17 505.557 222.342   3
  -3  17  18 257.287 147.924   2
  -3 -17  18 217.007 147.626   3
   3 -17  18 63.4021 152.481   3
  -3  17  19 220.687 122.302   2
   3 -17  19 389.431 222.455   3
  -3 -17  19 583.902 209.190   3
  -3 -17  20 283.368 155.271   3
   3 -17  20-32.5140 102.467   3
  -3 -17  21 1035.78 272.922   3
   3 -17  21 289.169 198.928   3
  -3 -17  22 287.845 181.416   3
  -3 -17  23 209.954 130.675   3
   3 -18   0-7.92943 52.1844   3
   3 -18  -1 114.948 96.2289   3
   3 -18   1 63.7650 75.6777   3
   3 -18  -2 1835.31 259.084   3
   3 -18   2 1456.24 259.727   3
   3 -18  -3 2330.69 284.234   3
   3 -18   3 1605.04 276.551   3
   3 -18  -4 57.4464 56.3039   3
   3 -18   4-69.3299 88.0597   3
   3 -18   5 2707.89 373.517   3
   3 -18  -5 2525.05 288.724   3
  -3  18   5 2479.89 342.086   2
   3 -18  -6 848.518 168.963   3
   3 -18   6 1034.33 242.844   3
  -3  18   6 870.487 208.869   2
  -3 -18   7 1166.97 248.786   3
   3 -18   7 1197.89 254.886   3
  -3  18   7 1205.66 234.499   2
   3 -18  -7 1306.58 199.551   3
  -3 -18   8 1383.55 275.994   3
   3 -18  -8 1561.64 215.573   3
   3 -18   8 1651.42 297.946   3
  -3  18   8 1671.44 283.506   2
  -3 -18   9 2760.25 405.643   3
   3 -18  -9 3030.16 290.926   3
  -3  18   9 3243.08 388.783   2
   3 -18   9 3281.19 425.260   3
  -3 -18  10 1151.17 244.016   3
   3 -18 -10 1196.98 181.238   3
   3 -18  10 1269.39 269.780   3
  -3  18  10 996.200 218.673   2
   3 -18 -11 1532.22 195.100   3
   3 -18  11 1774.80 332.383   3
  -3  18  11 1915.17 302.212   2
  -3 -18  11 1683.20 306.844   3
  -3 -18  12 226.636 143.951   3
  -3  18  12 379.171 158.136   2
   3 -18  12 374.164 191.531   3
  -3 -18  13 3002.77 416.038   3
  -3  18  13 2926.77 376.380   2
   3 -18  13 3214.01 464.388   3
  -3 -18  14 175.853 99.9855   3
  -3  18  14 66.0094 103.724   2
   3 -18  14 126.728 137.154   3
  -3 -18  15 72.9274 102.807   3
  -3  18  15-8.63065 69.8095   2
   3 -18  15 123.497 155.130   3
  -3 -18  16 329.232 154.880   3
  -3  18  16 633.897 178.819   2
   3 -18  16 175.132 169.878   3
  -3 -18  17 25.5184 80.5447   3
  -3  18  17 53.3283 97.3318   2
   3 -18  17-45.8451 112.303   3
  -3 -18  18-131.079 94.3219   3
   3 -18  18-119.377 144.069   3
  -3 -18  19 624.345 221.778   3
   3 -18  19-17.0555 94.0171   3
  -3 -18  20 342.925 165.940   3
  -3 -18  21 346.718 187.225   3
   3 -19   0 71.3908 68.3749   3
   3 -19  -1-32.4852 77.2712   3
   3 -19   1 38.3181 65.8636   3
   3 -19  -2 224.050 74.7532   3
   3 -19   2 204.174 102.210   3
   3 -19  -3 80.9977 85.9442   3
   3 -19   3 192.237 128.216   3
   3 -19  -4 11.5130 47.6799   3
   3 -19   4-13.4778 88.1405   3
   3 -19  -5 998.664 190.701   3
   3 -19   5 917.217 232.024   3
   3 -19  -6 367.752 112.657   3
   3 -19   6 234.471 123.365   3
  -3 -19   7 174.859 114.155   3
   3 -19  -7 74.7928 66.8598   3
   3 -19   7 136.409 115.093   3
  -3  19   7 16.4857 73.2280   2
   3 -19  -8 1296.95 206.595   3
  -3 -19   8 808.760 236.395   3
   3 -19   8 901.054 241.648   3
  -3  19   8 1022.95 217.581   2
  -3 -19   9 36.5710 124.149   3
   3 -19  -9-37.9242 54.1455   3
  -3  19   9 103.115 67.7707   2
   3 -19   9-110.046 122.414   3
  -3 -19  10 564.047 174.647   3
   3 -19  10 495.184 185.828   3
   3 -19 -10 856.895 157.160   3
  -3  19  10 623.737 177.338   2
  -3 -19  11 79.2092 95.7181   3
   3 -19  11 251.421 148.078   3
  -3  19  11 93.9332 104.111   2
  -3 -19  12 738.091 219.806   3
   3 -19  12 586.859 209.396   3
  -3  19  12 710.937 194.657   2
  -3 -19  13 183.185 139.818   3
  -3  19  13 43.9367 72.6175   2
  -3 -19  14 908.673 242.528   3
  -3  19  14 816.199 207.304   2
   3 -19  14 651.203 252.395   3
  -3  19  15 1180.19 243.465   2
  -3 -19  15 942.702 239.171   3
   3 -19  15 1107.12 309.359   3
  -3 -19  16 1126.96 283.064   3
  -3  19  16 755.076 201.482   2
   3 -19  16 661.453 250.249   3
   3 -19  17 34.2771 176.833   3
  -3 -19  17 52.3917 107.054   3
  -3 -19  18 274.654 173.675   3
   3 -19  18-109.933 172.441   3
  -3 -19  19 833.254 266.703   3
   3 -20   0 30.1945 75.4947   3
   3 -20  -1 266.002 113.387   3
   3 -20   1 193.462 113.290   3
   3 -20  -2 3149.47 372.059   3
   3 -20   2 2896.26 386.578   3
   3 -20  -3 834.979 199.104   3
   3 -20   3 687.192 201.185   3
   3 -20  -4 176.537 98.3047   3
   3 -20   4-19.0680 67.6869   3
   3 -20  -5 0.25942 46.4819   3
   3 -20   5-89.0836 93.4870   3
  -3 -20   6 1731.20 317.098   3
   3 -20   6 1988.95 335.678   3
   3 -20  -6 1753.82 257.155   3
  -3 -20   7 764.969 205.066   3
   3 -20  -7 771.502 167.962   3
   3 -20   7 827.860 239.144   3
  -3 -20   8 218.125 149.492   3
   3 -20  -8 96.2591 86.8685   3
   3 -20   8 143.210 87.5151   3
  -3 -20   9-45.6452 129.982   3
   3 -20   9 98.3291 110.352   3
  -3  20   9 12.4622 78.8390   2
  -3 -20  10 2160.83 365.282   3
   3 -20  10 1692.00 335.902   3
  -3  20  10 2337.78 348.631   2
  -3 -20  11 985.919 253.699   3
   3 -20  11 744.786 258.552   3
  -3  20  11 1049.33 244.895   2
  -3 -20  12 364.872 176.086   3
   3 -20  12 211.274 156.549   3
  -3  20  12 335.624 132.076   2
   3 -20  13 1177.33 305.734   3
  -3 -20  13 1334.93 292.065   3
  -3  20  13 773.230 206.744   2
  -3 -20  14 1909.17 362.329   3
   3 -20  14 1005.65 310.592   3
  -3  20  14 1161.50 246.605   2
  -3 -20  15 371.189 181.523   3
   3 -20  15 276.529 213.525   3
  -3 -20  16 275.937 159.781   3
   3 -20  16 11.2570 116.296   3
  -3 -20  17 270.777 175.445   3
   3 -21   0 66.9577 120.305   3
   3 -21  -1 1585.47 288.601   3
   3 -21   1 1373.72 255.520   3
   3 -21  -2 3.16131 63.7220   3
   3 -21   2 212.800 97.7450   3
   3 -21  -3 68.1242 63.1041   3
   3 -21   3 54.8128 78.6456   3
   3 -21  -4 639.385 173.744   3
   3 -21   4 591.134 199.723   3
   3 -21  -5 621.317 159.866   3
   3 -21   5 683.095 218.257   3
  -3 -21   5 1076.09 258.051   3
  -3 -21   6 697.730 240.218   3
   3 -21  -6 640.153 161.713   3
   3 -21   6 601.096 207.112   3
   3 -21  -7 21.8348 51.7284   3
   3 -21   7 13.3030 92.5234   3
  -3 -21   7-69.3033 61.8576   3
  -3 -21   8 418.204 167.587   3
   3 -21   8 133.960 119.452   3
   3 -21   9 133.404 92.2681   3
  -3 -21   9-46.4199 81.8455   3
  -3 -21  10 433.359 173.630   3
   3 -21  10 759.183 255.701   3
  -3 -21  11 845.548 257.477   3
   3 -21  11 791.647 266.625   3
   3 -21  12-3.05909 84.7216   3
  -3  21  12 58.8745 95.3170   2
  -3 -21  13 512.481 221.397   3
   3 -21  13 488.158 221.423   3
  -3  21  13 351.166 141.127   2
   3 -21  14 9.85311 94.1538   3
  -3 -21  14-73.2474 122.651   3
   3 -21  15 563.996 240.913   3
   3 -22   0-113.141 69.3280   3
   3 -22  -1 582.727 181.052   3
   3 -22   1 465.740 180.707   3
   3 -22  -2 51.7286 71.6216   3
   3 -22   2-29.0304 67.9113   3
   3 -22  -3 245.669 120.868   3
   3 -22   3 244.455 137.166   3
   3 -22  -4 169.847 102.990   3
   3 -22   4 117.211 97.4267   3
  -3 -22   4 50.3814 96.3522   3
  -3 -22   5 555.461 195.983   3
   3 -22  -5 492.717 158.684   3
   3 -22   5 369.109 153.532   3
   3 -22  -6 582.012 154.708   3
   3 -22   6 516.814 195.679   3
  -3 -22   6 690.913 234.189   3
  -3 -22   7 320.663 171.521   3
   3 -22   7 279.038 153.631   3
  -3 -22   8-23.2551 85.9859   3
   3 -22   8 30.2422 84.3107   3
  -3 -22   9 147.217 148.030   3
   3 -22   9 186.447 143.340   3
  -3 -22  10 49.6329 104.151   3
   3 -22  10 252.299 143.356   3
  -3 -22  11 1077.63 285.030   3
   3 -22  11 873.776 295.003   3
   3 -22  12 342.757 214.585   3
   3 -22  13 205.786 93.6787   3
   3 -23   0-52.7191 63.3098   3
   3 -23  -1 96.9470 57.9007   3
   3 -23   1-160.678 114.537   3
   3 -23  -2 508.233 168.888   3
   3 -23   2 455.237 209.338   3
   3 -23  -3 16.2606 81.0011   3
   3 -23   3 104.751 113.437   3
  -3 -23   4 225.540 182.574   3
   3 -23  -4 128.673 61.7956   3
   3 -23   4 46.3199 82.9151   3
  -3 -23   5-18.8237 88.2257   3
   3 -23  -5-0.64046 57.1124   3
   3 -23   5 69.7569 70.8507   3
  -3 -23   6 124.667 132.522   3
   3 -23   6 66.1964 96.0972   3
   3 -23   7 558.819 227.698   3
   3 -23   8-251.069 152.868   3
   3 -23   9 198.129 121.064   3
   3 -23  10 60.5168 151.691   3
   3 -24   0-69.4339 95.5607   3
   3 -24  -1 87.6060 94.7278   3
   3 -24   1 119.578 92.5655   3
   3 -24  -2 171.573 115.391   3
   3 -24   2 249.278 144.348   3
   3 -24  -3 456.838 173.812   3
   3 -24   3 274.214 175.227   3
   3 -24   4-31.9953 127.467   3
   3 -24   5 267.130 112.835   3
   3 -24   6-436.011 186.967   3
   3 -24   7-221.149 146.157   3
   3 -24   8 131.957 136.584   3
   3 -25   0 128.770 87.0905   3
   3 -25  -1-139.604 112.109   3
   3 -25   1 334.636 191.437   3
   3 -25  -2 185.397 120.757   3
   3 -25   2 365.123 167.721   3
   3 -25   3-186.723 129.465   3
   3 -25   4-281.353 157.374   3
   3 -25   5 405.031 202.824   3
   3 -26   0 93.3342 99.5176   3
   3 -26   1 190.393 126.572   3
   3 -26   2 1154.43 306.153   3
   4   0   0 24991.5 818.917   1
   4   0   1 36.7310 38.7322   1
   4   0  -1-32.6188 44.4986   1
   4   0   2 14717.8 639.799   1
   4   0  -2 14900.9 547.079   1
  -4   0  -3-14.3243 44.5152   2
   4   0   3 40.5425 44.0857   1
   4   0  -3-54.6100 38.5991   1
   4   0  -4 58419.8 1310.13   1
   4   0   4 55490.7 1582.48   1
  -4   0  -4 59052.3 1505.15   2
  -4   0  -5 51.5694 52.6581   2
   4   0   5 24.4656 90.2082   1
   4   0   6 16038.1 749.001   1
  -4   0  -6 16080.6 617.497   2
  -4   0  -7 38.8337 30.8780   2
   4   0   7-125.770 106.298   1
   4   0   8 6930.87 496.265   1
  -4   0  -8 6637.22 363.297   2
  -4   0  -8 6613.98 456.272   3
  -4   0  -9-17.5603 32.2338   2
  -4   0  -9 3.17453 28.4693   3
   4   0   9-150.660 123.832   1
   4   0  10-31.0523 107.099   1
   4   0  10 111.325 55.0903   2
   4   0  11 26.8236 47.9170   2
   4   0  11-91.9163 97.5993   1
  -4   0  11-8.23245 25.2310   3
  -4   0  12 9926.38 356.530   3
   4   0  12 9861.13 673.516   1
   4   0  12 10607.8 542.257   2
   4   0  13 31.1017 88.1982   1
   4   0  13-22.9075 42.2573   2
  -4   0  13-14.3310 21.7555   3
   4   0  14 22109.7 1101.84   1
  -4   0  14 21449.9 613.700   3
   4   0  14 20994.0 827.049   2
   4   0  15 26.3316 66.1597   2
  -4   0  15 66.4879 36.0653   3
   4   0  15 102.878 150.460   1
   4   0  16 1436.09 204.420   2
  -4   0  16 1568.45 147.948   3
   4   0  16 1665.62 321.001   1
   4   0  17-18.9850 81.2052   2
  -4   0  17 31.4014 37.5999   3
   4   0  17-180.946 172.194   1
   4   0  18 4395.32 519.647   1
  -4   0  18 4711.61 277.737   3
   4   0  18 4529.76 387.005   2
   4   0  19 87.1486 75.3335   2
  -4   0  19-14.1445 16.2488   1
  -4   0  19-30.9507 33.4832   3
   4   0  20 1709.77 336.170   1
  -4   0  20 1700.24 181.543   3
  -4   0  20 1400.35 130.778   1
   4   0  21 19.2524 85.8489   1
   4   0  22 1157.07 310.234   1
   4   0  23-43.8609 100.976   1
   4   0  24 287.011 179.137   1
   4   0  25 32.2935 102.392   1
   4   0  26-29.0162 142.398   1
   4   0  27 383.661 184.070   1
   4   0  28 81.3298 119.409   1
   4   0  29-49.2118 145.682   1
   4   0  30 1014.25 359.598   1
   4   1   0 556.936 100.868   1
   4  -1   0 411.825 93.4898   1
   4  -1   1 6788.76 408.748   1
   4   1  -1 7333.18 370.535   1
   4  -1  -1 7066.21 380.898   1
   4   1   1 6635.57 387.910   1
   4   1   2 3265.39 277.439   1
   4   1  -2 3285.37 231.632   1
   4  -1  -2 3745.32 259.527   1
   4  -1   2 3352.48 286.144   1
  -4   1  -2 3651.51 294.251   2
   4   1   3 10322.9 536.445   1
   4  -1   3 10066.4 533.872   1
  -4   1   3 10178.1 420.703   1
   4   1  -3 10415.9 406.563   1
   4  -1  -3 10601.3 431.612   1
  -4  -1  -3 10475.9 494.725   2
  -4   1  -3 10232.2 514.340   2
  -4   1  -4 1323.01 173.520   2
  -4   1   4 1449.29 137.756   1
   4   1   4 1649.72 208.882   1
   4  -1   4 1190.88 184.138   1
   4   1  -4 1685.88 134.006   1
  -4  -1  -4 1502.34 173.197   2
  -4   1   5 14905.9 489.455   1
   4  -1   5 14758.2 706.343   1
   4   1   5 14831.8 701.650   1
   4   1  -5 15441.7 441.589   1
  -4   1  -5 15725.4 675.858   3
  -4  -1  -5 14797.6 587.584   2
  -4   1  -5 15663.4 629.115   2
  -4  -1  -6 579.402 104.986   2
   4   1   6 551.649 134.949   1
  -4   1  -6 466.959 96.9976   2
  -4   1   6 465.665 69.7178   1
  -4   1  -6 523.238 120.255   3
   4  -1   6 383.874 115.973   1
  -4  -1  -7 9710.12 438.253   2
  -4   1  -7 10056.7 475.874   2
   4   1   7 10307.8 605.614   1
   4  -1   7 9986.62 590.828   1
  -4   1  -7 10595.0 556.589   3
  -4   1   7 9578.55 340.943   1
   4  -1   8 35.9625 73.4983   1
  -4  -1  -8 137.848 58.7451   2
  -4   1  -8 131.903 64.1799   2
  -4   1  -8 129.236 41.1116   3
  -4   1   8 110.652 27.7082   1
   4   1   8-52.0304 112.320   1
   4   1   9 2191.24 277.443   1
   4  -1   9 2415.01 296.508   1
  -4   1   9 2091.59 125.634   1
  -4  -1  -9 2199.75 188.664   2
  -4   1  -9 2337.88 213.197   2
  -4   1  -9 2259.12 256.491   3
   4  -1   9 2148.51 237.038   2
  -4   1  10 2615.21 141.310   3
  -4   1  10 2397.94 129.499   1
   4   1  10 2879.10 326.810   1
   4  -1  10 2556.08 319.364   1
   4  -1  10 2797.46 271.909   2
   4   1  11 103.982 88.0421   1
   4  -1  11 155.930 73.4932   2
  -4   1  11 147.795 34.7914   3
   4  -1  11 103.956 62.5541   1
  -4  -1  11 110.839 38.9990   3
  -4   1  11 65.6174 22.0070   1
   4   1  11 103.711 49.2727   2
  -4   1  12 2603.93 137.769   3
   4  -1  12 2328.16 316.390   1
   4   1  12 2558.01 335.943   1
  -4   1  12 1613.67 104.196   1
  -4  -1  12 2557.54 178.272   3
   4   1  12 2447.43 240.179   2
   4  -1  12 2468.34 261.170   2
  -4  -1  13 10989.4 394.643   3
  -4   1  13 10684.3 308.160   3
   4   1  13 10480.1 717.028   1
   4  -1  13 10500.1 701.598   1
   4   1  13 10694.9 519.071   2
   4  -1  13 10460.0 550.235   2
  -4  -1  14 3136.61 211.818   3
   4  -1  14 2650.65 360.610   1
  -4   1  14 3052.23 165.852   3
   4   1  14 2980.26 382.013   1
   4   1  14 2995.30 278.793   2
   4  -1  14 2796.03 292.224   2
  -4  -1  15 6096.73 310.991   3
   4   1  15 5650.66 556.056   1
  -4   1  15 5483.70 240.802   3
   4  -1  15 4908.53 514.632   1
   4   1  15 5721.30 396.056   2
   4  -1  15 5682.12 416.059   2
   4   1  16 805.335 154.261   2
   4  -1  16 699.329 154.499   2
   4  -1  16 710.693 218.462   1
  -4   1  16 860.337 91.3979   1
  -4  -1  16 823.177 121.509   3
  -4   1  16 816.426 90.5136   3
   4   1  16 619.849 209.912   1
  -4   1  17 8376.32 326.901   1
   4   1  17 8402.42 713.197   1
  -4  -1  17 8714.42 410.233   3
  -4   1  17 7439.94 317.238   3
   4  -1  17 8714.38 720.647   1
   4   1  17 8274.92 495.299   2
   4  -1  17 8262.31 528.549   2
   4   1  18 7703.32 703.770   1
  -4  -1  18 7651.33 400.366   3
   4  -1  18 6668.67 643.007   1
  -4   1  18 7289.28 320.467   1
   4   1  18 7114.29 472.424   2
   4   1  19 9910.01 817.335   1
  -4  -1  19 11248.9 512.449   3
   4  -1  19 9901.74 795.839   1
  -4   1  19 10372.5 415.646   1
   4   1  19 10310.8 591.037   2
   4   1  20 208.817 86.6068   2
   4  -1  20 251.576 155.833   1
   4   1  20 264.737 162.078   1
  -4  -1  20 412.657 106.415   3
  -4   1  20 371.032 75.0667   1
   4   1  21 204.893 130.469   1
   4  -1  21 217.039 132.713   1
  -4  -1  21 440.623 123.143   3
   4  -1  22-4.40718 128.640   1
  -4  -1  22 30.4888 57.5437   3
   4   1  22-122.095 116.746   1
   4   1  23 673.089 261.123   1
   4  -1  23 868.742 285.319   1
   4   1  24-93.6190 104.457   1
   4  -1  24 18.1266 94.8004   1
   4   1  25 99.8336 96.5746   1
   4  -1  25 292.680 196.774   1
   4   1  26 1.19322 104.053   1
   4  -1  26-57.4617 129.250   1
   4   1  27 417.864 251.472   1
   4  -1  27 343.497 241.362   1
   4   1  28 254.166 186.542   1
   4  -1  28 193.569 194.884   1
   4   1  29 468.169 246.194   1
   4  -1  29 898.962 324.644   1
   4  -1  30-5.50573 114.073   1
   4   1  30 390.928 236.985   1
  -4   2   0 61007.2 1565.38   1
   4   2   0 62047.7 1550.05   1
  -4   2   0 64591.0 1538.91   3
   4  -2   0 65870.9 1636.67   1
   4   2  -1 370.003 85.0079   1
   4  -2  -1 351.233 92.6481   1
   4  -2   1 153.045 56.6199   1
   4   2   1 373.071 90.7136   1
  -4   2   1 336.629 82.8133   1
  -4   2  -1 308.500 78.4765   1
  -4   2  -1 270.404 85.9722   3
  -4   2  -1 234.652 80.0586   2
  -4   2  -2 1423.54 186.399   2
  -4   2  -2 1442.30 181.097   1
  -4   2  -2 1292.60 162.522   3
   4  -2   2 1384.81 180.265   1
   4  -2  -2 1350.61 164.363   1
  -4   2   2 1376.80 152.935   1
   4   2  -2 1188.82 134.011   1
   4  -2   3 2767.15 275.050   1
   4   2  -3 2737.85 194.601   1
  -4   2  -3 2976.61 257.053   3
  -4   2   3 2997.91 221.728   1
  -4   2  -3 2653.56 255.634   2
   4   2  -4 1211.70 110.420   1
  -4   2  -4 1128.12 167.284   2
   4  -2   4 871.330 165.939   1
  -4   2   4 1046.85 124.460   1
  -4   2  -4 1137.05 156.453   3
  -4  -2  -4 1047.29 139.989   2
   4  -2   5 611.036 138.188   1
  -4   2  -5 708.936 124.330   2
  -4  -2  -5 624.818 106.817   2
  -4   2   5 620.930 94.3978   1
   4   2  -5 665.579 72.0761   1
  -4   2  -5 673.478 129.069   3
  -4   2   6 1016.63 111.665   1
  -4  -2  -6 939.143 125.974   2
   4  -2   6 1211.78 197.256   1
  -4   2  -6 1007.17 143.869   2
  -4   2  -6 975.224 158.765   3
  -4  -2  -7 26847.1 797.646   2
  -4   2   7 26628.6 732.079   1
  -4   2  -7 26191.6 885.705   2
   4  -2   7 27178.0 1062.13   1
  -4   2  -7 27417.8 968.380   3
  -4  -2  -8 16979.8 590.438   2
  -4   2  -8 17417.0 676.191   2
   4  -2   8 17336.3 839.058   1
  -4   2  -8 18788.1 778.724   3
   4  -2   8 17634.4 750.287   2
  -4   2   8 17451.0 536.416   1
  -4  -2  -9 3203.38 220.695   2
   4  -2   9 3523.41 367.390   1
  -4   2  -9 2967.67 257.989   2
  -4   2   9 3451.77 198.844   1
   4  -2   9 3302.19 299.137   2
  -4   2  10 3424.51 130.964   3
   4  -2  10 3874.49 392.551   1
  -4   2  10 3510.16 198.274   1
   4  -2  10 4118.41 337.462   2
  -4  -2  11 7570.40 350.342   3
   4  -2  11 7769.11 576.041   1
  -4   2  11 7257.87 297.010   1
   4  -2  11 8261.29 490.294   2
  -4  -2  12 2183.26 182.061   3
   4  -2  12 1829.43 281.065   1
   4  -2  12 2162.92 249.613   2
   4   2  13 291.824 83.1616   2
  -4  -2  13 292.469 70.8824   3
   4  -2  13 352.145 117.423   2
   4  -2  13 64.7857 93.5246   1
   4   2  14 95.6294 69.3073   2
   4  -2  14 51.2328 47.2789   2
  -4  -2  14 120.980 50.3728   3
   4  -2  14 62.5544 112.458   1
  -4  -2  15 4507.49 289.220   3
   4  -2  15 3908.98 446.939   1
   4   2  15 4496.83 326.773   2
   4  -2  15 4439.15 379.485   2
   4   2  16 1400.99 187.714   2
  -4  -2  16 1245.78 151.716   3
   4  -2  16 1445.41 290.392   1
  -4  -2  17 15130.1 602.594   3
   4  -2  17 14606.4 933.048   1
   4   2  17 15231.5 669.209   2
   4   2  17 15180.5 965.374   1
  -4  -2  18 9165.81 466.257   3
   4  -2  18 9170.16 744.750   1
   4   2  18 8723.29 767.999   1
   4   2  18 8334.26 488.893   2
   4   2  19-16.0172 77.4583   2
  -4  -2  19 210.934 84.1102   3
   4  -2  19 227.485 126.250   1
   4   2  19 66.2968 88.4256   1
  -4  -2  20 9440.05 509.005   3
   4   2  20 9406.73 800.732   1
   4  -2  20 8031.93 733.265   1
   4   2  20 8941.12 537.885   2
   4   2  21 382.020 213.020   1
  -4   2  21 289.889 86.5499   1
  -4  -2  21 345.149 120.078   3
   4  -2  21 452.036 192.830   1
  -4  -2  22 3340.02 321.872   3
   4   2  22 2954.86 482.133   1
   4  -2  22 2700.80 441.538   1
   4   2  23 50.5070 97.7220   1
   4  -2  23 183.599 148.914   1
  -4  -2  23 37.3405 51.7539   3
   4  -2  24 83.9542 85.2438   1
   4   2  24 61.5719 147.918   1
   4  -2  25 200.946 136.211   1
   4   2  25 55.1097 141.435   1
   4  -2  26 205.693 159.023   1
   4   2  26 158.417 137.203   1
   4  -2  27 251.478 196.331   1
   4   2  27-95.4852 180.040   1
   4  -2  28 241.620 208.638   1
   4   2  28 229.985 194.359   1
   4  -2  29 173.660 153.454   1
   4   2  29 234.349 173.669   1
   4  -2  30-167.974 167.206   1
  -4   3   0 20773.3 758.414   1
  -4   3   0 20380.0 689.221   3
   4  -3   0 22717.1 795.565   1
  -4   3   0 21223.1 844.558   2
  -4   3  -1 329.702 100.548   2
  -4   3  -1 247.780 75.4179   1
  -4   3  -1 280.176 78.2691   3
  -4   3   1 268.649 66.9767   3
   4  -3  -1 141.179 57.4855   1
  -4   3   1 163.913 52.6359   1
   4  -3   1 179.125 76.2503   1
  -4   3  -2-46.3665 83.5867   2
   4  -3   2 35.0495 50.2468   1
  -4   3   2 44.3603 31.7540   1
  -4   3  -2-28.5715 61.3267   1
  -4   3  -2 285.286 83.4562   3
  -4   3   2 386.565 75.4563   3
  -4   3  -3 16533.4 701.515   1
  -4   3   3 16255.2 607.414   1
  -4   3  -3 16110.3 637.862   3
  -4   3   3 16125.0 524.578   3
   4  -3   3 15946.8 737.171   1
  -4   3  -3 16482.6 699.309   2
  -4   3   4 13814.2 534.637   1
   4   3  -4 12606.9 441.585   1
  -4   3  -4 15216.1 676.419   1
  -4   3  -4 13756.7 593.698   3
  -4   3   4 14502.3 462.198   3
   4  -3   4 14721.2 687.338   1
  -4   3  -4 13860.6 625.807   2
   4  -3   5 12657.8 649.328   1
  -4   3  -5 12242.8 578.796   2
  -4   3  -5 12845.0 574.536   3
  -4   3  -5 13060.1 639.072   1
  -4   3   5 12266.7 397.320   3
   4   3  -5 11488.9 377.963   1
  -4  -3  -5 12172.7 490.324   2
  -4   3   5 11979.7 485.157   1
   4   3  -6 10058.3 300.123   1
   4  -3   6 10624.8 617.870   1
  -4   3  -6 10685.1 527.532   2
  -4   3  -6 12134.1 572.826   3
  -4   3   6 10820.7 343.471   3
  -4   3   6 10728.4 442.722   1
  -4  -3  -6 10742.4 441.033   2
   4  -3   7 194.772 73.8631   2
   4  -3   7 166.229 75.9918   1
  -4  -3  -7 180.713 47.4741   2
  -4   3   7 242.659 59.8517   1
  -4   3  -7 324.022 98.4249   2
  -4   3   7 195.729 35.3585   3
  -4   3  -7 330.741 104.827   3
   4  -3   8 12695.0 704.542   1
  -4   3  -8 12347.8 565.745   2
  -4   3   8 11949.9 306.138   3
  -4   3  -8 12889.7 619.890   3
  -4  -3  -8 12021.6 453.332   2
  -4   3   8 12216.5 462.884   1
   4  -3   8 13187.1 637.299   2
  -4   3   9 532.755 87.4100   1
   4  -3   9 531.977 151.007   1
  -4  -3  -9 486.958 80.3765   2
   4  -3   9 617.945 149.386   2
   4  -3  10 290.927 96.1547   2
   4  -3  10 292.387 127.200   1
  -4   3  10 280.777 62.8635   1
   4  -3  11 3391.98 380.027   1
  -4  -3  11 2727.27 216.499   3
   4  -3  11 3044.96 302.205   2
   4  -3  12 7359.30 585.665   1
  -4  -3  12 7663.14 379.695   3
   4  -3  12 7593.40 488.929   2
   4  -3  13 3474.69 400.504   1
  -4  -3  13 3572.08 252.922   3
   4  -3  13 3416.37 329.084   2
  -4  -3  14 137.065 52.8988   3
   4  -3  14 24.5028 80.4793   1
   4   3  14 84.8275 43.0894   2
  -4  -3  15 1545.36 171.338   3
   4  -3  15 1507.36 286.336   1
   4   3  15 1486.74 179.498   2
  -4  -3  16 7355.81 408.788   3
   4  -3  16 6643.36 613.328   1
   4   3  16 6974.71 405.557   2
   4   3  17 580.333 116.909   2
  -4  -3  17 808.014 140.163   3
   4  -3  17 376.524 166.727   1
   4   3  18 1571.61 195.845   2
  -4  -3  18 1679.22 203.787   3
   4  -3  18 1446.57 298.142   1
   4   3  19 1347.57 182.705   2
   4  -3  19 999.776 245.429   1
  -4  -3  19 1404.22 193.671   3
   4  -3  20 213.316 168.822   1
  -4  -3  20 184.348 97.2694   3
   4   3  21 452.102 186.460   1
   4  -3  21 443.308 190.815   1
  -4  -3  21 639.886 147.157   3
   4   3  22 78.8381 117.552   1
   4  -3  22-5.78137 70.2541   1
  -4  -3  22 27.2005 61.5765   3
   4  -3  23 68.0383 130.010   1
  -4  -3  23 106.551 51.4205   3
   4   3  23 134.942 146.461   1
   4   3  24 448.227 232.833   1
   4  -3  24 357.442 194.397   1
   4  -3  25 3300.23 539.200   1
   4   3  25 3904.78 603.249   1
   4  -3  26 118.583 185.146   1
   4   3  26 219.408 153.679   1
   4  -3  27 282.069 197.303   1
   4   3  27 934.844 316.904   1
   4   3  28-33.3448 131.126   1
   4  -3  28 80.4858 85.2164   1
   4  -3  29 73.5679 157.542   1
   4   3  29-260.974 185.721   1
   4  -3  30 322.529 202.345   1
  -4   4   0 32792.1 1038.91   1
  -4   4   0 32972.7 920.108   3
  -4   4   0 32372.1 1122.34   2
  -4   4   1 16749.3 661.794   1
  -4   4  -1 16632.7 594.650   3
  -4   4  -1 15989.1 678.640   1
  -4   4   1 15053.9 546.650   3
   4  -4   1 16874.3 705.620   1
  -4   4   1 15752.2 730.191   2
  -4   4  -1 16127.7 717.148   2
  -4   4   2 5760.68 359.106   1
  -4   4   2 5517.47 285.733   3
  -4   4  -2 5800.99 336.623   3
  -4   4  -2 5251.89 378.838   1
   4  -4   2 5938.55 419.557   1
  -4   4  -2 5379.24 398.494   2
  -4   4   3 59593.2 1357.43   3
  -4   4  -3 60970.9 1534.83   3
  -4   4  -3 63333.7 1686.39   1
   4  -4   3 63099.7 1727.78   1
  -4   4  -3 61187.0 1659.73   2
  -4   4   3 60074.6 1537.72   1
  -4   4  -4 16548.3 710.117   2
  -4   4   4 16214.8 489.201   3
  -4   4  -4 16250.7 652.966   3
   4  -4   4 16678.0 776.015   1
  -4   4   4 15445.7 614.352   1
  -4   4  -4 17619.8 753.371   1
  -4   4  -5 59598.9 1640.67   1
  -4   4  -5 55346.4 1530.64   2
  -4   4   5 55357.0 1185.97   3
  -4   4  -5 56630.3 1492.29   3
  -4  -4  -5 53543.3 1341.21   2
  -4   4   5 53876.4 1404.95   1
   4  -4   5 57257.3 1667.88   1
  -4   4  -6 3091.16 282.957   2
  -4   4  -6 3596.38 331.916   1
  -4   4   6 3087.52 146.934   3
   4   4  -6 2704.69 147.922   1
  -4   4  -6 3294.61 285.181   3
  -4   4   6 3307.09 244.045   1
   4  -4   6 3184.16 313.269   2
   4  -4   6 3191.96 343.936   1
  -4  -4  -6 3110.13 215.028   2
  -4   4   7 5607.24 183.591   3
  -4   4  -7 5918.80 394.655   2
  -4   4  -7 5850.45 393.180   3
  -4   4  -7 6786.73 471.699   1
  -4   4   7 5141.41 315.279   1
   4  -4   7 6091.86 431.085   2
   4  -4   7 5831.50 460.332   1
  -4  -4  -7 5676.10 285.328   2
  -4  -4  -8 6104.61 288.181   2
  -4   4  -8 6351.52 407.925   2
  -4   4  -8 6424.97 423.956   3
  -4   4   8 6648.70 346.407   1
  -4   4  -8 7240.06 501.200   1
   4  -4   8 6938.05 462.871   2
   4  -4   8 6360.68 492.780   1
   4  -4   9 10217.6 649.694   1
  -4  -4  -9 9242.85 355.573   2
   4  -4   9 9582.10 557.782   2
   4  -4  10 11175.1 698.521   1
   4  -4  10 10891.1 599.165   2
   4  -4  11 38.9611 50.2858   2
   4  -4  11 74.8459 75.5353   1
   4  -4  12 980.697 208.188   1
  -4  -4  12 1260.70 152.236   3
   4  -4  13 958.130 205.435   1
  -4  -4  13 1065.55 143.740   3
  -4  -4  14 619.553 114.350   3
   4  -4  14 477.585 123.726   1
   4  -4  15 296.222 133.582   1
  -4  -4  15 274.127 80.3997   3
   4  -4  16-494.701 175.684   1
  -4  -4  16 30.7171 54.0996   3
   4  -4  17 1036.27 218.771   1
  -4  -4  17 1647.76 210.098   3
   4   4  17 1323.71 157.747   2
   4   4  18 1064.00 143.697   2
   4  -4  18 896.341 228.591   1
  -4  -4  18 1130.71 176.532   3
   4  -4  19 5878.93 597.761   1
   4   4  19 4572.83 328.580   2
  -4  -4  20 191.146 87.1084   3
   4  -4  20 146.437 103.778   1
  -4  -4  21 2127.84 261.229   3
   4  -4  21 2166.21 386.070   1
   4  -4  22 351.768 188.664   1
  -4  -4  22 345.784 131.562   3
  -4  -4  23 3263.70 363.480   3
   4  -4  23 3599.66 520.792   1
   4  -4  24 313.301 209.864   1
  -4  -4  24 354.370 151.122   3
   4   4  24 514.028 230.203   1
   4  -4  25 309.275 170.592   1
   4   4  25 161.531 191.761   1
   4  -4  26 143.464 186.311   1
   4   4  26-17.7385 112.976   1
   4   4  27 1336.34 366.677   1
   4  -4  27 614.762 254.189   1
   4   4  28 338.704 191.019   1
   4  -4  28 433.533 265.851   1
   4   4  29 738.512 289.139   1
   4  -4  29 304.846 222.164   1
  -4   5   0 40557.7 1207.04   1
  -4   5   0 38051.5 1022.50   3
  -4   5   0 38525.9 1275.50   2
  -4   5   1 3021.26 276.474   1
  -4   5  -1 2668.41 267.811   1
  -4   5   1 2382.71 186.891   3
  -4   5  -1 2760.58 218.507   3
  -4   5   1 2599.84 286.061   2
  -4   5  -1 2530.43 272.910   2
  -4   5   2 3612.47 218.766   3
  -4   5  -2 3816.22 324.833   1
  -4   5  -2 3900.56 267.721   3
   4  -5   2 3668.97 331.247   1
  -4   5   2 3567.41 337.228   2
  -4   5   2 3627.18 294.421   1
  -4   5  -2 3010.31 297.367   2
  -4   5   3 16234.7 515.084   3
  -4   5  -3 17039.6 644.757   3
  -4   5  -3 17548.7 761.007   1
   4  -5   3 18114.9 789.375   1
  -4   5   3 18103.5 700.084   1
  -4   5  -3 16315.7 732.984   2
  -4   5   4 91.2046 54.4514   1
   4  -5   4 22.3180 61.4375   1
  -4   5   4 69.4349 35.1392   3
  -4   5  -4 70.2061 66.1877   2
  -4   5  -4 296.778 94.6246   3
  -4   5  -4 121.179 64.7774   1
  -4   5  -5 55430.9 1572.18   2
  -4   5   5 55708.2 1203.80   3
  -4   5  -5 56691.4 1495.49   3
  -4   5  -5 62776.8 1710.81   1
  -4   5   5 55927.2 1471.36   1
   4  -5   5 60301.7 1721.61   1
   4  -5   5 55277.0 1631.95   2
  -4   5   6 6149.57 217.040   3
  -4   5  -6 6237.78 422.743   2
  -4   5  -6 5976.89 386.266   3
  -4   5   6 6036.79 366.117   1
   4  -5   6 6505.34 485.338   1
   4  -5   6 6366.88 452.413   2
  -4  -5  -6 5820.47 294.898   2
  -4   5  -6 6394.68 461.209   1
   4  -5   7-29.9798 53.9785   2
  -4   5   7 9.73483 10.2578   3
  -4  -5  -7 25.0335 25.4994   2
   4  -5   7-55.4485 82.3457   1
  -4   5  -7 26.9432 36.2750   3
  -4   5  -7-3.91757 44.9454   2
  -4   5  -7 48.4310 57.9316   1
  -4   5   7 10.2371 35.1182   1
  -4  -5  -8 667.361 84.6432   2
   4  -5   8 453.984 120.059   1
  -4   5  -8 671.576 133.607   2
   4  -5   8 704.191 164.163   2
   4  -5   9 1268.26 202.983   2
   4  -5   9 1148.20 218.081   1
   4  -5  10 47.9007 54.1658   1
   4  -5  11 1455.99 252.458   1
  -4  -5  12 6156.09 372.104   3
   4  -5  12 6020.14 522.143   1
  -4  -5  13 2491.04 239.260   3
   4  -5  13 2358.44 339.034   1
  -4  -5  14 347.397 101.622   3
   4  -5  14 234.806 110.409   1
  -4  -5  15 213.105 74.3194   3
   4  -5  15 97.0282 104.241   1
  -4  -5  16 315.445 91.7096   3
   4  -5  16 131.816 93.3435   1
  -4  -5  17 1069.98 171.223   3
   4  -5  17 733.071 202.171   1
  -4  -5  18 73.0353 54.6166   3
   4  -5  18 35.2850 120.736   1
  -4  -5  19 487.062 111.515   3
   4  -5  19 161.056 134.771   1
  -4  -5  20 385.516 132.424   3
   4  -5  20 382.190 188.791   1
  -4  -5  21 240.926 97.5589   3
   4  -5  21 230.875 151.050   1
  -4  -5  22-9.25792 75.8210   3
   4  -5  22 102.456 141.011   1
  -4  -5  23 179.378 82.8990   3
   4  -5  23 258.401 180.453   1
  -4  -5  24 2177.48 306.976   3
   4  -5  24 1491.00 349.924   1
   4  -5  25 637.446 252.137   1
   4   5  26 1620.92 423.466   1
   4  -5  26 1705.11 401.472   1
   4   5  27-30.2222 106.983   1
   4  -5  27 54.0468 107.405   1
   4   5  28 831.815 329.691   1
   4  -5  28 769.399 320.116   1
   4  -5  29 381.912 213.750   1
   4   5  29 981.842 328.653   1
  -4   6   0 10457.0 433.069   3
  -4   6   0 10334.1 586.091   2
  -4   6   0 11313.8 577.374   1
  -4   6   1-4.31900 62.8143   2
  -4   6  -1 2.47952 48.5019   2
  -4   6   1 38.5883 31.7560   3
  -4   6  -1 13.5407 23.2761   3
  -4   6   1 49.5547 51.3610   1
  -4   6  -1 78.2908 48.9862   1
  -4   6  -2 995.876 162.383   1
  -4   6   2 865.148 106.008   3
  -4   6  -2 938.935 164.845   2
  -4   6   2 840.207 145.370   1
  -4   6  -2 884.461 131.448   3
  -4   6   2 786.683 167.591   2
  -4   6  -3 4348.81 365.911   2
  -4   6   3 5071.95 252.388   3
  -4   6  -3 5262.63 403.202   1
  -4   6  -3 5356.70 327.280   3
   4  -6   3 4714.29 403.788   1
  -4   6   3 5777.20 385.859   1
  -4   6   3 4695.19 409.265   2
  -4   6  -4 14233.9 682.780   2
  -4   6   4 14166.7 446.655   3
  -4   6  -4 14393.2 594.134   3
  -4   6  -4 15671.1 740.876   1
   4  -6   4 13586.4 712.869   1
  -4   6   4 15262.1 644.179   1
   4  -6   4 13971.0 662.781   3
  -4   6   5 12047.7 378.064   3
  -4   6  -5 11635.0 608.408   2
  -4   6  -5 11675.0 544.253   3
  -4   6  -5 13571.8 689.830   1
   4  -6   5 13067.5 703.747   1
  -4   6   5 12848.3 583.743   1
   4  -6   5 12145.3 633.695   3
   4  -6   5 12522.7 662.456   2
  -4   6   6 13659.7 382.888   3
  -4   6  -6 14032.3 664.829   2
  -4   6  -6 14936.1 626.032   3
  -4   6  -6 15188.5 748.829   1
  -4   6   6 14271.4 620.259   1
   4  -6   6 14254.3 761.948   1
   4  -6   6 13220.8 689.908   3
  -4  -6  -6 13944.6 475.521   2
   4  -6   6 13765.7 702.420   2
  -4  -6  -7-9.80019 23.4320   2
   4  -6   7 65.2149 89.6446   1
  -4   6  -7 52.6095 54.4018   3
  -4   6  -7 70.9192 62.7946   2
   4  -6   7 27.3861 55.9325   3
  -4  -6  -8 1939.39 128.879   2
  -4   6  -8 2122.99 240.664   2
   4  -6   8 1742.43 284.998   1
   4  -6   8 1677.35 244.662   3
   4   6  -9-1.42986 14.5820   1
   4  -6   9-54.2909 91.4527   1
   4  -6   9-64.2781 65.5356   3
   4  -6  10 198.698 106.507   1
   4  -6  10 191.308 97.8388   3
   4  -6  11 717.151 191.941   1
  -4  -6  12 63.7501 54.5385   3
   4  -6  12-23.7252 113.282   1
  -4  -6  13 971.145 154.499   3
   4  -6  13 839.855 211.485   1
  -4  -6  14 467.000 114.158   3
   4  -6  14 335.840 138.927   1
  -4  -6  15 187.095 79.2786   3
   4  -6  15 10.4219 96.9286   1
  -4  -6  16 1199.22 185.708   3
   4  -6  16 1224.70 270.650   1
  -4  -6  17 30.5073 56.7971   3
   4  -6  17-78.6084 110.472   1
  -4  -6  18 32.1409 60.8353   3
   4  -6  18 326.308 149.136   1
  -4  -6  19 199.388 97.8641   3
   4  -6  19 103.124 122.628   1
  -4  -6  20 596.657 149.430   3
   4  -6  20 639.410 204.871   1
  -4  -6  21 375.437 106.928   3
   4  -6  21 100.216 88.0863   1
  -4  -6  22-99.2758 122.835   3
   4  -6  22-153.937 103.452   1
  -4  -6  23 2688.94 336.242   3
   4  -6  23 2311.39 428.799   1
  -4  -6  24 191.148 129.258   3
   4  -6  24 78.9428 132.212   1
  -4  -6  25 2213.86 339.294   3
   4  -6  25 1844.52 404.404   1
   4  -6  26 524.045 222.060   1
   4  -6  27 295.012 250.450   1
   4   6  28 194.533 166.930   1
   4  -6  28-125.905 142.884   1
   4  -6  29 622.909 267.613   1
  -4   7   0 15006.1 551.876   3
   4  -7   0 14915.5 626.781   3
  -4   7   0 16723.5 745.972   1
  -4   7   0 15530.6 746.855   2
  -4   7   1 10726.1 431.925   3
  -4   7  -1 10453.4 459.534   3
   4  -7   1 10037.8 511.467   3
   4  -7  -1 10385.5 491.318   3
  -4   7   1 11822.3 607.678   1
  -4   7   1 10120.6 597.003   2
  -4   7  -1 10566.5 602.920   2
  -4   7  -1 11150.3 602.928   1
  -4   7  -2 8336.97 525.204   2
  -4   7   2 8076.26 353.095   3
  -4   7  -2 8641.27 418.391   3
   4  -7   2 7640.35 465.750   3
  -4   7   2 8700.48 511.457   1
  -4   7  -2 9240.09 550.696   1
  -4   7   2 7738.62 521.345   2
  -4   7  -3 5065.13 402.984   2
  -4   7   3 5243.71 265.200   3
  -4   7  -3 5698.83 429.499   1
  -4   7  -3 5350.34 332.340   3
   4  -7   3 5301.89 386.799   3
  -4   7   3 5809.06 397.950   1
  -4   7   3 5489.67 440.034   2
  -4   7   4 10494.2 379.273   3
  -4   7  -4 10170.5 583.329   2
  -4   7  -4 12213.4 654.999   1
  -4   7  -4 11456.1 513.456   3
   4  -7   4 10066.9 559.118   3
  -4   7   4 11487.2 576.538   1
  -4   7   4 8572.56 615.567   2
  -4   7   5 2812.01 163.520   3
  -4   7  -5 2741.71 292.582   2
  -4   7  -5 2891.37 254.021   3
   4  -7   5 2698.37 290.203   3
   4  -7   5 2462.60 301.097   1
  -4   7   5 2950.04 283.013   1
  -4   7   5 2559.16 302.066   2
  -4   7  -6 24.4520 35.8098   3
  -4   7  -6-6.24997 51.3809   2
  -4   7   6 22.6289 48.8231   1
   4  -7   6 187.470 110.785   3
   4  -7   6 24.9403 69.6437   1
  -4   7  -7 17987.6 783.465   2
   4  -7   7 16821.7 824.509   3
   4  -7   7 20098.3 929.257   1
  -4  -7  -7 18207.4 508.633   2
  -4  -7  -8 4396.80 181.855   2
   4  -7   8 4362.77 402.422   3
   4  -7   8 4333.57 429.639   1
   4  -7   9 2344.84 320.515   1
   4   7  -9 2044.33 142.564   1
   4  -7   9 1908.64 274.738   3
   4  -7  10 827.092 197.319   1
   4  -7  10 854.548 190.280   3
   4   7 -10 881.404 87.2438   1
   4   7 -11 8124.15 276.396   1
   4  -7  11 6916.26 552.022   3
   4  -7  11 7626.67 607.519   1
  -4  -7  12 7690.47 459.065   3
   4  -7  12 7143.64 576.783   3
   4  -7  12 7222.89 603.716   1
  -4  -7  13 100.172 58.2270   3
   4  -7  13 84.5667 82.6077   1
   4  -7  13 109.843 86.5600   3
  -4  -7  14 137.438 66.7079   3
   4  -7  14-36.1193 79.7746   1
   4  -7  14 38.4860 108.988   3
   4  -7  15 32.0082 103.989   1
   4  -7  15-138.908 143.349   3
  -4  -7  15 193.215 69.2259   3
  -4  -7  16 1498.87 210.034   3
   4  -7  16 1852.72 329.697   1
  -4  -7  17 4470.17 376.571   3
   4  -7  17 4392.85 512.121   1
  -4  -7  18 256.022 100.957   3
   4  -7  18 186.724 131.640   1
  -4  -7  19 3016.82 326.356   3
   4  -7  19 2960.24 451.595   1
  -4  -7  20 2874.35 328.439   3
   4  -7  20 2779.10 441.034   1
   4  -7  21 245.001 171.935   1
  -4  -7  21-35.9027 59.0923   3
  -4  -7  22 47.9997 80.3901   3
   4  -7  22 153.582 154.335   1
   4  -7  23 83.3661 155.157   1
  -4  -7  23 283.114 148.890   3
   4  -7  24 360.086 235.617   1
  -4  -7  24 453.700 148.787   3
   4  -7  25 223.859 184.421   1
  -4  -7  25-121.706 104.404   3
   4  -7  26 31.9809 162.139   1
   4  -7  27 243.401 180.749   1
   4  -7  28 155.635 142.013   1
   4  -7  29 441.005 234.538   1
  -4   8   0 3791.88 258.054   3
   4  -8   0 4170.74 310.730   3
  -4   8   0 4269.72 372.476   1
  -4   8   0 3956.23 371.616   2
  -4   8   1 200.335 90.9449   2
  -4   8   1 179.485 57.7105   3
  -4   8  -1 304.297 76.1870   3
  -4   8   1 211.530 89.4726   1
  -4   8  -1 119.555 87.7064   2
  -4   8  -1 359.433 114.281   1
   4  -8   1 284.067 102.657   3
   4  -8  -1 232.639 89.5058   3
  -4   8   2 13774.7 499.535   3
  -4   8  -2 13721.1 560.902   3
  -4   8  -2 13224.3 696.883   2
   4  -8   2 12730.1 631.561   3
   4  -8  -2 13219.0 562.766   3
  -4   8   2 15877.4 722.513   1
  -4   8   2 13739.8 732.847   2
  -4   8  -2 16385.6 765.778   1
  -4   8   3 113.212 62.0389   1
  -4   8   3 47.9283 69.3012   2
  -4   8   3 135.016 37.1210   3
  -4   8  -3 138.412 63.2716   3
  -4   8  -3 135.840 80.2627   2
   4  -8   3 245.779 95.8989   3
   4  -8  -3 168.955 62.3904   3
  -4   8   4 1800.33 144.752   3
  -4   8  -4 1535.43 180.659   3
  -4   8   4 1460.94 234.764   2
  -4   8  -4 1617.87 232.268   2
   4  -8  -4 1629.57 162.917   3
   4  -8   4 1634.67 224.516   3
  -4   8   4 1852.16 226.837   1
  -4   8   5 317.209 128.959   2
  -4   8  -5 737.348 130.897   3
  -4   8  -5 629.623 146.646   2
   4  -8   5 501.094 133.296   3
  -4   8   5 678.436 144.224   1
  -4   8  -6 2470.14 280.497   2
   4  -8   6 2597.26 297.060   3
  -4   8   6 2437.32 308.771   2
   4  -8   7 2758.53 322.737   3
  -4   8  -7 2839.29 297.770   2
   4  -8   7 3209.58 362.211   1
  -4  -8  -7 2903.36 154.399   2
  -4  -8  -8 32.4899 13.7270   2
   4  -8   8-6.84087 57.5819   3
   4  -8   8 99.9964 92.3562   1
   4  -8   9 2011.63 302.150   1
   4  -8   9 1898.46 271.632   3
   4  -8  10 772.929 193.484   1
   4   8 -10 808.412 98.7804   1
   4  -8  10 749.529 178.184   3
   4  -8  11 131.763 103.771   1
   4   8 -11 35.1895 25.7021   1
   4  -8  11-74.2658 100.863   3
  -4  -8  12 1131.20 184.247   3
   4  -8  12 1309.52 255.660   1
   4   8 -12 1264.34 116.114   1
   4  -8  12 1073.26 225.058   3
   4   8 -13 204.318 44.5932   1
  -4  -8  13 192.398 95.2708   3
   4  -8  13 249.199 124.977   1
   4  -8  13 121.527 58.8119   3
  -4  -8  14 3698.95 335.110   3
   4  -8  14 2967.18 389.737   3
   4  -8  14 3789.88 455.230   1
  -4  -8  15 84.6549 74.1108   3
   4  -8  15-25.1943 102.578   1
   4  -8  15-73.8555 133.403   3
  -4  -8  16-28.6309 73.3600   3
   4  -8  16-50.0104 82.8662   1
   4  -8  16-39.6588 95.5936   3
  -4  -8  17 2840.45 307.286   3
   4  -8  17 2909.40 427.621   1
   4  -8  17 2400.55 375.761   3
  -4  -8  18 473.164 139.319   3
   4  -8  18 559.671 192.287   1
   4  -8  18 350.519 180.906   3
   4  -8  19 1133.27 291.103   1
  -4  -8  19 978.471 193.515   3
  -4  -8  20 3165.76 356.310   3
   4  -8  20 3283.35 483.333   1
   4  -8  21 1033.85 289.937   1
  -4  -8  21 1037.18 210.169   3
   4  -8  22 399.792 194.112   1
  -4  -8  22 852.224 198.431   3
   4  -8  23 105.465 189.269   1
  -4  -8  23 364.472 136.854   3
   4  -8  24-21.0743 104.084   1
  -4  -8  24 52.8724 98.6050   3
   4  -8  25 95.0466 90.3902   1
  -4  -8  25 218.521 130.690   3
   4  -8  26 1051.72 327.635   1
   4  -8  27 79.1591 121.301   1
   4  -8  28-53.1995 126.253   1
  -4   9   0 779.143 117.042   3
  -4   9   0 827.889 179.063   2
   4  -9   0 895.861 146.799   3
  -4   9  -1 10711.4 634.043   2
  -4   9   1 10735.3 456.318   3
  -4   9  -1 10690.8 482.057   3
   4  -9   1 10629.7 549.387   3
   4  -9  -1 10507.2 518.367   3
  -4   9   1 10778.1 636.973   2
  -4   9  -2 1628.19 177.948   3
  -4   9   2 1344.85 221.899   2
  -4   9   2 1648.17 159.780   3
  -4   9  -2 1693.20 241.209   2
   4  -9  -2 1686.95 188.479   3
   4  -9   2 1514.62 208.916   3
  -4   9   2 1932.32 252.559   1
  -4   9   3 1712.75 156.242   3
  -4   9  -3 1753.27 192.897   3
  -4   9   3 1902.18 266.597   2
  -4   9  -3 1583.57 236.312   2
   4  -9  -3 1712.71 185.355   3
   4  -9   3 1688.64 220.447   3
  -4   9   3 1997.98 254.012   1
  -4   9   4 1149.13 211.034   2
  -4   9  -4 1120.65 157.514   3
   4  -9  -4 1270.89 146.301   3
  -4   9  -4 1316.97 215.390   2
   4  -9   4 1177.65 198.278   3
  -4   9   4 1374.91 204.698   1
  -4   9   5 616.888 162.847   2
  -4   9  -5 484.125 121.794   2
   4  -9   5 525.306 147.954   3
   4  -9  -5 592.241 99.8986   3
  -4   9   6 778.050 194.491   2
   4  -9  -6 1273.51 130.244   3
  -4   9  -6 1186.45 200.195   2
   4  -9   6 1317.04 227.341   3
   4  -9   7 12634.8 706.279   3
  -4   9   7 12056.9 744.972   2
  -4  -9  -7 12961.8 360.348   2
   4  -9   8 870.839 190.769   3
  -4   9   8 545.411 165.411   2
   4  -9   9 21.4356 59.3112   1
   4  -9   9-14.3017 74.0240   3
   4  -9  10 3325.65 386.568   3
   4  -9  10 3322.11 408.863   1
   4   9 -10 4013.10 250.009   1
   4  -9  11 2868.66 357.861   3
   4  -9  11 3501.37 418.514   1
   4   9 -11 3393.36 230.599   1
  -4  -9  12-60.4631 64.8688   3
   4  -9  12-33.7786 65.5616   3
   4   9 -12 11.4078 24.9252   1
  -4  -9  13 8970.00 548.866   3
   4   9 -13 9680.21 397.658   1
   4  -9  13 8705.09 668.749   3
   4  -9  13 10357.6 739.857   1
   4   9 -14 1858.07 156.021   1
  -4  -9  14 1916.53 250.816   3
   4  -9  14 1768.09 328.239   1
   4  -9  14 1815.66 297.574   3
   4  -9  15 762.209 220.779   1
  -4  -9  15 981.490 182.837   3
   4  -9  15 765.061 195.693   3
   4  -9  16 1529.07 314.321   1
  -4  -9  16 1767.94 253.084   3
   4  -9  16 1626.47 310.495   3
  -4  -9  17 5994.51 467.150   3
   4  -9  17 5845.12 588.915   3
   4  -9  17 6439.75 636.353   1
   4  -9  18 344.091 160.082   1
  -4  -9  18 588.106 157.391   3
   4  -9  18 405.943 166.830   3
   4  -9  19 42.6113 122.984   1
  -4  -9  19 44.2387 64.0730   3
   4  -9  19 143.360 158.037   3
   4  -9  20 83.4575 120.255   1
  -4  -9  20 135.657 99.8020   3
   4  -9  20-23.5494 113.189   3
   4  -9  21 374.200 178.467   1
  -4  -9  21 210.276 113.269   3
   4  -9  22-37.9508 104.244   1
  -4  -9  22 77.4104 97.3123   3
   4  -9  23 299.521 170.904   1
  -4  -9  23 497.497 159.701   3
   4  -9  24-107.398 99.8873   1
  -4  -9  24 306.492 145.557   3
   4  -9  25-140.453 159.831   1
  -4  -9  25 468.713 180.392   3
   4  -9  26 0.58174 151.993   1
  -4  -9  26 285.088 157.433   3
   4  -9  27-25.3975 161.507   1
   4  -9  28 308.552 217.834   1
  -4  10   0 4132.78 396.379   2
  -4  10   0 4547.56 301.357   3
   4 -10   0 4090.21 329.467   3
  -4  10   1 282.539 78.7619   3
  -4  10  -1 205.481 62.7820   3
  -4  10   1 232.081 113.578   2
  -4  10  -1 214.850 117.085   2
   4 -10  -1 269.747 71.5295   3
   4 -10   1 272.587 98.8340   3
  -4  10   2 335.159 69.6239   3
  -4  10  -2 332.993 83.9062   3
  -4  10   2 317.618 102.079   2
  -4  10  -2 214.462 86.2996   2
   4 -10  -2 284.110 72.6671   3
   4 -10   2 278.258 91.0386   3
  -4  10  -3 817.706 136.443   3
  -4  10   3 673.531 155.846   2
  -4  10  -3 807.167 173.751   2
   4 -10  -3 953.635 138.039   3
   4 -10   3 833.681 161.775   3
  -4  10   4 294.446 117.866   2
  -4  10  -4 120.653 81.1944   2
   4 -10  -4 377.518 89.6803   3
   4 -10   4 289.406 105.920   3
  -4  10  -5 2765.73 313.918   2
   4 -10   5 2705.04 303.441   3
   4 -10  -5 2969.40 224.995   3
  -4  10   5 2555.41 321.800   2
   4 -10   6-19.0160 65.8346   3
   4 -10  -6-2.52981 36.3639   3
  -4  10  -6-53.2689 53.8917   2
  -4  10   6-52.0152 73.3565   2
  -4  10   7 515.531 159.880   2
   4 -10   7 882.625 186.376   3
   4 -10  -7 889.279 109.867   3
  -4 -10  -7 706.123 61.7901   2
   4 -10   8 4435.69 424.384   3
   4 -10  -8 4104.52 216.714   3
  -4  10   8 3558.40 393.319   2
  -4  10   9 159.877 84.9451   2
   4 -10   9 153.745 79.4977   3
   4 -10  10 1109.39 207.425   3
   4  10 -10 1073.36 141.661   1
  -4  10  10 533.934 174.809   2
   4 -10  11 4575.77 465.838   3
   4  10 -11 4966.65 305.599   1
  -4 -10  12 3243.93 333.673   3
   4 -10  12 3634.51 425.392   3
   4 -10  12 3761.90 449.352   1
   4  10 -12 3838.78 266.587   1
   4  10 -13 681.315 108.609   1
  -4 -10  13 658.138 156.916   3
   4 -10  13 782.888 214.392   3
   4 -10  13 821.626 234.335   1
  -4 -10  14 1324.48 210.391   3
   4  10 -14 1201.86 140.745   1
   4 -10  14 1402.84 279.973   3
   4 -10  14 1340.54 278.466   1
  -4 -10  15 540.296 133.477   3
   4 -10  15 417.186 167.830   3
   4 -10  15 747.795 239.419   1
   4 -10  16 485.787 191.423   1
  -4 -10  16 228.177 88.7304   3
   4 -10  16 138.763 81.9950   3
   4 -10  17 390.527 175.467   1
  -4 -10  17 301.569 113.658   3
   4 -10  17 325.215 158.043   3
   4 -10  18 1263.42 297.884   1
  -4 -10  18 1486.48 243.208   3
   4 -10  18 1256.97 290.317   3
   4 -10  19-81.9255 143.087   1
   4 -10  19 23.7838 92.7514   3
   4 -10  20-62.5625 119.552   1
  -4 -10  20 12.1201 58.3644   3
   4 -10  20 87.7140 150.817   3
   4 -10  21 285.821 150.335   1
  -4 -10  21 351.008 132.664   3
   4 -10  21 341.103 188.028   3
   4 -10  22-11.6147 123.616   1
  -4 -10  22 271.331 141.373   3
   4 -10  22 126.698 95.1233   3
   4 -10  23 285.214 180.291   1
  -4 -10  23 780.827 190.526   3
   4 -10  24-14.6996 108.268   1
  -4 -10  24-65.1797 79.9787   3
  -4 -10  25 96.9210 99.6129   3
   4 -10  25-104.033 136.785   1
   4 -10  26-186.138 160.054   1
  -4 -10  26 514.536 202.578   3
   4 -10  27 136.002 140.528   1
  -4  11   0 742.021 130.979   3
  -4  11   0 410.408 149.104   2
   4 -11   0 794.825 147.794   3
  -4  11   1 3904.73 286.719   3
  -4  11   1 3691.53 384.306   2
  -4  11  -1 4157.63 306.876   3
  -4  11  -1 3586.79 373.656   2
   4 -11  -1 3885.02 316.926   3
   4 -11   1 4369.24 356.251   3
  -4  11  -2 2123.26 222.698   3
  -4  11   2 2338.97 306.033   2
   4 -11  -2 2401.05 240.106   3
  -4  11  -2 1983.60 283.081   2
   4 -11   2 1934.68 243.359   3
  -4  11  -3 10578.9 649.181   2
   4 -11  -3 11009.5 524.246   3
   4 -11   3 10700.1 616.688   3
  -4  11   3 10981.8 676.550   2
  -4  11  -4 4497.48 406.198   2
   4 -11  -4 4521.27 305.629   3
   4 -11   4 4353.77 386.250   3
  -4  11   4 3817.61 406.551   2
   4 -11  -5 6296.25 354.874   3
   4 -11   5 6135.46 478.220   3
  -4  11  -5 6409.31 494.027   2
  -4  11   5 5986.81 506.922   2
  -4  11   6 118.703 75.1073   2
   4 -11  -6 25.1709 26.6000   3
   4 -11   6 40.1248 73.9598   3
  -4  11   7 1263.43 235.857   2
   4 -11  -7 1330.38 142.139   3
   4 -11   7 1493.53 247.183   3
  -4  11   8 112.534 87.8188   2
   4 -11  -8 45.8845 39.4258   3
   4 -11   8 130.220 96.9385   3
   4 -11   9 7572.85 590.890   3
   4 -11  -9 7983.40 314.915   3
  -4  11   9 7487.87 582.757   2
  -4  11  10 59.9571 94.1546   2
   4 -11  10 146.249 136.745   3
   4 -11 -10 87.8844 32.6119   3
   4 -11  11 8570.91 652.000   3
   4  11 -11 8670.70 443.552   1
  -4  11  11 5928.94 550.826   2
  -4 -11  12 778.513 179.115   3
   4  11 -12 744.986 120.140   1
   4 -11  12 880.208 214.320   3
  -4  11  12 584.644 173.583   2
  -4 -11  13 993.339 186.750   3
   4  11 -13 992.895 144.675   1
   4 -11  13 1067.10 243.880   3
  -4 -11  14 1466.40 241.340   3
   4 -11  14 1702.88 311.707   3
  -4 -11  15 2729.49 330.428   3
   4 -11  15 2755.44 401.392   3
  -4 -11  16 2095.92 288.252   3
   4 -11  16 2475.80 390.340   1
   4 -11  16 1989.11 344.887   3
  -4 -11  17 1030.17 208.238   3
   4 -11  17 994.348 255.639   1
   4 -11  17 1095.20 277.466   3
  -4 -11  18 245.839 123.816   3
   4 -11  18 299.311 176.270   1
   4 -11  18 145.247 112.584   3
  -4 -11  19 655.864 163.514   3
   4 -11  19 559.908 204.747   3
   4 -11  19 634.620 217.552   1
  -4 -11  20 197.534 111.699   3
   4 -11  20 194.473 125.966   3
   4 -11  20 116.593 122.029   1
  -4 -11  21 1394.65 276.004   3
   4 -11  21 1452.56 349.977   3
   4 -11  21 1158.69 305.195   1
  -4 -11  22 143.059 111.790   3
   4 -11  22 33.0864 104.626   3
   4 -11  22 180.568 156.598   1
  -4 -11  23 242.540 125.783   3
   4 -11  23 273.219 194.428   3
   4 -11  23 126.057 131.906   1
  -4 -11  24 616.465 208.375   3
   4 -11  24 239.959 194.213   1
  -4 -11  25 188.929 120.496   3
   4 -11  25 301.554 238.477   1
  -4 -11  26 353.632 173.338   3
   4 -11  26 211.917 140.462   1
  -4  12   0 1392.49 240.926   2
   4 -12   0 1418.03 199.948   3
  -4  12  -1 4713.25 339.719   3
  -4  12   1 4692.84 440.832   2
  -4  12  -1 5331.31 469.071   2
   4 -12  -1 5338.96 387.205   3
   4 -12   1 5947.22 428.046   3
  -4  12   2 1204.20 218.337   2
   4 -12  -2 1202.15 172.859   3
  -4  12  -2 975.827 217.697   2
   4 -12   2 1632.63 228.477   3
  -4  12   3 4366.78 440.471   2
  -4  12  -3 4116.68 404.577   2
   4 -12  -3 4761.89 341.236   3
   4 -12   3 4824.39 407.423   3
   4 -12  -4 5937.63 366.297   3
  -4  12  -4 4881.95 439.872   2
   4 -12   4 5870.47 456.891   3
  -4  12   4 5425.63 496.233   2
  -4  12   5 1716.77 283.821   2
   4 -12  -5 1906.86 194.582   3
   4 -12   5 1830.92 261.730   3
  -4  12   6 224.968 123.978   2
   4 -12  -6 424.557 91.2868   3
   4 -12   6 428.150 135.370   3
   4 -12  -7 10599.1 454.942   3
   4 -12   7 9717.38 650.659   3
  -4  12   7 9444.33 662.350   2
  -4  12   8 23.2875 72.3674   2
   4 -12  -8-47.0402 44.3912   3
   4 -12   8-20.7664 63.7385   3
   4 -12  -9 10377.1 396.325   3
   4 -12   9 9502.42 678.010   3
  -4  12   9 8498.66 636.119   2
   4 -12 -10 721.213 88.3887   3
   4 -12  10 620.876 175.698   3
  -4  12  10 332.119 144.287   2
  -4 -12  11 4762.03 424.174   3
   4 -12  11 5578.45 533.982   3
   4 -12 -11 3714.71 182.887   3
   4  12 -11 5365.86 366.186   1
  -4  12  11 4876.35 467.179   2
  -4  12  12 908.734 212.934   2
   4  12 -12 1355.86 183.804   1
  -4 -12  12 1376.07 233.622   3
   4 -12  12 1397.43 281.291   3
  -4  12  13 179.338 98.7288   2
  -4 -12  13 36.9339 79.4215   3
   4 -12  13 48.8292 97.1480   3
  -4 -12  14 115.265 88.1346   3
   4 -12  14 63.6423 100.045   3
  -4  12  14 137.598 98.1643   2
  -4 -12  15 1361.84 235.009   3
   4 -12  15 1308.03 282.247   3
  -4  12  15 520.499 219.546   2
  -4 -12  16 56.5512 70.1606   3
   4 -12  16 44.7878 84.1175   3
  -4 -12  17 47.4060 77.9087   3
   4 -12  17 158.565 108.933   3
  -4 -12  18 299.432 140.470   3
   4 -12  18 91.7794 105.868   3
  -4 -12  19 200.797 109.067   3
   4 -12  19 152.023 109.951   3
  -4 -12  20 302.058 132.192   3
   4 -12  20 329.246 198.694   3
  -4 -12  21-128.340 136.995   3
   4 -12  21 204.375 179.228   3
  -4 -12  22 526.355 174.240   3
   4 -12  22 686.792 264.902   3
  -4 -12  23 86.6831 84.6589   3
   4 -12  23 88.3034 162.812   3
  -4 -12  24 97.3823 101.237   3
   4 -12  24 152.952 107.510   3
  -4 -12  25 552.243 189.843   3
  -4 -12  26-124.886 125.278   3
  -4  13   0 263.588 139.428   2
   4 -13   0 21.5723 46.2960   3
   4 -13  -1 1921.13 236.791   3
  -4  13   1 1657.42 268.275   2
   4 -13   1 1977.99 251.219   3
  -4  13  -1 1373.23 251.472   2
  -4  13   2 323.268 124.611   2
   4 -13  -2 564.088 127.488   3
   4 -13   2 498.108 130.501   3
  -4  13  -2 621.246 168.275   2
  -4  13   3 2876.50 357.020   2
   4 -13  -3 3205.29 283.106   3
   4 -13   3 2984.77 331.727   3
  -4  13  -3 2866.55 340.645   2
  -4  13   4 390.240 139.213   2
   4 -13  -4 845.960 138.313   3
   4 -13   4 509.076 126.615   3
   4 -13  -5 1526.65 184.977   3
  -4  13   5 1208.93 248.518   2
   4 -13   5 1138.40 202.535   3
  -4 -13  -6 3953.85 201.511   2
   4 -13  -6 4213.53 298.341   3
   4 -13   6 4085.45 417.352   3
  -4  13   6 3656.02 420.046   2
  -4  13   7 1341.22 246.179   2
   4 -13  -7 1637.28 173.212   3
   4 -13   7 1566.06 257.636   3
   4 -13  -8 3310.73 237.244   3
   4 -13   8 3261.16 386.452   3
  -4  13   8 3043.36 370.928   2
  -4  13   9-62.7213 104.316   2
   4 -13  -9-2.71391 40.0427   3
   4 -13   9-96.2348 118.119   3
  -4  13  10-36.2192 107.691   2
   4 -13 -10 59.2467 28.9404   3
   4 -13  10-78.2570 127.840   3
  -4 -13  11 287.872 118.732   3
  -4  13  11 111.344 81.7295   2
   4 -13 -11 137.684 37.5397   3
   4 -13  11 134.657 78.7766   3
   4  13 -11 197.818 68.3983   1
  -4  13  12 183.363 101.631   2
  -4 -13  12 221.350 113.881   3
   4 -13  12 400.517 153.410   3
   4 -13 -12 260.588 45.2618   3
  -4  13  13 36.8819 98.1738   2
  -4 -13  13 95.5734 68.2471   3
   4 -13  13 302.856 172.595   3
  -4  13  14 29.9450 89.1639   2
  -4 -13  14 268.566 126.198   3
   4 -13  14 109.391 96.9981   3
  -4  13  15-6.53861 70.1534   2
  -4 -13  15 50.3713 85.7096   3
  -4  13  16 92.7622 76.7603   2
  -4 -13  16 473.319 152.956   3
   4 -13  16 439.070 201.740   3
  -4  13  17-182.551 116.378   2
  -4 -13  17 32.1891 52.9137   3
   4 -13  17 118.402 117.237   3
  -4 -13  18 1726.60 289.452   3
   4 -13  18 1190.01 308.924   3
  -4  13  18 1180.01 259.259   2
  -4 -13  19 82.2953 112.518   3
   4 -13  19 92.2869 116.551   3
  -4  13  19-54.5339 111.096   2
  -4 -13  20 1056.76 232.414   3
   4 -13  20 627.465 253.788   3
  -4  13  20 678.961 235.099   2
  -4 -13  21 40.6500 75.4023   3
   4 -13  21 79.4882 159.529   3
  -4 -13  22 225.920 149.093   3
   4 -13  22-129.430 157.580   3
  -4 -13  23-52.0546 103.442   3
   4 -13  23 57.9467 124.486   3
  -4 -13  24 210.296 145.790   3
   4 -13  24 41.4480 114.872   3
  -4 -13  25-328.996 155.498   3
  -4 -13  26 97.3378 106.734   3
  -4 -13  27 207.383 138.665   3
  -4  14   0 11204.3 717.554   2
   4 -14   0 12138.6 648.343   3
  -4  14   1 3524.88 397.608   2
   4 -14  -1 3277.55 314.349   3
   4 -14   1 3534.00 346.164   3
  -4  14  -1 2437.32 333.053   2
  -4  14   2 2547.95 347.612   2
   4 -14  -2 2751.64 282.817   3
   4 -14   2 2483.27 303.918   3
  -4  14  -2 2661.85 340.441   2
  -4  14   3 445.163 162.474   2
   4 -14  -3 336.653 102.028   3
   4 -14   3 396.204 132.264   3
  -4  14  -3 408.466 147.546   2
  -4  14   4 3947.66 425.516   2
   4 -14  -4 4428.82 333.583   3
   4 -14   4 4271.55 419.442   3
  -4  14   5 585.312 167.788   2
   4 -14  -5 669.672 123.924   3
   4 -14   5 608.603 174.621   3
  -4 -14  -5 845.638 106.337   2
  -4 -14  -6 2038.96 146.047   2
   4 -14  -6 1986.95 210.112   3
  -4  14   6 1483.92 274.005   2
   4 -14   6 2003.14 289.199   3
  -4  14   7 2308.67 324.274   2
   4 -14  -7 2239.31 216.267   3
   4 -14   7 2030.81 302.505   3
  -4  14   8 126.217 102.994   2
   4 -14  -8 94.1648 51.7501   3
   4 -14   8-37.5296 136.429   3
  -4  14   9 1600.62 286.955   2
   4 -14  -9 2229.74 194.199   3
   4 -14   9 1888.44 306.758   3
  -4  14  10 2533.15 363.398   2
   4 -14 -10 3080.25 221.481   3
   4 -14  10 2890.94 394.749   3
  -4 -14  11 19.0726 82.1799   3
  -4  14  11 5.93297 87.2285   2
   4 -14 -11 8.06783 23.5725   3
   4 -14  11-2.23875 67.4636   3
  -4 -14  12-39.2617 73.0377   3
  -4  14  12-20.7184 62.7349   2
   4 -14  12 62.2255 105.818   3
  -4 -14  13 4850.99 471.368   3
   4 -14  13 4751.29 532.506   3
  -4  14  13 4526.27 472.341   2
  -4  14  14 14.1547 75.0810   2
   4 -14  14 303.500 195.709   3
  -4 -14  14 308.487 130.840   3
  -4  14  15 893.810 274.392   2
  -4 -14  15 1659.51 279.807   3
   4 -14  15 1761.35 338.468   3
  -4  14  16 34.3026 90.2285   2
  -4 -14  16-145.312 101.000   3
   4 -14  16 139.947 139.646   3
  -4  14  17 960.867 270.716   2
  -4 -14  17 1052.64 226.477   3
   4 -14  17 1382.03 328.582   3
  -4  14  18 121.293 109.282   2
  -4 -14  18 351.675 151.673   3
   4 -14  18 230.762 188.048   3
  -4  14  19 385.780 167.994   2
  -4 -14  19 410.446 152.413   3
   4 -14  19 288.981 211.695   3
  -4  14  20 74.4480 109.333   2
   4 -14  20 544.973 254.399   3
  -4 -14  20 362.945 174.898   3
  -4  14  21 291.689 178.328   2
  -4 -14  21 866.419 214.974   3
   4 -14  21 552.940 267.999   3
  -4 -14  22 529.726 190.201   3
   4 -14  22 429.044 232.521   3
  -4  14  22 114.783 129.913   2
  -4 -14  23 176.591 121.845   3
   4 -14  23 481.818 277.577   3
  -4  14  23-183.846 178.026   2
  -4 -14  24 245.886 128.804   3
  -4  14  24-45.0430 97.8594   2
  -4 -14  25 822.899 245.510   3
  -4 -14  26 534.419 237.357   3
   4 -15   0 480.277 135.942   3
  -4  15   0 260.800 108.874   2
   4 -15  -1 210.295 92.2809   3
   4 -15   1 97.6338 77.1276   3
  -4  15   1 331.641 148.908   2
  -4  15  -1 106.289 81.0206   2
   4 -15  -2 50.0578 54.8222   3
   4 -15   2 68.4009 63.2002   3
  -4  15   2 0.93710 77.3033   2
  -4  15  -2 51.1951 64.0492   2
   4 -15  -3 738.000 148.629   3
  -4  15   3 656.021 194.917   2
   4 -15   3 670.986 172.547   3
  -4  15   4 5580.45 512.380   2
   4 -15  -4 6544.01 430.929   3
   4 -15   4 6300.77 526.334   3
  -4  15   5 60.1381 85.1494   2
   4 -15  -5-16.3621 47.9330   3
   4 -15   5 67.8653 89.9067   3
  -4  15   6 426.393 168.486   2
   4 -15  -6 599.214 123.631   3
   4 -15   6 587.245 172.960   3
  -4  15   7 1298.92 254.659   2
   4 -15  -7 1246.82 168.358   3
   4 -15   7 1306.21 258.619   3
  -4  15   8 8369.54 651.934   2
   4 -15  -8 9840.39 471.325   3
   4 -15   8 8692.80 681.078   3
  -4  15   9-15.2245 88.8378   2
   4 -15  -9 9.57416 30.5070   3
   4 -15   9-32.3195 91.3087   3
  -4 -15  10 125.027 69.4143   3
  -4  15  10 24.4181 94.1482   2
   4 -15 -10 99.0030 31.5036   3
   4 -15  10 98.1114 76.5687   3
  -4 -15  11 245.704 129.335   3
  -4  15  11 324.762 137.417   2
   4 -15  11 297.441 129.805   3
  -4 -15  12 1918.38 302.407   3
  -4  15  12 1189.40 260.115   2
   4 -15  12 1790.77 328.458   3
  -4 -15  13 90.2421 79.4288   3
  -4  15  13 103.349 115.443   2
   4 -15  13 38.9310 106.197   3
  -4 -15  14 145.694 107.871   3
  -4  15  14 37.1725 65.6347   2
  -4 -15  15 304.045 126.779   3
  -4  15  15 298.240 115.253   2
   4 -15  15 325.530 213.264   3
  -4  15  16 2017.94 324.018   2
  -4 -15  16 2637.48 374.100   3
   4 -15  16 2907.01 475.834   3
  -4  15  17 734.691 199.428   2
  -4 -15  17 835.570 205.594   3
   4 -15  17 860.258 306.429   3
  -4  15  18-126.468 136.162   2
  -4 -15  18 57.4388 93.9451   3
   4 -15  18 233.439 187.053   3
  -4 -15  19 128.520 106.163   3
  -4  15  19-54.7956 78.7948   2
  -4  15  20 840.863 241.153   2
  -4 -15  20 1126.38 283.895   3
   4 -15  20 956.544 344.867   3
  -4  15  21 60.9475 107.437   2
  -4 -15  21 97.4008 100.257   3
  -4  15  22 245.432 126.792   2
  -4 -15  22 73.4367 77.6882   3
   4 -15  22-83.8906 111.361   3
  -4 -15  23 168.199 150.716   3
  -4 -15  24 579.963 218.252   3
  -4 -15  25 577.544 179.232   3
   4 -16   0 1065.87 199.599   3
  -4  16   0 1164.63 237.409   2
   4 -16  -1 1474.44 231.544   3
   4 -16   1 1799.81 265.000   3
  -4  16   1 1349.88 263.411   2
   4 -16  -2-41.7267 74.7546   3
   4 -16   2 27.5991 58.2743   3
  -4  16   2 113.064 96.4751   2
   4 -16  -3 1534.92 214.684   3
   4 -16   3 1600.92 258.728   3
  -4  16   3 1151.41 239.537   2
   4 -16  -4 3238.99 317.575   3
   4 -16   4 2645.81 353.741   3
  -4  16   4 2692.53 375.802   2
   4 -16  -5 1134.53 183.094   3
  -4  16   5 1104.05 245.014   2
   4 -16   5 1418.74 261.070   3
  -4  16   6 4216.86 461.479   2
   4 -16  -6 4276.28 338.769   3
   4 -16   6 4851.44 487.621   3
  -4  16   7 648.109 192.744   2
   4 -16  -7 781.935 141.363   3
   4 -16   7 767.206 201.858   3
  -4  16   8-57.3473 77.9300   2
   4 -16  -8 17.4058 40.2270   3
   4 -16   8 106.967 88.5479   3
   4 -16  -9 1700.21 186.237   3
  -4  16   9 1854.24 303.615   2
   4 -16   9 1370.15 278.940   3
  -4 -16  10 469.150 165.886   3
  -4  16  10 579.430 182.929   2
   4 -16  10 472.518 172.224   3
  -4 -16  11 815.955 200.758   3
  -4  16  11 1047.62 245.764   2
   4 -16  11 791.097 216.676   3
  -4 -16  12 141.345 112.097   3
  -4  16  12-30.2108 87.4298   2
   4 -16  12-91.5375 121.755   3
  -4 -16  13 685.274 206.337   3
  -4  16  13 706.401 214.437   2
   4 -16  13 687.545 204.283   3
  -4 -16  14 836.976 213.807   3
  -4  16  14 752.996 205.155   2
   4 -16  14 664.378 240.480   3
  -4 -16  15-19.5112 97.8708   3
  -4  16  15-148.925 122.265   2
   4 -16  15-198.405 168.897   3
  -4  16  16-129.348 129.708   2
  -4 -16  16-117.795 116.655   3
  -4  16  17 416.640 179.486   2
  -4 -16  17 620.984 206.181   3
   4 -16  17 603.319 250.945   3
  -4  16  18 162.451 132.878   2
  -4 -16  18 391.440 157.926   3
   4 -16  18 26.4898 116.871   3
  -4  16  19 86.7059 116.560   2
  -4 -16  19 513.049 188.885   3
   4 -16  19 205.890 225.044   3
  -4  16  20 7.47108 73.4819   2
  -4 -16  20 256.371 148.960   3
   4 -16  20 503.383 249.897   3
  -4  16  21-20.0704 79.4278   2
  -4 -16  21 53.9223 102.434   3
  -4 -16  22 73.6884 93.7767   3
  -4 -16  23 219.995 125.694   3
  -4 -16  24 451.839 204.426   3
   4 -17   0 2761.34 323.939   3
   4 -17  -1 1953.98 269.815   3
   4 -17   1 1918.85 284.687   3
  -4  17   1 1836.50 305.992   2
   4 -17  -2 173.741 71.2445   3
   4 -17   2 245.061 105.751   3
  -4  17   2 100.923 81.6771   2
   4 -17  -3 2196.32 275.313   3
   4 -17   3 2006.87 299.763   3
  -4  17   3 1708.33 300.985   2
   4 -17  -4 1116.98 186.787   3
   4 -17   4 1121.22 236.295   3
  -4  17   4 1103.12 251.718   2
   4 -17  -5 712.604 155.597   3
   4 -17   5 455.885 146.856   3
  -4  17   5 380.036 176.673   2
   4 -17  -6 109.195 57.7807   3
  -4  17   6-71.7231 89.7055   2
   4 -17   6-60.1968 94.1582   3
   4 -17  -7 93.7354 36.0129   3
  -4  17   7 305.230 145.020   2
   4 -17   7 244.741 114.812   3
   4 -17  -8 416.248 106.660   3
  -4  17   8 541.205 181.685   2
   4 -17   8 559.418 196.990   3
  -4  17   9 366.823 143.422   2
   4 -17   9 633.125 204.519   3
  -4 -17  10-24.4361 74.3391   3
  -4  17  10 19.6379 89.6452   2
   4 -17  10-120.543 105.325   3
  -4 -17  11 262.690 126.270   3
  -4  17  11 36.3816 62.8922   2
   4 -17  11-77.2287 133.305   3
  -4  17  12 179.873 136.321   2
  -4 -17  12 126.436 114.338   3
   4 -17  12 119.741 76.7867   3
  -4 -17  13 2226.40 350.847   3
  -4  17  13 2423.18 360.542   2
   4 -17  13 2045.65 377.255   3
  -4 -17  14 245.181 132.446   3
  -4  17  14 125.162 99.4817   2
   4 -17  14 50.5438 102.459   3
  -4 -17  15 357.600 164.997   3
  -4  17  15 561.544 182.257   2
   4 -17  15 211.306 92.3243   3
  -4 -17  16 1297.51 291.840   3
  -4  17  16 1160.88 250.946   2
   4 -17  16 1030.63 294.918   3
  -4 -17  17 168.997 144.003   3
  -4  17  17 147.723 103.552   2
  -4  17  18 94.0560 118.551   2
  -4 -17  18 57.9677 86.0561   3
   4 -17  18 344.987 224.669   3
  -4  17  19 84.8979 105.149   2
  -4 -17  19 368.474 171.897   3
   4 -17  19 595.498 262.787   3
  -4  17  20 1086.71 262.347   2
  -4 -17  20 1523.71 334.857   3
  -4 -17  21 1210.84 290.165   3
  -4 -17  22 396.157 156.394   3
   4 -18   0 648.748 167.360   3
   4 -18  -1 369.786 125.596   3
   4 -18   1 510.996 147.992   3
   4 -18  -2 568.110 144.697   3
   4 -18   2 513.192 165.363   3
  -4  18   2 646.245 196.981   2
   4 -18  -3 94.4211 85.4340   3
   4 -18   3 60.6186 61.6124   3
  -4  18   3-66.2754 104.157   2
   4 -18  -4 669.116 143.286   3
   4 -18   4 563.078 163.167   3
  -4  18   4 579.049 185.956   2
   4 -18  -5 122.079 55.5144   3
   4 -18   5 71.1153 69.3089   3
  -4  18   5 159.742 118.584   2
   4 -18  -6 392.531 109.933   3
   4 -18   6 519.815 177.572   3
  -4  18   6 297.909 145.361   2
  -4  18   7 4088.94 471.340   2
   4 -18  -7 3729.07 332.377   3
   4 -18   7 3892.95 472.865   3
  -4  18   8 50.0851 70.8487   2
   4 -18   8-157.859 113.645   3
  -4  18   9 41.2938 104.734   2
   4 -18   9 2.09974 86.0835   3
  -4 -18   9-50.3510 90.7206   3
  -4 -18  10 1645.93 303.586   3
  -4  18  10 1672.70 300.932   2
   4 -18  10 2056.97 364.396   3
  -4 -18  11 133.687 127.331   3
  -4  18  11 61.4754 69.4830   2
   4 -18  11 272.336 167.122   3
  -4 -18  12 496.751 186.689   3
  -4  18  12 640.264 190.468   2
   4 -18  12 219.618 85.8394   3
  -4 -18  13 3.95949 102.135   3
  -4  18  13 144.663 136.454   2
   4 -18  13-159.097 119.945   3
  -4 -18  14 70.1813 77.5516   3
  -4  18  14-6.66656 93.9448   2
   4 -18  14-194.690 134.326   3
  -4 -18  15 224.804 144.000   3
  -4  18  15 69.8817 84.3370   2
   4 -18  15 182.944 139.178   3
  -4 -18  16 224.127 135.510   3
  -4  18  16 382.617 166.224   2
   4 -18  16 229.048 150.311   3
  -4 -18  17 28.5529 83.3335   3
  -4  18  17-75.2968 101.079   2
   4 -18  17 232.676 169.232   3
  -4 -18  18 163.590 140.264   3
  -4  18  18 299.208 153.956   2
  -4 -18  19 286.189 151.624   3
  -4 -18  20 316.108 159.828   3
   4 -19   0 601.591 168.122   3
   4 -19  -1 666.511 164.967   3
   4 -19   1 552.042 173.267   3
   4 -19  -2 859.634 181.130   3
   4 -19   2 687.072 187.580   3
   4 -19  -3 507.448 138.298   3
   4 -19   3 529.158 168.852   3
   4 -19  -4 990.397 183.675   3
   4 -19   4 1098.74 247.335   3
  -4  19   4 898.601 226.811   2
   4 -19  -5 528.021 130.021   3
   4 -19   5 610.188 201.379   3
  -4  19   5 857.800 230.639   2
   4 -19  -6 625.301 147.402   3
   4 -19   6 646.994 192.880   3
  -4  19   6 677.089 207.128   2
   4 -19   7 130.245 122.793   3
  -4  19   7 88.8923 113.618   2
  -4 -19   8 1509.85 304.180   3
   4 -19   8 1543.69 325.344   3
  -4  19   8 1901.65 322.208   2
  -4 -19   9 4275.01 507.265   3
  -4  19   9 3670.93 463.916   2
   4 -19   9 4147.35 529.601   3
  -4 -19  10 531.520 204.300   3
  -4  19  10 449.588 179.469   2
   4 -19  10 222.456 152.990   3
  -4  19  11 2645.48 383.139   2
   4 -19  11 3053.62 480.830   3
  -4 -19  11 2708.07 406.839   3
  -4 -19  12 48.3005 110.497   3
  -4  19  12-60.9660 111.458   2
   4 -19  12 72.6100 76.3772   3
  -4 -19  13-21.0686 118.952   3
  -4  19  13 261.255 137.057   2
   4 -19  13 91.6475 115.457   3
  -4 -19  14 821.320 242.008   3
  -4  19  14 888.137 242.152   2
   4 -19  14 591.178 253.090   3
  -4 -19  15 295.696 186.844   3
  -4  19  15 169.436 133.666   2
   4 -19  15-124.139 160.022   3
  -4 -19  16 217.940 130.433   3
  -4  19  16-52.1291 78.3849   2
   4 -19  16 88.7751 108.402   3
  -4 -19  17 399.275 165.851   3
  -4  19  17-61.0861 95.4396   2
   4 -20   0 7012.61 573.917   3
   4 -20  -1 939.016 212.326   3
   4 -20   1 1002.51 216.291   3
   4 -20  -2 807.980 193.662   3
   4 -20   2 666.368 183.138   3
   4 -20  -3 168.678 113.490   3
   4 -20   3-148.574 120.824   3
   4 -20  -4 199.349 97.0234   3
   4 -20   4 201.698 124.907   3
   4 -20  -5 55.0310 59.8185   3
   4 -20   5-101.352 124.977   3
   4 -20   6 583.104 191.312   3
  -4  20   6 584.571 212.580   2
   4 -20   7 316.295 155.430   3
  -4  20   7 509.043 183.336   2
  -4 -20   8 2.97781 118.199   3
   4 -20   8-23.2766 73.2718   3
  -4  20   8 181.641 128.346   2
  -4 -20   9 290.913 150.197   3
   4 -20   9 318.292 178.575   3
  -4  20   9 420.898 173.352   2
  -4 -20  10 9.51737 77.0290   3
  -4  20  10 277.033 140.683   2
  -4 -20  11-124.629 113.042   3
  -4  20  11 217.422 141.928   2
   4 -20  11-84.8851 152.052   3
  -4 -20  12 341.520 169.805   3
  -4  20  12 105.569 115.788   2
  -4  20  13 251.061 106.191   2
   4 -20  13-24.3726 131.190   3
  -4 -20  13-62.4494 95.4023   3
  -4 -20  14 216.910 184.954   3
  -4  20  14 73.4165 110.978   2
   4 -20  14 147.555 125.854   3
  -4 -20  15 548.004 192.036   3
  -4  20  15 214.425 136.482   2
   4 -20  15 126.925 148.355   3
   4 -21   0 1416.34 258.932   3
   4 -21  -1-28.9889 54.5339   3
   4 -21   1-44.7687 109.360   3
   4 -21  -2 18.0618 65.2187   3
   4 -21   2-24.4924 111.968   3
   4 -21  -3-32.4867 70.6858   3
   4 -21   3 50.8828 100.913   3
   4 -21  -4 250.324 109.464   3
   4 -21   4 662.474 201.077   3
   4 -21   5 72.7079 91.6055   3
   4 -21   6 238.134 139.240   3
  -4 -21   7 121.533 104.421   3
   4 -21   7 383.074 176.591   3
  -4 -21   8 1699.07 341.679   3
   4 -21   8 1263.81 314.581   3
  -4  21   8 1574.79 306.956   2
  -4 -21   9 247.884 155.556   3
   4 -21   9 45.8667 119.735   3
  -4  21   9 267.829 157.671   2
   4 -21  10-388.845 212.407   3
  -4 -21  10-159.949 117.717   3
  -4  21  10-95.3047 88.8950   2
  -4 -21  11 267.495 173.221   3
   4 -21  11-238.861 210.594   3
  -4  21  11-83.7685 108.001   2
   4 -21  12 227.853 194.869   3
  -4  21  12 108.515 149.684   2
  -4  21  13 55.9860 87.4498   2
   4 -21  13-120.453 130.844   3
  -4  21  14 581.666 206.090   2
   4 -22   0 287.478 137.861   3
   4 -22  -1 789.610 201.246   3
   4 -22   1 1054.59 242.694   3
   4 -22  -2 708.291 180.342   3
   4 -22   2 589.107 182.873   3
   4 -22  -3 411.866 143.373   3
   4 -22   3 586.201 206.734   3
   4 -22   4 608.113 213.021   3
   4 -22   5 265.364 144.658   3
  -4 -22   6-85.0743 101.035   3
   4 -22   6-265.178 150.464   3
  -4 -22   7 940.048 275.757   3
   4 -22   7 556.069 221.940   3
   4 -22   8-148.034 154.831   3
   4 -22   9-218.734 126.521   3
   4 -22  10-215.137 219.166   3
  -4  22  10 106.969 76.8054   2
   4 -22  11-490.470 212.692   3
  -4  22  11-138.064 138.795   2
  -4  22  12 418.840 162.037   2
   4 -23   0-224.790 120.824   3
   4 -23  -1-128.135 107.830   3
   4 -23   1-32.7521 101.950   3
   4 -23   2-134.576 110.555   3
   4 -23   3-96.8284 130.933   3
   4 -23   4 830.579 241.603   3
   4 -23   5 113.608 112.715   3
   4 -23   6 189.205 124.748   3
   4 -23   7 297.402 151.768   3
   4 -23   8-319.367 172.776   3
   4 -23   9-7.69202 124.169   3
   4 -24   0 986.549 240.749   3
   4 -24   1-251.712 158.778   3
   4 -24   2-82.7877 147.294   3
   4 -24   3-57.2562 95.3517   3
   4 -24   4 1443.82 328.915   3
   4 -24   5 353.354 195.171   3
   4 -24   6 220.573 148.370   3
   4 -24   7-245.505 159.396   3
   4 -25   2 426.456 179.856   3
   4 -25   3 967.553 249.426   3
   4 -25   4 693.012 263.087   3
   4 -25   5-239.767 153.866   3
   5   0   0 33.9416 37.8877   1
   5   0   1-51.5083 68.6835   1
   5   0  -1-106.321 84.7001   1
   5   0   2 27833.2 1017.01   1
  -5   0  -2 28320.8 1027.30   2
   5   0  -2 28429.9 924.437   1
  -5   0  -3 25.4705 46.6399   2
   5   0  -3 18.7927 43.5193   1
   5   0   3 16.0543 75.7858   1
  -5   0  -4 302.730 105.917   2
   5   0   4 190.136 78.2940   1
   5   0  -4 290.048 65.9694   1
  -5   0  -5-35.2292 42.1889   2
   5   0   5-94.8029 93.7016   1
   5   0   6 117.549 77.3683   1
  -5   0  -6 174.541 69.5510   2
   5   0   7 26.1466 63.0364   1
  -5   0  -7-26.5970 40.6386   2
  -5   0  -8 10313.9 519.995   2
   5   0   8 10139.3 668.045   1
   5   0   9-87.6467 75.9351   1
  -5   0  -9-29.3852 51.1834   2
  -5   0 -10 2742.60 254.520   2
   5   0  10 2779.83 359.824   1
   5   0  11 50.1083 94.0183   1
  -5   0  12 12061.8 425.303   3
   5   0  12 11211.6 766.799   1
  -5   0  13 26.3390 33.3802   3
   5   0  13 106.621 96.7429   1
  -5   0  14 1417.68 132.498   3
   5   0  14 966.632 227.584   1
   5   0  14 1196.05 193.420   2
  -5   0  15 30.0499 91.4946   3
   5   0  15-4.37508 120.692   1
   5   0  15-96.0952 89.8142   2
   5   0  16 246.785 69.4607   2
   5   0  16 304.810 160.594   1
  -5   0  16 439.616 76.7245   3
   5   0  17 20.6631 65.4947   2
   5   0  17-37.2371 99.4141   1
  -5   0  17 41.5192 32.6141   3
   5   0  18 931.567 276.070   1
  -5   0  18 1210.70 129.373   3
   5   0  19-6.75626 85.5010   1
   5   0  20-6.06499 137.149   1
   5   0  21 30.6877 120.072   1
   5   0  22 7247.40 785.229   1
   5   0  23 152.003 152.877   1
   5   0  24 440.756 199.723   1
   5   0  25-33.8098 131.648   1
   5   0  26 916.381 334.050   1
   5   0  27-94.9418 155.421   1
   5   0  28 510.398 271.127   1
   5   1   0 36.0648 45.4156   1
   5  -1   0 56.8066 47.0711   1
   5   1  -1 15092.1 639.093   1
   5   1   1 14864.7 671.582   1
   5  -1  -1 15122.9 659.435   1
   5  -1   1 15222.4 697.282   1
   5   1  -2 3672.32 282.291   1
   5  -1   2 3909.41 350.349   1
   5   1   2 4110.37 339.333   1
   5  -1  -2 4052.81 299.288   1
  -5   1  -2 4094.24 361.983   2
  -5   1  -3-11.4840 79.0538   2
   5  -1   3 127.867 77.0197   1
   5   1   3 22.0906 65.8051   1
   5   1  -3 95.2769 58.7362   1
  -5  -1  -3 101.091 78.2857   2
   5  -1  -3 51.8963 37.9296   1
   5  -1   4 4978.47 422.806   1
   5   1  -4 5413.82 304.639   1
  -5  -1  -4 4870.79 363.940   2
   5   1   4 4899.72 405.588   1
  -5   1  -4 5331.76 395.208   2
  -5  -1  -5 5.43663 34.4500   2
  -5   1  -5-66.3722 55.8605   2
   5  -1   5-43.8261 79.8521   1
   5   1   5 83.2307 68.5470   1
  -5   1  -5 9.43262 50.6268   3
   5   1  -5 30.1172 33.6925   1
   5   1   6 2471.50 297.932   1
   5  -1   6 2686.97 314.506   1
  -5  -1  -6 2636.12 251.841   2
  -5   1  -6 2565.96 258.523   2
  -5  -1  -7 174.910 62.4964   2
  -5   1  -7 364.222 97.0761   2
   5  -1   7 306.858 134.466   1
   5   1   7 269.417 110.874   1
   5   1   8 3268.24 362.156   1
  -5  -1  -8 3217.23 271.930   2
  -5   1  -8 3197.31 285.060   2
   5  -1   8 3410.55 372.551   1
   5   1   9 1815.33 282.696   1
  -5  -1  -9 2181.04 214.199   2
  -5   1  -9 1891.61 221.876   2
   5  -1   9 1917.52 291.561   1
   5   1  10 1561.99 280.038   1
  -5  -1 -10 1661.37 189.978   2
  -5   1 -10 1779.12 212.145   2
   5  -1  10 1381.01 250.032   1
  -5   1  11 475.962 65.9582   3
   5   1  11 470.357 154.261   1
   5  -1  11 459.569 146.957   1
  -5   1  12 3588.64 183.210   3
   5   1  12 3319.86 411.810   1
  -5  -1  12 3565.74 236.157   3
   5  -1  12 3683.17 433.035   1
  -5  -1  13 1025.33 126.628   3
   5   1  13 750.064 206.518   1
  -5   1  13 1108.03 97.6371   3
   5  -1  13 974.305 183.955   2
   5  -1  13 1223.68 269.509   1
   5  -1  14 161.194 59.8188   2
   5   1  14 328.652 149.597   1
  -5  -1  14 465.840 89.1062   3
  -5   1  14 397.351 55.5779   3
   5  -1  14 366.773 161.703   1
   5   1  15 12756.3 896.964   1
  -5  -1  15 14798.2 518.139   3
  -5   1  15 12131.7 373.171   3
   5  -1  15 12155.2 871.246   1
   5  -1  15 12666.0 702.802   2
  -5  -1  16 387.851 80.6297   3
  -5   1  16 217.034 43.0373   3
   5   1  16 167.773 61.3575   2
   5   1  16 45.0165 91.0568   1
   5  -1  16 367.154 166.491   1
  -5  -1  17 282.489 80.1897   3
   5   1  17 328.218 159.243   1
   5  -1  17 237.446 162.580   1
   5   1  17 116.539 75.2067   2
  -5  -1  18 1974.28 188.931   3
   5   1  18 1507.29 333.093   1
   5  -1  18 2353.73 390.077   1
  -5  -1  19 2051.12 200.815   3
   5   1  19 1682.42 353.889   1
   5  -1  19 1877.81 372.489   1
   5   1  20 244.323 170.982   1
   5  -1  20 347.083 167.741   1
   5   1  21-25.5377 122.663   1
   5  -1  21-21.3878 113.922   1
   5   1  22 13.3604 136.933   1
   5  -1  22-49.9777 133.637   1
   5   1  23 450.221 216.524   1
   5  -1  23 608.521 255.409   1
   5   1  24 298.339 216.201   1
   5  -1  24 157.602 124.680   1
   5   1  25 426.781 236.938   1
   5  -1  25 134.805 147.106   1
   5  -1  26-12.2622 111.933   1
   5   1  26 87.0716 109.650   1
   5   1  27 121.818 196.060   1
   5  -1  27 52.4669 123.840   1
   5  -1  28 87.0152 115.090   1
   5   1  28 227.080 171.823   1
   5   2   0 34.2190 49.7385   1
   5  -2   0-11.3448 45.0373   1
  -5   2   0 64.7070 51.9786   3
   5   2   1 10786.0 569.799   1
   5   2  -1 10379.0 520.692   1
  -5   2  -1 11410.4 553.515   3
   5  -2  -1 11381.8 567.576   1
  -5   2   1 11954.4 534.722   3
  -5   2  -1 10856.6 626.039   2
   5  -2   1 11455.1 609.064   1
   5   2   2 16345.3 735.096   1
   5   2  -2 16985.6 658.064   1
  -5   2   2 18048.3 696.013   1
  -5   2  -2 17850.9 731.011   3
   5  -2  -2 17705.2 699.365   1
  -5   2  -2 17367.8 792.156   2
   5  -2   2 18796.9 809.440   1
   5   2   3 3882.47 348.941   1
   5   2  -3 3968.46 269.153   1
  -5   2   3 4074.67 297.102   1
  -5   2  -3 3940.61 325.388   3
  -5   2  -3 3867.45 345.790   2
   5  -2   3 3826.36 368.901   1
  -5  -2  -4 59.2311 41.6347   2
  -5   2  -4 33.4571 44.4642   2
   5   2   4 5.71170 51.9433   1
  -5   2   4 58.8947 31.5191   1
   5   2  -4 47.1449 34.3300   1
  -5   2  -4 112.027 70.7810   3
   5  -2   4 41.5611 52.9446   1
   5  -2   5 2508.40 294.610   1
  -5   2   5 2469.25 209.072   1
   5   2   5 2272.52 285.093   1
  -5   2  -5 2437.90 266.155   3
   5   2  -5 2465.37 178.999   1
  -5  -2  -5 2485.13 246.986   2
  -5   2  -5 2445.83 264.466   2
   5  -2   6 6612.79 509.163   1
  -5   2   6 6766.52 349.589   1
  -5   2  -6 6201.05 428.165   2
   5   2   6 6509.55 499.546   1
   5   2  -6 6925.55 272.165   1
  -5  -2  -6 6660.09 402.007   2
   5  -2   7-34.3853 62.4064   1
  -5  -2  -7 38.4542 35.3904   2
   5   2   7 47.5527 66.6730   1
  -5   2  -7-25.2814 45.1472   2
  -5   2   7 25.9082 20.8894   1
  -5  -2  -8 3159.98 260.690   2
  -5   2  -8 3498.39 313.483   2
   5  -2   8 3547.52 388.397   1
   5   2   8 3355.39 376.623   1
  -5   2   8 3724.84 229.867   1
   5  -2   9 1000.87 225.394   1
  -5  -2  -9 1012.89 148.688   2
  -5   2  -9 904.955 166.118   2
   5   2   9 1219.03 238.248   1
  -5   2   9 1009.70 113.763   1
   5  -2  10 9320.76 672.184   1
  -5  -2 -10 9690.00 459.678   2
  -5   2 -10 9256.79 516.132   2
   5   2  10 9696.28 690.513   1
  -5   2  10 9714.12 370.493   1
  -5   2  11 31.3304 18.8458   3
   5  -2  11-114.141 127.536   1
   5   2  11 41.0426 62.6201   1
  -5   2  11 88.2222 33.7928   1
  -5  -2  12 230.496 69.8042   3
  -5   2  12 171.370 28.8388   3
   5   2  12 251.105 125.607   1
   5  -2  12 240.246 144.059   1
  -5   2  12 169.255 42.3430   1
   5  -2  12 256.972 104.799   2
  -5  -2  13 206.684 70.7905   3
   5   2  13 279.969 152.375   1
   5  -2  13 97.1076 141.363   1
  -5   2  13 156.536 35.0372   1
  -5  -2  14 28172.2 731.118   3
   5  -2  14 28159.2 1245.96   1
   5   2  14 28165.2 1266.01   1
  -5  -2  15 2281.07 205.077   3
   5  -2  15 2271.27 371.594   1
   5   2  15 2372.70 380.606   1
  -5  -2  16 583.229 112.109   3
   5  -2  16 809.450 225.209   1
   5   2  16 798.141 237.326   1
  -5  -2  17 492.760 105.501   3
   5  -2  17 278.582 129.857   1
   5   2  17 371.199 172.782   1
  -5  -2  18 2090.30 209.698   3
   5   2  18 1495.92 327.628   1
   5  -2  18 1408.71 323.920   1
   5   2  19 4342.81 561.715   1
  -5  -2  19 4252.07 313.923   3
   5  -2  19 3972.45 536.297   1
   5   2  20 528.139 228.149   1
  -5  -2  20 389.509 109.778   3
   5  -2  20 446.644 212.710   1
   5   2  21 278.911 179.627   1
   5  -2  21 285.194 156.758   1
   5  -2  22 65.5484 97.3485   1
   5   2  22 163.621 125.668   1
   5  -2  23-68.4563 177.064   1
   5   2  23-47.1973 113.521   1
   5  -2  24 425.202 220.274   1
   5   2  24 219.206 186.685   1
   5  -2  25 683.638 287.278   1
   5   2  25 835.517 305.520   1
   5  -2  26 1053.80 339.598   1
   5   2  26 856.722 322.721   1
   5  -2  27 85.5622 102.347   1
   5   2  27 157.909 197.457   1
   5  -2  28 155.391 172.139   1
   5  -3   0-64.6560 80.4478   1
  -5   3   0 30.3227 38.1883   1
   5   3   0-32.0892 66.7393   1
  -5   3   0-1.87690 26.6077   3
  -5   3   0-18.7199 65.9230   2
  -5   3  -1 53.3372 51.8597   2
   5   3  -1-24.4904 78.9777   1
   5  -3   1-5.71194 55.9497   1
   5   3   1 16.0868 80.9560   1
  -5   3  -1 106.647 44.2234   3
  -5   3   1 6.07746 26.7058   3
   5  -3  -1 8.14055 56.7922   1
  -5   3  -1 66.4593 42.5360   1
  -5   3   1 44.3216 30.9802   1
  -5   3  -2 287.619 88.6313   2
   5  -3   2 280.708 103.781   1
   5   3  -2 285.263 74.7694   1
  -5   3   2 389.207 91.5818   1
  -5   3  -2 339.780 96.4917   3
  -5   3   2 483.135 98.1236   3
   5   3   2 333.651 94.5855   1
  -5   3  -2 524.608 127.814   1
  -5   3  -3 6928.34 425.478   3
  -5   3   3 6251.83 344.488   3
   5   3  -3 6348.81 350.984   1
  -5   3   3 6771.48 403.970   1
   5  -3   3 6664.13 491.631   1
  -5   3  -3 6400.70 460.378   2
  -5   3   4 5.65048 30.3109   1
  -5   3  -4-15.8812 56.8996   2
   5   3  -4-12.7266 41.4290   1
   5  -3   4-66.4629 66.2175   1
  -5   3  -4 35.7693 48.6256   3
  -5   3   4-3.97976 38.0146   3
  -5  -3  -4-10.5413 58.8012   2
  -5  -3  -5 66.4983 33.9596   2
  -5   3  -5 2.45237 78.1165   2
   5  -3   5 70.7542 60.4816   1
  -5   3  -5 205.579 85.1985   3
  -5   3   5 72.7733 26.9619   3
  -5   3   5 32.5729 38.4529   1
   5   3  -5 7.28697 31.0857   1
  -5  -3  -6-3.94101 50.3680   2
   5   3  -6-0.38409 27.1494   1
  -5   3  -6 43.5134 41.2895   2
  -5   3   6-25.4127 49.7465   1
  -5   3   6-23.4420 38.9120   3
   5  -3   6-44.9062 70.9735   1
  -5  -3  -7 318.275 84.1587   2
  -5   3  -7 430.560 117.082   2
  -5   3   7 422.602 82.9229   1
  -5   3   7 367.056 59.8031   3
   5  -3   7 318.437 114.281   1
  -5   3   8 537.398 95.2082   1
  -5  -3  -8 441.898 85.6011   2
  -5   3  -8 454.303 115.132   2
  -5   3   8 589.313 74.8078   3
   5  -3   8 486.101 135.975   1
  -5   3   9 3467.63 239.987   1
  -5  -3  -9 3414.21 255.275   2
   5  -3   9 3224.83 383.710   1
  -5   3  -9 3494.44 319.224   2
  -5   3   9 3702.76 170.742   3
   5  -3  10 477.393 155.694   1
  -5   3  10 729.327 55.7664   3
  -5  -3 -10 891.857 125.405   2
  -5   3 -10 889.029 163.071   2
  -5   3  10 913.726 122.319   1
   5  -3  11 588.244 182.506   1
  -5   3  11 943.990 117.281   1
   5  -3  12 74.7880 65.0499   1
  -5   3  12-15.1866 19.3879   1
  -5  -3  13 681.451 118.058   3
   5  -3  13 328.337 140.755   1
  -5   3  13 563.146 87.5152   1
  -5  -3  14 294.804 81.1587   3
   5  -3  14-43.3005 190.075   1
  -5   3  14 221.331 49.5450   1
  -5  -3  15 339.895 96.7907   3
  -5   3  15 209.512 54.6295   1
   5  -3  15 287.927 140.004   1
   5   3  16 3364.10 468.022   1
  -5  -3  16 4006.19 296.247   3
   5  -3  16 3586.02 470.712   1
  -5  -3  17 3889.75 305.960   3
   5  -3  17 3629.12 490.086   1
   5   3  17 4009.59 520.526   1
   5   3  18 1232.08 284.998   1
  -5  -3  18 1743.23 210.816   3
   5  -3  18 1687.77 348.059   1
   5  -3  19 119.908 117.729   1
  -5  -3  19 223.781 85.8162   3
   5   3  19 83.6826 111.776   1
   5   3  20 68.9333 92.2860   1
   5  -3  20 126.745 118.228   1
  -5  -3  20-0.36829 37.0480   3
   5  -3  21 119.957 131.722   1
   5   3  21 453.096 219.393   1
   5  -3  22 39.9461 141.855   1
   5   3  22-192.673 154.863   1
   5  -3  23 68.7559 86.5968   1
   5   3  23 110.019 117.987   1
   5   3  24 858.349 326.981   1
   5  -3  24 757.509 284.180   1
   5  -3  25 10.9169 118.076   1
   5   3  25 316.300 229.892   1
   5  -3  26 100.502 144.826   1
   5   3  26-146.173 144.303   1
   5  -3  27 526.712 276.011   1
   5   3  27 149.031 172.428   1
  -5   4   0-15.7972 50.6450   2
  -5   4   0 16.0745 45.6583   1
  -5   4   0-5.21572 30.0544   3
   5  -4   0-2.57987 71.6563   1
   5  -4   1 969.439 181.020   1
  -5   4  -1 1012.92 187.318   2
  -5   4   1 1088.36 171.956   1
  -5   4  -1 1042.77 176.206   1
  -5   4   1 947.313 136.253   3
  -5   4  -1 938.177 142.785   3
  -5   4   1 846.447 181.736   2
   5  -4   2 384.710 124.079   1
  -5   4  -2 405.736 114.802   2
  -5   4   2 460.928 88.3128   3
  -5   4  -2 453.112 112.981   3
  -5   4   2 423.890 115.167   1
  -5   4  -2 423.917 120.547   1
  -5   4  -3 19893.2 841.615   1
   5   4  -3 15340.0 610.394   1
  -5   4   3 17976.2 726.696   1
  -5   4   3 17628.9 610.980   3
  -5   4  -3 17875.4 718.715   3
   5  -4   3 17670.0 845.032   1
  -5   4  -3 17498.6 809.803   2
   5   4  -4 4212.13 264.007   1
  -5   4   4 4469.28 331.147   1
  -5   4  -4 4842.65 408.295   1
  -5   4   4 4357.95 262.413   3
  -5   4  -4 4295.02 339.842   3
   5  -4   4 4464.77 405.900   1
  -5   4  -4 4000.98 362.812   2
  -5   4  -5 17344.4 790.104   2
  -5   4   5 18071.8 705.049   1
  -5   4   5 17334.0 556.574   3
  -5   4  -5 17455.9 745.700   3
   5   4  -5 17162.0 562.706   1
  -5  -4  -5 17224.7 681.847   2
   5  -4   5 17547.3 875.012   1
  -5   4  -6 3778.93 343.826   2
  -5   4   6 3813.58 291.538   1
   5   4  -6 3694.88 205.725   1
  -5   4   6 3719.60 210.220   3
   5  -4   6 3521.10 389.816   1
  -5  -4  -6 3489.12 270.922   2
  -5   4   7 16424.4 633.570   1
  -5   4  -7 15172.4 720.416   2
  -5   4   7 15949.9 461.003   3
   5   4  -7 14595.6 396.899   1
   5  -4   7 16585.5 860.709   1
  -5  -4  -7 14884.7 590.184   2
  -5  -4  -8 52.6990 36.6962   2
  -5   4   8 46.2930 14.3217   3
  -5   4  -8 93.4882 57.8809   2
   5  -4   8 82.3178 81.6773   1
  -5   4   8 48.6344 46.4949   1
  -5  -4  -9 138.704 47.5202   2
  -5   4   9 270.764 77.2584   1
  -5   4  -9 135.356 75.7467   2
   5  -4   9 147.946 76.1518   1
  -5   4  10 514.160 98.1869   1
  -5  -4 -10 435.373 83.5848   2
  -5   4 -10 394.054 116.129   2
   5  -4  10 507.162 157.029   1
   5  -4  11 1471.65 267.210   1
  -5   4  11 1985.05 194.290   1
  -5   4  12 1199.13 150.459   1
   5  -4  12 1196.38 239.710   1
  -5  -4  13 30.7082 32.2940   3
  -5   4  13 12.6134 27.0381   1
   5  -4  13-99.0046 172.319   1
  -5   4  14 466.681 87.7373   1
  -5  -4  14 498.249 118.523   3
   5  -4  14 384.698 130.277   1
  -5  -4  15 27.1811 35.9393   3
  -5   4  15-4.09257 31.5173   1
   5  -4  16 462.354 145.883   1
  -5  -4  16 483.327 110.632   3
  -5   4  16 165.870 57.2143   1
   5  -4  17 3649.23 481.762   1
  -5  -4  17 4183.89 328.383   3
   5  -4  18-67.6314 88.6687   1
  -5  -4  18-0.71965 43.1762   3
   5  -4  19 161.860 123.313   1
  -5  -4  19 86.7808 63.1716   3
   5  -4  20 1152.79 301.817   1
   5   4  20 622.018 277.749   1
  -5  -4  20 762.987 145.390   3
   5  -4  21 396.968 185.597   1
  -5  -4  21 406.154 137.676   3
   5   4  21 365.414 197.446   1
   5  -4  22 40.0705 88.6823   1
   5   4  22 107.019 165.762   1
   5   4  23 2431.57 457.292   1
   5  -4  23 1507.07 384.414   1
   5   4  24 621.968 261.597   1
   5  -4  24 120.044 153.495   1
   5   4  25 1343.51 408.081   1
   5  -4  25 1050.56 340.237   1
   5   4  26 85.2711 121.147   1
   5  -4  26 161.819 170.463   1
   5   4  27 323.219 193.082   1
   5  -4  27 279.238 189.773   1
  -5   5   0 57.9282 85.3060   2
  -5   5   0 12.8478 26.2085   3
  -5   5   0 31.3036 38.0346   1
  -5   5  -1 565.190 135.050   1
  -5   5   1 346.319 102.764   2
  -5   5  -1 589.502 145.641   2
  -5   5   1 480.062 93.7014   3
  -5   5  -1 599.668 111.926   3
  -5   5   1 668.486 140.130   1
  -5   5  -2 401.634 139.711   2
  -5   5  -2 636.778 147.391   1
  -5   5   2 468.377 117.534   1
  -5   5   2 415.567 86.3794   3
  -5   5  -2 385.538 91.3602   3
   5  -5   2 473.367 137.015   1
  -5   5   2 254.137 96.5685   2
   5  -5   3 1134.53 204.399   1
  -5   5   3 1361.98 192.724   1
  -5   5  -3 871.817 172.885   2
  -5   5   3 1140.65 133.956   3
  -5   5  -3 1048.70 185.007   1
  -5   5  -3 1094.08 164.953   3
  -5   5   4-2.43348 34.2205   1
   5  -5   4-41.4181 98.6255   1
  -5   5  -4-68.2927 92.0635   2
  -5   5   4-19.9781 25.4782   3
  -5   5  -4 10.0268 38.3880   3
  -5   5   5 4125.84 322.897   1
  -5   5  -5 3663.65 346.910   2
  -5   5   5 4111.18 228.542   3
  -5   5  -5 4119.96 332.908   3
   5  -5   5 3462.84 387.361   1
  -5  -5  -6 856.529 126.604   2
   5   5  -6 1160.25 116.911   1
  -5   5   6 1092.76 105.777   3
   5  -5   6 1212.17 232.459   1
  -5   5  -6 1141.32 202.249   2
  -5   5   6 1355.53 182.735   1
  -5   5   7 4017.17 188.381   3
  -5   5  -7 4003.41 364.560   2
   5   5  -7 3698.07 188.068   1
   5  -5   7 3693.01 410.796   1
  -5   5   7 4118.31 314.558   1
  -5  -5  -7 3783.35 265.124   2
  -5  -5  -8 1901.74 178.297   2
  -5   5   8 1611.97 94.5920   3
   5  -5   8 1979.92 307.054   1
  -5   5  -8 1676.86 234.248   2
  -5   5   8 1895.03 214.606   1
  -5  -5  -9 2138.01 183.073   2
  -5   5  -9 2049.00 250.482   2
   5  -5   9 2431.81 343.576   1
  -5   5   9 2459.80 238.113   1
  -5   5  10 30.4444 46.0017   1
   5  -5  10 32.4133 60.3888   1
  -5  -5 -10 89.1196 46.4963   2
  -5   5  11 500.295 109.388   1
   5  -5  11 388.272 146.943   1
  -5   5  12 350.440 90.9921   1
   5  -5  12 118.658 105.075   1
  -5  -5  13 3523.59 298.244   3
   5  -5  13 3380.47 429.117   1
  -5   5  13 3553.91 269.450   1
  -5  -5  14 1462.49 187.907   3
  -5   5  14 1111.44 148.641   1
   5  -5  14 1208.17 254.787   1
  -5  -5  15 1106.83 175.994   3
   5  -5  15 939.922 233.971   1
  -5  -5  16 340.035 96.5681   3
   5  -5  16 214.499 123.180   1
  -5  -5  17 1024.84 169.429   3
   5  -5  17 753.093 225.317   1
  -5  -5  18 23.5940 68.7396   3
   5  -5  18 32.9486 112.077   1
  -5  -5  19 28.5627 57.8893   3
   5  -5  19 4.76916 80.9992   1
  -5  -5  20 208.619 111.905   3
   5  -5  20-33.3007 153.843   1
  -5  -5  21 666.602 168.866   3
   5  -5  21 451.140 211.678   1
   5  -5  22 242.870 188.166   1
   5   5  23 1915.06 485.716   1
   5  -5  23 1836.45 414.095   1
   5   5  24 208.666 220.923   1
   5  -5  24 523.313 246.953   1
   5  -5  25 510.914 267.237   1
   5   5  25 593.608 291.588   1
   5   5  26 246.710 197.056   1
   5  -5  26-9.48577 114.806   1
   5   5  27 45.7057 153.772   1
   5  -5  27 79.8029 117.250   1
  -5   6   0 21.0060 59.3242   2
  -5   6   0 109.695 86.4762   1
  -5   6   0 53.0047 43.7382   3
  -5   6   1 26803.8 1003.63   1
  -5   6   1 24643.6 787.255   3
  -5   6  -1 24290.9 829.329   3
  -5   6  -1 26742.2 1028.50   1
  -5   6   1 24332.2 1056.88   2
  -5   6  -1 24821.3 1051.23   2
  -5   6   2 77.6750 74.2159   2
  -5   6   2 164.226 72.6186   1
  -5   6  -2 271.775 124.523   2
  -5   6   2 154.415 43.0521   3
  -5   6  -2 77.2194 60.0158   3
  -5   6  -2 224.364 103.760   1
  -5   6   3 2329.20 302.085   2
  -5   6   3 2886.17 290.486   1
  -5   6   3 2946.89 209.548   3
  -5   6  -3 2686.77 252.604   3
   5  -6   3 2578.22 316.574   1
  -5   6  -3 2518.68 305.805   2
   5  -6   4 126.821 70.5908   1
  -5   6   4 246.419 57.6897   3
  -5   6  -4 168.422 90.1891   2
  -5   6  -4 164.844 68.2237   3
  -5   6   4 118.666 61.1462   1
  -5   6   4 24.6815 64.0070   2
   5  -6   5 205.819 101.051   1
  -5   6   5 296.718 55.1183   3
  -5   6  -5 353.489 120.464   2
  -5   6   5 363.119 96.1341   1
  -5   6   6 3769.26 197.821   3
  -5   6  -6 3518.42 347.767   2
   5  -6   6 3462.46 392.726   1
  -5  -6  -6 3287.67 249.574   2
  -5   6   6 4094.79 331.071   1
  -5   6   7 2112.41 130.196   3
   5  -6   7 2206.18 314.043   1
  -5   6  -7 1989.69 270.906   2
  -5   6   7 2493.37 261.359   1
  -5  -6  -7 2280.39 194.961   2
   5  -6   8 94.5240 86.3990   1
  -5   6   8 146.045 76.1542   1
  -5  -6  -8 198.431 59.0385   2
  -5   6  -8 332.122 126.167   2
   5   6  -8 140.569 34.0868   1
  -5   6   9 854.162 158.552   1
   5  -6   9 639.766 176.020   1
  -5  -6  -9 740.985 96.6759   2
  -5   6  -9 769.837 168.618   2
  -5   6  10 5718.63 386.371   1
   5  -6  10 5100.40 516.806   1
   5  -6  11 2241.51 355.262   1
  -5   6  11 3152.95 275.236   1
   5  -6  12 46.8274 71.3935   1
  -5   6  12 153.697 87.1568   1
  -5  -6  13 3001.02 288.601   3
   5  -6  13 3108.38 410.152   1
  -5   6  13 3311.03 286.536   1
  -5  -6  14 1496.20 209.888   3
   5  -6  14 1145.85 262.630   1
  -5  -6  15 1218.16 187.883   3
   5  -6  15 1235.02 281.448   1
  -5  -6  16 84.9037 77.8719   3
   5  -6  16-127.040 116.488   1
  -5  -6  17 142.107 81.4424   3
   5  -6  17 42.1165 99.7244   1
  -5  -6  18 113.620 107.453   3
   5  -6  18 32.2911 95.1261   1
  -5  -6  19 5927.54 453.926   3
   5  -6  19 5394.62 617.369   1
  -5  -6  20 442.392 124.095   3
   5  -6  20 381.247 181.267   1
  -5  -6  21 1174.64 215.862   3
   5  -6  21 1228.45 320.270   1
  -5  -6  22 663.944 167.043   3
   5  -6  22 347.000 167.309   1
   5  -6  23 358.903 204.845   1
   5  -6  24 633.246 271.728   1
   5  -6  25-32.4545 107.159   1
   5  -6  26-135.671 184.728   1
   5   6  26 193.462 143.507   1
   5  -6  27 745.768 292.442   1
  -5   7   0 58.9019 47.9927   1
  -5   7   0 61.5628 69.6645   2
  -5   7   0 63.8155 38.2910   3
  -5   7  -1 618.201 160.345   2
  -5   7   1 705.382 178.065   2
  -5   7   1 608.134 101.983   3
  -5   7  -1 608.988 112.581   3
  -5   7   1 805.493 159.045   1
  -5   7   2 70.2568 71.7008   2
  -5   7  -2-15.8638 57.0659   2
  -5   7   2 42.5381 31.9726   3
  -5   7  -2 48.8117 45.9583   3
  -5   7   2 135.080 68.9328   1
  -5   7   3 1751.48 264.619   2
  -5   7   3 1946.27 172.543   3
  -5   7  -3 2031.95 220.470   3
  -5   7  -3 1794.81 262.220   2
  -5   7   3 2430.88 274.079   1
  -5   7   4 252.191 120.967   2
  -5   7   4 444.240 80.1951   3
  -5   7  -4 311.060 124.912   2
  -5   7  -4 306.687 107.842   3
  -5   7   4 331.095 110.973   1
  -5   7   5 2551.64 176.617   3
  -5   7  -5 2095.77 275.319   2
   5  -7   5 2237.82 324.201   1
  -5   7   5 1550.57 292.360   2
  -5   7   5 2805.02 289.774   1
   5  -7   6 189.257 126.486   1
  -5   7   6 244.476 50.4550   3
  -5   7   6 152.798 68.6692   1
  -5   7  -6 344.570 119.941   2
  -5  -7  -6 290.731 71.3823   2
  -5   7   7 975.439 179.240   1
  -5   7  -7 754.452 169.664   2
   5  -7   7 885.586 205.572   1
  -5  -7  -7 865.292 115.790   2
   5  -7   8 437.911 160.245   1
  -5   7   8 254.320 89.9236   1
  -5  -7  -8 262.635 60.2282   2
  -5   7  -8 236.812 123.147   2
  -5   7   9 1180.41 199.013   1
   5  -7   9 1734.12 299.524   1
  -5  -7  -9 1339.68 122.455   2
  -5   7  -9 1375.25 233.895   2
  -5   7  10 20790.1 843.236   1
   5  -7  10 20734.4 1074.23   1
  -5   7  11 3218.34 302.840   1
   5  -7  11 3801.66 451.031   1
   5  -7  12 423.095 179.479   1
  -5  -7  13 2215.01 252.656   3
   5  -7  13 1859.44 320.209   1
  -5  -7  14 2227.43 259.959   3
   5  -7  14 2009.77 356.398   1
  -5  -7  15 2003.54 247.206   3
   5  -7  15 1761.31 342.595   1
  -5  -7  16-31.8737 46.0847   3
   5  -7  16-21.9791 114.198   1
  -5  -7  17 3027.08 318.996   3
   5  -7  17 3289.45 480.892   1
  -5  -7  18 90.9833 84.2175   3
   5  -7  18 113.872 104.177   1
  -5  -7  19 316.920 124.337   3
   5  -7  19 330.942 181.826   1
  -5  -7  20 561.539 162.614   3
   5  -7  20 344.493 179.873   1
  -5  -7  21-16.3434 63.4606   3
   5  -7  21 7.95827 77.9555   1
  -5  -7  22-3.67997 87.7444   3
   5  -7  22 19.3058 130.840   1
   5  -7  23 368.178 199.032   1
   5  -7  24-21.4640 107.772   1
   5  -7  25 585.703 278.766   1
   5  -7  26 242.495 190.546   1
  -5   8   0-47.5575 92.8304   2
  -5   8   0-1.86172 36.4626   3
  -5   8   1 1143.07 146.926   3
  -5   8   1 802.011 192.534   2
  -5   8  -1 913.758 209.396   2
  -5   8  -1 1134.71 156.115   3
  -5   8  -2 21973.5 998.941   2
  -5   8   2 22917.4 726.330   3
  -5   8  -2 22383.6 800.587   3
  -5   8   2 20768.0 1001.60   2
  -5   8   3 1756.04 164.905   3
  -5   8   3 1625.73 261.599   2
  -5   8  -3 1431.34 186.750   3
  -5   8  -3 1722.88 258.877   2
  -5   8   3 1750.94 260.997   1
  -5   8   4 434.466 162.844   2
  -5   8   4 568.384 89.3780   3
  -5   8   4 739.853 169.229   1
  -5   8  -4 507.170 161.720   2
  -5   8   5 1993.35 334.879   2
  -5   8   5 2661.74 183.773   3
  -5   8  -5 2346.55 300.968   2
  -5   8   5 3536.39 349.293   1
  -5   8   6 5080.55 243.759   3
  -5   8  -6 4576.59 413.086   2
  -5   8   6 5494.27 427.537   1
  -5   8   6 4004.31 451.593   2
  -5  -8  -7 0.92951 30.1106   2
  -5   8   7 36.5233 61.8497   1
  -5   8  -7 172.322 117.973   2
   5  -8   7 2.85909 81.0774   1
  -5   8   7 63.8886 77.7800   2
  -5   8  -8 2728.73 318.571   2
  -5   8   8 3111.90 313.049   1
  -5  -8  -8 3094.18 189.967   2
   5  -8   8 3005.05 374.034   1
  -5   8   9 76.6821 77.3620   1
   5  -8   9 70.9772 70.5794   1
  -5  -8  -9 126.224 35.3630   2
  -5   8  10 10842.4 591.508   1
   5  -8  10 9886.70 733.824   1
   5   8 -10 9320.59 325.228   1
   5  -8  11 4876.27 519.636   1
   5  -8  12 964.509 230.986   1
  -5  -8  13 863.442 169.716   3
   5  -8  13 646.820 200.125   1
  -5  -8  14 45.4464 72.2996   3
   5  -8  14 2.04621 100.172   1
  -5  -8  15 974.821 182.550   3
   5  -8  15 771.159 239.108   1
  -5  -8  16 981.078 187.231   3
   5  -8  16 732.260 235.075   1
  -5  -8  17 4174.88 385.496   3
   5  -8  17 3806.84 514.096   1
  -5  -8  18 2152.80 281.590   3
   5  -8  18 2504.99 429.290   1
  -5  -8  19 356.396 126.989   3
   5  -8  19 176.570 164.306   1
   5  -8  20 444.502 202.136   1
  -5  -8  20-47.7726 51.1818   3
   5  -8  21 885.460 283.541   1
  -5  -8  21 1007.60 211.936   3
   5  -8  22 1929.66 409.806   1
  -5  -8  22 2155.81 317.958   3
   5  -8  23 1105.17 321.060   1
  -5  -8  23 1515.47 276.042   3
   5  -8  24 297.154 189.522   1
   5  -8  25 197.631 136.902   1
   5  -8  26 216.874 190.972   1
  -5   9   0 46.4846 26.0029   3
  -5   9   0-61.6867 66.3304   2
  -5   9   1 1823.84 188.168   3
  -5   9  -1 1720.38 189.843   3
  -5   9   1 1859.38 283.642   2
  -5   9  -1 1995.64 290.185   2
  -5   9   2 526.873 161.402   2
  -5   9   2 372.929 75.1254   3
  -5   9  -2 435.496 97.3597   3
  -5   9  -2 286.647 146.306   2
   5  -9   2 226.942 118.603   3
  -5   9   3 3759.90 254.646   3
  -5   9  -3 4143.45 409.720   2
   5  -9   3 3941.48 371.999   3
  -5   9   3 3877.71 413.850   2
  -5   9   4-7.58218 80.7813   2
  -5   9   4 116.080 49.7136   3
  -5   9  -4 41.2303 59.1278   2
   5  -9   4 105.553 107.685   3
  -5   9   5 4151.41 242.934   3
  -5   9  -5 3763.63 395.338   2
   5  -9   5 3940.82 408.291   3
  -5   9   5 3641.03 425.983   2
  -5   9   6 17.8655 78.3224   2
  -5   9  -6 349.962 138.113   2
   5  -9   6 249.349 130.468   3
  -5   9  -7 8647.06 595.870   2
   5  -9   7 8590.66 637.983   3
  -5   9   7 8906.28 664.026   2
  -5  -9  -7 9545.68 375.577   2
  -5   9  -8 2011.94 291.612   2
   5  -9   8 2160.19 324.691   3
  -5  -9  -8 1725.68 127.915   2
  -5   9   8 1479.73 289.467   2
   5  -9   9 13205.0 817.700   1
[truncated: 149,494 more chars]
